# Supplementary material for: Compact and highly active next-generation libraries for CRISPR-mediated gene repression and activation
Source: eLife. 2016 Sep 23;5:e19760. doi: 10.7554/eLife.19760 (PMC5094855; doi:10.7554/eLife.19760)
Supplement: Supplementary file 1. — DOI: http://dx.doi.org/10.7554/eLife.19760.013 [file elife-19760-supp1.xlsx]

## Sheet: CRISPRi
gene symbol	chromosome	PAM genomic coordinate [hg19]	strand targeted	sgRNA length (including PAM)	sgRNA sequence	CRISPRi activity score [Horlbeck et al., eLife 2016]
AARS	chr16	70323441	+	24	GCGCTCTGATTGGACGGAGCG	0.0193204
AARS	chr16	70323216	+	24	GCCCCAGGATCAGGCCCCGCG	0.348892
AARS	chr16	70323296	+	24	GGCCGCCCTCGGAGAGCTCTG	0.912409
AARS	chr16	70323318	+	24	GACGGCGACCCTAGGAGAGGT	0.997242
AARS	chr16	70323362	+	24	GGTGCAGCGGGCCCTTGGCGG	0.962154
AARS	chr16	70323225	-	22	GGCTTCTCCAGGCCACGCG	0.579759
AARS	chr16	70323276	-	23	GAGCTTTCCCCCCAGTCTGC	0.00831109
AARS	chr16	70323332	-	23	GAGGGCGGCCTACCTCTCCT	0.824812
AARS	chr16	70323472	-	23	GTCCAATCAGAGCGCGCCGA	0.00421908
AARS	chr16	70323466	+	24	GCGCGGCGGGGCACTTTCCGT	-0.0458166
AARS	chr16	70323196	+	24	GTGGCCTGGAGAAGCCCAGTC	0.192469
AARS	chr16	70323240	+	24	GGGAAAGCTCCGCAGCCGCAG	0.189448
AARS	chr16	70323322	+	23	GGGGACGGCGACCCTAGGAG	0.851107
AARS	chr16	70323353	+	24	GGCCCTTGGCGGGGGACTCTG	1.0406
AARS	chr16	70323368	+	23	GAATAGGTGCAGCGGGCCCT	0.0770686
AARS	chr16	70323225	-	23	GGGCTTCTCCAGGCCACGCG	0.519605
AARS	chr16	70323237	-	23	GCCACGCGGGGCCTGATCCT	-0.0118222
AARS	chr16	70323152	+	24	GTGTGGCCTTGCGTTCGCCCC	0.393921
AARS2	chr6	44281044	+	22	GCTACGATGGCAGCGTCAG	1.24713
AARS2	chr6	44281056	+	23	GTCACTGCCCGGAGCTACGA	0.891763
AARS2	chr6	44280804	-	24	GAACTCCGCTCCCTATCAGTA	0.241512
AARS2	chr6	44280878	-	23	GCCGCGGGGCCGCACGGAAG	0.771396
AARS2	chr6	44281087	-	24	GCTCCGGGCAGTGACTTTACG	0.384226
AARS2	chr6	44280950	-	23	GGCCCTCACGGCCGAGGCCT	-0.0276312
AARS2	chr6	44281016	-	24	GCCATGCGGGCGACCTTCGAA	0.184202
AARS2	chr6	44281006	+	23	GGCTGCGGCGGGCCATTCGA	0.861104
AARS2	chr6	44280944	-	24	GAAAGGCGGCCCTCACGGCCG	0.04488
AARS2	chr6	44280792	+	21	GGGCCGAACCATACTGAT	0.315951
AATF	chr17	35306124	+	24	GCGCGTGCGAGTGCGCGGGAA	-0.0612021
AATF	chr17	35306428	-	22	GACCGGGAGCTGGTGACGA	0.345528
AATF	chr17	35306413	-	22	GCGCGAAGCGGAGTGGACC	0.228625
AATF	chr17	35306340	-	23	GGGAATCGGATCAAGGCGAG	0.818805
AATF	chr17	35306319	-	23	GCGCGGTCTCTGGCGGAGTC	0.0186658
AATF	chr17	35306178	+	23	GGAAGCGCGCAGAAGGTTGA	0.0578138
AATF	chr17	35306366	+	24	GTAAATGTGCGGCCCAACCCC	0.0936121
AATF	chr17	35306169	-	24	GCACGCGCACACGCGCCCATA	0.0281302
AATF	chr17	35306286	-	24	GAAGTGGCCGGTCCAGAGCTG	0.963578
AATF	chr17	35306309	-	23	GGTGGCCTCCGCGCGGTCTC	1.21762
ABCB7	chrX	74375992	-	24	GAGTTGATGTGGCCTCCACTG	0.476077
ABCB7	chrX	74375984	+	24	GTTAGCGGCTCAGGTCCGCAG	0.943197
ABCB7	chrX	74376020	+	23	GGCACTCCGCGATTCTGATC	0.441493
ABCB7	chrX	74376070	+	23	GATGCATTCTTGGCGCTGGG	0.772763
ABCB7	chrX	74376080	+	24	GCGCTGCTCGCGATGCATTCT	0.521633
ABCB7	chrX	74376146	-	24	GGAACCGAGAGAAGAGGATTA	0.665153
ABCB7	chrX	74375946	-	24	GTCAGTGGCATCTCACCTGGT	0.586422
ABCB7	chrX	74375964	-	23	GTAGGCTCGAGCGGTTCCCA	0.893056
ABCB7	chrX	74375959	+	24	GGCCACATCAACTCGGCGCCT	-0.0309063
ABCB7	chrX	74375893	-	24	GGAGGGCAACCTTTTCCCTAC	0.105404
ABCB7	chrX	74375886	+	24	GTGAAGGGCAAGGGGACCTGT	0.871585
ABCB7	chrX	74376044	-	23	GGATCAGAATCGCGGAGTGC	0.808661
ABCB7	chrX	74376019	-	23	GAGCCGCTAACAGAGACTAA	1.16375
ABCB7	chrX	74375964	-	24	GGTAGGCTCGAGCGGTTCCCA	0.537864
ABCB7	chrX	74375871	-	23	GCTCTCTCTGCCCCGAGGTC	0.00844345
ABCC1	chr16	16043415	+	24	GCCTGGTTGGCCCGCGCGTCA	0.181066
ABCC1	chr16	16043560	-	24	Gccgccgcccgcgccagcaac	-0.0333171
ABCC1	chr16	16043655	-	24	GCCGATGGCTCCGACCCGCTC	0.585706
ABCC1	chr16	16043667	-	24	GACCCGCTCTGGGTACGTGCC	0.135333
ABCC1	chr16	16043679	-	24	GTACGTGCCGGGGGCCGCGTG	0.866708
ABCC1	chr16	16043687	-	23	GGGGGCCGCGTGAGGCCGGC	0.720377
ABCC1	chr16	16043722	-	25	GCCGGCGGGGAGGGAAAGCACC	0.317453
ABCC1	chr16	16043482	+	23	GCTGGCGCTAGCGCTggcgg	0.969184
ABCC1	chr16	16043488	+	25	GCCCGGCTGCTGGCGCTAGCGC	1.16411
ABCC1	chr16	16043545	+	24	Gatcgggcccggttgctggcg	0.054592
ABCC4	chr13	95953614	-	24	GccggggTCGCGCTGATCAGG	0.906939
ABCC4	chr13	95953641	+	24	GAGCCCCAGCATCCCTGCTTG	1.00651
ABCC4	chr13	95953540	-	24	GTTCGCGTCCTGCAGCGGGTT	0.301618
ABCC4	chr13	95953484	-	24	GCAGGGTGACCTGTTTCGGGC	0.161423
ABCC4	chr13	95953458	-	23	GAGTGCGTCCGCGGCGCCAG	0.969716
ABCC4	chr13	95953470	+	24	GTGAGTGTCCCCGCCCGAAAC	0.6621
ABCC4	chr13	95953430	+	24	GGCGCCGCGGACGCACTCTCC	1.02377
ABCC4	chr13	95953561	-	24	GGGCTTCACCTCCTGGTACAC	0.909537
ABCC4	chr13	95953393	+	24	GCTGCCCAAGCCCTCTGCGGC	0.0563709
ABCC4	chr13	95953716	-	23	GCCTGTGAAGCAGCCGCTTC	0.238265
ABCE1	chr4	146019158	+	23	GCGCTTTCCTCAAGGCCGGT	-0.000400903
ABCE1	chr4	146019125	+	24	GAGCCTTAGTCATTCTAACGC	0.0367781
ABCE1	chr4	146019250	-	23	GCTAGGACCACGCTCGACGT	0.0642867
ABCE1	chr4	146019110	-	23	GTGTCGGCACCAGACTCTGT	0.28994
ABCE1	chr4	146019094	-	22	GCGCAACAGTAAGCCGTGT	0.204791
ABCE1	chr4	146019276	+	24	GTTTCGGCAAGCAGCCAGGTC	0.0990504
ABCE1	chr4	146019061	-	27	GACCACACAGTTGAGAGGAAGTTG	0.0452895
ABCE1	chr4	146019333	+	24	GCGACCCTTGTTCAACGCCGT	0.00227271
ABCE1	chr4	146019317	+	24	GCCGTTGGCGAAGCCAGCTGC	2.50527
ABCE1	chr4	146019235	+	24	GCTTTTCTCCGACGTCGAGCG	-0.0361265
ACACA	chr17	35715924	-	23	GGTCCCCGGTCACAGGTTCT	0.301656
ACACA	chr17	35716077	-	24	GGCCGGCCCGGCACACGGAGA	0.0628439
ACACA	chr17	35716009	-	24	GTGGAGGAACTGCTGGGCGGG	0.853287
ACACA	chr17	35715967	-	23	GGGTGGCAACGTGTGCGGTC	0.745798
ACACA	chr17	35715847	-	23	GGCCGCGTGCGGGTGAGCGG	1.22499
ACACA	chr17	35715826	-	24	GATCTGGATAGTGTGGAGCCC	0.250477
ACACA	chr17	35715980	+	24	GCCCAGCAGTTCCTCCACGCA	0.809775
ACACA	chr17	35716015	+	24	GTCAGCCATCGCCCGAGCCGC	0.921722
ACACA	chr17	35715882	+	24	GACCTGGAGAAACTGGGGCCA	0.00724259
ACACA	chr17	35715907	+	24	GGCCGGCCCAGAACCTGTGAC	0.178159
ACBD3	chr1	226374381	-	24	GTTCAGCACCGCCGCCATCTC	0.952961
ACBD3	chr1	226374403	-	24	GGCTGCTGCACCTCCTCAGCG	1.07755
ACBD3	chr1	226374463	-	22	GACCTCCGCTTACCGACAC	0.0115813
ACBD3	chr1	226374131	+	24	GCTGGAGCAGCGCTGGGGTTT	0.486192
ACBD3	chr1	226374211	+	23	GTCGCGGCCCGGGCGCCTCA	0.468096
ACBD3	chr1	226374329	+	22	GACTCGAGGTGTCCGTCGA	0.969485
ACBD3	chr1	226374251	-	23	GCGACCGGATCCAggtggcg	-0.0159658
ACBD3	chr1	226374225	-	24	GGGCTGCTCCCCTGAGGCGCC	0.0404919
ACBD3	chr1	226374447	+	23	GAAGTTCCGGTGTCGGTAAG	0.180916
ACBD3	chr1	226374415	+	23	GTCAGCAGGAAGTCGATACG	0.604494
ACTL6A	chr3	179280720	-	24	GATAGGAGGAGCCAGCAAGTG	0.103269
ACTL6A	chr3	179280899	-	23	GCCATGAGCGGCGGCGTGTA	0.82027
ACTL6A	chr3	179280860	-	22	GCCAGTTAGCCCTTAGGGT	1.27619
ACTL6A	chr3	179280951	-	23	GAGCGCGCCTTTTCGGCGTG	-0.0777114
ACTL6A	chr3	179280822	-	24	GCTCCTCGAGACTCGCAGTCG	0.236938
ACTL6A	chr3	179280783	-	23	GTGGGTGGCGGTGGAAGTTA	0.338124
ACTL6A	chr3	179280922	-	23	GGGAGGTGAGTGAGTGCGGC	0.0787164
ACTL6A	chr3	179280944	-	24	GGACGAGAGAGCGCGCCTTTT	0.0391219
ACTL6A	chr3	179280791	-	24	GCGGTGGAAGTTAAGGGAGTC	0.217486
ACTL6A	chr3	179280849	+	24	GCCGGCGCGACTCCTACCCTA	0.90354
ACTL6A	chr3	179280664	-	24	GCGGCGCAGCCGCATTCTGAT	0.00567613
ACTL6A	chr3	179280783	-	24	GGTGGGTGGCGGTGGAAGTTA	0.311316
ACTL6A	chr3	179280944	-	23	GACGAGAGAGCGCGCCTTTT	0.000781673
ACTL6A	chr3	179280953	-	21	GCGCCTTTTCGGCGTGTG	0.0283828
ACTL6A	chr3	179280802	+	23	GGCCGCGACTGCGAGTCTCG	0.494566
ACTR10	chr14	58667079	+	24	GCGAGTCGGCGATGAGGACCC	0.50319
ACTR10	chr14	58666892	+	23	GAAGAGGGTCGCAGTCTCCG	1.74785
ACTR10	chr14	58667094	+	24	GCCCGGAGCTGCCCAGCGAGT	0.330769
ACTR10	chr14	58666897	-	23	GCGCCGAGACTTGTTGGCCG	0.0564064
ACTR10	chr14	58666996	-	24	GACGGCGGTCGTGATCGACCT	0.339295
ACTR10	chr14	58667050	-	24	GCCAGCTGTGTTCGACCCGAG	0.352209
ACTR10	chr14	58667057	-	24	GTGTTCGACCCGAGGGGAGGG	0.201876
ACTR10	chr14	58666938	+	24	GCTCCCCAGGCCCTCGTAGAG	0.748963
ACTR10	chr14	58667020	+	23	GTCGAACACAGCTGGCGTCA	0.227133
ACTR5	chr20	37377234	-	24	GTACCGCTGGTGCTGGACAAC	0.0628822
ACTR5	chr20	37377310	-	23	GCCGCGCCTGCAGTTCCGCG	0.114845
ACTR5	chr20	37377127	-	23	GGACGCGCGCTCCAAGATGG	0.827432
ACTR5	chr20	37377329	-	23	GCGGTGTGCGCCCGCGGTCG	0.235735
ACTR5	chr20	37377101	-	24	GCGGACACTGCGCCGAGGGGC	-0.0880844
ACTR5	chr20	37377078	-	24	GGGCGCGGTTTCGCGGCGTCT	0.0398408
ACTR5	chr20	37377152	+	24	GCACTGGGTCCGGTGCGGCAC	1.22522
ACTR5	chr20	37377138	+	24	GCGGCACGGGCGTCGCGGAAC	0.947351
ACTR5	chr20	37377201	-	24	GAGGCCGGCCCGGTGGCACAC	0.819733
ACTR5	chr20	37377323	-	24	GTTCCGCGCGGTGTGCGCCCG	0.311226
ACTR8	chr3	53916157	+	24	GCAGTCGTGGCTGCAGCGCTG	0.978389
ACTR8	chr3	53916118	+	23	GTCTCCGGCCATAATGACCC	1.07917
ACTR8	chr3	53916088	+	23	GGGTGATACggagaacggaa	0.612495
ACTR8	chr3	53916171	+	24	GCCCTTCCATCCCGGCAGTCG	0.942439
ACTR8	chr3	53916239	+	24	GAGCCCTCTGGGGCGACTCCG	0.0527798
ACTR8	chr3	53916235	-	24	GCCGGCTGCCCACAGTCAAGA	0.0678012
ACTR8	chr3	53916070	+	24	Gaaaggagaagggcggcgaga	0.135454
ACTR8	chr3	53916025	+	23	GCGGCCCATCGTGCCCGCGC	-0.0387245
ACTR8	chr3	53916004	+	23	GGTGCCGGAGTCGCTGCAAG	-0.0537495
ACTR8	chr3	53916043	-	23	GGCACCAGCGCGGGCACGAT	0.058377
ADAT2	chr6	143771797	+	24	GCTCTGTAGCTGAGTGGTGGC	0.0907764
ADAT2	chr6	143771746	+	22	GCTGCAAGCGGCGCGTGCT	0.105586
ADAT2	chr6	143771734	+	24	GCGCGTGCTCGGTGTCGGCAG	1.85009
ADAT2	chr6	143771685	+	24	GATGCACATGGTGAGGAGCCC	0.0491686
ADAT2	chr6	143771639	-	23	GAACGTTTGCTCAAATGCCG	0.0877126
ADAT2	chr6	143771757	+	24	GGCACCCAAGCCAGCTGCAAG	0.305987
ADAT2	chr6	143771665	+	23	GGGAGGTAGATGCTGCGGGG	0.268364
ADAT2	chr6	143771782	+	24	GGTGGCTGGGTATGGAGGCGA	0.843923
ADAT2	chr6	143771849	-	24	GCAGAGGAGGAGCGCGGGCAG	0.0805425
ADAT2	chr6	143771859	-	23	GCGCGGGCAGCGGAACGCGG	-0.0382824
ADO	chr10	64564701	-	24	GGTGCCGCGCGCCCGACGGGC	0.0824422
ADO	chr10	64564643	-	24	GGGGCTCAAGGCGAGCGCGCC	0.108358
ADO	chr10	64564711	-	24	GCCCGACGGGCCGGTGGTTGC	0.29917
ADO	chr10	64564781	-	24	GGACCGCAAGGGGCGGAGGAA	2.48591
ADO	chr10	64564623	-	24	GTGCGCGTGCGCGCTCAGAGG	0.160478
ADO	chr10	64564527	-	22	GGCCGCATGAATGGAGCGC	0.102234
ADO	chr10	64564720	+	23	GCTGCCCCCAGCCCGGGTCG	-0.0632331
ADO	chr10	64564485	+	24	GCCCGCACCTACGACGGTGGC	-0.0375126
ADO	chr10	64564669	-	24	GTTGCGGGCGCGTGGCTGCTG	0.214922
ADO	chr10	64564696	-	24	GCGGCGGTGCCGCGCGCCCGA	0.0048889
ADPRH	chr3	119301127	-	22	GAGAAGATACACCGGCAGT	0.0663937
ADPRH	chr3	119301129	+	23	GGGCATCCAAGCCGCCCAGC	0.171106
ADPRH	chr3	119298594	+	23	GGGTGGACGAGGGCGCGGGT	0.583348
ADPRH	chr3	119298615	+	24	GGGAAGAGGCCTTGGCTGCTG	0.835761
ADPRH	chr3	119298651	+	23	GCGAGCGACGGGCGTGGCGC	0.986759
ADPRH	chr3	119298657	+	24	GGAACGCGCGAGCGACGGGCG	0.494459
ADPRH	chr3	119298663	+	23	GGACTGGAACGCGCGAGCGA	0.315242
ADPRH	chr3	119298540	+	24	GTCCCCAGATAAGCAGGGTGG	-0.0291123
ADPRH	chr3	119298316	-	24	GCACGGGCGAAGGCGTCAGCC	0.10431
ADPRH	chr3	119298364	-	24	GCCAGGCGAGAGCCGGCTTTC	0.713828
ADPRH	chr3	119298388	-	23	GCCGCCACATTCCGGGCACC	0.365564
ADPRH	chr3	119298412	-	25	GCTCCGGGCTCTTCAGAGCATT	-0.15525
ADPRH	chr3	119301040	-	23	GGAGAAGTATGTGGCTGCTA	0.0315877
ADPRH	chr3	119301068	-	24	GAGTGCAGCTGGAGATGCCCT	0.230315
ADPRH	chr3	119301081	-	24	GATGCCCTGGGGTACTACAAT	-0.140794
ADPRH	chr3	119301161	-	23	GGCTTGGATGCCCTAGACGT	0.198677
ADPRH	chr3	119301165	-	22	GGATGCCCTAGACGTGGGA	0.0816051
ADPRH	chr3	119298534	+	23	GATAAGCAGGGTGGCGGCGA	0.821914
ADPRH	chr3	119298491	+	22	GCGCTGAGTGAGCTAATCT	1.17748
ADPRH	chr3	119298353	+	25	GAATGTGGCGGCACCGGAAAGC	0.451863
ADPRH	chr3	119298312	+	25	GTCAGTGACTCCCGTGTGGCCC	0.581471
ADPRH	chr3	119298264	+	25	GTCCGACTTTGTAGGACTGTAG	0.214504
ADPRH	chr3	119298148	+	23	Gcctcttagaatggttgtta	-0.0368771
ADPRH	chr3	119298567	+	24	GGAGCCGGGTCACCGGGTTCC	0.366562
ADPRH	chr3	119298546	+	24	GGGACTGTCCCCAGATAAGCA	0.554911
ADPRM	chr17	10601011	-	24	GTAGTTCCCTGCGGCTGGAGG	0.890283
ADPRM	chr17	10600917	+	23	GTAACAGCGCCACCAACGAG	0.964221
ADPRM	chr17	10600945	+	23	GGCTGAAAGGCCTCTGACTA	1.1455
ADPRM	chr17	10601102	+	24	GCGCTTGGGGCCGCCTTGCCT	0.039258
ADPRM	chr17	10601132	+	23	GAAGCCCACGACCAAAGCGG	0.0231586
ADPRM	chr17	10600957	-	23	GTTACATAGCCCGTAGTCAG	0.513214
ADPRM	chr17	10601031	-	24	GCGGGTCTGGCGCGGGCTGGG	0.186429
ADPRM	chr17	10600988	-	24	GCCCAGGGGCCGGCGCACGGT	0.269658
ADPRM	chr17	10601064	-	24	GCCGCGGGACAGCGGAGCGCC	0.0317128
ADPRM	chr17	10601082	-	24	GCCGGGAAGGGGGCTGCCTTA	0.444316
ADSL	chr22	40742501	+	23	GAAGAGCGGAAGCGGAAACC	0.130114
ADSL	chr22	40742678	-	24	GACAGGTATAAATTCCGGACA	-0.0581272
ADSL	chr22	40742501	+	24	GGAAGAGCGGAAGCGGAAACC	0.0679781
ADSL	chr22	40742729	-	24	GCCGAGCAGGTAACGGATCCC	0.94279
ADSL	chr22	40742737	-	23	GTAACGGATCCCGGGCTGAG	0.916561
ADSL	chr22	40742681	-	23	GGTATAAATTCCGGACATGG	0.122925
ADSL	chr22	40742458	+	22	GGGCGGGACTTCCTTCACG	0.00241249
ADSL	chr22	40742584	-	24	GATGGCGGCTGGAGGCGATCA	0.684613
ADSL	chr22	40742556	-	24	GTCCACCCTGGCGGGGTCGCA	1.14065
ADSL	chr22	40742607	+	24	GCTGGCATAGCGGGAGGCAAG	0.100724
ADSL	chr22	40742631	+	24	GCTAAACACGAAGCACATCTC	0.00573338
ADSL	chr22	40742660	-	22	GTGCTTCGTGTTTAGCGAC	0.00280907
ADSL	chr22	40742707	+	24	GCCCGGGATCCGTTACCTGCT	0.607619
ADSS	chr1	244615468	-	24	GCGAGCGGAAAAGGTCAGGGG	0.0330872
ADSS	chr1	244615458	-	23	GCAAACCTCGCGAGCGGAAA	-0.0119247
ADSS	chr1	244615211	-	24	GCGGCCGCCAGCCACATGCAG	1.12731
ADSS	chr1	244615191	-	23	GAGCGAACTGAACTGCTCTG	1.40189
ADSS	chr1	244615406	+	24	GTGGCGCGCCAGGCCGCGGAA	0.156686
ADSS	chr1	244615389	+	23	GAAGGGGCGTGGCCTCGGTC	0.0834749
ADSS	chr1	244615321	+	24	GCTGCCGAGGCCGGCCTGCGC	0.453111
ADSS	chr1	244615421	-	24	GGCCACGCCCCTTCCGCGGCC	0.0116382
ADSS	chr1	244615289	+	24	GGTACCCCCTTGAGCGGGCTG	0.470805
AFG3L2	chr18	12377060	+	24	GCCATGGCGCACCGCTGTTTG	0.14578
AFG3L2	chr18	12377332	-	24	GTGCAGAAGACAGGACCAAAT	-0.0208642
AFG3L2	chr18	12377150	-	24	GCAGGCGACGACTGGCGGCCT	0.0426616
AFG3L2	chr18	12377256	+	24	GAGACGCCGACGTCAGCGCGC	0.0277618
AFG3L2	chr18	12377251	+	24	GCCGACGTCAGCGCGCCGGGG	-0.00537862
AFG3L2	chr18	12377216	+	24	GGAGACGCCGCGTTGAGAGCT	0.464946
AFG3L2	chr18	12377089	+	23	GTCCCGGGCCGAGAGGGCCA	0.627849
AFG3L2	chr18	12377232	-	24	GAGGAGCCCAAGCTCTCAACG	1.90721
AFG3L2	chr18	12377163	-	24	GGCGGCCTCGGGAAGCGGGCT	0.220261
AFG3L2	chr18	12377054	+	24	GCGCACCGCTGTTTGCGGCTG	0.0585458
AGPS	chr2	178257482	+	23	GTGCTGCCGCCCGGAACCGC	0.067928
AGPS	chr2	178257321	+	23	GCGCTCCCTTGTCACGCCTC	0.403723
AGPS	chr2	178257511	-	24	GTTCCGGGCGGCAGCACAAGG	1.29918
AGPS	chr2	178257520	-	24	GGCAGCACAAGGCGGTAGCCA	0.771491
AGPS	chr2	178257597	-	22	GTCTGCAGCGGACCGGGAC	0.0548233
AGPS	chr2	178257621	-	24	GACCCGGACCCGGACCGCGCC	0.0162758
AGPS	chr2	178257627	-	24	GACCCGGACCGCGCCGGGCGG	0.114213
AGPS	chr2	178257400	+	22	GGCAGCCACCGCGGCGACT	0.0878778
AGPS	chr2	178257644	-	24	GCGGAGGCTGCGGGTTCTCTC	0.779839
AGPS	chr2	178257656	-	24	GGTTCTCTCTGGCCATCTGCT	0.920984
AIFM1	chrX	129299839	-	22	GACCGGAGGCCTACTGCGC	0.771355
AIFM1	chrX	129299826	-	24	GGGAAGGGGAACGGCGACCGG	0.378577
AIFM1	chrX	129299803	-	24	GAGAAGCCGGCCTGCTAGAGC	0.961202
AIFM1	chrX	129299612	-	23	GCTTCAAAGCACCCGCCGCC	0.063004
AIFM1	chrX	129299870	+	21	GCAAATCCTCTCGCCGTG	-0.10462
AIFM1	chrX	129299718	+	24	GTAATGTGCGTGTGAAGAGAC	1.04008
AIFM1	chrX	129299709	+	24	GTGTGAAGAGACTGGGGGAGC	0.80574
AIFM1	chrX	129299613	+	23	GCCGAAATGTTCCGGTGTGG	0.16161
AIFM1	chrX	129299884	-	24	GCGATTGGTCCGCACGGCGAG	0.0970812
AIFM1	chrX	129299638	+	24	GAAGGAGGAGGTCCCGAATAG	0.998718
AKT2	chr19	40791077	-	22	GGCGTTCGGGGACACGCGC	0.4986
AKT2	chr19	40770939	+	25	GTGGTCATCTGGGCAGGAGAGC	0.289062
AKT2	chr19	40770951	+	24	GGACTCCTTCAGTGGTCATCT	0.000279929
AKT2	chr19	40770973	+	24	GCTGCTTATGCCCCCATTTCG	-0.169653
AKT2	chr19	40771003	+	24	GAGCCAGCATTCCGCAGCCCC	0.0180229
AKT2	chr19	40771026	+	24	GCGGAGGGTCTTACCAGCCTG	-0.139354
AKT2	chr19	40771141	+	25	GGTGTCTGTCATCAAAGAAGGC	0.0860113
AKT2	chr19	40791086	+	23	GCTGGGCGGCTGCCGGTGAC	0.760503
AKT2	chr19	40791108	+	24	GGGGGTAGAGCCCCGCCGGAG	0.185802
AKT2	chr19	40791235	+	22	GCCGCGCCGTGCTAGCCGT	0.32564
AKT2	chr19	40791298	+	23	GGTATTTCCGTCCAgagggt	1.25568
AKT2	chr19	40771036	-	25	GCGGAATGCTGGCTCCTCAGGC	0.304859
AKT2	chr19	40791129	+	22	GCGCAGCGTGGCGATGGGC	0.175968
AKT2	chr19	40771206	-	22	GGTACGCTGTCACCTAGCT	-0.0480906
AKT2	chr19	40771217	-	25	GTCACCTAGCTCGGGACAGCTC	0.00840934
AKT2	chr19	40791031	-	23	GCCCATCGCGGCACCGCGGG	0.50251
AKT2	chr19	40791053	-	24	GGCCCGGACGCGACCATCGTG	0.165529
AKT2	chr19	40791096	-	24	GCTGGCGCACTCACCTGTCAC	0.895292
AKT2	chr19	40791188	-	23	GTGTTTCCcggcagcggcaa	0.849027
AKT2	chr19	40771138	-	23	GCGGCCTCTTACCACGCTTG	0.0373544
ALAD	chr9	116163558	+	23	GAGCCCCCCCCGCTCTTACG	0.515879
ALAD	chr9	116163498	+	24	GAGCAGCGGCCGGGAGCCCTT	1.13906
ALAD	chr9	116163490	+	24	GCCGGGAGCCCTTAGGGAGGC	0.837857
ALAD	chr9	116163459	+	24	GGGCTGGATGCGGGGAGATAG	0.301055
ALAD	chr9	116163369	+	24	GCTGTGCGCCTGAAGCCCTGG	0.273016
ALAD	chr9	116163546	-	23	GTCACCGCTGTCTCCCGCTC	1.02308
ALAD	chr9	116163331	+	22	GTCCCGTGGAGCGTTTGTT	0.187019
ALAD	chr9	116163652	-	23	GCCCCCTGAAGGCGGTCTTC	0.0163986
ALAD	chr9	116163384	-	23	GGCTGCACCGCCAGGGCTTC	0.230771
ALAD	chr9	116163344	+	24	GCAGCCGTGCACGGAGTCCCG	0.110362
ALG13	chrX	110924571	+	24	GGCTGGCAGTATGGCCGGAGA	1.34177
ALG13	chrX	110924340	+	24	GAGGGAGGCGGAAATCCGTAA	0.0452261
ALG13	chrX	110924393	+	24	GGGCCGGATATGACGCAACTG	-0.0360109
ALG13	chrX	110924612	+	23	GGGTTTCTTTCCGAGCGCGA	0.0421498
ALG13	chrX	110924490	+	24	GGCGCCGACACACACGCAATG	0.342233
ALG13	chrX	110924435	-	23	GCCCTTGCGATCAGGGCTTG	0.209878
ALG13	chrX	110924392	-	23	GGCAGTCACTGCAACGTGCG	0.747632
ALG13	chrX	110924371	-	24	GATTTCCGCCTCCCTCACAGA	0.910601
ALG13	chrX	110924330	+	24	GAAATCCGTAATggccgccag	-0.0534322
ALG14	chr1	95538240	+	24	GTGCACCGCGACGCTCTTCCC	0.327281
ALG14	chr1	95538302	+	22	GGTCCGGTAAGTATCGAGG	0.753904
ALG14	chr1	95538352	+	23	GTTCCATGGACGTTACGCCC	0.805259
ALG14	chr1	95538385	+	24	GTTTTCCTAATCCTGCGAATA	-0.00564804
ALG14	chr1	95538489	+	24	GTTGTGAACTTTGACAGCGGC	0.0702611
ALG14	chr1	95538270	-	23	GAGCGTCGCGGTGCACTCTG	0.371988
ALG14	chr1	95538285	+	22	GGAGGCGACTGTCGGACTT	0.152451
ALG14	chr1	95538487	-	23	GCGCATGCGTCCAACTTCCG	0.0203852
ALG14	chr1	95538540	-	24	GGTGCCGAAGCGACTCAAACG	1.44084
ALG14	chr1	95538320	-	23	GTCGCCTCCTCGATACTTAC	0.193793
ALKBH8	chr11	107436184	+	24	GATGGATCCCAGAGGCGCCCT	0.526075
ALKBH8	chr11	107436193	+	24	GGGAAAGGGGATGGATCCCAG	0.816411
ALKBH8	chr11	107436203	+	28	GGGCTGAGAACCTAGGGAAAGGGGA	-0.100546
ALKBH8	chr11	107436209	+	26	GCTAGGGCTGAGAACCTAGGGAA	0.976796
ALKBH8	chr11	107436229	+	28	GTCTTCTCTATCCGCCTTGCCAGCT	0.200469
ALKBH8	chr11	107436242	-	24	GGTTCTCAGCCCTAGCTGGCA	0.802114
ALKBH8	chr11	107436259	-	24	GGCAAGGCGGATAGAGAAGAC	0.924158
ALKBH8	chr11	107436265	-	24	GCGGATAGAGAAGACCGGAAG	0.934278
ALKBH8	chr11	107436173	+	24	GAGGCGCCCTTGGTGCAGTGT	1.08893
ALKBH8	chr11	107436276	-	26	GAAGACCGGAAGAGGCTGAAAAG	0.102239
ALYREF	chr17	79849244	+	24	GAACCGGCCGGCCATcgcccg	0.515498
ALYREF	chr17	79849261	+	24	GGCGGCGGGCCCATCCGGAAC	1.25623
ALYREF	chr17	79849280	+	23	GccgcgcgAGTGAATCGAGG	0.379378
ALYREF	chr17	79849458	-	24	GGCGGGCGCGGAATCGGGCAT	0.786838
ALYREF	chr17	79849451	-	23	GGCCATGGCGGGCGCGGAAT	0.223001
ALYREF	chr17	79849440	-	24	GTCCATTTTGTCGGCCATGGC	0.00888129
ALYREF	chr17	79849324	-	24	Gcggcctgcgccccaccgccg	0.156021
ALYREF	chr17	79849465	+	23	GTGCCGGCGTGCTGACGCGC	0.131342
ALYREF	chr17	79849212	+	24	GcggAGGCGGCAGGAACCGAC	0.956936
ALYREF	chr17	79849384	+	24	GACGACATCATTAAACTGAAC	0.0424361
ANAPC13	chr3	134204795	-	22	GGGCGCTGGAAACCCTTAC	1.12081
ANAPC13	chr3	134205538	-	24	GACTACTTCATTCACGGCACA	-0.0426831
ANAPC13	chr3	134205531	-	22	GTTGGGACTACTTCATTCA	0.0966834
ANAPC13	chr3	134205515	-	23	GCTGTCTAGCTAGCGCTGTT	0.0381786
ANAPC13	chr3	134205436	-	24	GCGCCCAGTACTCACCTTCCC	0.168261
ANAPC13	chr3	134205401	-	24	GCGCTTCGGAGAGTGGCCAGG	0.0206249
ANAPC13	chr3	134204776	-	23	GCCTCCAAAACCTAGGCCGG	0.453645
ANAPC13	chr3	134204719	-	23	GCCTCGGCCGATGGGAATAG	0.182714
ANAPC13	chr3	134204710	-	25	GTAAAGTGACAGCCTCGGCCGA	-0.039702
ANAPC13	chr3	134204625	-	24	GAAGCGGAGACGGGGAGGTCT	0.0695453
ANAPC13	chr3	134204614	-	25	GTACCAAACGTGGAAGCGGAGA	0.217712
ANAPC13	chr3	134205445	+	22	GTCTCTCCGCTGAAAAGGA	0.000524231
ANAPC13	chr3	134205433	+	23	GAAAAGGAAGGTGGGTCCGC	0.0578439
ANAPC13	chr3	134205417	+	25	GTCCGCCGGGGAAGGTGAGTAC	-0.0391301
ANAPC13	chr3	134205559	-	22	GGGACCCGCTCATTTAGTG	0.0689569
ANAPC13	chr3	134204841	+	24	GCAGACACGTGATGCGGGGGA	0.0526882
ANAPC13	chr3	134205394	+	23	GCGCAGCTCGCTCGCCCACC	0.0173269
ANAPC13	chr3	134204764	+	24	GGTTTCCAGCGCCCCCGGCCT	-0.00257041
ANAPC13	chr3	134204787	+	23	GCGGTGGCCGGGTGCCGGTA	1.10106
ANAPC13	chr3	134204803	+	22	GAGCAAGCGTCTGCCGCGG	0.778129
ANAPC4	chr4	25379092	-	25	GTTTCCCATCCTTCCGGGTGGT	0.00806432
ANAPC4	chr4	25379027	-	24	GCTCCTGCCGGCCTCTGACTG	0.023378
ANAPC4	chr4	25379001	-	25	GTCGGGGCTCCTCGTGGAGAGC	0.00847575
ANAPC4	chr4	25378993	-	23	GGCGCGGTCGGGGCTCCTCG	0.607496
ANAPC4	chr4	25378972	-	23	GTGGGGACTCTTGCAGGTAC	0.963143
ANAPC4	chr4	25378966	-	25	GTCTGCCGGTGGGGACTCTTGC	0.625784
ANAPC4	chr4	25378954	-	24	GGGCCGTGTTAGTCTGCCGGT	1.00659
ANAPC4	chr4	25378914	-	25	GCTGTGGCGCGCGGCCGGCAGA	1.03027
ANAPC4	chr4	25379106	+	24	GACCAGGAAAATAATCTCCTG	0.237859
ANAPC4	chr4	25378925	+	24	GGCAGACTAACACGGCCCCAG	0.413682
ANAPC5	chr12	121790000	+	24	GCTGAACGAGATGAGCCGCAC	0.612327
ANAPC5	chr12	121790166	-	24	GGCGGCCCGAGACTAAGTCTC	0.087432
ANAPC5	chr12	121790144	-	24	GGCTCTCGTGGACGCTGGCCA	-0.00158182
ANAPC5	chr12	121790131	-	23	GATTGAAGTAGAGGCTCTCG	0.827528
ANAPC5	chr12	121790181	+	24	GTGCCTTGTGGTGACAACTGG	1.08656
ANAPC5	chr12	121790165	-	22	GCGGCCCGAGACTAAGTCT	0.561614
ANAPC5	chr12	121790131	-	24	GGATTGAAGTAGAGGCTCTCG	0.47566
ANAPC5	chr12	121790184	+	24	GTTGTGCCTTGTGGTGACAAC	0.603115
ANAPC5	chr12	121790055	+	22	GTGTTCGGCATCAAGGACT	0.310397
ANAPC5	chr12	121789994	+	23	GAGATGAGCCGCACAGGCGA	0.898173
ANAPC5	chr12	121790149	+	23	GCGGGCCCGAGACTTAGTCT	0.303704
ANAPC5	chr12	121790069	+	24	GGTTGTGCACGCCAATGTGTT	0.245151
ANAPC5	chr12	121790034	+	24	GGGTGACGCCGTACAAGATCG	0.456702
ANAPC5	chr12	121789972	+	24	GGCGCCGTCAGCCTCATGGAG	1.01527
ANAPC5	chr12	121789966	+	24	GTCAGCCTCATGGAGCGGCGG	0.650337
ANKRD17	chr4	74124315	+	24	Gagaagggagccccccggcgg	1.8919
ANKRD17	chr4	74124415	-	24	GAAAGAGGGAGGGCGCGGACG	0.11293
ANKRD17	chr4	74124498	+	23	Ggcggcagtagaggtgaccg	0.56459
ANKRD17	chr4	74124462	+	23	GgcggcACCGATTGCTGTGT	0.359321
ANKRD17	chr4	74124439	+	24	GCCCCAGTGCGGCCGAAGTCG	0.231774
ANKRD17	chr4	74124363	+	24	GGATGGAGAAggcgacggttc	0.543515
ANKRD17	chr4	74124338	+	24	Ggcggcggcgacggctgcaga	0.381258
ANKRD17	chr4	74124243	+	24	GcggcagcagcagAGCTCGCT	0.213791
ANKRD17	chr4	74124226	+	23	GCTCGGCCTCGTCTCCTCGT	0.397983
ANKRD17	chr4	74124450	-	23	GCTACGCTCTACCGCGACTT	0.189068
API5	chr11	43333524	-	23	GCGTCTTTACGTAGACGTCG	-0.11335
API5	chr11	43333825	+	24	GATGAAGCCGCAGCCCCCGCT	0.366626
API5	chr11	43333742	+	23	GCCCGGGGACTCAACTCACC	0.353189
API5	chr11	43333590	-	24	GCAGCTGGAGGTGTAATAGTG	0.812179
API5	chr11	43333785	+	24	GGAAGCGCTTTCGAAAGGCCG	0.400172
API5	chr11	43333652	+	24	GTGAGCGACAAGCCCAGGGCC	-0.0408734
API5	chr11	43333597	-	24	GAGGTGTAATAGTGCGGGTAG	0.985789
API5	chr11	43333619	-	23	GGTTTGGAGAAGTTCCGAGG	1.07792
API5	chr11	43333824	-	24	GCGCTTCCCGCCGCACTCCCC	0.936289
API5	chr11	43333791	+	21	GCGGGAAGCGCTTTCGAA	0.823967
APOOL	chrX	84259112	-	24	GACACCTGCCTTTCCCCATTA	0.976013
APOOL	chrX	84259038	-	23	GGAGCCCTGAAACAAGGGGC	0.952289
APOOL	chrX	84258872	+	24	GTTTTCAGACGGAGAGCAGAG	1.0717
APOOL	chrX	84258852	+	24	GAGGGACAAATCAGTTCGACT	0.642008
APOOL	chrX	84259000	+	23	GGGCTCCTTCAGAAGTTAGT	0.883465
APOOL	chrX	84258841	+	22	GTTCGACTAGGCTTCCCTT	0.0397919
APOOL	chrX	84258921	-	23	GGCCGAAAGGGTTGTAGACA	0.812774
APOOL	chrX	84258835	-	23	GGCAAGGGGCGTAACGGGGT	0.610541
APOOL	chrX	84258814	-	23	GAGAAAAGGCGGTAACTGGC	0.266824
APOOL	chrX	84258979	+	23	GGATCCCTTTTACAGTTACC	0.457596
AQR	chr15	35262035	-	23	GTGTAGCCGGAAGTTCATGC	0.772438
AQR	chr15	35261873	+	24	GTAACTTAAGGGAAGTGGACC	0.766228
AQR	chr15	35261795	-	23	GTAGGGGCCACGATCTTCTT	0.786664
AQR	chr15	35262041	-	24	GCCGGAAGTTCATGCAGGCGT	0.530581
AQR	chr15	35261914	+	24	GCCCGGAGCGTTTGTGCGGCG	0.14948
AQR	chr15	35261951	+	24	GGGTTCCCTACGGGACTCTGA	0.0426204
AQR	chr15	35261766	-	24	GTCACGAACTCCGCATTGATT	0.0297287
AQR	chr15	35261835	+	24	GAGCGGTCCTTTAGTTTCCAC	0.604655
AQR	chr15	35261886	+	22	GCGCCCCGGCAGTAACTTA	1.02015
AQR	chr15	35261962	+	23	GCTGTTGTACGGGTTCCCTA	1.00432
AQR	chr15	35261972	+	24	GGAACGCTTGGGCTGTTGTAC	0.975535
AQR	chr15	35261806	-	23	GATCTTCTTGGGCTGCGCAG	0.966807
AQR	chr15	35262022	-	24	GGAAGCGGAATGGCGTGTAGC	0.0123417
AQR	chr15	35261932	+	24	GAAGGCTGAGGATATCCGGCC	0.47378
ARCN1	chr11	118443398	-	24	GAGTGCTTTTGCTCCGGGCTC	0.0271714
ARCN1	chr11	118443371	-	24	GGAGCCCCGCCCTGAGGGTCT	0.00975625
ARCN1	chr11	118443334	-	24	GTCTCTCCTTGTCGGCGGGCC	-0.0194206
ARCN1	chr11	118443325	-	23	GCCTCACCGTCTCTCCTTGT	0.950282
ARCN1	chr11	118443297	-	24	GAGCCAGGACCCGAACTCCTG	0.736478
ARCN1	chr11	118443284	+	24	GAGGCTCGGACCCCAGGAGTT	0.0662947
ARCN1	chr11	118443260	+	24	GTCCTGGCTCGGATCTTACCA	0.632558
ARCN1	chr11	118443164	-	24	GCGGCAGCGGTTCCTGTCAAG	1.17193
ARCN1	chr11	118443218	+	24	GCGCCCGCACTCCGGCTCCAC	0.229367
ARCN1	chr11	118443255	+	23	GCTCGGATCTTACCATGGTG	0.416432
ARCN1	chr11	118443216	+	24	GCCCGCACTCCGGCTCCACTG	0.877784
ARCN1	chr11	118443399	-	23	GTGCTTTTGCTCCGGGCTCG	-0.0184449
ARCN1	chr11	118443364	-	24	GGCCGGAGGAGCCCCGCCCTG	0.0317359
ARCN1	chr11	118443255	+	24	GGCTCGGATCTTACCATGGTG	0.330901
ARCN1	chr11	118443372	-	24	GAGCCCCGCCCTGAGGGTCTA	0.55679
ARGLU1	chr13	107220539	-	23	GCGCGAAACGTGCCGAAGCG	-0.0478682
ARGLU1	chr13	107220363	-	21	GGGCTGGCGGTTCTACCG	0.0294472
ARGLU1	chr13	107220300	-	24	GACGCTCTAACCGCTCGCCTC	0.0658188
ARGLU1	chr13	107220432	-	23	GGCGTCTACAGCTGCCACGA	0.382974
ARGLU1	chr13	107220436	+	24	GCGCTACGGGTTTCTCGTTGG	0.709497
ARGLU1	chr13	107220364	+	24	GGCCGACACCTTTCTTTCCTC	0.00177854
ARGLU1	chr13	107220262	+	22	GAGCGTCTCCCGGAAGGAT	1.24194
ARGLU1	chr13	107220267	+	24	GCGGTTAGAGCGTCTCCCGGA	0.796068
ARGLU1	chr13	107220302	+	23	GAGGGGAACTGGCCGCGTGA	0.0316725
ARGLU1	chr13	107220249	-	23	GCTTGGAGCGGGACGAGCTC	0.961988
ARHGAP11A	chr15	32907709	+	22	GACACCCAGAGCCACCACG	0.571366
ARHGAP11A	chr15	32907686	-	25	GTTTCGCGCTGCCATTTGAGCC	-0.0150923
ARHGAP11A	chr15	32907726	-	23	GACCCCCCCGTGGTGGCTCT	0.374408
ARHGAP11A	chr15	32907738	-	24	GGTGGCTCTGGGTGTCTGCGG	0.546309
ARHGAP11A	chr15	32907747	-	24	GGGTGTCTGCGGAGGAGCTGG	1.80183
ARHGAP11A	chr15	32907760	-	27	GGAGGAGCTGGGGGCGGAAGCATG	0.108045
ARHGAP11A	chr15	32907767	-	23	GGGCGGAAGCATGAGGCTAA	0.564294
ARHGAP11A	chr15	32907887	-	24	GCTACCAGCCCGGGCGGGCAC	0.626809
ARHGAP11A	chr15	32907936	-	24	GGCTGGTCCGGCGGCCAGGCT	0.413789
ARHGAP11A	chr15	32907642	+	25	GAAACAGCGCTCCACATCTGAT	0.260023
ARID2	chr12	46123510	+	23	GCCCATTCCTCGGCCGGCGG	0.692533
ARID2	chr12	46123548	-	24	GAATGGGCTCCGGGCTCTGGT	0.729741
ARID2	chr12	46123742	-	23	GAACCGGGGGGGCAGCGCCG	1.2242
ARID2	chr12	46123726	-	23	GCAGAGGGTGAGAGCAGAAC	0.0946603
ARID2	chr12	46123665	-	24	GCCTCCGGACGAGCGGAGAAA	0.388806
ARID2	chr12	46123657	-	24	GGGAAGGCGCCTCCGGACGAG	0.106172
ARID2	chr12	46123567	-	24	GTAGGAAGCGCTGGGAGCGGG	0.393565
ARID2	chr12	46123516	+	24	GCCCGGAGCCCATTCCTCGGC	0.0742941
ARID2	chr12	46123489	+	23	GGCGGGGCTCAGTCATGGGC	0.56389
ARID2	chr12	46123483	+	24	GGCTCAGTCATGGGCcggcgg	1.04606
ARIH1	chr15	72766896	-	23	GCCTGCGTCCGGACATCAGC	0.163004
ARIH1	chr15	72766902	-	23	GTCCGGACATCAGCCGGAGC	0.49608
ARIH1	chr15	72766800	+	24	GTTTGACGGCTGGTGGCGGCG	0.159041
ARIH1	chr15	72766815	+	23	GAGCGGCGGTTGGCGTTTGA	0.0665675
ARIH1	chr15	72766666	-	23	GGTGACGCACGCCCCTTTGT	0.153437
ARIH1	chr15	72766686	-	22	GGCTCAGTAGCGATAGCAG	0.716483
ARIH1	chr15	72766728	-	24	GGACTGTTTTCTCTCGGAGGC	0.108832
ARIH1	chr15	72766733	-	24	GTTTTCTCTCGGAGGCCGGAG	1.43184
ARIH1	chr15	72766755	-	24	GGAGCCGCGTCTGACTGAGGC	0.851675
ARIH1	chr15	72766736	+	24	GCTGCCCGCCTCAGTCAGACG	0.259352
ARL1	chr12	101801539	-	24	GCAACTTCCACGTCGGACTCC	-0.16163
ARL1	chr12	101801440	+	24	GGAATCACTGAAGATCGGCGA	0.21243
ARL1	chr12	101801468	+	22	GCCTCGGAGCTGCAGCCGA	1.4685
ARL1	chr12	101801483	+	22	GCTTGCGAGGAAACCGCCT	0.969844
ARL1	chr12	101801597	+	23	GTGAGTCGAAAGCGACGACG	0.561655
ARL1	chr12	101801623	+	24	GGTATCTACATCCAGTGAGCG	0.110872
ARL1	chr12	101801340	-	24	GCTACTCTAGGGTATCCTGGC	0.062921
ARL1	chr12	101801579	-	24	GGTCAGCTGCGACTGCGCGCC	0.0699959
ARL1	chr12	101801575	+	24	GGATGCTCAGGCCACCGTTCC	0.350992
ARL1	chr12	101801418	+	23	GAGGACAGGGGGTTCATCAT	0.279861
ARL2	chr11	64781577	-	23	GGCGGGACCAAACGAGCGTC	0.121484
ARL2	chr11	64781852	+	24	GGGCCCGCGTGGTGACGCCAG	1.10231
ARL2	chr11	64781810	+	23	GCCGCGTTCCGCTCCCGACA	0.0137973
ARL2	chr11	64781765	+	24	GGCTGGACCCCGCCACCCTCG	0.916449
ARL2	chr11	64781610	+	24	GACCCCGCTCCCGGTTCCTGT	0.172072
ARL2	chr11	64781574	+	22	GACGGCATAGTCGATTGGC	0.0777316
ARL2	chr11	64781781	-	24	GCCGGAACCGCGAGGGTGGCG	0.981237
ARL2	chr11	64781762	-	22	GCTGTATCCTACCGGACGC	-0.00679553
ARL2	chr11	64781661	-	24	GACTGGGAAGAAACGGCGGCC	0.127643
ARL2	chr11	64781591	+	21	GGCTATCACGCTCGCCGA	0.156631
ARRB2	chr17	4613790	+	23	GCCCTCTCCTAGCAGACACG	0.489247
ARRB2	chr17	4614014	+	23	GGTCCCGGGTTTCTCCCCCA	0.117156
ARRB2	chr17	4613853	-	22	GCGATCCGGCTGACGCATC	0.206835
ARRB2	chr17	4613915	-	24	GGGGAAGAGGCGAGAGCGCGG	0.226947
ARRB2	chr17	4613932	-	24	GCGGAGGGCGCGCGTGCGCAT	0.24565
ARRB2	chr17	4613939	-	24	GCGCGCGTGCGCATTGGCGCG	0.133205
ARRB2	chr17	4613971	-	23	GATCTTGGCAGCGGGCGAGG	2.2651
ARRB2	chr17	4614020	-	24	GGCGGCGGGCGCGCGCACCAT	-0.0973259
ARRB2	chr17	4614045	-	24	GAGAAACCCGGGACCAGGTAA	-0.0386825
ASCC3	chr6	101329277	-	23	GCACGTCGACTCGTCGACTC	0.0256021
ASCC3	chr6	101329188	-	23	GACGCAAAGACGCACAGACC	1.01868
ASCC3	chr6	101329131	-	24	GCCGGGGTCGCGCCCAGTCAC	0.579923
ASCC3	chr6	101329065	-	23	GCAGGGCCAAAGATGCGAGC	0.469167
ASCC3	chr6	101329246	+	24	GACGAGTCGACGTGCCGACGT	0.80558
ASCC3	chr6	101329235	+	24	GTGCCGACGTTGGCGCTGCAG	0.130796
ASCC3	chr6	101329197	-	24	GACGCACAGACCCGGCGAGGA	1.17574
ASCC3	chr6	101329095	+	24	GCGACCCCGGCAAGCGCGGCT	0.414559
ASCC3	chr6	101328943	+	24	GTGATGGGAAACGCGTGAGCC	0.0116625
ASCC3	chr6	101329230	+	24	GACGTTGGCGCTGCAGCGGGG	0.644772
ASNA1	chr19	12848291	+	24	GAACTGGCTCACGTGATCCAG	0.156022
ASNA1	chr19	12848264	+	24	GCACCATACGAAGAACCTACA	0.252734
ASNA1	chr19	12847975	-	24	GTTTGGCTGGTTGCTAAGGTG	0.575971
ASNA1	chr19	12847988	-	25	GCTAAGGTGAGGTTGGCGCTAC	0.204969
ASNA1	chr19	12848448	-	24	GCCTGAAGTGGATCTTCGTCG	0.239103
ASNA1	chr19	12848455	-	24	GTGGATCTTCGTCGGGGGCAA	0.259072
ASNA1	chr19	12848485	-	23	GGCAAGACCACCTGCAGGTA	0.538043
ASNA1	chr19	12848535	-	24	GTAGGATATACCACTGGGCGA	0.215677
ASNA1	chr19	12848571	-	21	GCTTTTCCACCACGACCG	0.699447
ASNA1	chr19	12848314	+	23	GGCCACCCCTGCCGCCATTT	-0.00316176
ASNA1	chr19	12848385	+	24	GTTGCTAAGTGTAGGCTCCAG	0.217709
ASNA1	chr19	12847939	-	22	GAATCTAACTTCACCGAAA	0.0814907
ASNA1	chr19	12847957	-	25	GAAAGGGCATGGACTGGGTGTT	0.133043
ASNA1	chr19	12847961	-	24	GGCATGGACTGGGTGTTTGGC	0.265237
ASNA1	chr19	12847970	-	23	GGGTGTTTGGCTGGTTGCTA	0.898717
ASNA1	chr19	12848005	-	25	GCTACCGGAACATAAGAGTGAT	0.0655177
ASNA1	chr19	12848055	-	24	GAAAGGAGAGCTGCAAGACCT	0.0685228
ASNA1	chr19	12848106	-	24	GACCGTACCGATGTGTTCATT	0.350794
ASNA1	chr19	12848382	-	23	GTTCGAAGATGCTCCTGATG	0.554431
ASNA1	chr19	12848454	-	23	GTGGATCTTCGTCGGGGGCA	0.120458
ASNA1	chr19	12848480	-	24	GGTGTGGGCAAGACCACCTGC	0.386402
ASNA1	chr19	12848485	-	24	GGGCAAGACCACCTGCAGGTA	0.0882059
ASNA1	chr19	12848529	-	23	GGCGTGTAGGATATACCACT	0.570181
ASNA1	chr19	12848537	-	23	GGATATACCACTGGGCGAAG	1.40184
ASNA1	chr19	12848569	-	24	GACCGGCTTTTCCACCACGAC	0.227289
ASNA1	chr19	12848058	+	23	GGCTACTCCCTTTCACTGAT	0.026391
ASNA1	chr19	12847904	+	23	GTTAGATTCCCGGTCCTCCT	0.571977
ASNA1	chr19	12848134	+	23	GGGTTCACTTTGTCAACCTC	0.129305
ATAD3A	chr1	1447490	+	21	GGCGATAGAAGCGCGTAA	0.00973147
ATAD3A	chr1	1447512	-	27	GTGTCCCTTACGCGCTTCTATCGC	0.0171019
ATAD3A	chr1	1447749	+	21	GGCCGGTCTCCCAAcccg	1.18248
ATAD3A	chr1	1447531	-	24	GCCGGGAGGAAGGGGTGTGTG	0.318416
ATAD3A	chr1	1447548	-	25	GTGTGTGGCGCCTGCGCAGTGG	0.18262
ATAD3A	chr1	1447755	-	25	Ggccgagggcggcggggaccgc	1.49911
ATAD3A	chr1	1447520	-	24	GCGCTTCTATCGCCGGGAGGA	0.00567582
ATAD3A	chr1	1447760	-	22	GcggcggggaccgcgggTT	0.218843
ATAD5	chr17	29159072	-	24	GGTCCGCTTGCTTTCCCTGCC	0.0271258
ATAD5	chr17	29159107	-	22	GCCTGAAGCGCCGCTTTCG	0.284862
ATAD5	chr17	29159196	-	23	GTGTTCGATTCGGCTGATCT	0.0438887
ATAD5	chr17	29159287	-	24	GCAGCTTGCTGCTACTGGAGC	0.145636
ATAD5	chr17	29158955	+	24	GGCGGAGTTTACGGCTGCTTC	0.0718688
ATAD5	chr17	29159022	+	24	GATCGGACCACAGAGCTTCGG	0.929241
ATAD5	chr17	29159040	+	24	GAAAGCAAGCGGACCGCAGAT	0.839381
ATAD5	chr17	29159126	+	23	GCAATGAGATCCCTGAGGCG	0.272629
ATAD5	chr17	29159165	+	23	GCCGAATCGAACACGGAAAG	1.23138
ATF4	chr22	39916820	-	23	GCGCGGGTTTTGGATTGGTG	0.476251
ATF4	chr22	39916803	-	24	GCTGTGCTCCTGGGGCCGGCG	-0.201064
ATF4	chr22	39915976	-	24	GTGCGCTGGGCTAAGGCCGCC	0.0264115
ATF4	chr22	39916552	-	23	GAAGTCTATAAAGGGCCGGC	0.463138
ATF4	chr22	39915928	-	22	GCGGCGGGATCCGACCGCA	0.0853434
ATF4	chr22	39915914	-	23	GGACCTCCACTGAGGGCGGC	0.174533
ATF4	chr22	39915893	-	24	GCGGCGGCGGGGCCACCAGTG	0.0712768
ATF4	chr22	39915817	-	23	GCTTGGAACAGGTAACCCCC	0.269823
ATF4	chr22	39915778	-	24	GCGCCGTGTCGGCTATGAATG	0.400127
ATF4	chr22	39915696	-	23	GCAGACTCAGCCGGCCTTTG	0.0191642
ATF4	chr22	39916844	+	24	GTTAAATCGCTTCCCCCTTGG	0.625745
ATF4	chr22	39916763	+	24	GCACAGCTGGACGACCCGCCC	0.342728
ATF4	chr22	39916556	+	24	GCAAAGTAGAAATGGCTGCCG	0.201352
ATF4	chr22	39915935	+	24	GCGCACCCCTTAGTGGCCTCA	0.0935801
ATF4	chr22	39915921	+	24	GGCCTCAGGGACCAGCCCTTG	0.0605887
ATF4	chr22	39915842	+	23	GCCTGCGCGTCCTTCGGTTG	0.154875
ATF4	chr22	39916771	-	24	GCCATGGCGTGAGTACCGGGG	0.934405
ATF4	chr22	39916548	-	24	GAGACGAAGTCTATAAAGGGC	1.24141
ATF4	chr22	39916853	-	24	GGGCCAGGGCGGTGCCGCCAA	0.82419
ATF4	chr22	39916832	-	24	GGATTGGTGGGGTGCGGCCTG	-0.148517
ATF5	chr19	50432027	-	25	GTTTCTCAGAGTCAGCAGCTGG	0.180104
ATF5	chr19	50431995	+	24	GCTGACTCTGAGAAACCCTCG	0.423553
ATF5	chr19	50432215	+	23	GCCCTCTCCTTGTGGCTCCG	0.634968
ATF5	chr19	50432223	+	24	GGGGATCCAGCCCTCTCCTTG	0.611316
ATF5	chr19	50432352	+	24	GGCCCCAACCGGGAGGCAGCC	-0.0178605
ATF5	chr19	50432363	+	23	GCCCTCGCGCGGCCCCAACC	1.06401
ATF5	chr19	50432417	+	23	GACAGATATATACTGGGTGG	0.28773
ATF5	chr19	50432424	+	23	GACTGGGGACAGATATATAC	1.15117
ATF5	chr19	50432513	+	22	GCCATGGCCGGGGCTACGC	0.770116
ATF5	chr19	50432549	+	24	GAGACGGGCCGGGGGCACAAA	0.628279
ATF5	chr19	50432605	+	24	GCGGCCTCGGCTGAAGAAAGA	0.322187
ATF5	chr19	50431963	-	25	GccaTCCTGGCAGGTCTGTATT	0.120839
ATF5	chr19	50432100	-	24	GAAAGAGAAATGAACTGGTGC	0.0406812
ATF5	chr19	50432107	-	25	GAAATGAACTGGTGCAGGTCTG	0.0100479
ATF5	chr19	50432120	-	25	GCAGGTCTGCGGGAAGAGAATG	0.45751
ATF5	chr19	50432230	-	25	GAAACCAGACCCCGGAGCCACA	0.50435
ATF5	chr19	50432383	-	25	GCCTCCCGGTTGGGGCCGCGCG	-0.015106
ATF5	chr19	50432398	-	26	GCCGCGCGAGGGCGGGGCGCGGA	0.0277357
ATF5	chr19	50432405	-	24	GGGCGGGGCGCGGAAGGATCC	0.784816
ATF5	chr19	50432071	-	23	GGCAGGAAATTCTGCAAGCA	-0.00213523
ATF6	chr1	161736336	+	23	GACGAGGGGCCTCACTCCCC	0.535312
ATF6	chr1	161736342	-	24	GGTGTGGACCAACCCTGCCTG	0.417692
ATF6	chr1	161736096	+	24	GATTAATATCTGGGACGGCGG	1.16698
ATF6	chr1	161736259	-	24	GTGGGATCTGAGAATGTACCA	0.737829
ATF6	chr1	161736156	-	24	GAGAAGGAACTTGTGAAATGG	0.655096
ATF6	chr1	161736133	-	24	GATATTAATCACGGAGTTCCA	1.09519
ATF6	chr1	161736078	-	24	GCCACCGTCTCGTCAGCGTTA	-0.0455406
ATF6	chr1	161736351	+	22	GCACGAACAGGAGTGACGA	0.684274
ATP1A1	chr1	116916594	+	24	GGGAGGAGCGCGCCTTTCCTC	0.364422
ATP1A1	chr1	116915993	+	24	GGCTGCCGCGGGGCGGGAGGG	0.183905
ATP1A1	chr1	116916674	+	24	GAGGCTGCCCCCGCCGGAACC	0.703088
ATP1A1	chr1	116916730	-	24	GGCTCCTTCTCCTGGGGACGC	0.166552
ATP1A1	chr1	116916439	+	24	GGCTTCCCAAGCACCGCCTCT	0.884424
ATP1A1	chr1	116916468	-	24	GGCGGTGCTTGGGAAGCCTCG	0.587745
ATP1A1	chr1	116916167	-	23	GTGAGTGTCCGGCGCGCCCG	0.78625
ATP1A1	chr1	116916142	-	23	GAGCACCGCCACCATGGGGA	0.94667
ATP1A1	chr1	116916650	+	24	GCCGCGGCGGGAACGGAGGCC	-0.0268155
ATP1A1	chr1	116916136	-	24	GGGCACTGAGCACCGCCACCA	0.666986
ATP1A1	chr1	116915940	-	24	Gtggcaacagcggtagcagcc	0.780014
ATP1A1	chr1	116915906	-	24	Ggggcgcagagcagcggcggg	0.861455
ATP1A1	chr1	116916694	+	24	GAGAAGGAGCCCCGAACCCGG	1.00391
ATP1A1	chr1	116916000	+	24	GAGCTAGGGCTGCCGCGGGGC	0.484731
ATP1A1	chr1	116916023	+	24	GGACCAGGGGAGCCAAGTGGA	1.01574
ATP1A1	chr1	116916045	+	24	GCAGCTCCCGGCCGAGCGAGC	0.768945
ATP1A1	chr1	116916057	-	24	GCTCCCCTGGTCCCGCTCGCT	0.825569
ATP1A1	chr1	116916621	+	24	GGCCCCGGCGGAGCGCCCCAG	0.896004
ATP1A1	chr1	116916706	-	24	GGCGGGGGCAGCCTCCGGGTT	-0.0422835
ATP1A1	chr1	116916584	+	23	GCCTTTCCTCAGGGCACGGA	0.980353
ATP1B3	chr3	141595467	+	24	GCCGACTgcgccgcgccgcgc	-0.00627028
ATP1B3	chr3	141595534	+	24	GCAGCCCGGAGACGGCAGTGA	1.13971
ATP1B3	chr3	141595626	+	22	GTCATGGTGTGCGCGCGGA	0.04691
ATP1B3	chr3	141595641	+	25	GACTTCTTCTCGTTCTTCGTCA	0.0780108
ATP1B3	chr3	141595716	+	25	GCGGTGCGCCCCAGGAATTCTC	0.341391
ATP1B3	chr3	141595430	-	25	GcggcgcggggATTGGCTGCGG	0.106054
ATP1B3	chr3	141595462	-	24	GTCAGGCTCCCGCGGCCCAAg	0.798913
ATP1B3	chr3	141595611	+	25	GCGCGGACGGCGAGAGGAGCTG	0.787369
ATP1B3	chr3	141595475	-	24	GGCCCAAgcggccgcccggcg	1.06138
ATP5A1	chr18	43684101	+	24	GAGATAGAGCCGCCTAGAACC	0.0334653
ATP5A1	chr18	43678292	-	23	GCAAAGAAGGTCAAGACAGC	0.011471
ATP5A1	chr18	43678306	-	23	GACAGCCGGCCCACCTGACC	0.0367678
ATP5A1	chr18	43683959	-	26	GATTGCCTCAGCTCATATTGCCA	0.0137383
ATP5A1	chr18	43683980	-	24	GGGTAGAATATAAATTCTGAG	-0.00612031
ATP5A1	chr18	43684115	-	25	GAAAAAACAACCTGGTTCTAGG	-0.0515739
ATP5A1	chr18	43684151	-	22	GTGTTGATTATACCGCGGA	0.139149
ATP5A1	chr18	43684171	-	25	GAAGGCGGGAAGAGCTGGGAAG	0.0624103
ATP5A1	chr18	43684184	-	22	GGGAAGTGGCAACGAAGCG	0.0520832
ATP5A1	chr18	43678073	+	24	GGCTGCAGGGTGGTGGTGCGC	0.132339
ATP5A1	chr18	43678149	+	24	GCCGTGGTCCGCGCCCTTCCT	0.851133
ATP5A1	chr18	43678050	+	24	GCTCGGGCGCTCTCTGCAGGA	0.903807
ATP5A1	chr18	43678210	+	23	GGCTGCAGAAGTACCGCCTG	0.882673
ATP5A1	chr18	43678303	+	24	GAACGCGAGGGGCAGTACTTC	0.0229283
ATP5A1	chr18	43678315	+	23	GGAGAGGTGGTGAACGCGAG	0.0636623
ATP5A1	chr18	43684194	+	23	GCAAGGCTGGTCGAAGGCTC	-0.00745236
ATP5A1	chr18	43678044	+	24	GCGCTCTCTGCAGGAGGGCGA	-0.089632
ATP5A1	chr18	43684200	+	25	GCCCCTGTGCAAGGCTGGTCGA	-0.040163
ATP5A1	chr18	43684245	-	24	GGCTCAACGGCCAGGAGTCTC	1.21352
ATP5A1	chr18	43678154	-	24	GCTCACCAGTCCGGCCCGCCG	0.0437153
ATP5B	chr12	57039683	-	23	GCTGGGGGCAGCGACGCTGA	0.889545
ATP5B	chr12	57039799	+	23	GTAGGCCTCGCCTCAACGGC	0.0954261
ATP5B	chr12	57039564	-	24	GCCCGAGCTACCATCGTTCCC	0.864934
ATP5B	chr12	57039643	-	22	GGATGGACCGCCGTCGGAG	0.457082
ATP5B	chr12	57039703	+	24	GGTGGCCGCTGCTCCGGCCTC	0.0299404
ATP5B	chr12	57039772	-	25	GCGTAGTCCGGGTGGAGACTGA	1.20784
ATP5B	chr12	57039811	-	22	GCCTGCTCTCCTGCCGTTG	0.519569
ATP5B	chr12	57039710	+	23	GGGTCGGGTGGCCGCTGCTC	0.902612
ATP5B	chr12	57039845	-	24	GCTGCAGTAGGCAGGTCCATT	0.42641
ATP5B	chr12	57039836	-	24	GAGGCCTACGCTGCAGTAGGC	0.0284185
ATP5E	chr20	57607151	+	24	GACCGGGGTTGGGCCAAGCCT	0.00522075
ATP5E	chr20	57607163	+	23	GCCCCACGCGTGACCGGGGT	0.103396
ATP5E	chr20	57607169	+	25	GAGCAGCGGCCCCACGCGTGAC	0.0706594
ATP5E	chr20	57607221	-	25	GTCCTGCATGACCTCTGGGCAC	0.0537535
ATP5E	chr20	57607259	-	24	GGCTCGCGAAGCCCTTCCCTC	0.613482
ATP5E	chr20	57607267	-	25	GAAGCCCTTCCCTCTGGAGGCC	0.126497
ATP5E	chr20	57607208	+	23	GCGCGCATCCCGGTGCCCAG	0.140008
ATP5E	chr20	57607214	-	25	GCTCTGTGTCCTGCATGACCTC	0.0645934
ATP5E	chr20	57607361	-	22	GCCAAGACGCCGGCAATGT	2.24651
ATP5F1	chr1	111991570	-	24	GACAGCTCGGTGACGCGACCC	1.07035
ATP5F1	chr1	111991594	-	24	GTCAGGATAACATGCAGGGCG	0.57508
ATP5F1	chr1	111991621	-	24	GGCTGGGAGGGTCAGTCTCCG	0.514957
ATP5F1	chr1	111991647	-	23	GGCGCCCTGGGCCGGGGTAA	0.886034
ATP5F1	chr1	111991635	-	24	GTCTCCGGGGAGGGGCGCCCT	0.0116034
ATP5F1	chr1	111991536	-	23	GATCTGAGCTCAGGAACGCG	1.04361
ATP5F1	chr1	111991683	-	22	GGATCTCGGCTCACCGGAC	0.724336
ATP5F1	chr1	111991629	+	24	GAGCTCCCTTACCCCGGCCCA	0.240172
ATP5F1	chr1	111991652	+	24	GTGAGCCGAGATCCCGGGCCT	-0.016029
ATP5F1	chr1	111991675	+	24	GGAGGCTGCGCGGTACCGGTC	0.394637
ATP5H	chr17	73043076	-	24	GCAAGTAACGGAAGTGGGTCA	0.0837057
ATP5H	chr17	73042808	+	24	GCGCGCGGGGTCAGGGGGGCC	-0.192951
ATP5H	chr17	73042983	+	22	GGGCATTGGATCCGATCCC	1.19307
ATP5H	chr17	73043038	+	24	GTTACTTGCTGCGGAGGACCG	0.699347
ATP5H	chr17	73042800	-	23	GCGCCTACATCAGCGGCGCC	0.0901845
ATP5H	chr17	73042859	-	24	GAGGGCTGAGGAAGGGATCGC	0.519709
ATP5H	chr17	73042884	-	23	GAGGAGCGGCAGCTACACAA	0.612365
ATP5H	chr17	73042959	-	24	GACAAGGGTCGGCGTGAGGTT	0.260848
ATP5H	chr17	73042965	-	23	GTCGGCGTGAGGTTTGGAGA	1.10759
ATP5H	chr17	73042932	-	23	GGGCCCAGCGTCCTTGACGG	0.306149
ATP5J2	chr7	99063533	+	22	GGCCTGCGCCAACCGGGTT	0.799453
ATP5J2	chr7	99057877	+	27	GCATAGTTGAAGCAGTGGCAGGAA	0.0112613
ATP5J2	chr7	99063791	-	24	GAGTCCTGGTGTCCGCTGTGC	0.0225153
ATP5J2	chr7	99063736	-	23	GGAGTCCAAACAGCCTTACC	1.29912
ATP5J2	chr7	99057858	+	25	GAAAGGATGCCATATGTGTTAC	-0.0158792
ATP5J2	chr7	99063640	-	23	GTGGCGAAGTGCCTGAGCAA	0.0528992
ATP5J2	chr7	99063615	-	24	GGGTCTGGCGCGCCTCAAGTG	0.901426
ATP5J2	chr7	99063580	-	24	GGGCAGCAGGAAGGCGCGCCT	0.367187
ATP5J2	chr7	99058109	-	24	GTCTCGAAAAAAGCAGTAACG	-0.0265041
ATP5J2	chr7	99058067	-	25	GGACGTCTGAGTAACAGCTTGC	-0.0257712
ATP5J2	chr7	99063645	-	23	GAAGTGCCTGAGCAAAGGGC	0.377701
ATP5J2	chr7	99057934	-	24	GTGCATAATGCAATTACACAG	-0.0712319
ATP5J2	chr7	99057911	-	27	GCCACTGCTTCAACTATGCAATAA	0.0182504
ATP5J2	chr7	99063524	+	24	GCCAACCGGGTTAGGCGTGGA	0.784796
ATP5J2	chr7	99063510	+	24	GCGTGGAGGGTGAAGGCATCT	0.509542
ATP5J2	chr7	99063489	+	23	GGGCACGCGCTTCTGGGCCT	-0.0439832
ATP5J2	chr7	99058076	+	24	GCTTTTTTCGAGACCCTTTTC	-0.0469047
ATP5J2	chr7	99058037	+	24	GCTGTTACTCAGACGTCCTGT	0.0027467
ATP5J2	chr7	99057977	+	26	GTATAGACTCAGTCTTAAAATAG	-0.00916844
ATP5J2	chr7	99058044	-	24	GGGACAGCTTTATTAACCAAC	-0.0748647
ATP5J2-PTCD1	chr7	99063737	-	24	GGAGTCCAAACAGCCTTACCT	0.980163
ATP5J2-PTCD1	chr7	99063645	-	23	GAAGTGCCTGAGCAAAGGGC	0.448529
ATP5J2-PTCD1	chr7	99063640	-	23	GTGGCGAAGTGCCTGAGCAA	0.0628192
ATP5J2-PTCD1	chr7	99063621	-	23	GCGCGCCTCAAGTGAGGTCG	0.256632
ATP5J2-PTCD1	chr7	99063615	-	24	GGGTCTGGCGCGCCTCAAGTG	1.07047
ATP5J2-PTCD1	chr7	99063489	+	23	GGGCACGCGCTTCTGGGCCT	-0.0522311
ATP5J2-PTCD1	chr7	99063533	+	22	GGCCTGCGCCAACCGGGTT	0.949371
ATP5J2-PTCD1	chr7	99063524	+	24	GCCAACCGGGTTAGGCGTGGA	0.931965
ATP5J2-PTCD1	chr7	99063580	-	24	GGGCAGCAGGAAGGCGCGCCT	0.436044
ATP5J2-PTCD1	chr7	99063835	-	25	GTAGGGAATGCACGCCCCATCC	0.670101
ATP5SL	chr19	41945600	+	24	GGAAGGATCTGTGAGGGTCGC	0.586957
ATP5SL	chr19	41945572	+	24	GGAGACGCTTTAGCGAGCGAG	0.391493
ATP5SL	chr19	41945607	+	24	GGGGCCAGGAAGGATCTGTGA	0.288239
ATP5SL	chr19	41945774	+	24	GCTCCCTGGGCGGTAAGTGAC	1.94644
ATP5SL	chr19	41945835	-	23	GTTTCGTAACCGGAAGGGGC	-0.0183307
ATP5SL	chr19	41945829	-	23	GCTAAGGTTTCGTAACCGGA	0.369232
ATP5SL	chr19	41945762	-	24	GTAGAGCGGACTTCAAATTTG	0.210512
ATP5SL	chr19	41945721	-	23	GCTCTCGTGGCCGCCAACAG	0.466605
ATP5SL	chr19	41945822	+	23	GGGATAAGACCGGCCCCTTC	0.13013
ATP5SL	chr19	41945800	+	23	GTTACGAAACCTTAGCAAGA	0.0476453
ATP6AP1	chrX	153657256	-	23	GAGGCGCCCTCGCCCGACTC	1.05486
ATP6AP1	chrX	153657207	-	24	GTGGTCGAGTGACCGGTGAGC	-0.0143382
ATP6AP1	chrX	153656957	-	24	GGCCCGCGCTGGGGCCAATGG	0.13264
ATP6AP1	chrX	153656964	-	24	GCTGGGGCCAATGGAGGTGCG	0.165781
ATP6AP1	chrX	153656969	-	24	GGCCAATGGAGGTGCGAGGCG	0.0262745
ATP6AP1	chrX	153657002	-	23	GGCAACGGTCACCTGATCTG	0.964184
ATP6AP1	chrX	153657070	-	24	GCCATGGCGACGGCTCGAGTG	0.980956
ATP6AP1	chrX	153657075	-	23	GCGACGGCTCGAGTGCGGAT	0.79979
ATP6AP1	chrX	153657173	+	24	GTCACTCGACCACAGCACCAG	0.526593
ATP6AP1	chrX	153656991	+	23	GGCCTCGACAGCCGCAGATC	0.829222
ATP6AP2	chrX	40440413	-	24	GGTCCTGCGCCGCGGGGCTTG	-0.00116725
ATP6AP2	chrX	40440214	+	24	GTGACGCGCTCGGACTCGTCC	0.81693
ATP6AP2	chrX	40440366	-	24	GTTGGTGGCGGGTGAGGAGCC	0.080541
ATP6AP2	chrX	40440198	-	22	GTCCCAGCGGAAGCGACGA	0.304548
ATP6AP2	chrX	40440207	+	24	GCTCGGACTCGTCCAGGCTCC	0.538548
ATP6AP2	chrX	40440446	-	24	GGCCGCGGGCGAGTAGCTGCG	0.548178
ATP6AP2	chrX	40440290	+	24	GCCGCGGCGGCCGCAGCACTG	0.344815
ATP6AP2	chrX	40440159	-	24	GGCCGCGGCGTAACTGGTGAT	-0.0279999
ATP6AP2	chrX	40440267	+	23	GGCGACACGGAACGGGCCGG	0.0512763
ATP6AP2	chrX	40440237	+	24	GGCGACAGCCGCAGCGTGAGG	1.63489
ATP6V1A	chr3	113466063	-	24	GAACGGCGACTTTTCTGCCTG	0.0221405
ATP6V1A	chr3	113465872	+	24	GAAGTCCTCAGCTGCACAGGT	0.0315115
ATP6V1A	chr3	113465921	+	24	GTGCAGAGACTGTACCGACCG	1.14728
ATP6V1A	chr3	113466117	+	24	GAACGACCACACTTGGGGGAG	0.0616082
ATP6V1A	chr3	113466124	+	24	GTAGCGGGAACGACCACACTT	0.15891
ATP6V1A	chr3	113466096	-	23	GCTGTCACCCTGCACCGGCA	0.457347
ATP6V1A	chr3	113465930	-	24	GACAGCCTCTGGGTCCTCGGT	1.13651
ATP6V1A	chr3	113465981	-	22	GTGAGCGGCGACCGGTAAC	0.716209
ATP6V1A	chr3	113465988	-	23	GGCGACCGGTAACTGGCGAG	0.616992
ATP6V1A	chr3	113465847	-	22	GAGCTCGACGTCATGTGAC	0.0498149
ATP6V1B2	chr8	20054846	+	22	GATATACCAAGGCGGCCCG	0.695636
ATP6V1B2	chr8	20054853	+	24	GCACGCGCAGATATACCAAGG	0.741878
ATP6V1B2	chr8	20055004	-	24	GTGGGCCGGCGGTGGGAGCTC	0.621391
ATP6V1B2	chr8	20054985	-	22	GCTACCCGTGCCCACCGGT	1.10445
ATP6V1B2	chr8	20054992	-	22	GTGCCCACCGGTGGGCCGG	0.0473097
ATP6V1B2	chr8	20054929	-	24	GAGGAGACAAGATGGCGCTGC	0.779446
ATP6V1B2	chr8	20055038	+	24	GATACTCACTGAGGCGAGGCT	0.769683
ATP6V1B2	chr8	20054902	-	24	GGCGTCGCTGCTGGGCCAGTC	0.00101291
ATP6V1B2	chr8	20055090	+	23	GGGAGCAAAGGGCTAGGCTA	1.1161
ATP6V1B2	chr8	20054938	-	23	GATGGCGCTGCGGGCGATGC	0.0675547
ATP6V1C1	chr8	104033365	-	22	GCCGGAGCTTAGGTCGGGA	1.24631
ATP6V1C1	chr8	104033536	-	24	GGTCGCTGCCTGGGAGGGACG	0.270665
ATP6V1C1	chr8	104033529	-	24	GAGCTCCGGTCGCTGCCTGGG	0.315475
ATP6V1C1	chr8	104033482	-	22	GCGATGGCTCTCCCCGGAT	0.352139
ATP6V1C1	chr8	104033390	+	24	GTACCGAGGCAGACAGCCTAG	0.908873
ATP6V1C1	chr8	104033327	-	23	GACTTGTTCTGTGTTCGCTT	0.170368
ATP6V1C1	chr8	104033487	+	23	GCTCATGCTTCGGCCTGACC	-0.00218213
ATP6V1C1	chr8	104033474	+	24	GCCTGACCAGGACTCCCCATC	0.302236
ATP6V1C1	chr8	104033380	+	23	GACAGCCTAGCGGACGCTAT	0.799079
ATP6V1C1	chr8	104033344	-	24	GCTTGGGTAGAGGAAGCCGTG	0.84482
ATP6V1F	chr7	128503142	-	23	GGTACCGCGCGAGGCCTGAA	0.491634
ATP6V1F	chr7	128503121	-	24	GATCGAAGACACTTTCCGGTA	0.644079
ATP6V1F	chr7	128502992	-	24	GGGTAAGCTCATCGCAGTGAT	1.37703
ATP6V1F	chr7	128502904	-	23	GACGGGGCGCCGTACGGCGG	0.0395435
ATP6V1F	chr7	128503143	-	24	GGTACCGCGCGAGGCCTGAAC	0.271595
ATP6V1F	chr7	128502908	-	24	GGGGCGCCGTACGGCGGAGGC	-0.0376839
ATP6V1F	chr7	128502870	-	23	GACTGCGCATGCTCGAAGGG	0.140031
ATP6V1F	chr7	128503134	+	24	GAGCAGCAGAAGGGCCCGTTC	0.242273
ATP6V1F	chr7	128502898	-	23	GAGGCCGACGGGGCGCCGTA	0.978887
ATP6V1F	chr7	128503124	+	23	GGGCCCGTTCAGGCCTCGCG	-0.0565021
ATP6V1F	chr7	128502908	-	22	GGCGCCGTACGGCGGAGGC	0.0510761
ATP6V1F	chr7	128502888	-	24	GGGTGGGGGTTGAGGCCGACG	0.0263763
ATP6V1F	chr7	128502867	-	23	GAGGACTGCGCATGCTCGAA	0.0234383
ATP6V1F	chr7	128503144	+	24	GCACTCCACCGAGCAGCAGAA	0.468092
ATP6V1F	chr7	128503113	+	22	GCCTCGCGCGGTACCGTAC	0.463554
ATP6V1G1	chr9	117350190	-	23	GGCAGCCGAGAAGGTGTCCG	0.247067
ATP6V1G1	chr9	117350255	-	24	GCGAGTCGAAGAAAGACCGCT	0.502643
ATP6V1G1	chr9	117350322	-	24	GGGCGTGCGTATAGTCGCGGA	0.301805
ATP6V1G1	chr9	117350067	-	24	GGCTGTGTCAGCTGACCCAAG	0.738818
ATP6V1G1	chr9	117350045	-	23	GAGCAAGCGCAGATTGTGGG	0.489778
ATP6V1G1	chr9	117350093	+	24	GCGGCAGCGATTCTGAGAGCA	0.709911
ATP6V1G1	chr9	117350280	+	23	GCCCGCACCCCGCAGTTTTT	-0.0658798
ATP6V1G1	chr9	117350256	+	24	GCCTAATCTACCCACCACCTG	0.409164
ATP6V1G1	chr9	117350079	+	22	GAGCAAGGCAAGCGGCCTA	1.55127
ATP6V1G1	chr9	117350003	-	24	GCTGTGCGGTCACGTGACAAC	0.0510725
ATPAF2	chr17	17942193	+	22	GGGCTTACGCCCCGCCGAC	0.0197521
ATPAF2	chr17	17942266	+	24	GCCGTCTCCTGAATCGGCCGG	-0.0571375
ATPAF2	chr17	17942273	+	24	GGGGGACGCCGTCTCCTGAAT	0.187476
ATPAF2	chr17	17942295	+	24	GAGCTGCCTCCGGCTGCGGGA	-0.0143443
ATPAF2	chr17	17942446	+	24	GCGGCGTCCAAGGGAGGTTGA	0.499273
ATPAF2	chr17	17942503	+	24	GTGTGCGCAGGAGGCGCGCGG	2.22385
ATPAF2	chr17	17942227	-	24	GGCGTAAGCCCGGGCTGGAGA	0.145223
ATPAF2	chr17	17942242	-	23	GGAGACGGGATGGTTGGCCC	0.198492
ATPAF2	chr17	17942413	-	24	GATCCCCAAAGCCGCACGGTC	0.27688
ATPAF2	chr17	17942282	-	22	GCCACCCGCCGGCCGATTC	0.127523
ATR	chr3	142297571	+	23	GCCGGGAACCCGCGTTGGCG	1.28185
ATR	chr3	142297589	+	22	GCGGTAGCTTTGGAGACGC	0.796573
ATR	chr3	142297650	+	23	GCGGCTTCCGGGAGGAGTTT	0.0461275
ATR	chr3	142297661	+	24	GCGGGGCCAGTAGCGGCTTCC	0.634376
ATR	chr3	142297411	-	23	GATCCCAGCCATAGCGCAGC	0.0269701
ATR	chr3	142297441	-	24	GAGAGCACGTGAAACCCAAGC	0.152562
ATR	chr3	142297626	-	24	GCTACCGCTGCCGGAAGAGCG	0.705145
ATR	chr3	142297649	-	24	GCGCCCGACGGAGCCGTGTGG	0.921578
ATR	chr3	142297498	+	24	GCTTCCATGATCCCCGCCCTG	0.121983
ATR	chr3	142297517	-	24	GCTCCCGCAGGGCGGGGATCA	-0.0635636
ATRIP	chr3	48488390	+	21	GTCCCCATGCGCGCCGAA	-0.0722997
ATRIP	chr3	48488334	+	23	GCCCCGGGCCCGCTTGCTcg	-0.213179
ATRIP	chr3	48488374	+	22	GAACGGGTCGTCAGGGTCC	0.402658
ATRIP	chr3	48488160	-	23	GCACTCGCGGCGGAGGCAAG	1.50022
ATRIP	chr3	48488217	-	22	GCGGCAGGCAAGTCTAGCT	0.394896
ATRIP	chr3	48488226	-	24	GCAAGTCTAGCTCGGCGCTGT	0.165853
ATRIP	chr3	48488257	-	22	GTGAGCGGAAAGCATGGCG	0.647279
ATRIP	chr3	48488406	-	23	GACGACCCGTTCGGCGCGCA	0.0237232
ATRIP	chr3	48488429	-	23	GGACTTCACTGCCGACGACC	0.116657
ATRIP	chr3	48488235	-	24	GCTCGGCGCTGTCGGATACTT	0.852499
ATXN10	chr22	46067700	+	24	GAGGAGAcggcgccgcggggg	0.0252779
ATXN10	chr22	46067720	+	23	GACTCGCCTCAGGCGGGAGG	0.926185
ATXN10	chr22	46067763	+	24	GCCCTGAAGCTGCGCCGCCGC	0.118128
ATXN10	chr22	46067881	+	24	Ggaaggcgaggaggacgaagg	0.569061
ATXN10	chr22	46067906	+	24	GCTGGGTCGAGCCTGACgagg	1.50475
ATXN10	chr22	46067924	+	24	GCCATCTTGCCGCTCACAGCT	0.0201682
ATXN10	chr22	46067648	+	22	GGGGGCGCGGCGGAAGTTC	0.0357027
ATXN10	chr22	46067637	+	24	GCGGAAGTTCTGGGTGAGAGC	0.0299688
ATXN10	chr22	46067668	+	24	GcggAAGTCCCGCCTGAGGGG	-0.0499325
ATXN10	chr22	46067828	-	24	GGCGGCGGTTAGGGCTGTGTA	0.305847
AURKA	chr20	54967193	+	24	GCCGACGGGTGGGTAGACCGT	0.649245
AURKA	chr20	54967230	+	25	GCTCTTGGAAGACTTGGGTCCT	0.0461844
AURKA	chr20	54967219	+	26	GACTTGGGTCCTTGGGTCGCAGG	0.145968
AURKA	chr20	54967205	+	25	GTCGCAGGTGGGAGCCGACGGG	0.0419054
AURKA	chr20	54967179	+	23	GACCGTGGGGGATATCTCAG	0.926785
AURKA	chr20	54967155	+	25	GCGGACGAGGACGGCGGGGACA	0.0678268
AURKA	chr20	54967146	+	25	GACGGCGGGGACAAGGGGCGGC	0.0502907
AURKA	chr20	54967137	+	25	GACAAGGGGCGGCTGGTCGGAG	1.09169
AURKA	chr20	54967114	+	25	GGCGGAGCGTCAAGTCCCCTGT	0.981522
AURKA	chr20	54967170	+	24	GGGATATCTCAGTGGCGGACG	0.0768534
AURKB	chr17	8113880	+	22	GGCAGATTCAGTTGTTTGC	0.118319
AURKB	chr17	8113699	-	24	GTCAGCACACTAGCCCCAATC	0.433762
AURKB	chr17	8113643	-	24	GagggGTTGGACCGATCGAGC	0.48335
AURKB	chr17	8113846	+	23	GTAGCAGTGCCTTGGACCCC	1.09216
AURKB	chr17	8113722	+	24	GAAGGAGGTAGGGACGATAGC	0.102535
AURKB	chr17	8113750	+	24	GCTGGCCTGCGCGCACGCCGC	-0.0193552
AURKB	chr17	8113717	+	23	GGTAGGGACGATAGCAGGGC	0.890313
AURKB	chr17	8113712	+	24	GGGACGATAGCAGGGCGGGGG	0.599051
AURKB	chr17	8113859	-	24	GGCCAGCTCACCTGGGGTCCA	1.01753
AURKB	chr17	8113824	+	24	GGTGAGCTGGCCTCCTGTCGC	0.264839
B3GALT4	chr6	33245016	+	23	GCAGCTGCGGACCGCGGTCG	0.950973
B3GALT4	chr6	33245050	+	23	GACCAGCGCACCCTGGGGGG	0.209423
B3GALT4	chr6	33245073	+	24	GCGGAGGTCTGAGCGCGCGAC	0.699406
B3GALT4	chr6	33245090	+	22	GACCACGCCCGGGATGCGG	0.998645
B3GALT4	chr6	33245100	+	24	GGGGACTTAACCGACCACGCC	0.362872
B3GALT4	chr6	33245154	+	22	GATCCGTAAGAGCGAAGGG	0.988336
B3GALT4	chr6	33245176	+	24	GCATGGTGCGGCGTACTCCGA	1.01302
B3GALT4	chr6	33244894	-	24	GGGAGCGCGCAACGCGGAAGC	0.585328
B3GALT4	chr6	33244959	-	23	GTGCCGCAGTCGGCCAGCCA	0.260397
B3GALT4	chr6	33245003	+	23	GCGGTCGAGGCATGCTGCGG	0.913966
B4GALNT1	chr12	58027027	-	22	GGGCGCGGAGGAAACTGCG	0.761084
B4GALNT1	chr12	58027151	-	24	GCCTGCTCGTTCTGAGCTTGT	0.248475
B4GALNT1	chr12	58026837	+	24	GGGATCCCCGGCTTTGCCCCG	0.899496
B4GALNT1	chr12	58026944	+	24	GCCGAAGCAGCCGCAACGAGC	1.04871
B4GALNT1	chr12	58026997	+	24	GTTTCCTCCGCGCCCACTAGA	0.436104
B4GALNT1	chr12	58027077	+	24	GGTTGAGATGCCAGTGTTTGG	0.283563
B4GALNT1	chr12	58026889	-	22	GCGTCCCACTGGCAGCGCG	1.05179
B4GALNT1	chr12	58026994	-	24	GCGCGGGGAATGCGAGCGCCC	0.691597
B4GALNT1	chr12	58027007	-	22	GCGCCCCGGCGCCTTCTAG	0.147252
B4GALNT1	chr12	58027049	-	24	GGGCGCGGAGCAAACGCGGGA	0.321161
BAK1	chr6	33547773	-	24	GGGCTGGGGCTGCTGAGATCT	0.984548
BAK1	chr6	33548040	-	24	GCTCCAATCAGCTCCCTCTAG	0.9139
BAK1	chr6	33547808	-	24	GACCCTTCCAGCTTACCTGCC	0.543232
BAK1	chr6	33547756	-	25	GCTCCCTGCCCCACCCTGGGGC	0.673577
BAK1	chr6	33547780	-	24	GGCTGCTGAGATCTGGGAGGA	1.02746
BAK1	chr6	33548004	+	25	GCTGATTGGAGCCGGGTGCCGC	0.89594
BAK1	chr6	33547752	-	26	GGCAGGCTCCCTGCCCCACCCTG	0.877116
BAK1	chr6	33547792	+	25	GCCAGGATCCCGGCAGGTAAGC	0.987993
BAK1	chr6	33547736	+	27	GCAGCCCCAGCCCCAGGGTGGGGC	0.260933
BAK1	chr6	33547718	+	25	GGGCAGGGAGCCTGCCGGGAGC	0.351398
BARD1	chr2	215674429	-	23	GGGACGGCGGGCCGCCAGAg	0.398716
BARD1	chr2	215674251	-	24	GAACGAGGCTCGTTCCCGGAG	0.724472
BARD1	chr2	215674246	-	24	GCGCGGAACGAGGCTCGTTCC	-0.128264
BARD1	chr2	215674188	-	22	GTCGAGCGCGGCGCGACTG	0.471385
BARD1	chr2	215674399	+	24	GGCGGCCCGCCGTCCCAGACG	1.43493
BARD1	chr2	215674297	+	24	GAGGAGCCTTTCATCCGAAGG	0.304746
BARD1	chr2	215674278	+	23	GCGGGACGATGCCGGATAAT	0.298697
BARD1	chr2	215674263	+	24	GATAATCGGCAGCCGAGGAAC	0.840596
BARD1	chr2	215674198	+	23	GCCATGGAACCGGATGGTCG	0.557144
BARD1	chr2	215674160	+	24	GTCGCGCCGCGCTCGACCGCC	0.0160963
BCAS2	chr1	115124035	-	26	GCCTAAGAAAGAGAATAGGGACC	0.215362
BCAS2	chr1	115124045	-	26	GAGAATAGGGACCAGGGTAGAAG	0.38286
BCAS2	chr1	115124028	-	25	GCTGCAGCCTAAGAAAGAGAAT	1.04195
BCAS2	chr1	115124282	+	24	GAACGTGATTACATCAGTGTC	0.0782516
BCAS2	chr1	115124276	+	24	GATTACATCAGTGTCAGGCGC	0.109746
BCAS2	chr1	115124077	+	23	GTAGCTGACTCACTGCTAGC	0.0123023
BCAS2	chr1	115124118	+	25	GAAGCCCCTGGTGTGCGGGAAG	0.346839
BCAS2	chr1	115124109	+	24	GTGTGCGGGAAGCGGTGAGTG	0.703017
BCAS2	chr1	115124072	+	25	GCTGACTCACTGCTAGCTGGCT	0.0542428
BCAS2	chr1	115124031	+	26	GTTACAATTTGCCACTTCTACCC	0.20696
BCAS2	chr1	115124220	+	25	GCAGAAAACGCAGGCAAACCTG	1.25503
BCCIP	chr10	127512168	+	24	GACTGGGGGATCCGGCGGCTG	0.00244112
BCCIP	chr10	127512165	-	23	GCGGCGTGCCGTGGAAAGTG	1.595
BCCIP	chr10	127512137	-	24	GTGAGCGGCAACATGGCGTCC	0.0285655
BCCIP	chr10	127512384	+	24	GTTTCTCCTCACAGACCCTCA	0.0248141
BCCIP	chr10	127512324	+	24	GCTTGCCAAAAAGTTTTTCTC	0.0515725
BCCIP	chr10	127512373	-	23	GGCTGTGTAAAAATAGTGTA	-0.0193995
BCCIP	chr10	127512177	+	24	GtcGCGCTGGACTGGGGGATC	0.151242
BCCIP	chr10	127512151	+	24	GCTGCGGAACCCCACTTTCCA	1.25376
BCCIP	chr10	127512317	-	23	GAAGGACACGCTCCCCTAGT	0.0411489
BCCIP	chr10	127512076	+	24	GCTTCCCCTTGCCTGACCTTC	0.0519776
BCL2L1	chr20	30310189	+	24	GGAGGGGGAATGGAATTTTTA	-0.0096057
BCL2L1	chr20	30310208	+	24	GAAACCAGTTCTGGTACCTGG	0.252225
BCL2L1	chr20	30310298	+	24	GGTGGGAGATTCAGAGTCCAC	0.772614
BCL2L1	chr20	30310335	+	24	GGAAGGCATTTCGGAGAAGAC	0.805525
BCL2L1	chr20	30310345	+	24	GACTTTCCGAGGAAGGCATTT	0.616741
BCL2L1	chr20	30310405	+	24	GATTTGAATGTAGGTGGTGCG	0.152236
BCL2L1	chr20	30310415	+	24	GCCTAAGGCGGATTTGAATGT	0.555061
BCL2L1	chr20	30310527	+	24	GTTTTTTTGCCAGCCACCGCG	-0.0156642
BCL2L1	chr20	30310581	-	24	GGCCGGAGGGATCATGCGACC	0.909952
BCL2L1	chr20	30310593	+	24	GCAATTCCTGTGTCGCCTTCT	0.227626
BCL2L1	chr20	30310654	+	24	GGCCGCCCTCGATCCGGGCGA	0.000110432
BCL2L1	chr20	30310660	+	22	GAGCGGCCGCCCTCGATCC	1.12251
BCL2L1	chr20	30310696	+	23	GGGCTGGGCTCCCGGGTGGC	0.00287416
BCL2L1	chr20	30310250	-	24	GTTTCTTTGTGGGTCTTACGA	0.201778
BCL2L1	chr20	30310262	-	24	GTCTTACGAAGGTCTGGGTCT	0.277267
BCL2L1	chr20	30310661	+	22	GGAGCGGCCGCCCTCGATC	0.967538
BCL2L1	chr20	30310589	-	24	GGATCATGCGACCCGGCAGGC	0.104392
BCL2L1	chr20	30310182	+	25	GGAATGGAATTTTTAGGGTAAA	-0.0591054
BCL2L1	chr20	30310556	+	24	GGGTCGCATGATCCCTCCGGC	0.0847306
BCL2L1	chr20	30310534	-	22	GGTAACTCAGCCGGCCTCG	0.444227
BCL2L1	chr20	30310334	+	24	GAAGGCATTTCGGAGAAGACG	0.635667
BCL2L1	chr20	30310594	+	23	GCAATTCCTGTGTCGCCTTC	0.0132053
BCL2L1	chr20	30310585	-	23	GAGGGATCATGCGACCCGGC	0.524335
BCL2L1	chr20	30310200	+	25	GTTCTGGTACCTGGAGGGGGAA	0.0867216
BCLAF1	chr6	136610894	+	23	GTCGGGAAATGGCCGCTGTG	1.23621
BCLAF1	chr6	136600732	+	27	Gtaagcgagaaaatgagaatgtcc	0.138811
BCLAF1	chr6	136600999	+	21	GATTAGGAGAAAAGAAAT	0.0294787
BCLAF1	chr6	136610747	+	23	GGTGTCGGGTTGGCGGCGAA	0.0563365
BCLAF1	chr6	136610761	+	24	GACTCTTTTGTGGGTGGTGTC	0.0219284
BCLAF1	chr6	136610795	+	24	GGGGCAGTGAAGACCGAGGAC	0.0745992
BCLAF1	chr6	136610817	+	24	GCAATGTATTCAAGTTACTCC	0.103217
BCLAF1	chr6	136610905	+	22	GCGTTCTTGAGTCGGGAAA	0.578727
BCLAF1	chr6	136610912	+	24	GTTTTCCTCGCGTTCTTGAGT	0.17049
BCLAF1	chr6	136610875	-	24	GACACGCCGAATCGCGGTTCC	-0.0648774
BCLAF1	chr6	136600993	-	28	GACCTTGAAGAATGTGATCTAGAAT	-0.0879097
BCLAF1	chr6	136600818	-	22	Gagaataaaatacattttg	0.0469753
BCLAF1	chr6	136600816	-	27	Gttctttgagaataaaatacattt	-0.0538225
BCLAF1	chr6	136600789	-	25	Gataacaatagatccatttcac	-0.000920986
BCLAF1	chr6	136610871	+	24	GTTGCAACGGAGATAAATTCC	0.390932
BCLAF1	chr6	136600736	-	26	Gccatttactagagcttgttacc	0.0462964
BCLAF1	chr6	136610946	+	23	GAGACGTGCTAGCGCGTCGA	1.18507
BDP1	chr5	70751448	-	23	GCTGATGGCGCAATCAGTTG	-0.0336639
BDP1	chr5	70751638	-	24	GTAGTTCCTAATCCCCTTTCC	0.068463
BDP1	chr5	70751594	-	24	GGTAGCTGCCCCCTGAGCTGG	0.157445
BDP1	chr5	70751572	-	24	GGCGGCGGGGCAGTGAAACTA	0.204912
BDP1	chr5	70751530	-	23	GGGTCATGAAAAAGCGGCGG	0.558131
BDP1	chr5	70751473	-	24	GTCCTGTGAGCGCGGGGATGC	0.104122
BDP1	chr5	70751465	-	24	GTTGCGGCGTCCTGTGAGCGC	0.00964453
BDP1	chr5	70751699	+	23	GCGTGCCCTGCGGAACATGG	0.593379
BDP1	chr5	70751690	+	23	GCGGAACATGGCGGAGGCAG	1.84849
BDP1	chr5	70751627	+	25	GCCCCGGCGGCTGCCCGGAAAG	0.0927746
BIRC5	chr17	76210499	+	24	GCCGGGCAGTCTCACCCGCTC	0.514534
BIRC5	chr17	76210422	+	24	GGTCCTTGAGAAAGGGCTGCC	0.113775
BIRC5	chr17	76210404	+	24	GCCAGGCAGGGGGCAACGTCG	1.05052
BIRC5	chr17	76210310	-	24	GCGGGGGGTGGACCGCCTAAG	0.31997
BIRC5	chr17	76210341	+	23	GATTCAAATCTGGCGGTTAA	0.0254817
BIRC5	chr17	76210371	+	23	GCCGCCGCCACCTCTGCCAA	1.21045
BIRC5	chr17	76210302	+	24	GTCGGGAGCGCACGCCCTCTT	0.706334
BIRC5	chr17	76210254	+	24	GGAGTAGAGGCGGGGCGGCGC	0.283731
BIRC5	chr17	76210320	+	22	GCGCGCCGCGGGGCATGTC	0.739035
BMS1	chr10	43278259	-	24	GGCGGTGTCCATGCTGACCTG	1.67642
BMS1	chr10	43278292	-	23	GCGAGCAGGTTCGGTGCTGC	0.651596
BMS1	chr10	43278298	-	22	GGTTCGGTGCTGCGGGTTG	0.671987
BMS1	chr10	43278244	+	25	GCCGCGACTCCTCAGGTCAGCA	0.318747
BMS1	chr10	43278422	-	25	GAGGAGCGGCATATTTCTCATC	0.100305
BMS1	chr10	43278445	-	24	GCGGAGGTGTCCTGGGGTAGT	0.282599
BMS1	chr10	43278484	-	25	GAATCCCTGCAGAGAGCCCAGA	0.25957
BNIP1	chr5	172571551	-	22	GTAGCCGGCGTCCCCAACA	0.999888
BNIP1	chr5	172571779	+	23	GTCACCGGGACACAACCAAA	0.462604
BNIP1	chr5	172571667	+	23	GACCAGCAGAGCTTGGGTTA	0.995066
BNIP1	chr5	172571772	+	23	GGACACAACCAAATGGGGAC	0.573967
BNIP1	chr5	172571753	+	21	GGGGGGGTAGCCGACCAT	0.0385745
BNIP1	chr5	172571537	-	24	GGTCCTGCCGCTGCCCGTAGC	0.657327
BNIP1	chr5	172571534	+	24	GAGCCGCCATGTTGGGGACGC	0.00754336
BNIP1	chr5	172571644	-	23	GCTTATTCAGGTACTGATCC	0.280973
BNIP1	chr5	172571577	-	24	GCTCCCCAAGACGTCCACGTC	0.845185
BNIP1	chr5	172571521	+	24	GGGGACGCCGGCTACGGGCAG	1.00505
BOD1L1	chr4	13629244	+	22	GCCTCCCAGGATCGTCCGC	0.710588
BOD1L1	chr4	13629299	+	23	GTTCCGTAACAACATCCCGT	0.751343
BOD1L1	chr4	13629203	-	24	GaggcggctgcggcTGTGGGT	0.662622
BOD1L1	chr4	13629247	-	24	GGGGAGGGCAAGGGCCCTGAC	0.108467
BOD1L1	chr4	13629260	-	24	GCCCTGACCGGCGGACGATCC	0.347638
BOD1L1	chr4	13629355	-	23	GAGCAACCCCGGAAGTGAAA	0.105715
BOD1L1	chr4	13629306	-	23	GCCGCCTGAGGGAAGCCAAC	1.53807
BOD1L1	chr4	13629327	-	23	GGATGTTGTTACGGAACCAG	0.513149
BOD1L1	chr4	13629318	-	24	GAAGCCAACGGGATGTTGTTA	0.517737
BOLA3	chr2	74375081	-	24	GGGGACCGAGAGCCGCCGCCG	0.101643
BOLA3	chr2	74375102	+	24	GGCCGGGAGGCTGACGGCCTC	-0.1855
BOLA3	chr2	74375094	+	23	GCTGACGGCCTCCGGGCGGC	-0.00642944
BOLA3	chr2	74375002	+	24	GGGCGGCGGGTCACGTCGGCC	0.050667
BOLA3	chr2	74374936	+	23	GGGATCCGCGGGGTGAGCGT	1.08954
BOLA3	chr2	74374906	+	23	GGGGCTGCTCTCCCCGGGAC	0.00780804
BOLA3	chr2	74374846	+	24	GCTTGAGGACTGGCTCCCGGA	0.180217
BOLA3	chr2	74375130	+	24	GCCAGGCGACCGGAGGCCTCC	0.642974
BOLA3	chr2	74375058	-	24	GTATGCCCGAAAGACGCGGAG	1.26748
BOLA3	chr2	74374825	+	22	GCGCGCGCGGCACTGGCAA	0.325634
BORA	chr13	73302308	-	24	GAAAGAGTGGCCACGTAGGGT	0.0750124
BORA	chr13	73302247	-	24	GCCCGCTCGCCCCTGGTGAAT	0.588843
BORA	chr13	73302170	-	22	GTACGCTCTTTGTGGTCCC	0.060662
BORA	chr13	73302018	+	23	GTCTTGGGCCAACCAGGGCA	0.0264648
BORA	chr13	73302055	-	24	GCCCAAGACAGCGCGGAAGCG	0.0647532
BORA	chr13	73302072	+	23	GCCAGGCCAGCTTCCACGAC	1.19893
BORA	chr13	73302096	+	24	GTACCGACTCCAGGGAGCTCC	1.02458
BORA	chr13	73302106	+	24	GAAGCCCCCAGTACCGACTCC	0.776487
BORA	chr13	73302206	+	24	GCGGGCAGGCAAGTCAGGAGC	0.146494
BORA	chr13	73302295	+	23	GCGTCGCCCCCAACCCTACG	0.283779
BPGM	chr7	134331619	-	24	GCGGCAGTGATGAGTCCTAGG	0.821521
BPGM	chr7	134331644	-	24	GCTGGCTCTTTGGCGGCTCGG	0.965198
BPGM	chr7	134331625	-	24	GTGATGAGTCCTAGGAGGCGC	0.820275
BPGM	chr7	134331596	-	24	GCTAGAAAAGAGCGTCGATGC	1.04066
BPGM	chr7	134331571	-	24	GGACCTGCCCACGTCTGGTTC	0.586266
BPGM	chr7	134331565	-	24	GCCCTAGGACCTGCCCACGTC	0.994141
BPGM	chr7	134331819	+	24	GTCCCAGCTTGAGGGCTGGAG	0.531199
BPGM	chr7	134331611	+	24	GCCAAAGAGCCAGCGCCTCCT	0.770855
BPGM	chr7	134331766	-	24	GATGTTTTATTTTTGGGTGCG	-0.0792192
BPGM	chr7	134331789	+	24	GACTCCCACCAACGACTAAAC	0.475251
BRCA1	chr17	41277239	+	23	GGGGGCCCAAGTGATGCTCT	0.193272
BRCA1	chr17	41277098	+	25	GTAGGTCGCGAGGGAAGCGCTG	0.192323
BRCA1	chr17	41277361	+	24	GCTCGCTGAGACTTCCTGGAC	1.79051
BRCA1	chr17	41277271	+	24	GGGTAAAGGTAGTAGAGTCCC	0.725629
BRCA1	chr17	41277227	+	23	GATGCTCTGGGGTACTGGCG	0.0739681
BRCA1	chr17	41277087	+	23	GAAGCGCTGAGGATCAGGAA	0.366404
BRCA1	chr17	41277184	+	23	GACAGATGGGTATTCTTTGA	0.085102
BRCA1	chr17	41277175	+	24	GGTATTCTTTGACGGGGGGTA	-0.0259456
BRCA1	chr17	41277137	+	24	GCGTAAGGCGTTGTGAACCCT	0.48386
BRCA1	chr17	41277197	+	24	GGATTTCCGAAGCTGACAGAT	0.330075
BRCA2	chr13	32889887	-	24	GCGGGGGAGCGCCTCACGCCC	0.416423
BRCA2	chr13	32889869	-	22	GTCCCAGTCCAGCGTGGCG	0.547918
BRCA2	chr13	32889775	-	24	GCGGTTTTTGTCAGCTTACTC	0.0252504
BRCA2	chr13	32889755	-	24	GGGACAGATTTGTGACCGGCG	-0.0406187
BRCA2	chr13	32889750	-	24	GTGAGGGGACAGATTTGTGAC	0.965616
BRCA2	chr13	32889639	-	22	GGCGCGAGCTTCTGAAACT	1.28029
BRCA2	chr13	32889602	-	24	GTGTCGCGTCACGGCGTCACG	0.0828735
BRCA2	chr13	32889592	-	23	GTGTGCTGCGTGTCGCGTCA	0.043535
BRCA2	chr13	32889772	+	24	GAGGTGCAGTTCTTTTTTGGC	0.10321
BRCA2	chr13	32889713	+	24	GTCCCCTCACGCTTCTCCCGG	0.754098
BRE	chr2	28113815	-	24	GGGACTCGCCTCCTCTTCCTA	1.14604
BRE	chr2	28113758	-	22	GTTGGATCCCGAGTCGCAC	0.194799
BRE	chr2	28113685	-	26	GTACCTGTACCCCACGTAGTCGC	0.53486
BRE	chr2	28113660	-	24	GCGTCTGTCGGGGGCGCGCTC	1.02831
BRE	chr2	28113671	+	24	GATCGGTAACCGGCGACTACG	0.557649
BRE	chr2	28113635	-	24	GCCCGCGGCGCGCGCGCAGGT	0.486788
BRE	chr2	28113866	+	23	GCCTTGGGGGCTCGTTCTTG	0.187473
BRE	chr2	28113689	+	24	GTACCTGGAACTTAGTCCGAT	0.389569
BRE	chr2	28113682	+	24	GAACTTAGTCCGATCGGTAAC	0.825646
BRE	chr2	28113647	-	23	GCGCAGGTCGGTGCGTCTGT	0.326636
BRIP1	chr17	59940740	-	23	GAGCAAATAAAGCGGAGCCC	0.572646
BRIP1	chr17	59940732	-	24	GACTTCTGAGAGCAAATAAAG	0.912509
BRIP1	chr17	59940905	+	24	GCTCGCTGGGCTATTGGGCGC	0.510429
BRIP1	chr17	59940626	-	24	GAAGAACTCAAGCCCTTTCCG	0.649757
BRIP1	chr17	59940896	+	24	GCTATTGGGCGCTGGGAGTCG	0.199323
BRIP1	chr17	59940861	+	23	GGAATTCGTCTCGGGTTGTG	0.732299
BRIP1	chr17	59940838	+	24	GTTGAGGGGTCTGGTGGGTCG	1.0125
BRIP1	chr17	59940621	+	24	GGCAAGTCGGAGGGAAGTCCA	0.539566
BRIP1	chr17	59940616	+	24	GTCGGAGGGAAGTCCACGGAA	1.07499
BRIP1	chr17	59940870	+	24	GCGGGAGGCGGGAATTCGTCT	0.614394
BTAF1	chr10	93683806	-	24	GCTGCGCGGCGCGTAGGTCGC	0.618882
BTAF1	chr10	93683799	-	23	GCCTCAGCTGCGCGGCGCGT	0.410423
BTAF1	chr10	93683745	-	24	GCTCCCCTGTGCTCCGCGGCC	-0.000292891
BTAF1	chr10	93683689	-	23	GCGGCAGGGCAGATGCCCGA	0.269166
BTAF1	chr10	93683667	-	24	GCCGCGGGGACGAGCTCGGGT	0.715193
BTAF1	chr10	93683705	+	23	GGGAGCGGCCGGTGCGGCGT	0.558267
BTAF1	chr10	93683682	+	23	GCGTTCCAGCGCAGGCCCTC	0.503259
BTAF1	chr10	93683593	-	24	GGTACCCGGTTTGAAGTCGTG	0.749682
BTAF1	chr10	93683575	+	22	GACCCGCACGACTTCAAAC	1.11621
BTAF1	chr10	93683606	+	24	GGTCCAAGACGGTAGCGGAGG	1.13411
BTF3	chr5	72794530	-	24	GCACCCGCTCAGGCTGACTCT	0.144841
BTF3	chr5	72794519	-	24	GACGGACAGGCGCACCCGCTC	1.09666
BTF3	chr5	72794505	-	24	GAGGAAGGCGATGCGACGGAC	0.39587
BTF3	chr5	72794500	-	24	GAGGAGAGGAAGGCGATGCGA	0.669801
BTF3	chr5	72794461	-	24	GTTCCCTGAAGGAGCGAGACA	0.677617
BTF3	chr5	72794428	-	24	GGCGTGGTAGGAGGACGGGAG	1.01079
BTF3	chr5	72794212	-	23	GCAGGGAGGAACCGAGTTCG	0.257683
BTF3	chr5	72794364	+	23	GTACCTTGTCGGAGCGAATA	0.0811107
BTF3	chr5	72794353	+	24	GGAGCGAATAAGGGGCCGCGC	0.0301108
BTF3	chr5	72794288	+	22	GATTAGGCGCACACACGCG	0.892554
BUB1	chr2	111435445	-	24	GACACATTCCAAACCCAGGAA	0.569544
BUB1	chr2	111435440	-	24	GGTGGGACACATTCCAAACCC	0.638083
BUB1	chr2	111435714	+	22	GAGCAACGGCCCCGGTGAT	0.245552
BUB1	chr2	111435629	+	24	GGCTGCGCGGGGTATTCGAAT	1.02088
BUB1	chr2	111435488	+	24	GGGGCTGGGGCGCCTGGGGTT	-0.037743
BUB1	chr2	111435409	+	23	GGAATGTGTCCCACCCAGCA	1.12024
BUB1	chr2	111435403	+	24	GTGTCCCACCCAGCAAGGCCG	0.695632
BUB1	chr2	111435537	-	24	GGGCTTCCCCACCCCACCAGA	0.858879
BUB1	chr2	111435725	-	24	GCAGAAGGTTGGCCAATCACC	0.0318814
BUB1B	chr15	40453503	+	23	GGAGCCTTCTATTACCTACC	0.932474
BUB1B	chr15	40453400	-	24	GGAAAGGCCTGCAGCAGGACG	0.169132
BUB1B	chr15	40453363	-	24	GGTTGCGGAAGAAAGCCCAGG	0.360357
BUB1B	chr15	40453337	-	23	GGTCGCTTCTGTAGCTCCGA	0.628011
BUB1B	chr15	40453235	-	24	GGCGTGGCCACGTCGACCGCG	0.0450776
BUB1B	chr15	40453284	+	24	GTACACGACTCCCTAACAAAC	0.362011
BUB1B	chr15	40453238	+	24	GCCGCCAAGTTTCAAATTTAA	-0.0278715
BUB1B	chr15	40453465	-	23	GGGGTGCTCTGAGGTAGGTA	0.985106
BUB1B	chr15	40453430	-	24	GCCAGGAATGCAGGATGGCGG	1.08242
BUB1B	chr15	40453176	+	21	GCTCTCGCGTCTCGCCCA	0.00733865
BUB3	chr10	124914086	-	22	GCAGGGCCGTTCGATTCGC	-0.0269291
BUB3	chr10	124914065	-	24	GGGACTTCCCGGGTCCGCAAC	0.160449
BUB3	chr10	124913990	-	24	GTAGTGGAAACGTTGCTTCTG	0.0833004
BUB3	chr10	124913973	-	24	GCCGCAGCGAGTGGCGAGTAG	1.44257
BUB3	chr10	124913938	-	24	GCGAGTGTTCTGAGGGAAGCA	0.674309
BUB3	chr10	124914071	+	22	GGATCCCCTGCGAATCGAA	0.0141811
BUB3	chr10	124914049	+	23	GCCCTGCCAGTTGCGGACCC	0.0216224
BUB3	chr10	124913995	+	24	GTCGCCTCGCCTCCCTACCTT	0.883122
BUB3	chr10	124914034	-	24	GAGGCGACGGTGTGCGGGAGC	0.0664379
BUB3	chr10	124913901	+	24	GAACACTCGCAGGCTAGGCGA	0.596614
BUD13	chr11	116643492	-	24	GGCCGAGGGCGGAGTTGGGAA	0.376937
BUD13	chr11	116643457	-	23	GAGAGACCCGCCAAGAGGGA	1.58675
BUD13	chr11	116643537	+	24	GCCTGGCGGGGCCGGCGGCAA	0.240561
BUD13	chr11	116643511	+	24	GAGTTGGTACCGGCCGGGGCG	0.0367203
BUD13	chr11	116643516	+	24	GGGGTGAGTTGGTACCGGCCG	-0.0148029
BUD13	chr11	116643402	+	24	GCCGACCCCTGCTCATGCTCA	0.00472081
BUD13	chr11	116643591	-	24	GCTTTTTGCGACGCTTGCGAC	0.0807557
BUD13	chr11	116643522	+	22	GCAAGGGGTGAGTTGGTAC	0.478772
BUD13	chr11	116643627	-	24	GGTCGACGCCGGCATCTGCCC	0.726908
BUD13	chr11	116643726	+	24	GCTGGCGTCCGTTACGCGTTG	0.686338
C10orf2	chr10	102747743	+	23	GCGTCCACGTCCTTCTACAA	0.706652
C10orf2	chr10	102747994	+	22	GGGGTAACAAGATACGGAG	0.872274
C10orf2	chr10	102748050	+	24	GGAGGGCCTGGGGCCAAGTTT	-0.176387
C10orf2	chr10	102747755	-	23	GGTGGGGGAGCCATTGTAGA	0.57442
C10orf2	chr10	102747812	-	22	GTGTGAAGCAGCAACGTAG	0.683765
C10orf2	chr10	102747898	-	24	GCGTGGGATATCCCTAGAGTT	0.522252
C10orf2	chr10	102747931	-	24	GGCACGCTAACCAGGCACCTA	0.662357
C10orf2	chr10	102748024	-	24	GTATCTTGTTACCCCTGCGTG	0.322148
C10orf2	chr10	102747850	+	24	GCACTCTGCAGAGCTCACTCT	1.42107
C11orf30	chr11	76158100	+	28	GcaaacagctatgacctagGCAGAA	0.0890271
C11orf30	chr11	76158177	+	25	Gggaaacaacaatgagtaagat	-0.0312014
C11orf30	chr11	76156138	-	24	GGTGTCCCCTAGTCTTGGCGG	0.486938
C11orf30	chr11	76156176	-	24	GCCCCGAAAGGCCGGGCAGGT	1.59321
C11orf30	chr11	76156306	-	22	GTTTCCTAACGGGATCGTG	0.39543
C11orf30	chr11	76157960	-	28	GTTCTGGTAGGGAGGACAAGCTCTT	0.617674
C11orf30	chr11	76158131	-	25	GCctaggtcatagctgtttgca	-0.161434
C11orf30	chr11	76156327	-	24	GGGCTCCCCGGGGTGGACTCA	0.239978
C11orf30	chr11	76158002	+	28	GCATTCATCCCTGCTGAGATCCAGA	-0.100116
C11orf30	chr11	76157961	-	24	GGTAGGGAGGACAAGCTCTTT	0.103163
C11orf30	chr11	76158009	-	26	GCCTGTTGTGTGGCCAACCCTTC	0.182691
C11orf30	chr11	76158021	-	26	GCCAACCCTTCTGGATCTCAGCA	-0.134639
C11orf30	chr11	76156319	-	23	GATCGTGGGGCTCCCCGGGG	0.306872
C11orf30	chr11	76156311	+	23	GAGTCCCCCTGAGTCCACCC	0.43865
C11orf30	chr11	76158051	-	24	GCAAAAGAATTCTTCGAAAAT	-0.0651702
C11orf30	chr11	76156277	+	24	GATCCCGTTAGGAAACAACGG	0.513236
C11orf30	chr11	76156057	+	24	GCAAGATGGCGACAGGTAACA	0.201837
C11orf30	chr11	76156024	+	23	GCCGCGCGCGGCCAGTCGGG	0.789112
C11orf30	chr11	76158113	-	27	GATACCTTTTTTCCCTTTCTGCct	-0.0175291
C11orf30	chr11	76156289	+	22	GGAGCCCCACGATCCCGTT	0.537578
C11orf45	chr11	128775594	-	24	GACCTGGACCTTAGGCGTGGG	0.01227
C11orf45	chr11	128775571	-	24	GAAGGTGCAAGGGAAAGCCCT	0.0775961
C11orf45	chr11	128775528	-	24	GCGACCCCGGAAGCGAGAAGC	-0.00694615
C11orf45	chr11	128775514	-	23	GAGGGGCGCTCTGGCGACCC	0.0844013
C11orf45	chr11	128775365	-	24	GCTCCCGGTTCCTGCCGCGCT	0.169097
C11orf45	chr11	128775333	-	22	GAGGCCACGCTAGACGTTG	-0.0332169
C11orf45	chr11	128775509	+	24	GAGGCCTGCTTCTCGCTTCCG	0.0328902
C11orf45	chr11	128775449	+	23	GGCCGGATCGTgcgagagaa	0.0923081
C11orf45	chr11	128775346	+	24	GAGCCCCAGCGCGGCAGGAAC	2.7386
C11orf45	chr11	128775316	+	23	GAGCGCCACAACGTCTAGCG	0.0172124
C11orf73	chr11	86013268	+	24	GCTCAGGCAACAAGTACTTCC	0.432637
C11orf73	chr11	86013384	+	24	GAACCTTCCAGAATTTGCGGG	0.0219797
C11orf73	chr11	86013431	+	22	GCCGGCGACTAGGAGTCCT	1.11566
C11orf73	chr11	86013465	+	24	GCGACGGCAGCTCCGTTCAGC	0.830278
C11orf73	chr11	86013546	-	23	GGATGGGACCGGGTGATATC	0.772144
C11orf73	chr11	86013337	-	24	GGTCAGAGTTCGCGGGGGCAG	0.619023
C11orf73	chr11	86013422	-	24	GGAAGGTTCTTAGTCTCGACT	0.577313
C11orf73	chr11	86013552	-	24	GGACCGGGTGATATCAGGAAG	1.05406
C11orf73	chr11	86013297	-	23	GTACTTGTTGCCTGAGCAGT	0.750939
C12orf45	chr12	105380367	-	23	GTACCCTCGAGGGGAGCCCC	0.220142
C12orf45	chr12	105380138	+	23	GGCTAGCCTTGGGCTTGCCA	-0.0352344
C12orf45	chr12	105380148	+	23	GAACAACTCGGGCTAGCCTT	0.0439467
C12orf45	chr12	105380159	+	23	GGGTGGGCGACGAACAACTC	1.66223
C12orf45	chr12	105380176	+	24	GGACTCCTGAGGAATCCCGGG	-0.0498419
C12orf45	chr12	105380227	-	24	GTCCAAGGAGCTGCTGACGGC	0.347492
C12orf45	chr12	105380255	-	24	GACGGCCGCGGAGGTGACGGA	0.64015
C12orf45	chr12	105380265	-	24	GAGGTGACGGACGGGTGACGG	0.697624
C12orf45	chr12	105380270	-	24	GACGGACGGGTGACGGCGGCA	0.038577
C12orf60	chr12	14956512	+	24	GTATGGAACCGGAAGAGACTC	0.435574
C12orf60	chr12	14956753	-	25	GCGTTCTGCGTTTTCTGTCTTT	0.0254109
C12orf60	chr12	14956571	+	22	GTACTAGATGAGCGCAATG	0.314171
C12orf60	chr12	14956638	+	24	GATGCCTCCAACTCGAGAGAC	0.773439
C12orf60	chr12	14956695	+	21	GAATGTACCGTTCTCGGA	0.62173
C12orf60	chr12	14956629	-	26	GAAGAAGATAGCTGCTAACTGAG	0.675443
C12orf60	chr12	14956636	-	27	GATAGCTGCTAACTGAGTGGCTGA	0.216345
C12orf60	chr12	14956654	-	23	GACGGTCCTGTCTCTCGAGT	1.23959
C12orf60	chr12	14956708	-	24	GTACGTTGAGCCGTCCGAGAA	0.986967
C12orf66	chr12	64615832	-	23	GTGATAGACCTTCTCGGCCG	0.129714
C12orf66	chr12	64615848	+	24	GCAGCTGGCTGTCGCTGCTGG	0.0532035
C12orf66	chr12	64615871	+	23	GAGGCCAACAAGAGCGCGGG	0.573225
C12orf66	chr12	64615941	+	23	GGAGACGTTCTTCTCTCACC	0.109444
C12orf66	chr12	64616013	+	23	GAGCTGGGGCGCAGCTCGCA	0.953657
C12orf66	chr12	64616029	+	24	GGAGAGCCACGTGGGTCGAGC	0.895527
C12orf66	chr12	64616039	+	24	GCGAGGCCGAGGAGAGCCACG	1.15082
C12orf66	chr12	64615826	-	23	GAGGCTGTGATAGACCTTCT	0.705357
C12orf66	chr12	64615889	-	23	GCTGCCCCCCGCGCTCTTGT	0.000495146
C12orf66	chr12	64615847	-	23	GGCCGCGGCCAGGTGCGCCA	0.805331
C14orf166	chr14	52456195	-	23	GATTGGTGGGCATTTGCCGG	0.0241339
C14orf166	chr14	52456229	+	23	GCTGAGTCGCTCCGAAATGA	0.569183
C14orf166	chr14	52456269	+	24	GAGGCGCAGGCACCGGCGACG	0.939721
C14orf166	chr14	52456292	+	23	GAGAAGAAGCGAGGTGGAGC	1.26236
C14orf166	chr14	52456362	+	22	GAGAGCCGTCAACTTGCGT	0.110339
C14orf166	chr14	52456449	+	25	GCTGGGACCTCCGCCCAGGTCA	-0.0483631
C14orf166	chr14	52456240	-	23	GGCGAAGGCCGCCGTCATTT	0.0451266
C14orf166	chr14	52456426	-	24	GCTTCAACTGCAAAGGTGAGG	0.454625
C14orf166	chr14	52456463	-	24	GCCGCGTGTCCCTGACCTGGG	0.797916
C14orf166	chr14	52456210	+	24	GACGGCGGCCTTCGCCAATCG	0.129138
C14orf178	chr14	78227279	+	23	GACTAGGCCTAGTCGAAGCT	0.582208
C14orf178	chr14	78227416	+	24	GGTCCTCGATACGGAAGGGTC	0.64911
C14orf178	chr14	78227426	+	23	GTTGATTGGGGTCCTCGATA	1.03215
C14orf178	chr14	78227311	-	24	GACTAGGCCTAGTCGTAGCGG	0.994945
C14orf178	chr14	78227379	-	24	GCCCCGGGTCAGGTCACCGCC	0.249383
C14orf178	chr14	78227363	-	24	GCCCACGTCATTCTGTGCCCC	-0.0048447
C14orf178	chr14	78227368	-	23	GTCATTCTGTGCCCCGGGTC	0.165111
C14orf178	chr14	78227459	-	24	GACCCCAATCAACAACCCACC	0.972905
C14orf178	chr14	78227340	-	22	GAGGGCGTAGCCGTAGTCT	0.0984695
C14orf178	chr14	78227267	+	24	GTCGAAGCTGGGGTCTTTCAG	0.726537
C14orf2	chr14	104387708	-	22	GCAGGCGCGTGCCGGCGGA	0.329101
C14orf2	chr14	104387716	+	24	GCCTTGGCCCCAGCTGATCTT	0.0604561
C14orf2	chr14	104387879	-	22	GAAAGGTCACCGAGCGCGC	0.0470457
C14orf2	chr14	104394499	-	24	GAGAGGCCAGGGAGTGACCGG	-0.0206036
C14orf2	chr14	104394522	-	24	GGCATTTTCTTGTACACACAG	-0.0376922
C14orf2	chr14	104394619	-	23	GCTCACCCTGGGCTCGCTCG	-0.0438289
C14orf2	chr14	104387779	-	24	GCCCCCGCCGTCTCGCACCTC	0.168068
C14orf2	chr14	104387732	-	24	GTGGAACCCCAAGATCAGCTG	0.0392652
C14orf2	chr14	104394557	+	24	GGGAAGCTTGAGCGCCGCGGC	-0.0128497
C14orf2	chr14	104387773	+	24	GGGACCTGGACCTGGCTCCCG	0.045342
C14orf2	chr14	104387619	-	22	GGAAACGCGGCGCAGGCCT	0.0228699
C14orf2	chr14	104394629	+	24	GccccgccgcgcTAGGCCTGC	-0.00247964
C14orf2	chr14	104394428	+	24	GTTTGTGCGCTTTGAGCGGAC	-0.00899187
C14orf2	chr14	104394337	+	23	GTTCGTGGGTCAGACGTACC	0.0048383
C14orf2	chr14	104394306	+	23	GCACCTAATATGGGGGGAGA	-0.0128987
C14orf2	chr14	104387805	+	23	GAGCCGTCTGTCCTGCGCCA	1.0584
C14orf2	chr14	104387796	+	23	GTCCTGCGCCAAGGTGAGTA	0.971578
C14orf2	chr14	104387635	-	24	GGCCTAGGCGATGCTTCCCTC	0.97002
C14orf80	chr14	105957634	+	24	GCGTCCAATCACCGCACGGGC	0.582568
C14orf80	chr14	105957557	+	23	GCCCAATCATGGCACGGGCC	-0.0358264
C14orf80	chr14	105957782	+	21	GCAGCGACCGACTCAACG	0.681928
C14orf80	chr14	105957795	-	24	GAGGCCATCGCCGCGTTGAGT	0.167855
C14orf80	chr14	105957594	-	23	GATTGGGCTCAGGTTCCAGC	0.858214
C14orf80	chr14	105957606	-	24	GGTTCCAGCCGGAGCGGTAAC	1.03077
C14orf80	chr14	105957717	-	24	GAGGCTGGTGCTGGCTGCATG	1.10105
C14orf80	chr14	105957856	-	22	GCCAAGTTCGACCGTCCGG	0.00694004
C14orf80	chr14	105957877	-	23	GGCGGTGACGCTCTCGCGGA	0.868174
C14orf80	chr14	105957828	+	23	GACGGTCGAACTTGGCGCGG	0.255777
C15orf41	chr15	36872260	-	24	GAACCACGTGTCACACATGAG	-0.0592277
C15orf41	chr15	36872218	+	23	GTTCCTAAGCGCTGCCTGGG	0.579355
C15orf41	chr15	36872071	+	25	GCTATCTCGTCGTACTGAGCTT	0.7304
C15orf41	chr15	36871823	-	24	GGCTGCTCAGTAAGCCAAGCT	1.11889
C15orf41	chr15	36872296	-	24	GTGTCAGGCGTTAGGAGGTCG	0.248717
C15orf41	chr15	36871814	+	24	GTACACCAGAGTGCCCTAGCT	0.04705
C15orf41	chr15	36872043	+	25	GTATCATGTTGGGCCAGGGACC	0.52327
C15orf41	chr15	36872033	+	25	GGGCCAGGGACCAGGAGGTGGC	0.450246
C15orf41	chr15	36872026	+	26	GGGACCAGGAGGTGGCGGGAACA	0.0500755
C15orf41	chr15	36872010	+	25	GGAACAAGGAAAAAACACCCTG	0.707006
C15orf41	chr15	36872049	+	24	GGTCAGTATCATGTTGGGCCA	0.213009
C15orf41	chr15	36871782	+	24	GCAGCCGCAGTGGTGCGCCGA	0.0586055
C15orf41	chr15	36872055	+	23	GCTTTGGTCAGTATCATGTT	1.15071
C15orf57	chr15	40857038	+	24	GAGACCTGAGCGACTGAGGCC	0.155256
C15orf57	chr15	40857091	+	23	GAATACCACATAGAGGCCTT	0.416167
C15orf57	chr15	40857098	+	23	GGCCCCGGAATACCACATAG	0.899825
C15orf57	chr15	40857164	+	23	GGCAGCTGTTACGGTAAGTG	1.03153
C15orf57	chr15	40856980	-	23	GCTCACACCAGAGCCCCGCA	0.995538
C15orf57	chr15	40857018	-	24	GCAGGGCGTCCAGAACCACGC	0.972296
C15orf57	chr15	40857089	-	24	GCTGTCTGGACGGGATGAATC	0.700882
C15orf57	chr15	40857097	-	24	GACGGGATGAATCAGGTCCCA	0.27482
C15orf57	chr15	40856988	+	23	GTTCTGGACGCCCTGCCCTG	-0.0688859
C15orf57	chr15	40857173	+	24	GCGTTTACTGGGCAGCTGTTA	0.972931
C16orf62	chr16	19567151	+	24	GACCACCAGAACCCGACAGAG	0.593944
C16orf62	chr16	19567305	-	24	GCTGCCTCTCTGCGCCTTCCA	0.343083
C16orf62	chr16	19567215	-	22	GTCTTGACCGTAGAATCCC	0.792508
C16orf62	chr16	19567180	-	23	GTCGGGTTCTGGTGGTCGAC	0.115285
C16orf62	chr16	19567122	-	23	GGGGCTGTCCTTACTTGTGA	0.0797981
C16orf62	chr16	19567187	+	24	GATTCTACGGTCAAGACAACT	0.190733
C16orf62	chr16	19567046	-	22	GAACAAGCGGTCATGTGAC	0.123173
C16orf62	chr16	19567275	+	23	GGCGCAGAGAGGCAGCAGAC	0.480534
C16orf62	chr16	19567216	+	23	GCTCCGCTGGACCGCGGTAG	1.57755
C16orf62	chr16	19567090	-	23	GTAAGGAAGCAGCGGCGGGT	0.629942
C17orf100	chr17	6554983	+	24	GAGCCATCCCAGGGCTGGTCG	0.140156
C17orf100	chr17	6555021	+	24	GGCCCCGCCCCCTCGCTATTT	0.166182
C17orf100	chr17	6555088	+	24	GGAAGCACCATGGTCCTTCGA	0.977687
C17orf100	chr17	6555243	+	24	GCGAAGACTGCTTGGCCCCTC	1.10852
C17orf100	chr17	6555137	-	24	GTCATCGTGTTGTGGCGCTCC	0.10412
C17orf100	chr17	6555143	-	24	GTGTTGTGGCGCTCCCGGCTA	0.677461
C17orf100	chr17	6555195	-	23	GCGGTGACCATTGGGCTGTA	0.913793
C17orf100	chr17	6555236	-	23	GCCCCCTCACGCCGGCAGAA	0.112512
C17orf100	chr17	6555249	-	23	GGCAGAATGGCCTCAGCCCG	-0.0269277
C17orf100	chr17	6555218	+	23	GAGGCCATTCTGCCGGCGTG	0.158135
C17orf59	chr17	8093412	+	22	GGGCCCGAGACGGACCTTC	-0.00274946
C17orf59	chr17	8093421	+	22	GGGCGGCCCGGGCCCGAGA	2.45989
C17orf59	chr17	8093373	-	23	GGCTCAGAGGACGTTCGGCC	0.0650074
C17orf59	chr17	8093472	+	24	GGCGAACCAATTCCTCCGTTG	0.291458
C17orf59	chr17	8093327	+	24	GCCCGCAGGCCTCCGGGTGTC	0.113304
C17orf59	chr17	8093301	+	23	GGAAGAGACCGAGAACGTTG	0.00316523
C17orf59	chr17	8093338	-	24	GTCTCTTCCTCCCCGGACACC	0.142678
C17orf59	chr17	8093505	-	24	GGAATTGGTTCGCCCCGGCTC	0.128994
C17orf59	chr17	8093529	-	23	GGCAGTGGCTGCGCCTTTAA	-0.0388169
C17orf59	chr17	8093536	-	23	GCTGCGCCTTTAAGGGGCGT	0.248649
C18orf32	chr18	47013565	-	24	GCCCAACCCAGGCCGCTAGCC	0.0669346
C18orf32	chr18	47013466	-	24	GGCGGGCCGCGACCGCCGAGG	0.185164
C18orf32	chr18	47013425	-	23	GGAAGGTACCCTGAGAGCGA	1.07352
C18orf32	chr18	47013404	-	24	GCGGAGGAGCGCGCTCGCGGA	0.892276
C18orf32	chr18	47013024	-	28	GCAAAACGGATTAAAGCTGTTGCAG	0.0996559
C18orf32	chr18	47012695	+	26	GTAAAAATGAATCTTTATGATGG	-0.288843
C18orf32	chr18	47012803	+	24	GTCTCTTAAAAGCCGTAATTG	0.592684
C18orf32	chr18	47012851	+	28	GAAGATTAAAAGATAAGATACAAAT	-0.107992
C18orf32	chr18	47013621	-	24	GACAATGTCCGCACTTCCGGA	0.0882494
C18orf32	chr18	47013523	+	23	GGGCTTTGTAGCTGCTCCGC	0.0947604
C18orf32	chr18	47013548	+	24	GTGTGCCCGGGCTAGCGGCCT	0.0698018
C18orf32	chr18	47013554	+	24	GGGTGAGTGTGCCCGGGCTAG	0.207673
C18orf32	chr18	47013614	+	24	GCTGCGGATCGTCCCTCCCTC	0.320854
C18orf32	chr18	47012779	-	25	GTACGATGTACATAAACTCTCG	-0.113558
C18orf32	chr18	47012843	-	22	GAGACTTTTTAGCTCTCTT	-0.0181671
C18orf32	chr18	47013587	-	24	GGGCACACTCACCCGCGACCG	1.03421
C18orf32	chr18	47012919	-	23	GATATTTTACTTCACACATA	0.019162
C18orf32	chr18	47012945	-	27	GAAACTGGGTCAGAAAAGTCTAGA	0.170176
C18orf32	chr18	47012948	-	23	GGTCAGAAAAGTCTAGAAGG	0.137326
C18orf32	chr18	47012980	+	24	GTTTTGCTCGCTTTGTTGGCT	-0.437719
C1QBP	chr17	5342366	-	24	GCGACGGAGGAGCCCAGCACA	0.903432
C1QBP	chr17	5342238	-	24	GCAGGAGGCCCGGCCGCCGCT	0.938498
C1QBP	chr17	5342498	+	22	GTCGTCAGAGCGCCGGCGC	0.987019
C1QBP	chr17	5342481	+	24	GCGCGGGAAGCGCTTCCGGGC	0.170606
C1QBP	chr17	5342433	+	24	GGTCGCGGGGCGCCTAGGCCT	0.532861
C1QBP	chr17	5342356	+	23	GCGCTGCGTGCCCCGTGTGC	0.216717
C1QBP	chr17	5342306	+	24	GCCGCGCCCGCCTCGCCTTTC	0.122064
C1QBP	chr17	5342228	+	24	GTGCGCGCAGGTTCCGAGCGG	1.07448
C1QBP	chr17	5342190	+	24	GCCTCGCGGACCCTGCGCCTG	0.207361
C1QBP	chr17	5342439	+	24	GCCTCAGGTCGCGGGGCGCCT	0.582257
C1orf131	chr1	231376768	+	24	GCTCCAGAACCTTTACGACTT	0.0294184
C1orf131	chr1	231376716	+	22	GAACAGATTTGAGGAACGT	0.175715
C1orf131	chr1	231376693	+	24	GTCTCCTGTGTTGCCCGTCCT	0.290977
C1orf131	chr1	231376847	+	23	GGCTGACCCCACAATGTCGC	-0.00272112
C1orf131	chr1	231376828	-	24	GTGTCGGAGAACTGGGAGGCG	0.114492
C1orf131	chr1	231376811	-	22	GCAGAGCGTCAAGAAGTGT	-0.0895842
C1orf131	chr1	231376688	-	24	GAACCTTTAGCCTCAAAGCAG	0.0618919
C1orf131	chr1	231376903	+	24	GCAGTCGCGGAACCCGGAAGC	0.107994
C1orf131	chr1	231376868	+	24	GCAGAATGAGGGTTGATTCCT	2.53331
C1orf131	chr1	231376782	-	22	GCACTCACCAAAGTCGTAA	-0.0125178
C2orf15	chr2	99797862	-	26	GTCTGCCCCTGATCCCGTCACAT	0.107831
C2orf15	chr2	99797873	-	21	GTCACATTGGCTCCCGTA	0.687844
C2orf15	chr2	99797824	-	22	GTACTGAATTGGCCGGTTA	0.443536
C2orf15	chr2	99797756	-	22	GAGTGCGGCATTCTTCGCA	0.137716
C2orf15	chr2	99797719	-	24	GGTTTAGCGGGTGCCGGTGAG	0.311464
C2orf15	chr2	99797670	+	22	GCCTGAAATTTTCCTCCGA	0.0136235
C2orf15	chr2	99797842	+	24	GAGCCAATGTGACGGGATCAG	1.24312
C2orf15	chr2	99797828	+	23	GATCAGGGGCAGACCCATTT	1.06904
C2orf15	chr2	99797815	+	28	GCAGACCCATTTAGGTTGCCGTAAC	0.0272848
C2orf15	chr2	99797627	-	24	GGTCGCGCTCACTGCGACGGC	-0.0188748
C3orf17	chr3	112738521	-	24	GGCGGGGGGACTTACGAAAGG	0.506414
C3orf17	chr3	112738687	-	23	GGACCCAGTCATCTGTATAT	0.0036742
C3orf17	chr3	112738666	-	23	GTAAACGCGTGGGACTGGGA	0.215237
C3orf17	chr3	112738567	+	23	GCTCCCTTCCGGCCCGGACT	-0.0309983
C3orf17	chr3	112738581	-	24	GCGATGGGACCCAGTCCGGGC	0.173839
C3orf17	chr3	112738557	-	24	GCACGTCCAGCGACCGGAGGT	1.20435
C3orf17	chr3	112738550	-	23	GCGAGAGCACGTCCAGCGAC	0.597363
C3orf17	chr3	112738499	-	23	GGCACCGCAGCCATCATGCG	1.19829
C3orf17	chr3	112738506	-	21	GCCATCATGCGAGGCGGG	0.575606
C3orf17	chr3	112738387	+	24	GCAGAACCCCGGCGCGGCCCT	0.257307
C4orf29	chr4	128886743	-	23	GGCCCGGCCAGCTCGATCGC	0.386909
C4orf29	chr4	128886689	-	24	GCTGGGACCAAAGTTGAGTCC	0.404528
C4orf29	chr4	128886728	+	24	GGTGGAAGCCTGCGATCGAGC	0.950803
C4orf29	chr4	128886636	+	23	GCAGCTCCGGTAACCTTTCC	1.1404
C4orf29	chr4	128886613	+	24	GAACCGAAATGCTAGATACAG	0.834517
C4orf29	chr4	128886571	+	24	GAAGACAAACCCGGAGCAGGG	0.196124
C4orf29	chr4	128886536	+	23	GACACGCCCCGAGCTCTCCT	0.908795
C4orf29	chr4	128886514	+	23	GCTCTCAGTCCCCGTCAGGA	0.424294
C4orf29	chr4	128886727	-	24	GAGCGGCGGTGCTGGGAGGCC	-0.0120315
C4orf29	chr4	128886712	-	24	GAAAGGGAGCCTGGAGAGCGG	0.280391
C6orf136	chr6	30614929	+	24	GGGGTGAGCGCGCCCCAGAGC	0.634761
C6orf136	chr6	30614949	+	23	GACCTCCGGCCTCCTCACAG	0.992883
C6orf136	chr6	30615033	+	24	GCAGGCAAGGGCCGAGACGCC	0.0479145
C6orf136	chr6	30615046	+	24	GCCTGGTAGGCGCGCAGGCAA	1.07435
C6orf136	chr6	30615052	+	24	GGTCGAGCCTGGTAGGCGCGC	0.927386
C6orf136	chr6	30614962	-	24	GGCGCGCTCACCCCTGTGAGG	0.847557
C6orf136	chr6	30614980	-	23	GGAGGCCGGAGGTCGGACTC	-0.0211923
C6orf136	chr6	30615140	-	24	GGGAGAGACCCTCCTCAAAGC	0.932766
C6orf136	chr6	30614827	+	24	GCTTGCGCACTGCAGGCTCGA	-0.044552
C6orf203	chr6	107349515	+	23	GGCGAAGTGACAgggggcgc	0.327827
C6orf203	chr6	107349651	-	23	GGGACTGTGGTAATTGAGCG	0.203306
C6orf203	chr6	107349447	-	24	GGCCTGCAGTCCGCGCGGCCG	0.00936291
C6orf203	chr6	107349422	-	24	GGGGCGCAGATAGGGGTAGCC	0.253332
C6orf203	chr6	107349670	+	24	GGAGCCAGCAGGAGCGACAGG	0.137055
C6orf203	chr6	107349569	+	24	GCAGGACACGGGACACTCACG	0.345557
C6orf203	chr6	107349558	+	24	GACACTCACGGGGAGACCCGG	0.608904
C6orf203	chr6	107349549	+	24	GGGGAGACCCGGCGGGAGCGT	2.04554
C6orf203	chr6	107349544	+	24	GACCCGGCGGGAGCGTGGGCG	0.047393
C6orf203	chr6	107349522	+	23	GCGGAGAGGCGAAGTGACAg	0.247361
C7orf26	chr7	6629646	+	23	GCCGAACAGCGGCCGAATGC	0.989242
C7orf26	chr7	6629894	-	24	GGAAGTGAGACGCGCTcggcg	0.449773
C7orf26	chr7	6629736	-	24	GACCTTCGGGCGCCTGCTGGC	0.017268
C7orf26	chr7	6629721	-	24	GCGGCGCCGCAGTCGGACCTT	0.830138
C7orf26	chr7	6629753	+	24	GCCTGCTCCCTGCCTGCTCAG	0.720272
C7orf26	chr7	6629649	-	24	GCGGGCCGCCGTCTCCGTGCC	0.572667
C7orf26	chr7	6629629	-	24	GCGGCCTGCGCTTGGCCCCTG	0.989013
C7orf26	chr7	6629816	+	23	GAAACAAAGAGGCGCGACCC	0.700642
C7orf26	chr7	6629713	-	24	GGCTCCTGGCGGCGCCGCAGT	0.632433
C7orf26	chr7	6629704	+	23	GGCGCCCGAAGGTCCGACTG	1.02175
C9orf114	chr9	131591943	+	24	GTGGCGTGGGGGCCTTCGCCG	-0.0277533
C9orf114	chr9	131591835	+	24	GAACAGCGCCCGTGTCCTCTC	0.198589
C9orf114	chr9	131591957	+	23	GGCGTGAGAACCAGTGGCGT	0.0813253
C9orf114	chr9	131592012	+	24	GCCGTGCGGCCCGGTAAGTGC	1.49404
C9orf114	chr9	131592027	+	24	GCGCGGCAGGAAGCGGCCGTG	0.137007
C9orf114	chr9	131592041	+	23	GGAACATGGCGGAGCGCGGC	0.488548
C9orf114	chr9	131592052	+	24	GACGGTGTGTGCGGAACATGG	1.01741
C9orf114	chr9	131592083	+	23	GAGGCGAGTCTCATTGGCAG	0.0203212
C9orf114	chr9	131591893	-	23	GGCTCACGCGGCACCTTCGG	0.463311
C9orf114	chr9	131591823	+	23	GTCCTCTCCGGAACCCCCTG	-0.0167895
C9orf114	chr9	131591993	+	24	GCGGGCGGCGGGACCCCGTGC	0.346627
C9orf114	chr9	131591863	+	23	GGTGCCGCGTGAGCCTCAGC	0.291774
C9orf114	chr9	131591984	+	24	GGGACCCCGTGCAGGGCAGCA	0.224707
C9orf114	chr9	131592079	+	24	GCGAGTCTCATTGGCAGAGGC	0.0276065
C9orf114	chr9	131591893	-	22	GCTCACGCGGCACCTTCGG	0.427048
C9orf114	chr9	131592034	-	24	GCCCGCACTTACCGGGCCGCA	0.0452425
CABIN1	chr22	24407916	-	24	GAGGGGCTGCAGGCGCGAGGC	0.0264512
CABIN1	chr22	24408014	-	24	GCTGCCTCGCGAGCCTCTTCA	0.779173
CABIN1	chr22	24407946	-	23	GAGGAAGCTGGGGGTTTCGC	0.662182
CABIN1	chr22	24407995	+	23	GAGCCATGAAGAGGCTCGCG	0.197962
CABIN1	chr22	24408004	+	24	GCGGCGGCGAGAGCCATGAAG	0.349356
CABIN1	chr22	24408028	+	23	GAACCCATTCTAGGCACCTC	0.478891
CABIN1	chr22	24407844	-	24	GTTCCTGGAAGGCTGGTTTGA	0.461911
CABIN1	chr22	24407853	-	23	GGCTGGTTTGAAGGCGGTGC	0.898318
CABIN1	chr22	24408062	-	22	GAATGGGTTCCGGCCTCCG	1.0321
CABIN1	chr22	24407927	-	24	GGCGCGAGGCTGGGTTACGTG	1.06958
CACTIN	chr19	3626558	+	24	GCGGGAGCAGCGCTGGGGATC	0.413715
CACTIN	chr19	3626578	+	24	GGAGCGCAGGTGGGGTCGCTG	0.199641
CACTIN	chr19	3626514	+	24	GACCGAGGGTTGGAGATCCCG	0.166802
CACTIN	chr19	3626796	+	24	GAAGGCCCCCAGCGCAGGCTT	0.0745447
CACTIN	chr19	3626555	-	22	GGTCGGGCGCTCCTGAGGT	0.695684
CACTIN	chr19	3626588	+	23	GCGGAGCCGGGAGCGCAGGT	0.30141
CACTIN	chr19	3626667	-	23	GCCGTCGGTTTCGCCGCCCA	0.0536664
CACTIN	chr19	3626762	-	23	GAGCGTGTGTCCCGACCCAT	1.29102
CACTIN	chr19	3626540	-	21	GATCTCCAACCCTCGGTC	0.225593
CACTIN	chr19	3626613	+	24	GACGAGGGACGGCGCAGACGG	1.0133
CAD	chr2	27440253	+	23	GTAGGAGCCTCGGGCGCGCT	1.15754
CAD	chr2	27440310	+	24	GGAGTCGGTCCACGTGGCTAA	0.648953
CAD	chr2	27440356	+	24	GGGAAGGACTGCAAACTCCAC	0.64984
CAD	chr2	27440373	+	24	GGCGAGTACGGAGAAGCGGGA	1.19262
CAD	chr2	27440464	+	23	GTCGACACGGCGGCCCCAAA	0.415712
CAD	chr2	27440510	+	24	GATAAGGTCTGCAGCCTAACC	0.549594
CAD	chr2	27440527	+	24	GGCGCATCACAGAGTGGGATA	0.341285
CAD	chr2	27440324	-	23	GCCCCGCGCCGTTAGCCACG	0.252908
CAD	chr2	27440493	-	24	GGGGCCGCCGTGTCGACTGCC	-0.0125709
CAD	chr2	27440471	-	24	GGTCCTGCGGGGCCAGCCCTT	0.056904
CAMLG	chr5	134074338	-	24	GTCGATGGCCGTCGCTACCGA	0.117878
CAMLG	chr5	134074322	-	23	GGACGGGAGGATGGAGTCGA	1.0828
CAMLG	chr5	134074430	-	24	GGAGAAAGCTGCTCATGAACT	0.114939
CAMLG	chr5	134074470	-	24	GATCATGGGCTTTCACAGGCC	0.0529806
CAMLG	chr5	134074213	-	24	GGGGGCGGGTCTATAGTGGGA	0.0465531
CAMLG	chr5	134074383	+	24	GACGCAGCTCCGCCCGACGCT	0.422457
CAMLG	chr5	134074357	+	24	GCCGACAGACCTGAGCCCGCT	0.0651813
CAMLG	chr5	134074249	+	23	GATGTTGGCCGCCGCTGCGA	1.49474
CAMLG	chr5	134074224	+	24	GATGACTAGAGGCCGGGCCGC	0.0829673
CANX	chr5	179125463	+	24	GCAGCGAACGCGGGCCCCTAC	0.23397
CANX	chr5	179125498	+	24	GGAGTCCGACGATCGGCCATC	0.0932872
CANX	chr5	179125549	+	24	GCATCGCGCGCCCTTCGCTGA	-0.0613254
CANX	chr5	179126142	-	22	GCGCGTCCTCGGGCCTGTG	0.300264
CANX	chr5	179125642	-	24	GGTTGGGTTGGAACGCCCCGA	0.731676
CANX	chr5	179125561	-	23	GCCGTTTGCCCCGTCAGCGA	-0.00721523
CANX	chr5	179125996	-	24	GGCCGAGGCCTCTTGGTTCTG	0.740759
CANX	chr5	179125974	-	23	GCTCGCTCGCGCGGCAGCGG	1.03931
CANX	chr5	179125951	-	22	GGGCCGGGCTTCGTGCGGT	0.193712
CANX	chr5	179125913	-	24	GGCGCCGGCTGTGGCTACTCA	0.0859992
CANX	chr5	179125663	-	22	GCACCACAGCAACCGACGC	0.303835
CANX	chr5	179126018	+	24	GCGCCGCAGTAAAGAGAGAGG	1.21993
CANX	chr5	179126163	+	23	GCCCGACCCCTCAGCCGCAG	0.0980872
CANX	chr5	179125413	-	24	GCGGCGCCGGCTCACACAGCG	0.406255
CANX	chr5	179125433	-	24	GCGGAGCAGTGCACGCCAATC	0.190942
CANX	chr5	179125472	-	24	GGGTTCTGCTCACGCCCGTAG	0.204189
CANX	chr5	179125492	-	24	GGGGCCCGCGTTCGCTGCAAC	0.0778947
CANX	chr5	179126010	-	24	GGTTCTGCGGCACGTGACGGT	0.2161
CANX	chr5	179126067	-	24	GGCAAGGTGTGCGGGCGGGAA	0.723593
CANX	chr5	179126202	-	24	GTCGGGCGTGGCCGGCGACTG	0.109544
CAPZB	chr1	19811892	-	24	GAGGGGGACGCGAGCTCCGGA	0.324664
CAPZB	chr1	19811824	+	24	GGACGGGTGGCTTCCCGGGGT	0.0641045
CAPZB	chr1	19812019	+	24	GCTGACCCGGATGTTCACTCC	0.172082
CAPZB	chr1	19812051	+	24	GTggcggcggcccggcgcggg	0.209904
CAPZB	chr1	19812060	+	24	GgAAGGAAGGTggcggcggcc	0.118595
CAPZB	chr1	19811857	-	24	GAAGCCACCCGTCCCAGGCCA	0.0743663
CAPZB	chr1	19811933	-	24	GGGGCCGTGCGGCCTTTACCA	-0.0151549
CAPZB	chr1	19811939	-	24	GTGCGGCCTTTACCATGGTGG	0.175727
CAPZB	chr1	19812015	-	24	GCCCGGCGCTTCCACTTCCCC	1.9608
CAPZB	chr1	19812037	-	23	GTGCCCAGGAGTGAACATCC	0.714536
CARF	chr2	203777278	+	24	GGCGCCGCCAGTGACCGGCTG	0.261122
CARF	chr2	203777284	+	24	GCGGAAGGCGCCGCCAGTGAC	0.743522
CARF	chr2	203777335	+	22	GGTCGGAAGCCGTGCCATG	0.0514541
CARF	chr2	203777358	+	25	GCCTGCGAGCCCCGTCCCGGGC	-0.0389451
CARF	chr2	203776991	-	24	GACTGCTCTGCGCGCTCCCGG	0.477735
CARF	chr2	203777135	-	24	GGCTATCGGCGGCGGCAGGAC	0.0654949
CARF	chr2	203777014	-	24	GGGCGCGCCTGCGCATTATGC	0.0147952
CARF	chr2	203777023	-	27	GCCTGCGCATTATGCTGGTCTCCA	0.0203849
CARF	chr2	203777026	-	24	GCATTATGCTGGTCTCCATGG	0.253651
CARF	chr2	203777112	-	23	GACTTCCCATGTCGCCTTGT	0.0144842
CARF	chr2	203777273	+	23	GCCAGTGACCGGCTGCGGCT	0.678301
CARF	chr2	203777194	+	27	GAGGAGGAGGCAGGAGGAAGACGG	0.0266784
CARF	chr2	203777300	+	24	GGCCCCCAAGCTTGGCGCGGA	0.186607
CARF	chr2	203777175	+	27	GACGGGGGGTTGGGAGGTAGCGTC	0.020135
CARF	chr2	203777189	+	26	GAGGCAGGAGGAAGACGGGGGGT	-0.0195709
CARF	chr2	203777390	-	24	GACGGGGCTCGCAGGCCCCAG	-0.0269159
CARF	chr2	203777034	-	25	GCTGGTCTCCATGGCGGGGCCT	-0.011186
CARF	chr2	203776955	+	21	GAGCAGTCCCACGACAGT	1.57818
CARF	chr2	203777342	-	23	GGCCTTTTCGGGGTCCCACA	-0.0405308
CARF	chr2	203777018	+	26	GTCTTGGCTCCGAGGCCCCGCCA	-0.00419474
CARF	chr2	203777074	+	24	GGGAAGTCCGCCGGAGCAGAG	0.27785
CARF	chr2	203777096	+	23	GATAGCCCCACAAGGCGACA	0.0181402
CARF	chr2	203776985	+	27	GCATAATGCGCAGGCGCGCCCCAC	0.0379002
CARF	chr2	203777319	-	24	GGCGCCTTCCGCGCCAAGCTT	-0.0134448
CARS	chr11	3078441	-	24	GCACTGCCGCCCCTCAGACCA	0.385464
CARS	chr11	3078453	+	24	GGCCCGGGTGCATGGGTTCTG	0.264614
CARS	chr11	3078688	+	24	GACCGGGCGTGTCCCGGAAGA	0.0512393
CARS	chr11	3078661	+	23	GGCGTGGGGCGCGACTTCCG	0.190955
CARS	chr11	3078638	+	24	GCGGCGGTTGCATCAGATTCT	0.702551
CARS	chr11	3078500	+	24	GGCGCTGGGTGCTCGGCTCGA	0.0243955
CARS	chr11	3078475	+	22	GCGAGTCCTTATGTCTGAG	0.113751
CARS	chr11	3078469	+	24	GTCCTTATGTCTGAGGGGCCC	0.0498872
CARS	chr11	3078625	-	24	GGAATCCCGGACCCGCAGCTG	1.21243
CARS	chr11	3078586	-	24	GCCGCTCACCCTGCTGCCCGG	1.08502
CARS2	chr13	111358474	-	24	GCGCCTACGACTGGGCGGAGA	0.768942
CARS2	chr13	111358465	-	22	GCGGCCAGCGCCTACGACT	1.21814
CARS2	chr13	111358250	-	21	GGCGTGCGCCACGATTAG	0.765558
CARS2	chr13	111358409	+	24	GGACTACGCGCGGCCCAGGCC	0.125995
CARS2	chr13	111358261	+	24	GCAGGTGTACAACAGCCTCAC	0.21374
CARS2	chr13	111358238	+	23	GAGGAAGGAACCCCTAATCG	0.379079
CARS2	chr13	111358215	+	24	GCGCACGCCGAAGCCGCCTCC	0.0783237
CARS2	chr13	111358517	-	24	GCCGGTCGCTCAAGAGCAGCA	-0.0199872
CARS2	chr13	111358420	+	23	GACATGTTGAGGACTACGCG	0.750867
CARS2	chr13	111358486	-	24	GGGCGGAGACGGGAGCCACGC	1.01291
CASP8AP2	chr6	90539818	-	24	GGAAGGGCCGCGCCTGACGTC	0.6562
CASP8AP2	chr6	90539719	+	24	GGGGCAGCCGACCTCCACTCG	0.0291107
CASP8AP2	chr6	90539782	+	24	GCGGCCCTTCCCCGACCTACT	0.639433
CASP8AP2	chr6	90539845	+	23	GCAAGCCCTGAAGCTGCACC	0.0981103
CASP8AP2	chr6	90539869	+	24	GAAGGACCACAGAGGGACGCA	1.09222
CASP8AP2	chr6	90539908	-	24	GGTCCTTCGAGAGGGTCTGGG	0.0921866
CASP8AP2	chr6	90539639	-	23	GAAAGGAACCGGGTTGTCTT	1.07117
CASP8AP2	chr6	90539735	-	24	GGTAGTCCCCCGAGTGGAGGT	0.32589
CASP8AP2	chr6	90539800	-	23	GCGGCCAAGTAGGTCGGGGA	0.836607
CASP8AP2	chr6	90539878	+	24	GACCCTCTCGAAGGACCACAG	0.653397
CBFA2T3	chr16	89043444	-	24	GGGGCTCATGTGACGCGGGGC	0.201912
CBFA2T3	chr16	89043439	-	24	GCCCTGGGGCTCATGTGACGC	0.00262555
CBFA2T3	chr16	89043366	-	25	GGCCTCTGTCCCTGGAAAGCCG	0.701916
CBFA2T3	chr16	89043356	-	27	GTCCTGGAGTTGGGCCTCTGTCCC	0.168167
CBFA2T3	chr16	89043336	-	26	GGGCTGGGCCAGCTGGGGCGTCC	0.420074
CBFA2T3	chr16	89007555	-	23	GGCGGCTGCGCGCTGTCTTC	0.0822123
CBFA2T3	chr16	89007532	-	23	GGTCCCCGCCTCCACGACTC	-0.0577893
CBFA2T3	chr16	89007511	-	24	GAGTCGCTGCTCCTTCCAGCT	0.0544177
CBFA2T3	chr16	89043386	-	24	GAGGCCCTCCCGGCCACCAAC	0.475818
CBFA2T3	chr16	89007441	-	23	GCACTTACGGTCGGGGGGTC	-0.0100652
CBFA2T3	chr16	89007487	-	22	GCACACTCGCGACTCGGTC	0.0023054
CBFA2T3	chr16	89007521	+	23	GCGCAGCCGCCCCTGAGTCG	0.0211268
CBFA2T3	chr16	89007558	+	24	GccgcgcgccTGAGCCCGGTG	0.00565474
CBFA2T3	chr16	89007604	+	24	GAGTCCCCGGCATGGCCCAgg	0.034586
CBFA2T3	chr16	89007613	+	24	GCCGGAGCCGAGTCCCCGGCA	0.116333
CBFA2T3	chr16	89043343	-	26	GCCAGCTGGGGCGTCCTGGAGTT	0.970817
CBFA2T3	chr16	89043368	+	24	GACACCCAGTTGGTGGCCGGG	1.13895
CBFA2T3	chr16	89043391	+	27	GCTCCCACCCCCTCCCCAGGGCAG	0.148112
CBFA2T3	chr16	89007434	-	23	GgACACGGCACTTACGGTCG	-0.0344534
CBFA2T3	chr16	89043351	+	23	GGGAGGGCCTCGGCTTTCCA	0.890228
CBLL1	chr7	107384793	+	24	GTAGGTACCACACCAGACGGT	1.3209
CBLL1	chr7	107384274	-	23	GCAGTCGCCTTATCTGCTTC	0.114174
CBLL1	chr7	107384570	-	24	GCGCTCGCTGCGACTCCGGCG	0.160294
CBLL1	chr7	107384632	-	23	GGATCACACTGGTAAGGAGG	1.19329
CBLL1	chr7	107384727	-	21	GCTCGCCCCACAACACTA	0.206617
CBLL1	chr7	107384775	-	23	GATGCCTTCCTGTGCCCGGC	0.0266657
CBLL1	chr7	107384851	-	23	GGCAACAACCGCTCCTACTC	0.314665
CBLL1	chr7	107384882	-	24	GAGCTCCGAGCCCGGACCAGT	0.42321
CBLL1	chr7	107384562	+	22	GAGCGGAAGTCAACCGCGC	-0.0628466
CBLL1	chr7	107384578	+	24	GCTCGCAGAGCACAGTGGGAG	0.485804
CBLL1	chr7	107384417	+	23	GGACTCAGGCATAGTTCGGG	0.0783577
CBLL1	chr7	107384302	+	24	GGAAAGGACACCAGGGGGACC	0.201398
CBLL1	chr7	107384165	+	22	GCAGGCTCGGCCGTTGCGC	0.0390051
CBLL1	chr7	107384154	+	24	GCCGTTGCGCTGGCCCCACCC	-0.0928212
CBLL1	chr7	107384134	+	21	GCGGGCGGAGTAACGGTT	-0.0594854
CBLL1	chr7	107384124	+	24	GAGTAACGGTTTGGAATCCCC	0.157155
CBLL1	chr7	107384778	+	24	GACGGTAGGCCAGGAAACCGC	0.377529
CBLL1	chr7	107384226	+	24	GCCCCGCGGAGAGCTGCCTTC	-0.19609
CBLL1	chr7	107384164	-	24	GTTACTCCGCCCGCCGGGGTG	-0.312307
CCAR1	chr10	70481144	-	23	GAGCGATCTTTTGGGTAgcc	0.0607939
CCAR1	chr10	70481189	-	24	GGGCTCTTGTGGGACTGGGAC	0.819099
CCAR1	chr10	70481177	-	24	GcggcgACGGTGGGGCTCTTG	0.0308253
CCAR1	chr10	70481167	-	24	GcggccccgggcggcgACGGT	0.310233
CCAR1	chr10	70481157	-	24	GGGTAgcccggcggccccggg	0.101447
CCAR1	chr10	70481084	-	23	GGAGCAGTGGGCGGCCAAGC	0.0503988
CCAR1	chr10	70481039	-	22	GTTAGCCGGGACCCGACTC	1.59201
CCAR1	chr10	70480999	-	23	GCGCATGCGCCTAAAGCTGA	0.0491681
CCAR1	chr10	70481214	-	23	GGACGCGGTCCCTTTTGTGC	0.215829
CCAR1	chr10	70481199	-	24	GGGACTGGGACGGGAGGGACG	0.588892
CCDC157	chr22	30752638	-	24	GTCCCTCCAAGCCCTTCATAG	0.875177
CCDC157	chr22	30752607	-	22	GGGAAGCGCGCAGCCTCTT	0.586716
CCDC157	chr22	30752809	+	23	GGCACCGCTCACCGACACCG	1.50445
CCDC157	chr22	30752770	+	24	GAGCGTCGCAGTCATGCCGGC	-0.0559738
CCDC157	chr22	30752621	+	23	GCCGGCCGCTATGAAGGGCT	0.620368
CCDC157	chr22	30752599	+	28	GCTTGGAGGGACTGCAAGTCCCAAG	0.0241212
CCDC157	chr22	30752577	+	24	GGCTGCGCGCTTCCCGCGCTA	0.02378
CCDC157	chr22	30752734	-	24	GAGGTACCTGTTTGGGCTCCG	0.0185555
CCDC157	chr22	30752627	+	26	GAATAAGCGGCCGGCCGCTATGA	0.125059
CCDC174	chr3	14693540	-	24	GAACTGGATTTTCTTCTCCGG	0.0278248
CCDC174	chr3	14693265	-	23	GTCGCTGTCGAAGACACTTC	0.0213482
CCDC174	chr3	14693277	-	23	GACACTTCCGGTTGCGACGG	0.0290809
CCDC174	chr3	14693290	-	23	GCGACGGAGGTAGGCTTACG	1.22249
CCDC174	chr3	14693300	-	24	GTAGGCTTACGAGGCCTGTGT	0.867488
CCDC174	chr3	14693565	-	24	GATCCGGTTCAGTTTTCTTAC	0.0267841
CCDC174	chr3	14693262	+	21	GCCTACCTCCGTCGCAAC	0.00773864
CCDC174	chr3	14693291	+	23	GGACCCTTTCTACCCGACAC	0.910021
CCDC174	chr3	14693497	+	24	GTTCGGGGGTTCCTGTTTGAG	0.0211544
CCDC174	chr3	14693312	+	24	GCAGAGGGTCCCGGTCCAGGA	0.509865
CCDC22	chrX	49092066	+	24	GCCGTGTCGGAGTCGGGGGCT	0.366376
CCDC22	chrX	49092039	+	23	GGACCGGGTCCGAGAAAGTG	0.853606
CCDC22	chrX	49092168	+	23	GTCCCGGATGTGGGCTTCGG	1.08429
CCDC22	chrX	49092122	+	24	GTGCCGGCCTGGCGCAGCGAA	0.795079
CCDC22	chrX	49092116	+	24	GCCTGGCGCAGCGAATGGATG	0.808555
CCDC22	chrX	49092198	+	24	GTTCCCGGGAAACGGGGTCCT	0.320122
CCDC22	chrX	49092110	+	23	GCAGCGAATGGATGAGGATT	0.79282
CCDC22	chrX	49091880	+	24	GGTTGAGCTTGCAATAGCTGC	0.49767
CCDC22	chrX	49091943	+	24	GTGTAGTTCTGTGAGCGAGCA	0.841811
CCDC22	chrX	49092099	-	24	GACTCCGACACGGCTCCACCA	1.0621
CCDC51	chr3	48481319	+	24	Gaaccaaggaaagcacagctt	0.91647
CCDC51	chr3	48481384	+	24	Gagcactgcaggtagacagca	0.759125
CCDC51	chr3	48481396	+	23	GTGCGCgggaagagcactgc	0.98833
CCDC51	chr3	48481454	+	24	GGGTAGAATCGGAACCGTAGG	0.617706
CCDC51	chr3	48481466	+	24	GTTGTCCTGCCAGGGTAGAAT	0.524814
CCDC51	chr3	48481497	+	24	GGTCGGGCCACGCCAGGTACG	0.960148
CCDC51	chr3	48481427	-	24	GctcttcccGCGCACGGCCAC	0.356705
CCDC51	chr3	48481293	+	24	Gagggagattaggcggggaga	1.05152
CCDC58	chr3	122101947	+	24	GACCCTATTCCCTGCTTTGCG	0.256972
CCDC58	chr3	122102006	-	24	GAGGCACATGCCTGCCACATG	0.319384
CCDC58	chr3	122101802	+	24	GGGGGGTCATAGTTCTCTCCG	0.498105
CCDC58	chr3	122101831	+	24	GCGAGGCTGCTCTGTAGGAGG	0.80493
CCDC58	chr3	122101857	+	24	GGGGGGCGCGGGTTTGGCCTT	0.178167
CCDC58	chr3	122101864	+	23	GGTCATGGGGGGCGCGGGTT	0.114861
CCDC58	chr3	122101885	+	24	GCTCTTTTCTCGAGCCATTGG	0.434192
CCDC58	chr3	122101983	-	24	GGAATAGGGTCTGGGGACAAA	0.251434
CCDC58	chr3	122102012	+	24	GTTCGCCGAGTTCCAGGTGAT	1.12206
CCDC58	chr3	122102121	-	23	GGCCAATCACCGCGGAGCAA	1.07301
CCDC6	chr10	61666437	-	24	GGGGCTCGCTCCAGCCGGGCT	0.482596
CCDC6	chr10	61666275	-	24	GAGTGGGCGCCGGGCGAGCAC	0.596283
CCDC6	chr10	61666264	-	24	GGGCTGCGAATGAGTGGGCGC	0.608265
CCDC6	chr10	61666257	-	24	GAAGGCCGGGCTGCGAATGAG	0.673761
CCDC6	chr10	61666417	-	23	GCTTGGGCAGTATTGCACTG	1.13978
CCDC6	chr10	61666348	+	24	GCAGAGGAGGTCCCTTGGCAG	0.697329
CCDC6	chr10	61666261	+	23	GGCGCTCCCCTGTGCTCGCC	-0.0177364
CCDC6	chr10	61666450	-	24	GCCGGGCTGGGCGCGCTCCCT	0.0939023
CCDC6	chr10	61666387	+	24	GCAATACTGCCCAAGCCCGGG	0.403333
CCDC6	chr10	61666146	+	24	GCCAGCGAGAGCGACACGGAC	1.16289
CCDC84	chr11	118869114	-	22	GATTTGGGGGTCCCCCTCG	-0.138785
CCDC84	chr11	118869124	-	24	GGTCCCCCTCGGGGTTCTACT	0.0537613
CCDC84	chr11	118868803	+	24	GGGCTAACCCGGCGGCTCCCG	0.847287
CCDC84	chr11	118868855	+	23	GCGGCCGATCCTACGCCATC	0.524572
CCDC84	chr11	118868892	+	23	GGCGCCATAGCCCGGGTACC	0.0601083
CCDC84	chr11	118868913	+	24	GCACAGAGGGCAGCGCTGCGC	0.0403831
CCDC84	chr11	118868858	-	24	GGGGTCAGGGTCAGAGGCCGC	0.057948
CCDC84	chr11	118868873	-	24	GGCCGCCGGATGGCGTAGGAT	0.99193
CCDC84	chr11	118868883	-	23	GGCGTAGGATCGGCCGCTGG	1.16078
CCDC84	chr11	118869088	-	24	GCAGGTCAGTGAAGGCCAGAG	0.094976
CCNB1	chr5	68463109	-	24	GCCATGGCGCTCCGAGTCACC	0.999187
CCNB1	chr5	68463035	-	23	GTGTAGGTCCTTGGCTGGTC	0.237325
CCNB1	chr5	68463002	-	22	GCTGCGGCGGAACGGCTGT	1.24489
CCNB1	chr5	68462963	-	24	GCGGGGTTTAAATCTGAGGCT	0.711866
CCNB1	chr5	68462896	-	22	GCGACCGGCAGCCGCCAAT	0.305718
CCNB1	chr5	68462842	+	24	GTTTCCAGGGCGATCGCGCGA	0.152669
CCNB1	chr5	68463097	+	22	GCGGCTCACCCTGGTGACT	0.755921
CCNB1	chr5	68462830	+	21	GCGCGAAGGCGTTCGAGA	0.0184607
CCNB1	chr5	68462824	+	23	GAAGGCGTTCGAGAGGGGCG	-0.158352
CCNB1	chr5	68462882	-	22	GAAACGCATTCTCTGCGAC	0.623197
CCNC	chr6	100016840	-	22	GGCGAAGTGGCTCAGATAC	0.0939839
CCNC	chr6	100016828	-	24	GTGGGTCTAACCTAGGCGAAG	-0.00642595
CCNC	chr6	100016761	-	23	GTCTTGAGAATTCTGGCCGG	-0.00218302
CCNC	chr6	100016754	-	24	GCGAGAGCGTCTTGAGAATTC	-0.106568
CCNC	chr6	100016649	-	24	GCCCGCGGTAGCGGAGGGAGC	0.11876
CCNC	chr6	100016550	-	24	GGCGGCGACGGCGAAAGGAAG	0.793751
CCNC	chr6	100016480	-	23	GACCATAGACCCAGCCCGTC	1.08634
CCNC	chr6	100016376	-	23	GACGGAAGATCGCTTACTAG	0.326908
CCNC	chr6	100016260	-	23	GACCGCTGCGGTCTCCCGTG	0.707478
CCNC	chr6	100016248	-	24	GCATCTTGATTCTGACCGCTG	-0.0192815
CCNC	chr6	100016755	+	23	GACCGAGCGGCTTGGGCCCC	0.170782
CCNC	chr6	100016602	+	22	GAACTTTTGTCGATAGGAA	0.0281157
CCNC	chr6	100016566	+	22	GTGTTGTCGGCCGGCGTGA	0.301385
CCNC	chr6	100016557	+	23	GGCCGGCGTGAAGGAGACTA	0.86909
CCNC	chr6	100016473	+	22	GAGGAGCGCGGTTACCGGA	1.04457
CCNC	chr6	100016467	+	23	GCGCGGTTACCGGACGGGCT	0.00987627
CCNC	chr6	100016449	+	21	GGGTCTATGGTCGCTCCG	0.810037
CCNC	chr6	100016343	+	24	GCGATCTTCCGTCTTCTCACC	0.132002
CCNC	chr6	100016295	+	24	GGACGGGGCCTGTGACTCCCC	0.1974
CCNC	chr6	100016607	+	21	GCCGGAACTTTTGTCGAT	0.0873764
CCND3	chr6	41909552	+	23	GCTACATCGTCGCGAGGGGC	0.235859
CCND3	chr6	41909317	+	24	GgccggacccgcggcTGCTGG	0.708949
CCND3	chr6	41909345	+	24	GAAGGCACCCGGCAcgcgccc	0.817315
CCND3	chr6	41909558	+	21	GGTTGCTACATCGTCGCG	-0.00494765
CCND3	chr6	41909612	-	22	GACGTCGCAACGCTCCGAG	0.412592
CCND3	chr6	41909361	-	24	GcccggcccggggcgcgTGCC	0.0163282
CCND3	chr6	41909392	-	24	GCAACACAGCAGCTCCATACT	0.588157
CCND3	chr6	41909448	-	24	GCGAGTCCCAAGGCAGGCGAC	1.16362
CCND3	chr6	41909591	-	22	GTAGCAACCGTGGAATGCT	0.843672
CCND3	chr6	41909577	+	22	GCGACGTCCGAGCATTCCA	0.992712
CCNJ	chr10	97803546	-	24	GCGTGGGGCAGCGGACCCTCC	0.747739
CCNJ	chr10	97803518	-	24	GCCGGGCGGCCCGGCAGGCCT	0.165657
CCNJ	chr10	97803499	-	24	GTAAGGGAGCCAGCGTGGGGC	0.410073
CCNJ	chr10	97803476	-	23	GCTGTGAGGGCCGCGGTTCC	0.385906
CCNJ	chr10	97803620	-	22	GCGCGGAACGTGCGTTTCT	0.0536614
CCNJ	chr10	97803443	-	23	GGCCGGCGTCCGCCGCACGA	0.421748
CCNJ	chr10	97803585	+	23	GTTCCGCGCGGCCTCAGAAA	0.474424
CCNJ	chr10	97803539	+	24	GGCTCTGCGCCTCACCCCGGG	1.77784
CCNJ	chr10	97803334	+	24	GCTCGCGCCGCCCATTGTTAA	0.0832623
CCNJ	chr10	97803446	-	21	GCGTCCGCCGCACGACGG	0.406217
CCNK	chr14	99948019	-	23	GTAGAGAGGGTCTGAGGCGC	0.500791
CCNK	chr14	99947993	-	24	GGCGACGCGGGGTTGTGGGGC	0.641601
CCNK	chr14	99947981	-	22	GAACTTTGCGGGCGACGCG	-0.00295213
CCNK	chr14	99947906	-	23	GGCCAACCGCCGCTATCCAC	0.85013
CCNK	chr14	99947866	-	24	GCCGCCCACCTCCCGCGTATC	0.237453
CCNK	chr14	99947838	-	23	GTGAGTGACCCACCGACTGA	1.02325
CCNK	chr14	99947935	+	22	GTGTACCGGAGGTTAGCGG	0.626681
CCNK	chr14	99947825	+	23	GCGGCGCTGCCCTCAGTCGG	0.796831
CCNK	chr14	99947743	+	24	GCCATCTTGTATATGGAATGT	0.0821439
CCNK	chr14	99947796	-	23	GGCAAGGAGAGACGTCGCTG	1.12662
CCNT1	chr12	49110653	+	21	GGCTGTTAACTCGGCTAC	0.43367
CCNT1	chr12	49110541	-	24	GCGACCCACATCCGCTGTGCG	0.467095
CCNT1	chr12	49110607	-	24	GGTTGTTACTTGCCTCCGTAG	0.327596
CCNT1	chr12	49110672	+	23	GGTTTTTTCTGGTCGCATAT	-0.095161
CCNT1	chr12	49110632	+	24	GGGGTGTAGCGAGGTGCATTC	0.0613301
CCNT1	chr12	49110500	+	24	GGTCGCCTCTTAGGTGACGCT	0.310865
CCNT1	chr12	49110529	+	24	GTCGCAGTTGCCCCCGCACAG	0.972312
CCNT1	chr12	49110510	+	23	GCGGATGTGGGTCGCCTCTT	1.14763
CCNT1	chr12	49110454	+	23	GCCTTCTGGTTGAAGCACTA	0.88006
CCNT1	chr12	49110596	+	23	GACTTTTGCTTCCTCTACGG	0.791258
CCT2	chr12	69979304	-	22	GCGGAACTCCTCGGAACCA	0.938592
CCT2	chr12	69979286	-	24	GTGAGGGGATTCACTTGTGTG	0.813173
CCT2	chr12	69979229	-	22	GGGCGTGTGGCGTCACTTC	0.0588396
CCT2	chr12	69979210	-	23	GGGCCCCGCCCCCCGAAGTA	0.00158984
CCT2	chr12	69979270	-	24	GTCCCGAGCACGAGCTGTGAG	1.24824
CCT2	chr12	69979144	-	23	GGCTGCGTTTCCGGCCCGTG	0.0336408
CCT2	chr12	69979322	+	24	GCGGAGCAGGGGTAGGGCAAG	0.424938
CCT2	chr12	69979200	+	24	GTGACGCCACACGCCCTACTT	0.00481127
CCT2	chr12	69979078	+	24	GGCCGCCGCTCCAGAACAAAG	0.696693
CCT2	chr12	69979190	-	24	GCTGGCGGTAACGACAGGCCG	0.0607379
CCT3	chr1	156308067	+	24	GTTGAGGTGTAAGCCCTGAGG	1.39099
CCT3	chr1	156308258	-	22	GCACAGGCGCTTGCGCAGT	-0.0138743
CCT3	chr1	156308236	-	24	GCGCACGACGAAGGCACTGGG	0.146614
CCT3	chr1	156308226	-	22	GACAGAGAGCGCACGACGA	0.0526879
CCT3	chr1	156308192	-	24	GTCCCGCCCCCTACGCAAGAA	-0.0430541
CCT3	chr1	156308012	-	24	GAGCCGGGTACCCAGAGCTGG	1.19307
CCT3	chr1	156308175	+	24	GTCTGGCCGTTCTTGCGTAGG	0.0563354
CCT3	chr1	156308119	+	23	GCCGATCAATGAGATGGGTG	0.0967526
CCT3	chr1	156308091	+	23	GGCGACTACCTTGAGAGTAG	0.415939
CCT3	chr1	156308153	+	23	GCGGGACTAAGGCTGTCAAT	0.0404751
CCT4	chr2	62115942	-	23	GCCGGGGGAACCTTTACGCG	-0.0471053
CCT4	chr2	62115850	-	24	GGAGGCTGTCCGCTGCGCGCC	-0.00330435
CCT4	chr2	62115831	-	21	GCGCTGGCGTGACGTAGG	0.0312633
CCT4	chr2	62115773	-	24	GAAAGCGGCGCCGGCGTCGGG	0.143465
CCT4	chr2	62115763	-	24	GAACCTTCCAGAAAGCGGCGC	0.108597
CCT4	chr2	62115702	-	23	GGATGGACCCGGATTCTGGC	0.432882
CCT4	chr2	62115677	-	23	GTGTCTGGGTTGGCTCGGGA	0.841208
CCT4	chr2	62115703	+	24	GGGCTTACCGTTATTACACTG	1.10759
CCT4	chr2	62115724	+	24	GAAGGTTCGTGAAGGCAGTGA	1.03275
CCT4	chr2	62115719	-	22	GCCGGCCGCAGTGTAATAA	0.859661
CCT4	chr2	62115872	-	23	GCGAGGAGGATGCGTGCGGT	0.0228256
CCT4	chr2	62115902	-	24	GCTGGCGAGATTGTACGCCCG	0.0461333
CCT4	chr2	62115925	-	24	GCGCTGTGGGTGAAGAGCGCC	-0.007056
CCT4	chr2	62115900	-	24	GGGCTGGCGAGATTGTACGCC	0.0411523
CCT6A	chr7	56119327	+	24	GCGGTCCCACCCTTCGCGCCT	0.0929165
CCT6A	chr7	56119401	+	24	GTGCCCGCGCGCCGCCGCCAT	0.159232
CCT6A	chr7	56119433	+	23	GAAAAGTCGGCCCGTCTGGC	-0.00639575
CCT6A	chr7	56119464	+	24	GCGTGGCCGGGAGGAACTATC	0.979151
CCT6A	chr7	56119399	-	24	GAGCGGGCGCCGGACGACCTG	0.00437994
CCT6A	chr7	56119432	-	24	GGCGGCGCGCGGGCACGCTGG	0.37417
CCT6A	chr7	56119444	-	24	GCACGCTGGGGGCCGGCCAGA	0.060611
CCT6A	chr7	56119467	-	24	GGCCGACTTTTCCAGAAGACC	0.941429
CCT6A	chr7	56119481	-	24	GAAGACCCGGATAGTTCCTCC	1.07942
CCT6A	chr7	56119410	-	23	GACGACCTGTGGCCCAATGG	0.0497861
CCT8	chr21	30446112	+	23	GCCCTATCGATCGACCCGAT	0.0728389
CCT8	chr21	30445845	+	25	GCTCAAGGAGGGAGCGAAAGTA	0.231559
CCT8	chr21	30446143	-	24	GTCGATCGATAGGGCGGGCCC	-0.0118163
CCT8	chr21	30446001	-	23	GCCTTCTGGGAAAGCAGCGT	1.50302
CCT8	chr21	30445988	-	24	GAGGAGCACGCACAGCCTTCT	0.999161
CCT8	chr21	30445952	+	24	GCGTGCTCCTCGCTTCCTCCG	-0.0128895
CCT8	chr21	30446027	+	24	GCAGGGAAAGGGTGGGCTAAT	0.155839
CCT8	chr21	30446045	+	24	GATGCTTCAGACCTGGCGGCA	0.110073
CCT8	chr21	30445947	-	21	GCAGTTCACGCGACCGCT	0.497816
CCT8	chr21	30446139	+	25	GCCAGAAACCCGAGGGGCTCCC	0.183407
CD3EAP	chr19	45909672	+	23	GAGGCCCGTCGGGTCCCGAT	0.687425
CD3EAP	chr19	45909683	+	27	GTATTGCTGGAGTCAGAGGCCCGT	-0.018887
CD3EAP	chr19	45909700	+	24	GCCGCTGATTCGCTGTATTGC	-0.0416659
CD3EAP	chr19	45909665	-	28	GCAACAAACCATATTGGACAGACGA	0.0082024
CD3EAP	chr19	45909679	-	27	GGACAGACGATGGGGGCGACCCAT	-0.0243991
CD3EAP	chr19	45909922	-	24	GCAACCTGGTGCGAGCAGCCC	1.35196
CD3EAP	chr19	45909744	-	24	GGCTTTCGGGAATACATTTTT	-0.0111878
CD3EAP	chr19	45910209	-	23	GTGAAATTGAGGTCGCCCCT	0.0419629
CD3EAP	chr19	45910187	-	23	GGCGCCCCCAGGGGTTGGAT	0.014383
CD3EAP	chr19	45910146	-	23	GAGAGAGGGTTATCTTGTGG	0.194638
CD3EAP	chr19	45910113	-	22	GCATTCCCAGTGGGCGAAC	0.496258
CD3EAP	chr19	45910104	-	24	GCGAAGAGCGTGCATTCCCAG	0.537192
CD3EAP	chr19	45910006	-	23	GCGGGTTGACGGGGTGCGGA	0.270558
CD3EAP	chr19	45909995	-	24	GGCGGTGAGGGTGCGGGTTGA	0.024921
CD3EAP	chr19	45909945	-	24	GCTACAGGGTTGCCTGAGGTG	0.960612
CD3EAP	chr19	45909646	+	24	GCCCCCATCGTCTGTCCAATA	0.197075
CD3EAP	chr19	45909680	-	23	GACGATGGGGGCGACCCATC	0.0208129
CD3EAP	chr19	45909929	-	23	GTGCGAGCAGCCCGGGCTAC	-0.0931156
CD3EAP	chr19	45909690	-	23	GCGACCCATCGGGACCCGAC	-0.0169819
CD3EAP	chr19	45909722	-	27	GACTCCAGCAATACAGCGAATCAG	-0.00369305
CDC16	chr13	115000543	+	23	GGTTCATGGCGGCGCGGGCC	-0.0385504
CDC16	chr13	115000554	+	24	GCAGCCGCTCTAGGTTCATGG	1.4219
CDC16	chr13	115000615	+	23	GGGCCCCGCACCCCGAGTCG	0.271538
CDC16	chr13	115000511	-	24	GCGGGGTGCTTAGGGTGCAGG	0.407323
CDC16	chr13	115000535	-	23	GCGCGCCTAGCGGCGGAGTG	0.049238
CDC16	chr13	115000547	-	24	GGCGGAGTGTGGCGTGAGGCC	0.0169677
CDC16	chr13	115000607	-	24	GCGTCCGGCAGTACCTCGACC	1.17078
CDC16	chr13	115000614	-	24	GCAGTACCTCGACCAGGTGGG	0.217132
CDC16	chr13	115000633	-	23	GCGGCCCCGACTCGGGGTGC	0.00445216
CDC16	chr13	115000649	-	24	GGTGCGGGGCCCAGGCCTCGC	-0.00654519
CDC20	chr1	43824671	-	23	GCCGGTCGGAACTGCTCCGG	1.32898
CDC20	chr1	43824780	+	23	GAAAGGGACCCCTTCGCTCC	0.572075
CDC20	chr1	43824808	+	24	GGAAAGGAGGCGACGGTGCTC	0.491176
CDC20	chr1	43824816	+	24	GCCCTGGAGGAAAGGAGGCGA	1.09894
CDC20	chr1	43824794	-	23	GTGGCCGGCCAGGAGCGAAG	0.45333
CDC20	chr1	43824745	-	24	GAGGGGGTGCTAGGCCGGAAG	0.449784
CDC20	chr1	43824761	-	24	GGAAGGGGCTGCAGCCGAGGG	0.42065
CDC20	chr1	43824779	-	24	GGGTGGCCCTGATTTTGTGGC	-0.00707073
CDC20	chr1	43824784	-	24	GCCCTGATTTTGTGGCCGGCC	0.0376842
CDC23	chr5	137548738	+	23	GTGTTCCAGGTCGGCGGAGT	1.00366
CDC23	chr5	137548761	+	24	GTCGAGCTGATCTAGTTTGTG	0.324119
CDC23	chr5	137548791	+	24	GGGGCTTGGATCCTTGGCCTT	0.012929
CDC23	chr5	137548861	+	23	GCGGGCCTTACCCGGGAGCG	0.0243667
CDC23	chr5	137548868	+	23	GCTTATTGCGGGCCTTACCC	0.74877
CDC23	chr5	137549020	+	24	GTATTATCGCCGATGATTGGC	0.0547011
CDC23	chr5	137549050	+	24	GCAGATATTTTTGGTGCAGAT	0.00870442
CDC23	chr5	137548873	-	23	GTGTAGTAGGCCCCGCTCCC	0.430311
CDC23	chr5	137549034	-	23	GGGCCACTCCAGCCAATCAT	1.24757
CDC23	chr5	137548944	-	24	GAGAAATCGCTGTTTATGGAC	0.330363
CDC26	chr9	116037599	+	24	GGAGCGAGTCAAGGGCTTCCG	-0.0537128
CDC26	chr9	116037571	+	22	GTGCCCCCCGGGCGTACGG	0.263724
CDC26	chr9	116037872	+	24	GAGGGGTCACCGCCCCCGGAG	1.18905
CDC26	chr9	116037821	+	24	GAAATGGCGTCGTGGCATTGA	0.042689
CDC26	chr9	116037744	+	24	GAGAGAGGCTCCAAGCAGTCT	0.0502883
CDC26	chr9	116037681	+	24	GGGAGCCGAGGTTCCGGGAAG	0.891928
CDC26	chr9	116037838	+	24	GATGGAAGTCGTAGTAGGAAA	0.00654742
CDC26	chr9	116037634	+	23	GTGAGTCGACTCGCGCGGCT	0.813746
CDC26	chr9	116037609	+	24	GCTGAACTCTGGAGCGAGTCA	0.018403
CDC26	chr9	116037639	+	23	GGTAGGTGAGTCGACTCGCG	0.919018
CDC27	chr17	45266345	-	24	GGGCCAGAGGTAACACGGCTT	0.163365
CDC27	chr17	45266324	-	23	GCTAAGGGTGAAGTAATGTA	0.61851
CDC27	chr17	45266270	-	22	GCCGGACGTTGGCTCGGAC	0.617189
CDC27	chr17	45266464	+	24	GGCTTGGCTGGCAGCCTCGGT	0.239852
CDC27	chr17	45266551	-	24	GCACCGTCATCCTCGAGGCTC	0.0445464
CDC27	chr17	45266518	-	23	GAAGGTTATCATTACCTGGA	-0.0461648
CDC27	chr17	45266514	-	24	GAGAAGAAGGTTATCATTACC	0.216658
CDC27	chr17	45266351	-	24	GAGGTAACACGGCTTAGGCTG	0.182285
CDC27	chr17	45266331	-	23	GTGAAGTAATGTAGGGCCAG	0.254702
CDC27	chr17	45266519	-	24	GAAGGTTATCATTACCTGGAC	0.0982239
CDC27	chr17	45266275	-	23	GACGTTGGCTCGGACGGGAA	1.01322
CDC27	chr17	45266447	+	23	GGTCGGGAAGCAGCAGCGTA	0.917554
CDC27	chr17	45266436	+	22	GCAGCGTAGGGCCACTCCG	0.953942
CDC27	chr17	45266426	+	23	GGCCACTCCGCGGCCTGGTG	1.03284
CDC27	chr17	45266358	+	24	GCCTATCTTTAGTCAGTTCGG	0.0731229
CDC27	chr17	45266380	-	24	GCCTCCGAACTGACTAAAGAT	0.952744
CDC40	chr6	110501740	+	24	GTGCATGAGGGAGTCGGCGGC	0.0396929
CDC40	chr6	110501295	+	22	GAAGTGTAGTTTGCAACGA	-0.0379833
CDC40	chr6	110501317	+	26	GCAGGAAGCGCGAGAGGGCACAA	0.0532582
CDC40	chr6	110501326	+	25	GCAGCGCGGCAGGAAGCGCGAG	0.064612
CDC40	chr6	110501338	+	26	GCACTCCCAGCGTGCAGCGCGGC	-0.0150226
CDC40	chr6	110501455	+	25	GAGAGCTTAAAAAAGTTTATCT	-0.0332582
CDC40	chr6	110501730	-	24	GACTCGGACAGTGAGAGCAGT	0.555796
CDC40	chr6	110501915	-	24	GCCAGCCGCTTGTTAGGTACC	0.554139
CDC40	chr6	110501671	-	23	GTCGGCTGCGATTGCAGCTC	0.465887
CDC40	chr6	110501616	-	24	GAGCCTCTTCTTCTTCCGCCC	0.713817
CDC40	chr6	110501416	-	26	GAACTCATATTCTTTAGTCAACT	0.0302047
CDC40	chr6	110501391	-	26	GACCGCGAGGCCTCAAGGTATTT	0.173418
CDC40	chr6	110501383	-	24	GTGCAGGACCGCGAGGCCTCA	0.912914
CDC40	chr6	110501357	-	24	GCTTCCTGCCGCGCTGCACGC	0.0082514
CDC40	chr6	110501897	+	24	GGTAACCCGGTACCTAACAAG	1.06195
CDC40	chr6	110501818	+	24	GCTTACCTTAACTGCCACCTC	0.939659
CDC40	chr6	110501788	+	24	GTCCACTGCCACTGCTAGAGA	0.699261
CDC40	chr6	110501753	+	24	GCGATTTAGTCAAGTGCATGA	-0.0278968
CDC40	chr6	110501697	-	24	GCTTCCTATGGTTCGGGTTCA	0.324858
CDC40	chr6	110501897	+	23	GTAACCCGGTACCTAACAAG	0.99839
CDC40	chr6	110501754	+	23	GCGATTTAGTCAAGTGCATG	0.00661764
CDC40	chr6	110501707	-	24	GTTCGGGTTCAGGGTCCGAAT	0.543635
CDC40	chr6	110501713	-	24	GTTCAGGGTCCGAATCGGACT	0.00826956
CDC40	chr6	110501586	-	26	GATGTGTTCCATTGCAATCTGTC	0.013444
CDC5L	chr6	44355456	-	23	GCGCAGATCTTCAAAGCAGA	-0.0205275
CDC5L	chr6	44355324	-	24	GCTTTGGCCAGAGTGGTTTGA	0.181741
CDC5L	chr6	44355307	-	23	GCGCGGGGCGTAAGGCGCTT	0.56485
CDC5L	chr6	44355524	+	24	GTGTCTCGGCAAGCAGCCGAG	0.0215645
CDC5L	chr6	44355487	+	22	GTAACAGCGATTGGGCCAC	0.985757
CDC5L	chr6	44355421	+	22	GATCTGCGCAAGCGCAAGG	0.0155617
CDC5L	chr6	44355383	+	22	GCAAGTCTCGCGAGATATT	0.504153
CDC5L	chr6	44355235	+	22	GGCTCTCGCGAGATAGCGG	0.975376
CDC5L	chr6	44355225	+	23	GAGATAGCGGCGGTAGCGCT	0.619561
CDC5L	chr6	44355494	+	23	GAGAAGTAGTAACAGCGATT	0.932233
CDC5L	chr6	44355316	-	23	GTAAGGCGCTTTGGCCAGAG	1.03887
CDC5L	chr6	44355420	+	23	GATCTGCGCAAGCGCAAGGT	0.126428
CDC5L	chr6	44355235	+	21	GCTCTCGCGAGATAGCGG	0.844295
CDC7	chr1	91966669	-	25	GCGCGCCTGCGCACTAAGCATC	0.129552
CDC7	chr1	91966503	+	24	GAACAAACCGTCGGAAACTCA	0.00176997
CDC7	chr1	91966621	+	24	GACTTTCCCGCCGCAGGTCGG	0.0287663
CDC7	chr1	91966628	+	27	GCAGGCGCGCGACTTTCCCGCCGC	0.062786
CDC7	chr1	91966719	+	27	GAATGGGAATCCGCCGGCCAGCGC	0.25207
CDC7	chr1	91966917	+	24	GCACAGCCAGCGGGACCGCGT	0.185796
CDC7	chr1	91966603	+	22	GAGGGATCCGAAGGGGGGC	0.881266
CDC7	chr1	91966674	-	22	GCGCACTAAGCATCTGGTT	0.431182
CDC7	chr1	91966925	-	24	GCGCTCGGCCCCTCCCCCACG	0.0842119
CDC7	chr1	91966732	-	24	GAGCTCGCGGCCAGCGCTGGC	0.202197
CDC7	chr1	91966696	-	23	GTCTCTGGCCCGAGGGAAGC	1.68755
CDC7	chr1	91966688	-	27	GCATCTGGTTCGGTCTCTGGCCCG	0.356975
CDC73	chr1	193091139	-	24	GCGGGGCCTTGCCTTACAGCG	0.427657
CDC73	chr1	193091235	-	24	GTTGGTTCGTCGCggcggcga	0.0182513
CDC73	chr1	193091110	+	23	GTAAGGCAAGGCCCCGCCGC	0.79901
CDC73	chr1	193091315	-	24	Ggcggcgccccgagccggcgg	1.20488
CDC73	chr1	193091321	-	24	GccccgagccggcggAGGCGA	0.532893
CDC73	chr1	193091394	-	24	GAAGAAGGAGATTGTGGTGAA	0.263256
CDC73	chr1	193091141	-	23	GGGCCTTGCCTTACAGCGCG	0.895134
CDC73	chr1	193091412	-	24	GAAGGGAGACGAAGTGATCTT	-0.0675938
CDC73	chr1	193091425	-	24	GTGATCTTCGGGGAGTTCTCC	0.00433591
CDC73	chr1	193091226	-	24	GCTGCTGCTGTTGGTTCGTCG	0.4134
CDC73	chr1	193091169	+	24	GTCCTCGCCTACGACAGCAGC	-0.0139711
CDC73	chr1	193091127	+	23	GCCGAGGACCCCGCGCTGTA	0.899991
CDCA3	chr12	6961262	-	24	GCGGCGCATGCCCCTAACGAG	0.928187
CDCA3	chr12	6960984	+	24	GCGTGCCTTCTATTGAAGAGC	0.0249068
CDCA3	chr12	6961073	+	23	GCGCACGTAGAGCAGCTAGG	0.882343
CDCA3	chr12	6961101	+	23	GAACCAATCCCACTCCTCCA	0.659068
CDCA3	chr12	6961218	+	23	GCGGAGACGACGCGCGAGAA	1.09324
CDCA3	chr12	6961029	-	22	GAATGGACTCTAAGGGTCC	0.863962
CDCA3	chr12	6961106	-	24	GCTCTACGTGCGCTCCCGCCC	0.520001
CDCA3	chr12	6961115	-	24	GCGCTCCCGCCCTGGAGGAGT	0.763147
CDCA3	chr12	6961161	-	23	GCCTTAGGAGCGCTTCTCAT	0.978572
CDCA3	chr12	6961184	-	24	GCGTCAGTCAAGCGCGGGGCA	0.0390866
CDCA8	chr1	38158230	+	24	GTACCTGCGGTCCCGAGACAA	0.91999
CDCA8	chr1	38158244	+	22	GTCGCCAGGCACGTACCTG	0.178695
CDCA8	chr1	38158257	+	24	GGACCACCCGAAGAAGTCGCC	0.0462162
CDCA8	chr1	38158292	+	24	GCAAGAAACTGGGTAGGGACG	0.0247218
CDCA8	chr1	38158347	+	23	GGAGCCATGGCGCTCGGCGG	1.33119
CDCA8	chr1	38158281	+	24	GGTAGGGACGAGGAGGGCGGA	0.445871
CDCA8	chr1	38158209	-	23	GTAGAGCCGCTCTCTCTCAC	0.748824
CDCA8	chr1	38158273	-	24	GTACGTGCCTGGCGACTTCTT	-0.0218339
CDCA8	chr1	38158377	-	23	GAGCGCCATGGCTCCTAGGA	0.214552
CDCA8	chr1	38158133	-	25	GTGATTGGATGTTGTGGGACGG	-0.00749246
CDK1	chr10	62538309	+	23	GTACCCGGCTTATTATTCCG	1.30123
CDK1	chr10	62538242	-	22	GTTTGAAACTGCTCGCACT	0.664647
CDK1	chr10	62538328	-	24	GCCGCCGCGGAATAATAAGCC	0.0788988
CDK1	chr10	62538372	-	22	GTGTCTAGGGGACGGCCGA	0.0222838
CDK1	chr10	62538382	-	24	GGGACGGCCGAGGGCCTCGGA	1.02136
CDK1	chr10	62538399	-	23	GGAGGGCGAGTATTGAGGAA	0.624423
CDK1	chr10	62538444	-	23	GGAGGTCAGGGATCTGCGCG	0.677415
CDK1	chr10	62538467	-	24	GCCCGGCTGGGCCTCGGGGGG	0.0249637
CDK1	chr10	62538487	-	24	GCGGTGGGCAGGGCCTTCGCC	0.00131133
CDK1	chr10	62538423	-	24	GGTCCTCTAAGAAGGCCGGAC	0.07984
CDK12	chr17	37618045	-	23	GGGCCTGAGGACTGGCTCGG	0.974885
CDK12	chr17	37618213	+	24	GcccaccAAAGCGCCCCGGGA	0.548874
CDK12	chr17	37618278	-	25	GgggtgggtgggggtTGCTTTT	-0.145265
CDK12	chr17	37618135	+	24	GCACCCTTCTACATGAGGTGG	0.929495
CDK12	chr17	37618494	+	24	GTGCCCAGGGATGCTGCTTCG	0.198533
CDK12	chr17	37618286	-	27	GgtgggggtTGCTTTTTGGAGTGC	-0.297071
CDK12	chr17	37618361	-	24	GAGACATGGGGGCAAGAAGGA	0.84395
CDK12	chr17	37618455	-	23	GCTTGGTATCGAAGCACAAG	0.523821
CDK12	chr17	37617986	+	24	GTCCAGGAAGTGAGAAGCCGA	0.858713
CDK12	chr17	37617979	+	22	GTGAGAAGCCGACGGCCCG	1.09562
CDK12	chr17	37618288	-	24	GggtTGCTTTTTGGAGTGCTG	-0.0294093
CDK12	chr17	37618309	-	24	GGGAACTTTTTTCCCTTCTTC	0.040579
CDK12	chr17	37618472	+	22	GTCACCAACCCCATGTCTT	0.656543
CDK12	chr17	37618534	-	22	GGCACAGTTATCAAACCTT	0.593366
CDK12	chr17	37618078	+	24	GGCAGTGGAGTTGCGAGACAA	0.870157
CDK12	chr17	37618328	+	23	GCCCCCATGTCTCTCTGAAT	0.217517
CDK6	chr7	92463235	-	24	GTCTTCGCGCGGAGAGGTTGC	0.0765249
CDK6	chr7	92463228	-	23	GAAGCCGTCTTCGCGCGGAG	-0.109554
CDK6	chr7	92465678	+	24	GTGGGTGGGGTAAGTGGAGGG	0.14073
CDK6	chr7	92465693	+	24	GTCCGAGGCAGAACTGTGGGT	0.925553
CDK6	chr7	92465729	+	23	GGGGGTCCCGGGGGAGATCT	0.636048
CDK6	chr7	92465739	+	24	GCTGCGGGGTGGGGGGTCCCG	0.0435396
CDK6	chr7	92463010	-	24	GTCCAGAATCATTGCACCTAA	-0.126314
CDK6	chr7	92463106	+	24	GGAGCGCGCGGAGGGTAGCGA	-0.0343605
CDK6	chr7	92463245	-	24	GGAGAGGTTGCAGGGGCCCCT	0.195983
CDK6	chr7	92463259	-	24	GGCCCCTCGGGGATGAGCGAG	0.159898
CDK6	chr7	92463240	+	23	GCGCCGCTCGCTCATCCCCG	-0.0662188
CDK6	chr7	92465744	-	24	GCCAATCCCCCAGATCTCCCC	0.243555
CDK6	chr7	92465826	-	24	GTCGCGTCGGGCCTCCCGAGG	0.495848
CDK6	chr7	92465843	-	24	GAGGGGGCTGCGAGTGTCAGT	1.40943
CDK6	chr7	92465877	-	24	GTGTCCGCGGCCTCGCGGAGC	0.51469
CDK6	chr7	92465929	-	24	GCACTCTCTCCGGCGAGGGGG	0.665017
CDK6	chr7	92463089	+	24	GCGATGGAGGCTTCGTAAAGG	-0.0342578
CDK6	chr7	92463083	+	24	GAGGCTTCGTAAAGGAGGAGG	-0.19757
CDK6	chr7	92465813	-	21	GAGGGGCCCAGTCGCGTC	0.108534
CDK6	chr7	92463132	+	23	GGATTAAGCGGCTTGGGAGA	-0.0285452
CDKN1C	chr11	2907024	+	21	GgcccgcgcgTATAAAGG	1.09617
CDKN1C	chr11	2906866	-	24	GCGAGGGACGCGGCGGCTACC	0.451934
CDKN1C	chr11	2906977	+	23	GGCCAAGTGCGCTGTGCTCG	0.4318
CDKN1C	chr11	2906862	+	23	GAGTCCACCACCGGACAGCC	0.319768
[truncated: 16,381 more rows]

## Sheet: CRISPRa
gene symbol	chromosome	PAM genomic coordinate [hg19]	strand targeted	sgRNA length (including PAM)	sgRNA sequence	CRISPRa activity score
AHR	chr7	17337908	+	24	GacaactggtagacaacCAAT	-0.00567068
AHR	chr7	17337955	+	24	GACGGTGGGTCAGCTAACTTG	0.0725472
AHR	chr7	17338075	+	23	GTAAGGACGCCCCCCCCCGC	0.181175
AHR	chr7	17338134	+	24	GATTCCATTCCGTCTTCCTTG	0.185431
AHR	chr7	17337989	-	22	GACCCACCGTCTCTCAAAC	0.0755291
AHR	chr7	17338082	-	23	GCACGAAGATGGCTACCGGC	0.0235323
AHR	chr7	17338119	-	22	GTCCTACGTCATCACGTGC	0.0181171
AHR	chr7	17338126	-	22	GTCATCACGTGCCGGGATG	-0.0411942
AHR	chr7	17338164	-	24	GAAGACGGAATGGAATCCAGA	1.04872
AHR	chr7	17338168	-	22	GGAATGGAATCCAGATggg	1.76585
ANP32B	chr9	100745330	-	24	GTCTCAgcgcggcgggggccg	0.0542609
ANP32B	chr9	100745318	-	24	GAGGTAGAAGGAGTCTCAgcg	0.71064
ANP32B	chr9	100745298	-	23	GCGCGACGACGTGGGGCCGG	0.618894
ANP32B	chr9	100745556	-	24	Gcagctgccgcgccgcgtcgc	0.261511
ANP32B	chr9	100745447	+	24	Ggcggggagactcgcggcggg	1.18785
ANP32B	chr9	100745411	+	24	GGAAAGGCGCAGCCCGAATAG	0.912895
ANP32B	chr9	100745350	+	24	GCTGATGTAAGACCTTTCTCG	0.384419
ANP32B	chr9	100745290	-	22	GCTCCGGGCGCGACGACGT	0.899254
ARFIP1	chr4	153700956	-	22	GTCCCGGATGTGGTTGCTA	0.785477
ARFIP1	chr4	153700941	-	24	GCAACGACACCGCCGGAGTCC	0.595861
ARFIP1	chr4	153700917	-	24	GGTCGCTGCCAGAAAATTACC	0.7409
ARFIP1	chr4	153700895	-	24	GCCTCTGGCCCCGCGCGCATT	0.415354
ARFIP1	chr4	153700833	-	24	GACCTTCGACCTCTCAAGACC	0.0797669
ARFIP1	chr4	153700770	-	24	GTCCTCCTAACGTGTGAGGCT	0.48694
ARFIP1	chr4	153700765	-	24	GGGGGGTCCTCCTAACGTGTG	0.438416
ARFIP1	chr4	153700880	+	24	GGCAGCGACCTAATGCGCGCG	1.23294
ARFIP1	chr4	153700902	+	24	GTCGTTGCCCGGGTAATTTTC	0.981584
ARFIP1	chr4	153700742	-	23	GGCACCAGCTCACGGTCTGT	0.239219
ARHGEF2	chr1	155948495	+	24	GGGGCCTCTCAAACCTGTCCT	0.947381
ARHGEF2	chr1	155948400	-	25	GTCTCCTCCCCCGCCCAAGCTC	0.0918081
ARHGEF2	chr1	155948451	-	25	GCGGGGTGCCCGCGCGCAGGAC	0.65191
ARHGEF2	chr1	155948459	-	22	GCGCGCAGGACGGGACGCC	0.271353
ARHGEF2	chr1	155948470	-	25	GACGGGACGCCAGGGTTTGTGT	1.10508
ARHGEF2	chr1	155948492	-	23	GGGCAGCTCGGAGAGGTACG	0.947537
ARHGEF2	chr1	155948561	+	25	GAAGAGCTAAGAGGCGGGTCTC	0.381234
ARHGEF2	chr1	155948514	-	24	GGGTCCTAGGACAGGTTTGAG	0.649274
ARHGEF2	chr1	155948545	-	24	GCCTATTTCCCCTCCAGCGCC	0.0745283
ARID1A	chr1	27022723	+	25	Gctcctctcccccccgccccgc	-0.0405937
ARID1A	chr1	27022147	-	24	GAAGGGAGCGAGTCCGTTCCA	0.600653
ARID1A	chr1	27022176	-	24	GCCCGCTCCGCTCTCCACTCC	0.333918
ARID1A	chr1	27022243	-	24	GAGCCTCGTGTCGGAGTGAGG	0.731994
ARID1A	chr1	27022282	-	24	GGGCGCTCTAGCCGCTCAGTC	0.337373
ARID1A	chr1	27022543	-	24	GCAGAAAGCGGAGAGTCACAG	0.554745
ARID1A	chr1	27022597	-	24	GCCCCCCTCATTCCCAGGCAA	-0.00897011
ARID1A	chr1	27022626	-	24	GGGGAATGAGCCGGGAGAGCC	-0.0142904
ARID1A	chr1	27022729	-	25	GccAGCCCGGAGCCTGAGCCgg	0.0440581
ARID1A	chr1	27022796	-	24	Gcgaggcccgcccgggcgggt	0.0576859
ARID1A	chr1	27022622	+	23	GGCTCTGTAGGCTCGGGACC	0.0976461
ARID1A	chr1	27022137	+	24	GAGCGGGCGCAGGCCGTGGAA	0.596237
ARID1A	chr1	27022167	+	24	GGCCGCCTGGCAAACCCGGAG	1.66735
ARID1A	chr1	27022766	-	24	Ggagcgagcgcagcgcagcag	0.387436
ARID1A	chr1	27022279	+	24	GCGGGCGAGCAAGCGGTCGGC	0.354125
ARID1A	chr1	27022298	+	24	GGCTGCTGCGCGGCAGCGGGC	-0.0437785
ARID1A	chr1	27022309	+	24	GCTTGGGTCGAGGCTGCTGCG	0.57969
ARID1A	chr1	27022424	+	24	GggagggGGACCCGGGACGGG	0.142972
ARID1A	chr1	27022514	+	23	GACTCTCCGCTTTCTGCTGC	0.129523
ARRDC3	chr5	90679382	-	23	GTGGGCTCCTATTGGTAGGC	0.303335
ARRDC3	chr5	90679475	-	24	GAGTGGGGTGCGAGGGTACAA	0.781426
ARRDC3	chr5	90679268	+	24	GTACCCGGGAGCGAGCGGGCA	1.09141
ARRDC3	chr5	90679394	+	23	GGGCTCCAGATAGCACGTCG	0.442231
ARRDC3	chr5	90679414	+	22	GTAGAGTGCGCTCGGTAAC	0.667939
ARRDC3	chr5	90679497	+	22	GCTGCAGTTTATCCTAACT	0.37247
ARRDC3	chr5	90679541	+	24	GTTGGTAAAACGCTGCAGTGC	0.618922
ARRDC3	chr5	90679309	-	23	GGTACAGTAGGTGTAGAGCT	1.04192
ARRDC3	chr5	90679411	-	24	GTATACCCTCGACGTGCTATC	0.363421
ARRDC3	chr5	90679525	+	23	GTGCCGGTAACGCACGCTTC	0.866672
ASF1A	chr6	119215039	+	24	GCCCCTCCAGTTGGCTTCGTG	0.653271
ASF1A	chr6	119215324	-	24	GGAGGAGGAGGGTCAGAACTC	0.521172
ASF1A	chr6	119215174	+	25	GAGAACAAAGTGAGTGGAATAA	1.04553
ASF1A	chr6	119215232	+	23	GGACTCGGAAACTTTAACTG	0.575959
ASF1A	chr6	119215247	+	25	GCTCCCGCTCCCGGAATGGACT	0.845049
ASF1A	chr6	119215071	-	24	GCCAACTGGAGGGGCGGGCGT	0.5409
ASF1A	chr6	119215229	-	24	GTCCTAATCCACACCAGCAGG	0.408381
ASF1A	chr6	119215267	-	25	GTTTCCGAGTCCATTCCGGGAG	0.338692
ASF1A	chr6	119215283	-	24	GGGAGCGGGAGCCCATCTTGC	1.10942
ASF1A	chr6	119215302	-	24	GCTGGCTGCCGAGGCCCTCGC	0.709709
ATL1	chr14	50999358	+	25	GCCGCTGGGCGCCGACCCATGC	1.2361
ATL1	chr14	50999374	+	24	GGAGTGCTCGGGCGGGCCGCT	0.792116
ATL1	chr14	50999396	+	22	GGCACTCTGGTTCTGCGGC	0.116505
ATL1	chr14	51026601	-	28	GAACATCCAGAATCATGCAGTATAT	-0.0114267
ATL1	chr14	50999508	+	24	GCCTTATTTCTGAGAGTGGGA	0.471887
ATL1	chr14	50999553	+	24	GACGGTTTAGCCAAGGCCCGT	0.0953033
ATL1	chr14	51026428	+	23	GCAAGGTCATGTTAGTAAAG	-0.0190529
ATL1	chr14	51026528	+	26	GTTATACATTAGTACAAACAAGC	0.0363156
ATL1	chr14	51026553	+	25	GTTCAAATACCTGTTTCAAGCA	0.0156012
ATL1	chr14	50999367	-	23	GACACGTTCCCAGCCAGCAT	0.971782
ATL1	chr14	50999552	-	23	GCACACGCCTGGGCATTCGT	0.249857
ATL1	chr14	50999617	-	24	GGCCTGTAGGGTGACGGGTAG	0.140368
ATL1	chr14	51026474	-	26	GCTTTTAAAATGGAAAAAAAAAT	0.106419
ATL1	chr14	51026513	-	23	GCACATTATTTTAGCTACTT	-0.00506023
ATL1	chr14	51026568	-	22	GTATAACCGTGCTTGAAAC	0.0308505
ATL1	chr14	51026651	-	28	GTTAAATTCTTTGAGAGTGTGTTCG	0.0254886
ATL1	chr14	50999420	+	24	GTTGTGTTCTCAGCAGGCCTC	0.136325
ATL1	chr14	50999353	+	24	GGGCGCCGACCCATGCTGGCT	0.601198
B3GALT4	chr6	33244756	-	23	GTCTCCCTGGTGGAGTACGT	1.16306
B3GALT4	chr6	33244516	+	23	GCACACCAACCCCAGGGTGT	0.274831
B3GALT4	chr6	33244673	+	24	GTTGCTTCGGTCACAGCCCGA	0.401473
B3GALT4	chr6	33244820	+	22	GCGGCAGGGCGCGGAAACC	1.06534
B3GALT4	chr6	33244833	+	23	GGCGTCGGAGCAGCGCGGCA	0.771605
B3GALT4	chr6	33244551	-	24	GGTTGGTGTGCAGCATCATTG	0.595784
B3GALT4	chr6	33244587	-	24	GAGCCTAGCCAGTTGCAGTTA	0.346896
B3GALT4	chr6	33244701	-	22	GCTGTGACCGAAGCAACAA	0.538835
B3GALT4	chr6	33244764	-	23	GGTGGAGTACGTCGGTGGGT	0.447502
B3GNT5	chr3	182982942	+	23	Ggtgctttaatctgcaaatc	0.0137262
B3GNT5	chr3	182982792	+	24	GCAGATATCTCAGATACAACC	0.0101175
B3GNT5	chr3	182982763	+	25	GCTTCTATTTGGACTGAGAAGA	-0.0196285
B3GNT5	chr3	182971428	+	24	GAGCTCTAACGCAGGCTCAGG	-0.07455
B3GNT5	chr3	182971481	+	24	GACACCGGTTCCGCAGCGCCG	0.0193061
B3GNT5	chr3	182970658	-	24	GGGAGAGGTCTAACAACATGC	0.348262
B3GNT5	chr3	182971358	+	24	GGGGGCCTCAGTAACAAAGTA	0.159039
B3GNT5	chr3	182971497	+	24	GGTTCCTCCCACACGGGACAC	-0.111807
B3GNT5	chr3	182970683	-	26	GAAACAAGAAATCAAGCGCATCC	-0.0434982
B3GNT5	chr3	182970949	-	25	GCGCCGGGAGGGTGGCGGCTGG	0.079776
B3GNT5	chr3	182970803	-	23	GAGGACATTCATGTGCACTC	1.39725
B3GNT5	chr3	182970851	-	23	GATCGCAATTAACTGACGAG	1.25449
B3GNT5	chr3	182971299	+	22	GTTTCTAAAATACGAGAAG	0.110962
B3GNT5	chr3	182970954	-	25	GGGAGGGTGGCGGCTGGCGGGC	0.089141
B3GNT5	chr3	182971273	-	24	GGACTTGGAGGTAAAGTCACT	0.176533
B3GNT5	chr3	182971459	-	24	GCCTGCGTTAGAGCTCCCGCT	0.181218
B3GNT5	chr3	182971486	-	24	GTAAAAGACCATCCTAATCCG	0.223029
B3GNT5	chr3	182971512	-	22	GCGGAACCGGTGTCCCGTG	0.0986955
B3GNT5	chr3	182982932	-	22	GCCCCTCGGTGACATTACA	0.0493184
B3GNT5	chr3	182982983	-	24	Gcaccgaatcagagtgaggtg	-0.0400097
B3GNT5	chr3	182983011	-	25	GcccaaggttacacaATAAATC	-0.0211948
B3GNT5	chr3	182970739	-	25	GTCCGCATCTCTCGATATTGTC	0.0851288
B3GNT5	chr3	182970679	+	25	GAGAGAGATTATAAATGAATCC	0.0803944
B3GNT5	chr3	182982870	+	25	GACTTCAGAGCCTGCTGAAAAT	0.00308034
B3GNT5	chr3	182971475	+	24	GGTTCCGCAGCGCCGCGGATT	0.0713682
B4GALNT1	chr12	58027249	+	24	GGCAGAGCGTTTATTTTCCAG	0.366768
B4GALNT1	chr12	58027271	+	24	GTGCCTCAGTCTTTGTTAGCC	0.0181177
B4GALNT1	chr12	58027325	+	24	GAGTGTCTGTTAAATAATGGG	0.123316
B4GALNT1	chr12	58027384	+	24	GTTGCACCAAGCGGCAGTTCG	1.03964
B4GALNT1	chr12	58027465	+	24	GAGGTATCAGGCTATGACCTA	1.02318
B4GALNT1	chr12	58027445	-	24	GGAACCCCAGAGAGGCCAGAT	0.937183
B4GALNT1	chr12	58027471	-	24	GTAGTTCTGCTTGCAAGCCTT	0.228828
B4GALNT1	chr12	58027505	-	25	GATACCTCACATTGCCGAGAAT	0.467989
B4GALNT1	chr12	58027515	-	22	GCCGAGAATCGGAGTTCTG	0.579973
B4GALNT1	chr12	58027523	-	25	GAATCGGAGTTCTGTGGCTCCG	0.0594721
BAK1	chr6	33548100	-	25	GCCGACAGCCTGTAGGGTGATC	-0.00585332
BAK1	chr6	33548369	+	23	Gagcctctgttcatctgaat	0.563934
BAK1	chr6	33548262	+	25	GtgcttaagaaaCTTCTCACCC	0.0952147
BAK1	chr6	33548226	+	25	GTATTGATTGATGTAGAGGTGG	0.0438803
BAK1	chr6	33548208	+	25	GTGGGGGAGAAGATCAAAGACA	0.571326
BAK1	chr6	33548190	+	25	GACAAGGATTGAGAATCAGGGA	0.410121
BAK1	chr6	33548177	+	26	GAATCAGGGATGGGAAAAGCAGT	1.02074
BAK1	chr6	33548142	+	26	GCCGCCCTGCCTGCCTGGGAGGT	0.501955
BAK1	chr6	33548112	+	25	GAAAGTGGGCGGGACATGCTCC	0.0310732
BAK1	chr6	33548176	-	24	GGCAGGCAGGGCGGCTGTCAG	1.40793
BCL2L11	chr2	111878401	-	23	GCTTGCCAGCCCGCGCGCCG	-0.0681621
BCL2L11	chr2	111878416	-	24	GCGCCGGGGCGGGACCTAGCG	0.0231741
BCL2L11	chr2	111878362	-	24	GCCTGCAcgcgccggcggccg	0.0372813
BCL2L11	chr2	111878356	-	24	GTCCGAGCCTGCAcgcgccgg	0.760363
BCL2L11	chr2	111878253	-	24	GGCGCGCACATGGCCGCCAGC	0.278287
BCL2L11	chr2	111878224	-	24	GGCTAGGGTACACTTCGGGGT	0.364348
BCL2L11	chr2	111878199	-	24	GCCGGGTTGGGGTAGGTGAGC	0.18263
BCL2L11	chr2	111878365	+	24	GCTGGCAAGCTccgcccccct	0.0597492
BCL2L11	chr2	111878321	+	24	GCAGGCTCGGACAGGTAAAGG	1.5471
BCL2L11	chr2	111878313	-	24	GCGCGCGGGAGGCAACCCAGC	0.692536
BCORL1	chrX	129116492	-	23	GAGTTGTAGTCCGGTGGAGC	0.195519
BCORL1	chrX	129138810	-	25	GTTTTAGTGCACCATTCATATA	0.0381651
BCORL1	chrX	129138834	-	24	GTATGACTCTCTAATTGTAGT	-0.0700319
BCORL1	chrX	129139018	-	25	GAAAGCTGGTGCTCCCTCTTCC	-0.365066
BCORL1	chrX	129139035	+	28	GAATGTTAAAGCAGCCAGCCTGCTA	0.0735232
BCORL1	chrX	129139025	+	25	GCCAGCCTGCTATGGAAAATTA	-0.118172
BCORL1	chrX	129139015	+	27	GCTATGGAAAATTAAGGTCTAAAC	0.0299592
BCORL1	chrX	129138980	+	26	GCACCAGCTTTCTAGGAATCCAT	0.00916485
BCORL1	chrX	129138973	+	27	GCTTTCTAGGAATCCATAGGTTTC	0.190165
BCORL1	chrX	129116501	+	24	GAGTCCGGCTGGGTCCGCGGG	1.20634
BCORL1	chrX	129138778	+	25	GAATGGTGCACTAAAACACTAC	0.196033
BCORL1	chrX	129116513	+	23	GACGGGAAGTGGAGTCCGGC	0.162469
BCORL1	chrX	129116445	+	22	GAATGCGGCCTACGCgggt	0.302563
BCORL1	chrX	129116436	+	24	GCCTACGCgggtgggggggaa	0.229811
BCORL1	chrX	129116328	+	24	GCAGCCCCGGTGACACTGGGA	0.72853
BCORL1	chrX	129116290	+	24	GGGATCGCTGAGAGGACCGAG	0.768193
BCORL1	chrX	129116278	+	23	GGACCGAGCGGATTCCGGAG	1.02547
BCORL1	chrX	129116205	+	24	GAGGCGGAGGCGCTCAATCTG	0.267831
BCORL1	chrX	129138797	+	23	GAGTCATACCCATATATGAA	0.0318001
BCORL1	chrX	129116498	-	24	GTAGTCCGGTGGAGCGGGGGT	-0.229564
BCR	chr22	23522251	-	25	GCGTGGTAGGGGCAGAGGGGGG	-0.189493
BCR	chr22	23522124	+	24	GATCTGGCCCAACGATGCGGA	0.187611
BCR	chr22	23522027	-	24	GGTCCTGGCCTCTCTGTGAGT	0.307919
BCR	chr22	23522065	-	26	GGTCCCTAGTGTGCCCAGCCCTG	0.471399
BCR	chr22	23522140	-	24	GAAGGTGCCCTCCGCATCGTT	0.815399
BCR	chr22	23522198	-	21	GCCTCTGACACGACGACT	1.0426
BCR	chr22	23522244	-	26	GCACTGCGGCGTGGTAGGGGCAG	-0.0400224
BCR	chr22	23522264	-	24	GAGGGGGGAGGTTGCTTCTGT	1.14201
BCR	chr22	23522053	+	26	GGCCTCTCACCAGCCTCAGGGCT	0.22162
BCR	chr22	23522029	+	25	GCACACTAGGGACCACCCAGCA	0.000413694
BIK	chr22	43506400	+	24	Gttcgagctcaaagtactcct	0.0676113
BIK	chr22	43506429	+	24	GAATCTGgccctttacacgga	0.0708502
BIK	chr22	43506445	+	24	GATCGATCCATTGACAGAATC	-0.120349
BIK	chr22	43506468	+	24	GGGGTTTCCATCAATATCGGG	0.301585
BIK	chr22	43506639	+	23	GCACCCCGAGCGCGGAATCC	1.81121
BIK	chr22	43506405	-	23	Gatcgtgaaaaaaagcaccg	0.0375315
BIK	chr22	43506428	-	22	Gtactttgagctcgaacgg	0.184972
BIK	chr22	43506518	-	24	GTGCACGCCCGTGCTGGGCGC	-0.0161642
BIK	chr22	43506537	-	24	GCAGGGGAAACAGCGACGCAC	0.879957
BIK	chr22	43506592	-	24	GAGAGGCTGTAAACAAGCCAA	0.308834
BPGM	chr7	134331368	+	22	GAGTTGGCTTCGACGCCAG	0.115711
BPGM	chr7	134331397	-	24	GCGTCGAAGCCAACTCCTTAC	0.164228
BPGM	chr7	134331481	+	24	GTCCCGGCCTACTCCCGGAAC	0.536898
BPGM	chr7	134331476	+	24	GGCCTACTCCCGGAACAGGAG	0.854049
BPGM	chr7	134331389	+	24	GAGCACATACCTGAACCAGTA	0.186984
BPGM	chr7	134331277	+	24	GGGGAGCATCTTAGCTGTTTG	0.428425
BPGM	chr7	134331304	+	24	GCGTCGCTGGTGCAAAACCTC	1.08148
BPGM	chr7	134331297	+	22	GTGCAAAACCTCGGGTGCG	1.06447
BPGM	chr7	134331198	+	23	GCGGACTCTTGGAAGAGAGG	0.133971
BPGM	chr7	134331363	+	22	GGCTTCGACGCCAGCGGGC	0.305823
C12orf23	chr12	107350482	+	25	Gatctgattggaagtgggagct	0.0757306
C12orf23	chr12	107349309	-	24	GCCGCGGCCTACGCGTCTCCC	0.230216
C12orf23	chr12	107360522	+	25	GTTGTTTCCTCCTACAGAATAC	-0.194748
C12orf23	chr12	107349277	-	24	GCACCGCCGACGTCAAAACAC	0.0440136
C12orf23	chr12	107349285	-	24	GACGTCAAAACACCGGGCCTG	0.0806793
C12orf23	chr12	107349359	-	24	GGATGGTGGCGGGAAGAAGGC	0.212053
C12orf23	chr12	107349337	-	24	GCGCCCCTCGCCCGATTTGAT	0.111937
C12orf23	chr12	107349420	-	24	GTTCCCACGGAGGCGTCCAGG	1.114
C12orf23	chr12	107349428	-	23	GAGGCGTCCAGGGGGCGAAG	0.900133
C12orf23	chr12	107350290	-	24	GCACACAAGACTTTTTCCCAG	0.179099
C12orf23	chr12	107350386	-	24	GAGGGTGCTGGCCGCGCCCAG	0.0493017
C12orf23	chr12	107350426	+	24	GcagtttttatttagactgGG	0.258573
C12orf23	chr12	107349377	-	24	GGCGGGGAGACCCCCGGAGGA	-0.0144933
C12orf23	chr12	107350407	+	25	GGGAGGCAGTGACGGCACGGAT	0.49962
C12orf23	chr12	107360632	-	24	GAAGCACCACAGTAACAACAT	-0.116481
C12orf23	chr12	107350283	+	23	GAGCTATGGGGGTGTCCACT	0.180374
C12orf23	chr12	107350226	+	24	GTTTAGCAACAGGTCAGGAGT	0.349861
C12orf23	chr12	107349387	+	24	GCCTCCGTGGGAACCCCCGGC	0.985868
C12orf23	chr12	107349279	+	24	GACGCGTAGGCCGCGGCCCCC	0.57861
C12orf23	chr12	107360557	-	26	GTAGGAGGAAACAACATTTTTGT	0.114076
C12orf23	chr12	107350308	+	23	GAGATACAGCCTTCCTACCC	0.268853
C19orf26	chr19	1238322	-	23	GTTCTGGGGCGGCACAGCCA	-0.0509974
C19orf26	chr19	1238247	-	24	GGTGCGCCGCGTGCGCAGGAG	-0.110763
C19orf26	chr19	1238172	-	24	GATTCACCTCGCCCGGTCCTG	0.949044
C19orf26	chr19	1238358	+	24	GGCGCCTGTGTCCAGAGACCC	0.665045
C19orf26	chr19	1238272	+	22	GGACCAAGCAACGTGAGAG	0.443575
C19orf26	chr19	1238161	+	24	GCGTCCCTGGGACCTCAGGAC	1.34523
C19orf26	chr19	1238139	+	24	GGGCGAGGTGAATCGTGCCGA	0.0717058
C19orf26	chr19	1238134	+	23	GGTGAATCGTGCCGATgggc	0.292057
C19orf26	chr19	1238174	+	24	GACACCCCCAGCTGCGTCCCT	0.705722
C19orf26	chr19	1238252	-	24	GCCGCGTGCGCAGGAGGGGGT	0.436271
C3orf72	chr3	138666003	+	23	GCGAAGGCGCCTGACGCAAG	0.172492
C3orf72	chr3	138665944	-	24	GTCTCTGGCGGAGCTGCCTCC	1.63039
C3orf72	chr3	138665928	-	22	GAAGCACGACCCGCGTCTC	0.974497
C3orf72	chr3	138665810	-	22	GGAGTCCGCCCAACAGAGA	0.312919
C3orf72	chr3	138665996	+	24	GCGCCTGACGCAAGCGGAACT	0.230958
C3orf72	chr3	138665797	+	23	GGCCGGAGCCCCTCTCTGTT	0.395113
C3orf72	chr3	138665711	+	23	Ggagaggggagagcagcgac	0.151118
C7orf26	chr7	6629434	+	23	GTCGCGTTCAGAGCTGCCGC	0.469435
C7orf26	chr7	6629338	-	24	GAACAGATGGAAACGTGAAGA	0.217205
C7orf26	chr7	6629347	-	24	GAAACGTGAAGACGGGTAGCT	0.0635511
C7orf26	chr7	6629512	-	24	GAGCGGGCCTGCACCGGCGGT	0.600966
C7orf26	chr7	6629517	-	23	GCCTGCACCGGCGGTTGGGC	0.912973
C7orf26	chr7	6629374	+	24	GGTGGTGCCGGGCTTTGGCTT	0.0824826
C7orf26	chr7	6629296	+	23	GTTCTCAGCTGGGGGGTACG	0.205147
C7orf26	chr7	6629280	+	24	GTACGGGGGAAGATGGCTGGA	0.122473
C7orf26	chr7	6629533	+	23	GGGCGCGCCGCGGTCCCAGG	1.23906
C7orf26	chr7	6629520	+	24	GTCCCAGGTGGACCCCGCCCC	0.847964
CBFA2T3	chr16	89043673	+	22	GCCCAGTGGCCACGCTGTA	1.0889
CBFA2T3	chr16	89043729	+	25	GGGCCAGGATGGAGCTGCCCTC	0.548799
CBFA2T3	chr16	89043742	+	24	GCCAAGGGCTCTGGGCCAGGA	0.598083
CBFA2T3	chr16	89007769	-	23	GAGAGTCTCACGGGgccccg	0.0745994
CBFA2T3	chr16	89007663	+	24	Ggccggagaccgccccgggcg	-0.153608
CBFA2T3	chr16	89007669	+	23	Gcggaggccggagaccgccc	0.131356
CBFA2T3	chr16	89007713	+	22	GGCGTTGGAGCCACAggcg	-0.0830944
CBFA2T3	chr16	89007733	+	23	GAGACTCTCGGGCGAGCGCG	-0.0521273
CBFA2T3	chr16	89007835	+	22	Gagcgccatgggcgccggg	-0.217729
CBFA2T3	chr16	89007897	+	23	GCGTTGGGGGCGGCTCTCGG	-0.0970859
CBFA2T3	chr16	89043759	+	25	GATGGGTGGGCGGGACAGGCCA	-0.0224784
CBFA2T3	chr16	89043765	+	23	GGAAGATGGGTGGGCGGGAC	0.0406025
CBFA2T3	chr16	89043662	+	26	GGCCACGCTGTAGGGCTCAGGGT	1.07209
CBFA2T3	chr16	89007957	-	23	GGCGCCCTAAGAACTGGCCg	-0.0661918
CBFA2T3	chr16	89043708	-	24	GCCACTGGGCATGTGTTTCCT	0.839012
CBFA2T3	chr16	89043715	-	23	GCATGTGTTTCCTCGGCCCC	0.407476
CBFA2T3	chr16	89007939	+	23	GcccccacGGCCAGTTCTTA	-0.0114017
CBL	chr11	119076622	-	24	GCTACTGCGCAGACTCCACCT	0.913298
CBL	chr11	119076599	-	25	GGAGCATGGAAGTCTTGGTTTC	0.526535
CBL	chr11	119076576	-	23	GCGCCAACCTCCCGCCCACA	1.08899
CBL	chr11	119076494	-	24	GGTGGGGAAAGACTTGACATC	0.269282
CBL	chr11	119076638	+	24	GAAACGGGGAAAGGAGCGGCG	0.495746
CBL	chr11	119076624	+	25	GAGCGGCGGGGGGTTGGGGAGT	0.17725
CBL	chr11	119076564	+	25	GACTTCCATGCTCCTTGTGGGC	0.335653
CBL	chr11	119076546	+	24	GGCGGGAGGTTGGCGCTTCTG	0.99771
CBL	chr11	119076535	+	24	GGCGCTTCTGGGGTGGGTCAT	0.598812
CBL	chr11	119076512	+	24	GAATGTTTAAATTAAGACAGG	0.197133
CCND3	chr6	41909763	-	24	GCAGAGAACTTTCTAGGAGGT	0.392208
CCND3	chr6	41909711	-	24	GAGCGCAAGCCGGCCGGCTTC	0.756374
CCND3	chr6	41909869	+	23	GAGCAAGCAGCCGGTGAAGT	0.641833
CCND3	chr6	41909784	+	24	GAGTCCGAGAAGCAAAATGGG	1.28893
CCND3	chr6	41909701	+	24	GGGCCTGGAGTGCCCGGAAGC	0.234131
CCND3	chr6	41909731	+	22	GAAAGTTCTCTGCACCCGG	0.954698
CCND3	chr6	41909717	+	25	GCACCCGGTGGTCCAGAGGGCC	0.686864
CCND3	chr6	41909776	+	24	GAAGCAAAATGGGAGGGCCCG	0.334716
CCND3	chr6	41909947	+	24	GTAGTGAGTCATTACATCGTG	0.481958
CCNF	chr16	2479127	+	24	GTAGGAGCGCTTCCCGGCCGG	0.836119
CCNF	chr16	2479299	-	24	GGCGGTAAATGAGGCGAGCAC	0.214796
CCNF	chr16	2479246	-	22	GTCCTGGCGCGGCCAATGG	0.477092
CCNF	chr16	2479098	-	24	GCGGCGAAGCCCGAACCCATG	0.911073
CCNF	chr16	2479069	-	23	GCACCGCAGATGCCGGTCGC	0.0202452
CCNF	chr16	2479183	+	23	GCTGATTGGTGGAACCCGCG	-0.0146836
CCNF	chr16	2479161	+	24	GGCCGCCCCGCCTCCCCAACG	0.348788
CCNF	chr16	2479112	+	23	GCCGGCGGGCAGGGGTTTGT	1.25281
CDKN1A	chr6	36646303	-	23	GTGCCCTCCTGCAGCACGCG	0.56658
CDKN1A	chr6	36646334	-	25	GACCGGCTGGCCTGCTGGAACT	1.50806
CDKN1A	chr6	36646141	-	23	GGGTCAGCGGTGAGCCAGAA	0.648503
CDKN1A	chr6	36646120	-	24	GTAAATCCTTGCCTGCCAGAG	-0.0484741
CDKN1A	chr6	36646231	-	23	GATTTGTGGCTCACTTCGTG	0.000837974
CDKN1A	chr6	36646285	+	23	GGAACCTCGCGTGCTGCAGG	0.314161
CDKN1A	chr6	36646169	+	22	GAATGAGTTGGCACTCTCC	0.168683
CDKN1A	chr6	36646103	+	24	GCTGACCCACTCTGGCAGGCA	-0.0751398
CDKN1A	chr6	36646320	+	23	GAGCCTGGCCGAGTTCCAGC	0.843436
CDKN1B	chr12	12869967	+	24	GCTGCGTTGGCGGGTTCGCCG	0.263257
CDKN1B	chr12	12869978	+	23	GGGGCCCGGCGCTGCGTTGG	0.552802
CDKN1B	chr12	12869934	-	23	GGTCCAGGTCCCGGCTTCCC	1.09547
CDKN1B	chr12	12869948	-	24	GCTTCCCGGGCGAGGAGCGGG	0.698736
CDKN1B	chr12	12869867	+	24	GCAGCTCGCTAGGAGCCGGGG	1.10624
CDKN1B	chr12	12869790	+	23	GGAGGCCGCGGAGCGTTTGC	0.102986
CDKN1B	chr12	12869726	+	24	GCTGGTGGAGGCAGTGGGCAA	0.798295
CDKN1B	chr12	12869913	-	22	GGCGACCTTCGCGGTCCTC	0.186932
CDKN1B	chr12	12869842	-	24	GACCACGAGGTGGGGGCCGCT	0.290599
CDKN1B	chr12	12869956	-	24	GGCGAGGAGCGGGAGGGAGGT	0.696913
CDKN1C	chr11	2907170	+	22	GGGTGTGCGCGCGGCCAAT	0.772242
CDKN1C	chr11	2907351	+	24	GGGGAGTGTTGCAGGGGGGAT	0.63006
CDKN1C	chr11	2907357	+	25	GGGGGTGGGGGAGTGTTGCAGG	0.131583
CDKN1C	chr11	2907198	-	23	GGCCGCGCGCACACCCACcg	1.49755
CDKN1C	chr11	2907316	-	22	GggagTTAAAGGGCGCTGC	0.730209
CEBPA	chr19	33793568	-	24	GTCCTAGCgcgcggccggcat	0.721269
CEBPA	chr19	33793751	+	24	GCTCCCGGCCGTGGCTGGATA	0.976407
CEBPA	chr19	33793741	+	21	GCTGGATACGGGCGCCTA	0.742923
CEBPA	chr19	33793601	+	24	Gcgttgcgccgcggcctgcct	0.0811484
CEBPA	chr19	33793624	+	24	GCTGGGCGCGCTGGAGGCGGT	0.972219
CEBPA	chr19	33793774	+	24	GTGCAGCCTCGGGATACTCCT	1.05137
CEBPA	chr19	33793720	-	22	GcgcccACGTGGTCGGTAG	0.122386
CEBPA	chr19	33793770	-	24	GCGCCCGTATCCAGCCACGGC	0.706077
CEBPA	chr19	33793845	-	23	GAGTCTTGGTCTTGAGCTGC	-0.0117773
CEBPB	chr20	48807216	+	24	GACGGCGGCAGGGCGCAGCGG	1.28475
CEBPB	chr20	48807111	+	23	GccccgggATTGGGAGCGAG	0.142954
CEBPB	chr20	48807202	+	24	GCAGCGGAGGGACCGGGCACC	-0.0281959
CEBPB	chr20	48807210	+	24	GGCAGGGCGCAGCGGAGGGAC	0.278621
CEBPB	chr20	48807015	-	24	GCGGGCCGGGGCCGCGTCTCG	0.758149
CEBPB	chr20	48807182	-	22	Gaggccgcccctgcgtccc	0.107163
CEBPB	chr20	48807003	+	24	GATCGCCTTCCCCCCGAGACG	0.464876
CEBPB	chr20	48807288	-	24	GCCGTGTCCTTCGCGTcccgg	0.0593447
CEBPB	chr20	48807249	-	24	GCCCTGCCGCCGTCCTCCCGG	0.9571
CEBPB	chr20	48807206	-	24	GgccccccgAAAACGCGCTCC	0.435446
CEBPE	chr14	23589034	-	22	GGGTCTAGGGAGTAGTGAT	1.15056
CEBPE	chr14	23589154	+	23	GAAGTGTACCAGGCTGCTAG	0.0184141
CEBPE	chr14	23589141	+	24	GCTGCTAGAGGTAGCTAGGGC	0.00504389
CEBPE	chr14	23589123	+	24	GGCTGGAAACGCACTAACATG	0.169429
CEBPE	chr14	23589061	+	24	GCATGCTCTGGAGCACCACGC	0.31598
CEBPE	chr14	23588994	+	24	GACCCCTCAAAAAACAAACCC	1.44577
CEBPE	chr14	23588971	+	24	GCCTACACTCAGAGAATGCTC	0.403677
CEBPE	chr14	23588888	+	24	GAGCCAGAGGAAGGCGTGTCA	0.350884
CEBPE	chr14	23589212	-	24	GCTTGGCCAAAGCACCTGGTC	0.218816
CELF2	chr10	11059933	-	23	GGAGAGAATGTGACAAGTGC	0.148495
CELF2	chr10	11059912	-	24	GGAGGGGATTGGCGGAGCGCG	0.0975612
CELF2	chr10	11059903	-	22	GGATTTCGGAGGGGATTGG	0.130369
CELF2	chr10	11206754	+	24	GCCCACGCTGGAGAAAAAGGC	0.166147
CELF2	chr10	11059995	+	24	Gcggctctgcgcgcgtccgag	-0.0202687
CELF2	chr10	11059786	+	24	GcTTAACCCCTGCGGGCCCGC	0.10323
CELF2	chr10	11059740	+	24	GGCTCCGCCCCGCGGGGACAC	2.51118
CELF2	chr10	11059712	+	24	GCCGCCTCCGCGCTCACCGCC	-0.095562
CELF2	chr10	11206742	+	26	GAGAAAAAGGCCGGAGCTGGGAG	0.101243
CELF2	chr10	11059894	-	24	GccccggcgcTGGATTTCGGA	0.120419
CELF2	chr10	11206767	+	25	GCAGCTGATTGGCTGCCCACGC	-0.147377
CELF2	chr10	11206780	+	27	GCTATGCAGCTCTGCGCAGCTGAT	-0.0118817
CELF2	chr10	11206818	+	24	GTACGTTGTTGCTACTCAGAA	0.0589769
CELF2	chr10	11206864	+	24	GATGAATTTGCAGAGTGCGCG	0.023631
CELF2	chr10	11206890	+	25	GTCAGATGACTAATGCAAGATG	0.0287543
CELF2	chr10	11206941	+	26	GAGGTGGTAATAATAAAGTCACA	0.0431108
CELF2	chr10	11206960	+	26	GTTTTTGGAAGAGAGGAGAGAGG	-6.34057e-05
CELF2	chr10	11059731	-	24	GTGCCCGGGCGGTGAGCGCGG	0.322675
CELF2	chr10	11059801	-	24	GCTCTGGGCCGGCGGGCCCGC	0.11729
CELF2	chr10	11206811	+	27	GTTGTTGCTACTCAGAATGGAAAG	-0.0111779
CITED1	chrX	71527173	-	23	GCAGCCCTGTGGACCGGCCA	-3.64849e-05
CITED1	chrX	71527182	-	24	GTGGACCGGCCAAGGCTCCCG	0.0722747
CITED1	chrX	71527167	-	24	GAGTCCGGCAGCCCTGTGGAC	0.293208
CITED1	chrX	71527222	-	24	GGGCTATGGGCAGCCCTCGCC	0.0623925
CITED1	chrX	71527119	-	24	GTGTGAAAGCAAAGGGCCGGC	0.043472
CITED1	chrX	71527207	-	22	GGCTGGCGAGTCCGGGCTA	-0.0586694
CITED1	chrX	71527115	-	25	GGATCGTGTGAAAGCAAAGGGC	0.435809
CITED1	chrX	71526156	-	24	GCAAGCGAACCCGAGCGCTgg	0.0213539
CITED1	chrX	71525883	+	23	GGGATGGAAGTTAGCGAATT	0.214746
CITED1	chrX	71526062	-	24	GCTGGAGAAAGCGCGGGCGCA	0.424268
CITED1	chrX	71526031	-	22	GGGAGATTAGCAAAGTCGG	0.94096
CITED1	chrX	71527168	+	25	GCCAGCCCCACCCCGGGAGCCT	0.0956516
CITED1	chrX	71527130	+	23	GCCGGACTCGCGTGGCCGCG	0.147296
CITED1	chrX	71527112	+	24	GCGTGGACTCCGTTCCCCAGC	0.0162512
CITED1	chrX	71526082	+	24	GCCGGGTGCCCGCTTCTCCCG	1.42052
CITED1	chrX	71525997	+	24	GCTAATCTCCCGGACCGCATC	0.159936
CITED1	chrX	71525982	+	23	GCATCTGGACGCTCTGGCTC	0.383132
CITED1	chrX	71525904	+	23	GGCCGAGTTCAGCGGAATTG	0.259076
CITED1	chrX	71525899	+	24	GAGTTCAGCGGAATTGCGGGA	0.461816
CITED1	chrX	71526087	-	24	GAAAAGGTGCTGCCGTCTCCC	0.638517
CKAP2	chr13	53029498	-	23	GAACTGGGCAGACACCAGAC	0.922371
CKAP2	chr13	53029482	-	22	GACTCAGTCCCAACCGAAC	1.08879
CKAP2	chr13	53029333	-	24	GCCTTCCTCCAAGGACTGTGA	0.340845
CKAP2	chr13	53029499	+	24	GAGCCTGGACTGCAGTTGCCG	0.497655
CKAP2	chr13	53029219	+	22	GAGGACGTAAACACCGATC	0.106115
CKAP2	chr13	53029401	+	24	GACGTGCGATGGGGGAGGAGT	0.166284
CKAP2	chr13	53029368	+	25	GTCCCCACGACATAGCAGGACT	0.25677
CKAP2	chr13	53029347	+	22	GTTGACAAACAACCGAGAT	0.382991
CKAP2	chr13	53029504	-	23	GGCAGACACCAGACCGGCCC	0.727562
CKAP2	chr13	53029469	+	23	GGTGTCTGCCCAGTTCGGTT	0.988836
CKS1B	chr5	61808483	-	21	Gggtgtttctcacagagg	0.890389
CKS1B	chr5	61808480	-	28	Gatcattcttgggtgtttctcacag	0.127502
CKS1B	chr5	61808501	-	23	Gggggatttggcagggtcat	0.710953
CKS1B	chr5	61808398	-	22	GATCATCTTTCCTTATGGG	-0.0680186
CKS1B	chr5	61808545	-	23	Gcagacaaacaagtgaacaa	1.26165
CKS1B	chr5	61808683	+	25	Gaaatatgtgctgtgtccactc	0.377271
CKS1B	chr5	61808628	+	25	Gctttgttaaacagatgcttga	0.120552
CKS1B	chr5	61808557	+	23	Gggacacaaacactctgcct	0.140236
CKS1B	chr5	61808394	-	23	GAATTGATCATCTTTCCTTA	0.0792726
CKS1B	chr5	61808514	-	23	Gggtcataggacactagtgg	0.847966
CLASP1	chr2	122407545	-	23	GGTCTGATACTCGAAGGAAA	0.0916123
CLASP1	chr2	122407524	-	23	GTGGAACTTCCTTTGGTCGG	0.340899
CLASP1	chr2	122407477	-	23	GGAAGAGCTAAAGAGGAATC	0.38207
CLASP1	chr2	122407470	-	24	GCGTGATAGGAAGAGCTAAAG	0.193034
CLASP1	chr2	122407300	-	22	GAACGTTAGTTGACCCTGA	0.445506
CLASP1	chr2	122407259	-	24	GCTTCGCTGGCGTAAAGTCCC	1.05297
CLASP1	chr2	122407236	-	23	GGCGCTGGCCTGGCCGTGTT	1.50153
CLASP1	chr2	122407511	+	24	GAGTATCAGACCCCCGACCAA	0.309462
CLASP1	chr2	122407269	+	24	GTCAACTAACGTTCTCCGTGA	0.423577
CLASP1	chr2	122407539	-	23	GTCGGGGGTCTGATACTCGA	0.409927
CLDN6	chr16	3068298	-	24	GGCAGCGGGCGTGCGAATCCC	0.852106
CLDN6	chr16	3068310	-	24	GCGAATCCCAGGCTTGTCAGA	-0.00277315
CLDN6	chr16	3068336	-	24	GCGCTGGAGGCTGGGGTCGCT	0.0557166
CLDN6	chr16	3068373	-	24	GGCAGACGTCCAGACTCACCC	0.912909
CLDN6	chr16	3068438	-	23	Gcttcaccacttaagcagcg	0.0532508
CLDN6	chr16	3070284	-	24	GgcgTCCCGAAGCGGACCTCA	0.110086
CLDN6	chr16	3070408	-	22	GGACGTGCACTATGGCTCG	0.0428682
CLDN6	chr16	3070321	-	24	GAGCTCCGCCCCGGAAggcgg	-0.125242
CLDN6	chr16	3070401	-	24	GCGGGCGCAGGACGTGCACTA	0.026588
CLDN6	chr16	3068282	-	23	GACCCTGTCCCTGACGGCAG	1.23498
CLDN6	chr16	3070430	-	24	GGCTCGCTGCGCCGGTTGCTG	-0.0330762
CLDN6	chr16	3070443	-	24	GGTTGCTGCGGCTCCTCGTGC	0.00247244
CLDN6	chr16	3070315	-	23	GGCGAGAGCTCCGCCCCGGA	-0.126124
CLDN6	chr16	3068276	-	24	GGGCAGAGACCCTGTCCCTGA	0.127779
CLDN6	chr16	3070433	+	24	GCCAGCCAGAGCCCCAGCACG	0.0584092
CLDN6	chr16	3070356	+	24	GCCGCTGTCTgcgcccgccgc	0.0269519
CLDN6	chr16	3070266	+	24	GCCCGCCTTGAGGTCCGCTTC	0.191611
CLDN6	chr16	3068460	+	24	Gtaggaaacgaaggctcggga	0.342523
CLDN6	chr16	3068341	+	24	GTCTGGACGTCTGCCAGCCCG	0.437485
CLDN6	chr16	3068239	+	24	GTCTCTGCCCCTCCTCCGGGG	0.0420552
CNN1	chr19	11649442	+	22	GCGTTATTCTGGGGGGGCT	0.0414523
CNN1	chr19	11649447	+	24	GCAGCCTGCGTTATTCTGGGG	0.979559
CNN1	chr19	11649452	+	22	GGGGCAGCCTGCGTTATTC	0.719877
CNN1	chr19	11649268	-	26	Gcttacctaaggctatagactgt	0.0343213
CNN1	chr19	11649275	-	23	Ggctatagactgttggtatc	0.617717
CNN1	chr19	11649287	-	24	Gttggtatctggagataaacc	0.423356
CNN1	chr19	11649313	-	23	GGTGCTCACTAAACTACCTT	1.11718
CNN1	chr19	11649410	-	23	GAGGCCCAATGGACAGTGGG	0.903265
CNN1	chr19	11649284	+	24	GTAGTTTAGTGAGCACCatcc	0.419197
CNN1	chr19	11649335	+	26	GAGGTCATCTCTCTTTATCTCTC	0.100092
CNNM4	chr2	97426469	-	24	GAGCACTGGGCGGGTACCCGC	0.388915
CNNM4	chr2	97426428	-	24	GGCCCCACTGGCAGAGAAAGG	1.14779
CNNM4	chr2	97426392	-	23	GTAGCTAGGAGACCAGGTCC	0.502139
CNNM4	chr2	97426378	-	23	GGAACAGGAACGGCGTAGCT	0.121797
CNNM4	chr2	97426363	-	24	GGCCGTGCGAGGCCGAGGAAC	0.868291
CNNM4	chr2	97426309	-	24	GAGCGGGCCACCCCTAGCTGC	0.0710897
CNNM4	chr2	97426514	+	23	GCTTGAGCGCCCGCCCTTAA	0.251838
CNNM4	chr2	97426527	-	23	GACTGTACCCCCTTAAGGGC	0.983922
CNNM4	chr2	97426458	-	24	GCGCGGAGGCGGAGCACTGGG	-0.500157
CNNM4	chr2	97426576	-	23	GGGCCTCCAATGCAAATGAG	0.269828
COL1A1	chr17	48279376	-	24	GGGTGGGGAGACTTCCAAAGG	0.185889
COL1A1	chr17	48279052	+	24	GGCCGGCTCCCCCTCTCCGAG	2.02693
COL1A1	chr17	48279084	+	24	GCCAGGCAGCTCTGATTGGCT	0.127219
COL1A1	chr17	48279312	+	24	GTTCCACTTCTTCTAGATTGG	0.026603
COL1A1	chr17	48279065	-	23	GGAACCCTGCCCCTCGGAGA	0.400565
COL1A1	chr17	48279241	-	24	GGGCCAGAGGTGCTGTGGTAG	0.572503
COL1A1	chr17	48279269	-	24	GCTGGGTCCTCAGAATGGCGT	0.208057
COL1A1	chr17	48279280	-	23	GAATGGCGTGGGCTAACCAG	0.346718
COL1A1	chr17	48279287	-	23	GTGGGCTAACCAGTGGGTAG	0.25235
COL2A1	chr12	48398322	+	24	GGCAGGGGGCGGCCCGCGGTT	0.424698
COL2A1	chr12	48398381	-	24	GTAACCTGAACCGCCCGCCCC	0.61959
COL2A1	chr12	48398393	-	24	GCCCGCCCCCGGAGCCCGCCT	0.0684088
COL2A1	chr12	48398556	-	24	GCGCTGCCCCCCTCTGACCAC	0.853725
COL2A1	chr12	48398458	+	23	GCCACTCGGCGCACTAGGGG	0.708198
COL2A1	chr12	48398427	+	24	GAAGCGTGACTCCCAGAGAGG	1.21278
COL2A1	chr12	48398376	+	24	GCAGGGCCCAGGCGGGCTCCG	0.091373
COL2A1	chr12	48398347	+	23	GGTTCAGGTTACAGCCCAGC	-0.00998128
COL2A1	chr12	48398463	+	24	GATCAGGCCACTCGGCGCACT	0.116334
COL2A1	chr12	48398512	+	23	GCCGCAGCCCCGGGTTTGGG	0.933495
CPD	chr17	28705833	-	22	GAGGGAATCGGCTGCTTTA	-0.0466038
CPD	chr17	28705815	-	24	GAGGAGGGCAGGCCCGCCCAG	0.684975
CPD	chr17	28705751	+	24	GGTCACTCTCTTCCTTCGCCA	0.873202
CPD	chr17	28705839	+	24	GGAGCGTCACCACCAGGGGGC	0.11804
CPD	chr17	28705846	+	24	GCCTGGTGGAGCGTCACCACC	0.0248006
CPD	chr17	28705729	-	24	GCACACGCAGAAGACGAAACA	0.641092
CPD	chr17	28705762	-	23	GAGAAGAAGAACCTTGGCGA	0.869659
CPD	chr17	28705792	-	24	GTGACCAAACTCGTCCCGGAC	0.669087
CPD	chr17	28705822	-	24	GCAGGCCCGCCCAGAGGGAAT	1.25714
CPD	chr17	28705668	-	24	GAGAAAAATGGGTGATAATTT	-0.100308
CRTC3	chr15	91073031	-	24	GTCCCGAGCCAGACCGGGAAG	1.15648
CRTC3	chr15	91072971	-	24	GTACGCCGGGGCCACTTTGTC	0.0315288
CRTC3	chr15	91073061	+	23	GcccggccTCCAGTCTGCCC	1.0007
CRTC3	chr15	91073039	+	23	GCCCCACGCTCGCGGGCTGA	0.792475
CRTC3	chr15	91072953	+	24	GTCAGCCCGACAAAGTGGCCC	0.0513945
CRTC3	chr15	91072921	+	24	GAACGCTGGGGTGCCACTCCA	0.149508
CRTC3	chr15	91072899	+	24	GGAGACTCTCCGACCCAGGGA	0.106164
CRTC3	chr15	91073024	-	22	GGCGGGTCCCGAGCCAGAC	0.84282
CRTC3	chr15	91072991	-	23	GGGCTGACGGGGGTCCCTCC	0.120964
CSRNP1	chr3	39195248	+	24	GTCGCCGGGTCACAGTCCGCA	0.0480837
CSRNP1	chr3	39196370	+	25	GCTTTCCTCCTGTTGTTCTTGC	-0.01126
CSRNP1	chr3	39195350	-	23	GCTTCCAGCACGGTCCCTAA	0.568289
CSRNP1	chr3	39196126	-	25	Gcctcctccagggagccttcgt	0.872758
CSRNP1	chr3	39196270	-	25	GTTGGGGGTGGGGGTGACCTCC	0.176433
CSRNP1	chr3	39196283	-	23	GACCTCCTGGCCTTCTTGGA	0.83014
CSRNP1	chr3	39196304	-	23	GGCATCTGCGGTGGAGTTGA	0.586167
CSRNP1	chr3	39196450	-	24	GCATGCATTGAGTGTGTACCT	0.427709
CSRNP1	chr3	39195133	+	24	GTGCGTCAGCGCAGTGAGCCC	0.699612
CSRNP1	chr3	39195208	+	24	GCGCCAGGCTCCAGGCGGGGG	0.109401
CSRNP1	chr3	39195319	+	24	GACCGTGCTGGAAGCGGGGCG	0.179821
CSRNP1	chr3	39195343	+	24	GctTGAGTCGTCCGCGCCTTT	0.356587
CSRNP1	chr3	39195366	+	24	Gatctctacgctcggctctgc	0.164124
CSRNP1	chr3	39195375	+	23	Gaggtggggatctctacgct	0.465321
CSRNP1	chr3	39195429	+	24	Gttacgaggtgctcccggcct	0.000641834
CSRNP1	chr3	39195435	+	23	Gcggagttacgaggtgctcc	0.113625
CSRNP1	chr3	39196322	+	24	GCCATTCTACATGCACATCTG	0.431907
CSRNP1	chr3	39196145	+	23	Gaatgcagcgggagcaggac	0.297482
CSRNP1	chr3	39196117	+	25	Ggggagggtcaggctcccacga	0.226617
CSRNP1	chr3	39196217	+	24	GGAAGGTAGAATGGAATCCTG	1.2971
DLGAP5	chr14	55658612	-	25	GAAATCTCCCCCAGAGCTCGCA	0.1108
DLGAP5	chr14	55658468	-	24	GGGTGAGAGAGGGAAAATAGG	0.761328
DLGAP5	chr14	55658481	-	25	GAAAATAGGCGGGACCGCGACG	0.772401
DLGAP5	chr14	55658553	-	23	GAGTGGGCGGTGGAGCCCGA	0.990409
DLGAP5	chr14	55658588	-	25	GTCCCTGGCAAAGCTGGGCTGC	0.0695826
DLGAP5	chr14	55658520	-	23	GCAGTCGGGGCGCTCACGTC	1.04475
DLGAP5	chr14	55658507	-	23	GAGAAGGAGTGGAGCAGTCG	0.964841
DLGAP5	chr14	55658496	-	24	GCGACGCGGGATGAGAAGGAG	0.888942
DLGAP5	chr14	55658491	-	24	GGACCGCGACGCGGGATGAGA	0.941322
DLGAP5	chr14	55658530	-	24	GCGCTCACGTCAGGTGAAGGG	0.731385
DLX2	chr2	172967798	+	24	GGCGGCAGTCTGTTTGCACCT	0.589322
DLX2	chr2	172967963	+	24	GAAAGTACGAATCACTGGAAC	0.0722844
DLX2	chr2	172967732	-	23	GCAAACGGCCGCGGAGCTCC	0.00812852
DLX2	chr2	172967747	-	23	GCTCCGGGAACGCCCGGCCA	0.0551929
DLX2	chr2	172967775	-	24	GGCGTCACATGGTGGGCGCTG	1.16903
DLX2	chr2	172967845	-	24	GAATGTGAGCAGCGAGGCGAG	1.09588
DLX2	chr2	172967867	-	23	GTCGAGGTAGCGAGGAGTCA	0.54219
DLX2	chr2	172967897	-	24	GCAGCAGGAAGACAGAAGGCG	0.0882031
DLX2	chr2	172967996	-	23	GATTCGTACTTTCATGTCCG	0.0269955
DLX2	chr2	172967763	-	23	GCCAAGGGGCGGGCGTCACA	0.73509
DUSP9	chrX	152907636	-	24	GCCCCCACTCATTGGCGCCAC	0.0623266
DUSP9	chrX	152912579	-	24	GGCTAGCACCCGTTGGCTCAc	0.129696
DUSP9	chrX	152907913	-	25	GATTTGGAGTTTCCCTCCGCAG	0.147939
DUSP9	chrX	152907842	-	24	GCGGAGAAGACGGCGACTGGA	0.21856
DUSP9	chrX	152907695	-	24	GCCTAGAGAACAGAGGCTTGC	0.451383
DUSP9	chrX	152907672	-	24	GCAGGGCGCGTCGGGCAGGAC	0.542937
DUSP9	chrX	152907667	-	25	GGGAGCGCAGGGCGCGTCGGGC	0.0496623
DUSP9	chrX	152907653	-	25	GCCACTGGGGACCGGGGAGCGC	0.315856
DUSP9	chrX	152907790	+	24	GCCCAGGAGGGGCACTGTAGC	0.127772
DUSP9	chrX	152912494	+	24	GGCTTCCACCGAGGCGGGACG	0.704312
DUSP9	chrX	152912541	+	24	GTGCTAGCCGAAGCAGTCGGG	0.773756
DUSP9	chrX	152907599	+	24	GAGTGGGGGCTCCGGCGCTTG	-0.0129033
DUSP9	chrX	152907780	+	23	GCACTGTAGCTGGCGGCTCG	0.256774
DUSP9	chrX	152912251	+	23	GCTAGCAGCTTGGGCAAACT	-0.0108584
DUSP9	chrX	152912261	+	22	GggCTCAGAGCTAGCAGCT	0.0900945
DUSP9	chrX	152912329	+	24	GCccaactcacagggtgatac	0.440997
DUSP9	chrX	152912433	+	24	GGGGACCAGCTGCGGCTCCCC	0.0362133
DUSP9	chrX	152912465	+	24	GCAGAGGCCAAGGGCAGGTCA	0.186087
DUSP9	chrX	152912501	+	24	GAGCTGGGGCTTCCACCGAGG	1.29374
DUSP9	chrX	152912564	+	22	GgcgggccggTGAGCCAAC	0.932504
EEF1A1	chr6	74231589	+	26	GAGTCTATTCTAAACTGAAAGCC	0.108399
EEF1A1	chr6	74231786	-	27	GATTTTCCACATGATCTCATGTAG	-0.0530021
EEF1A1	chr6	74231576	-	26	GCCCGTAACACGTCATCTCCCCC	-0.0869401
EEF1A1	chr6	74231451	-	22	GGGCCTCCTTAACGGCTCA	-0.0303537
EEF1A1	chr6	74231118	-	23	GAATTACTCTCAGCTCCGGT	0.555686
EEF1A1	chr6	74231063	-	23	GGAGTTTAACGACGGTCCCT	0.340459
EEF1A1	chr6	74231618	+	26	GAATTAGATCTAAAGCTAACTGT	0.448745
EEF1A1	chr6	74231026	-	23	GGCGGGAACGCAGCGATCTC	0.652425
EEF1A1	chr6	74231815	+	25	GTGTTGGGGTTAGGAAACTGGG	0.145066
EEF1A1	chr6	74230818	+	21	GAAAGTGATGTCGTGTAC	0.247641
EEF1A1	chr6	74230838	+	24	GAAGGTGGCGCGGGGTAAACT	1.17082
EEF1A1	chr6	74231041	-	24	GATCTCTGGGTTCTACGTTAG	0.386263
EEF1A1	chr6	74231745	+	25	GTGGAAAATCTGAAAGCATTTT	0.143992
EEF1A1	chr6	74231571	+	24	GCCTGGACATCTGGAGTACCA	0.419799
EEF1A1	chr6	74230894	+	24	GCCCACAGTCCCCGAGAAGTT	0.893332
EEF1A1	chr6	74231533	+	27	GTTACGGGCTTCCATAAAAGCAGC	-0.0651659
EEF1A1	chr6	74231509	+	25	GCTTTGAATGGAAGGAGCCAAG	-0.0121171
EEF1A1	chr6	74230931	+	24	GAGGCTCCGGTGCCCGTCAGT	0.554338
EEF1A1	chr6	74231436	+	22	GCAAGTCCGTGAGCCGTTA	0.0461178
EEF1A1	chr6	74231361	+	23	GTACTCCTTGCCACACGGGA	0.559366
EEF1A1	chr6	74230972	+	23	GCCCGCTCTCGTCATCACTG	0.637314
EEF1A1	chr6	74230945	+	23	GAAGAGCATGCGTGAGGCTC	0.935844
EEF1A1	chr6	74231494	+	26	GAGCCAAGAGGCCAGCACAGGAG	0.541081
EGR1	chr5	137800818	+	23	GGAAGCGGCCGGGCCATATC	1.08873
EGR1	chr5	137800817	-	22	GGCAGCACCTTATTTGGAG	0.125904
EGR1	chr5	137800849	-	24	GGCCCGGCCGCTTCCGGCTCT	0.423176
EGR1	chr5	137800892	-	23	GAGGGGCAACGCGGGAACTC	0.956386
EGR1	chr5	137801018	-	24	GATGGAGGTGCCGGGCGCTGT	0.799774
EGR1	chr5	137801023	-	23	GGTGCCGGGCGCTGTCGGAT	0.954885
EGR1	chr5	137801114	-	23	GGCCATGTACGTCACGACGG	0.0411114
EGR1	chr5	137801005	+	23	GCCCCCCATCCGACAGCGCC	0.569642
EGR1	chr5	137801093	-	24	GGGCTTCCTGCTTCCCATATA	0.239291
ELMSAN1	chr14	74254341	-	23	GTTTGGTGTTGGGGCTAAAA	0.0745445
ELMSAN1	chr14	74254158	+	24	GCCCCGGATCGCACTTCGGCG	0.151738
ELMSAN1	chr14	74254136	+	24	GGAAACGACGCGGCTGGAGCG	0.0891943
ELMSAN1	chr14	74254115	+	23	GGCTTCCCTCCCAGGGCGGG	0.473837
ELMSAN1	chr14	74254035	+	24	GCAGAGTGGGGAGAcggcgcc	0.154135
ELMSAN1	chr14	74254028	+	24	GGGGAGAcggcgcctggggcc	0.155008
ELMSAN1	chr14	74227204	+	24	GTGTGAAAGGAACTAGCAGCG	0.61014
ELMSAN1	chr14	74227182	+	24	GGCCCGCCAGCAAAGCCATCG	0.668859
ELMSAN1	chr14	74227135	+	24	GGACGGCGACCGACTCGTGAG	0.917025
ELMSAN1	chr14	74227119	+	24	GTGAGTGGAGGTGAGGTCTGC	0.860161
ELMSAN1	chr14	74227060	+	24	GACGCCTTCCCCGGCCTTATT	0.245759
ELMSAN1	chr14	74227099	-	22	GGCGTCCTTAAACCTCAGG	1.22281
ELMSAN1	chr14	74254181	+	23	GAGCAGGGGACTCCAGCGCG	0.161117
ELMSAN1	chr14	74227202	-	25	GCGCCCCCGATGGCTTTGCTGG	0.391412
ELMSAN1	chr14	74254082	-	24	GCGCCCTCGGCTGCGGGGTAG	0.0659515
ELMSAN1	chr14	74254131	-	24	GCCTGCACCCCCCGCCCTGGG	0.683435
ELMSAN1	chr14	74254254	-	24	GGTTCAGGGTCCCCGGAAAGC	0.0139847
ELMSAN1	chr14	74227282	-	23	GGAAACCCATTGAGCCTGCC	0.117963
ELMSAN1	chr14	74227096	-	25	GGGGAAGGCGTCCTTAAACCTC	0.722279
EP300	chr22	41487574	+	24	GATCCGCCCTAGGCCCCAACG	1.12517
EP300	chr22	41487613	-	23	GCGGATCCCGTGATTGGGAC	0.183426
EP300	chr22	41487607	-	24	GCCTAGGGCGGATCCCGTGAT	0.766411
EP300	chr22	41487590	-	24	GCGCTAACCGCGTTGGGGCCT	-0.109147
EP300	chr22	41487584	-	24	GCGGAAGCGCTAACCGCGTTG	0.665862
EP300	chr22	41487423	-	23	GTCCCTTACGCAGAGACCAA	1.04787
EP300	chr22	41487672	+	24	GGGAGTGGCCGGGCCTCCGGA	0.242128
EP300	chr22	41487598	+	23	GGCGGGGCCTGTCCCAATCA	0.157286
EP300	chr22	41487707	+	24	GGCGGCCGGAAATGAGCCAAG	0.201666
EP300	chr22	41487395	+	23	GTCTCTGCGTAAGGGACCAG	0.826963
ETS2	chr21	40176926	+	24	Gtcagattgatgagaaattca	0.0362041
ETS2	chr21	40176981	+	24	GCGGCTcccactttacacagg	-0.122511
ETS2	chr21	40177009	+	24	GCACATCATCGTCACTCTCGG	-0.0566665
ETS2	chr21	40177046	+	24	GCCTTGGCCGCGCTTCAATCT	0.102356
ETS2	chr21	40177087	+	24	GTGGCGCCCTCTGGAGCTGAG	0.378211
ETS2	chr21	40177402	+	23	GAGACTTTCCGTGGAGCGCT	0.397278
ETS2	chr21	40177428	+	24	GCGAGTGTGCGCCCTGGGAGC	0.543672
ETS2	chr21	40177546	+	23	GGGGCGGGGCTGACACCTTC	0.122998
ETS2	chr21	40177604	+	24	Gagaggagagggaacgcacga	0.99718
ETS2	chr21	40177062	-	23	GCCCAGCCCAGATTGAAGCG	0.35985
ETS2	chr21	40177128	-	23	GCCACTCCCGCGGAGCCTGC	0.684853
ETS2	chr21	40177143	-	24	GCCTGCGGGATCGGGGCTTCC	0.911121
ETS2	chr21	40177171	-	23	GCGCGATCAGCACCACGACT	1.02131
ETS2	chr21	40177387	-	24	GCAGGTTTGGCGTTAGGGCCT	-0.0409288
ETS2	chr21	40177084	-	24	GGCCAAGGCGGGTCGCTATCT	0.783262
ETS2	chr21	40177439	-	24	GAAAGTCTCCGCCCGGCTCCC	0.669865
ETS2	chr21	40177491	-	24	GGCCCTGCTCCCGGGGCCTCA	0.690019
ETS2	chr21	40177526	-	24	GGGACCCAGCCGAGTGACAGC	0.981509
ETS2	chr21	40177416	-	24	GAGAGGACGCCGAGCGCTCCA	0.281284
FAM3C	chr7	121036452	+	23	GCTTGGTCCTCCACCGCCAG	0.540596
FAM3C	chr7	121036542	+	24	GATTGTGCAGCGCCTGGCCGG	0.348584
FAM3C	chr7	121036645	+	24	GTGTAAACGGTGGGGAGACGG	1.23194
FAM3C	chr7	121036655	+	24	GATTTTGTGCGTGTAAACGGT	0.0235099
FAM3C	chr7	121036467	-	24	GCGCCCGCCCCCTGGCGGTGG	0.496461
FAM3C	chr7	121036496	-	24	GCGGGCGCCCGGGCCGGCCAG	0.699225
FAM3C	chr7	121036502	-	24	GCCCGGGCCGGCCAGAGGGAA	0.848094
FAM3C	chr7	121036630	-	24	GCGCCGGGTGGCACTACGGGA	0.91997
FAM3C	chr7	121036581	-	24	GCACAATCTGAACTTGCCACG	0.142062
FAM3C	chr7	121036625	-	24	GCCCTGCGCCGGGTGGCACTA	0.472473
FBXO9	chr6	52929903	+	24	GGACAGTCGCTACAAAGTCCT	0.343927
FBXO9	chr6	52929934	+	22	GCCCTGAGAAGCATCGAAC	0.56585
FBXO9	chr6	52930128	+	24	GGGCTGCCTAGTGGAGGGCTA	1.02867
FBXO9	chr6	52930149	+	24	GGCCCGGCCACCCATCCCCGC	1.01149
FBXO9	chr6	52930055	-	23	GTTCACTCAGCCCAACACGC	0.116828
FBXO9	chr6	52930102	-	24	GGCAGCCTCACCCCCCGCGTC	0.959831
FBXO9	chr6	52930183	-	24	GGGTGGCCGGGCCGCCCACAC	0.218397
FBXO9	chr6	52930092	+	22	GTGTGCGCGCGCCTGACGC	0.338984
FBXO9	chr6	52930084	+	24	GCGCGCCTGACGCGGGGGGTG	0.0603319
FBXO9	chr6	52929953	-	24	GCGTCCAGTTCGATGCTTCTC	0.437055
FEV	chr2	219850739	+	23	Gtcggagagaaaagcctagg	0.626385
FEV	chr2	219850624	+	24	GCTTGGGGGCCCCAGAAAGGC	0.509165
FEV	chr2	219850618	+	25	GGGGCCCCAGAAAGGCAGGAAA	0.187833
FEV	chr2	219850595	+	25	GGGCCAAAGCAAGAAGGAGACG	0.918184
FEV	chr2	219850583	+	25	GAAGGAGACGGGGAAGGGGTTC	0.517538
FEV	chr2	219850674	+	24	GGCCACCCATCATAAGTTGCC	0.216313
FEV	chr2	219850547	+	25	GAGCAGAGAGTGGGAGAAGAGG	0.619829
FEV	chr2	219850517	+	25	GCGGGGATGCGGGCAGAGATAA	0.935531
FEV	chr2	219850473	+	23	GCGCGCAGCGACAGGCGAGA	1.03677
FEV	chr2	219850574	+	23	GGAAGGGGTTCGGGTCTCTA	1.0277
FOSB	chr19	45971129	-	23	GTCTAGAACAGACCTCTTGC	0.697598
FOSB	chr19	45970979	+	23	GTGACGCAATTAGCCATATA	0.17514
FOSB	chr19	45971009	+	24	GGGATCCCGGCCCCGCCTTCC	0.575146
FOSB	chr19	45971031	+	24	GTTCCGGGCCACTCGGCGGGA	0.107911
FOSB	chr19	45971039	+	24	GGGGTTGCGTTCCGGGCCACT	0.40839
FOSB	chr19	45971098	+	22	GTCTGTTCTAGACTCGATC	0.258722
FOSB	chr19	45970880	-	23	GGGGCGGCGTTGCACTGCGC	-0.101947
FOSB	chr19	45970988	-	22	GCCGGCCGAGCTCCTTATA	0.945931
FOSB	chr19	45971150	-	23	GGACAGTGCGGGACTCGATT	1.09649
FOSB	chr19	45971159	-	23	GGGACTCGATTTGGCGGGGC	0.957575
FOXA1	chr14	38064306	+	24	GCTCTGGGCTTCCTCTTCGCC	0.251929
FOXA1	chr14	38064521	+	24	GTCTTTGTGCGGCGGACAAAT	0.166274
FOXA1	chr14	38064530	+	23	GTGCGAGCGTCTTTGTGCGG	0.427035
FOXA1	chr14	38064341	-	24	GAAGCCCAGAGCTgcggggcg	0.0945694
FOXA1	chr14	38064412	-	24	Gcaggcggctgccgcggagcg	0.316274
FOXA1	chr14	38064434	-	24	GgcgccggGGAGCGCCTCCGC	0.575031
FOXA1	chr14	38064445	-	24	GCGCCTCCGCGGGAAGTGAGC	1.03469
FOXA1	chr14	38064459	-	23	GTGAGCGGGCTGCCTCTGCG	0.645901
FOXA1	chr14	38064567	-	23	GCTCGCACCTACAAAGCCCG	0.882723
FOXA1	chr14	38064583	-	24	GCCCGAGGTGCACCTGCAAgg	1.08259
FOXA3	chr19	46367354	-	24	GGCTCCAGAGTTCTGACCTCG	0.693794
FOXA3	chr19	46367232	-	23	GGGTCCTTGTAGTCGCATAG	0.189769
FOXA3	chr19	46367199	-	24	GTCCAATGGGGATGTGATTTC	0.139194
FOXA3	chr19	46367435	+	23	GAGACAGACCTCAGGCGCCG	1.34706
FOXA3	chr19	46367408	+	24	GCAGCCCCAGGACGCGACAGC	0.959143
FOXA3	chr19	46367356	+	24	GCAGCGACGCTGCAGATACCA	0.622869
FOXA3	chr19	46367130	+	24	GACGGCTAGAAATGCTTAACT	0.109371
FOXA3	chr19	46367202	+	24	GCGACTACAAGGACCCGTAAA	0.212377
FOXA3	chr19	46367250	+	24	GCATGACCGTGGCGGAAGAAA	0.200997
FOXF1	chr16	86544016	+	23	GGCTGCACCTCTGCCGTCAT	1.15763
FOXF1	chr16	86543748	+	23	GGCACCACCTCCAGGTCTTA	0.151501
FOXF1	chr16	86543776	+	24	GCTACCCCCGCCGGTATTTTT	-0.154635
FOXF1	chr16	86544012	-	25	GccgcggcTCGCTCGGGAGAAG	0.908166
FOXF1	chr16	86543760	-	24	GGGGCGCACGGCCGTAAGACC	0.0592532
FOXF1	chr16	86543792	-	25	GCCTCCCCCCAAAAAATACCGG	-0.0360702
FOXF1	chr16	86543821	-	24	GCTTCCTCACGGCCTTCGCCC	0.480709
FOXF1	chr16	86543969	-	25	GCAGCTCCTCGGGGAgggcggg	0.00363992
FOXF1	chr16	86544031	-	23	GTGGCCGCCGATGACGGCAG	0.934207
FOXF1	chr16	86543936	-	24	GagggGCTCTGAGCCAACCGC	0.797574
FOXL2	chr3	138666046	+	24	GGAGATGAACTCGCCCGTGCG	1.04564
FOXL2	chr3	138666225	-	24	GGAGATGACGAGGACCCCGGT	0.565607
FOXL2	chr3	138666376	-	24	GCTGAACTTCTAGCTcggggc	0.0976542
FOXL2	chr3	138666353	-	22	GCCGTTTGCTGCCGTCTTG	0.262661
FOXL2	chr3	138666198	-	22	GGTACTCGCTCTGCGGGCT	0.101292
FOXL2	chr3	138666068	+	24	GGGCGTTTACAAAAAGTGACT	0.732148
FOXL2	chr3	138666114	+	24	GCCCCTGAGGCTCGCTGGGCG	0.87738
FOXL2	chr3	138666137	+	24	GCGTGAGCCTGGCTGTCGGCT	0.848324
FOXL2	chr3	138666162	+	24	GCGAGTACCGGCAGATTTCAA	1.07698
FOXL2	chr3	138666242	+	24	GGGCCCGAGCTTCCTGGGCTT	0.0435739
FOXO4	chrX	70315671	-	22	GTGGCACGACTGCAGAACT	0.760242
FOXO4	chrX	70315743	-	24	GTGGTAAACAGAGACGTCAGG	0.598155
FOXO4	chrX	70315986	-	24	GAAATTTGGGAGGAGTGTCCG	0.602416
FOXO4	chrX	70315963	-	23	GagggCAGCAATCCGGGTGG	0.755814
FOXO4	chrX	70315829	-	21	GGAATCGGTGCGGGAATA	1.13491
FOXO4	chrX	70315822	-	23	GTTGATAGGGGAATCGGTGC	0.927917
FOXO4	chrX	70315782	-	24	GCAAAACAAAAGGGAAACCCG	0.293842
FOXO4	chrX	70315772	-	24	GCTGCTTGGAGCAAAACAAAA	0.381784
FOXO4	chrX	70315711	+	24	GTCTCTGTTTACCACTCGCCG	0.0365858
FOXO4	chrX	70315849	+	22	GCCACTCTTACTAGGGTCC	0.937173
GAB2	chr11	78129225	-	23	GGGAAGGGACTGCGCGCCCT	0.357799
GAB2	chr11	78129110	-	24	GATACAGAAAGCCACCGCCGC	1.07944
GAB2	chr11	78128987	-	24	GCACTCTCCGCCCGGCCGCCG	0.408034
GAB2	chr11	78129134	+	24	GCGCCCGCGGCTTGGGGCCTC	0.675785
GAB2	chr11	78129101	+	24	GACTCCGGGGCGCGCCGGCGG	1.05884
GAB2	chr11	78129219	+	24	GAAAAATCGATCGACGACCGA	0.232299
GAB2	chr11	78129079	+	24	GGTGGCTTTCTGTATCCTCGC	0.861722
GAB2	chr11	78128946	+	24	GAGTGCGGATTGCGCGCGCTC	0.0157057
GADD45A	chr1	68150409	-	24	GTAAACTTTGCCCCGGAGGTC	0.173432
GADD45A	chr1	68150635	+	23	GTCCCGCGCGCACTCTTATC	0.735721
GADD45A	chr1	68150626	+	23	GCACTCTTATCCGGTTGGCG	0.689874
GADD45A	chr1	68150608	+	24	GCGGGGACCATTGGGAGTGGG	1.40197
GADD45A	chr1	68150589	+	24	GGGGGCTTTAGCAGAGGCTAG	0.541937
GADD45A	chr1	68150564	+	24	GGCCTCAGCTTGGGCTGAAGC	0.326067
GADD45A	chr1	68150466	+	24	GGCTATTAAAATCTATTTCCA	0.11436
GADD45A	chr1	68150429	+	24	GTCTAGTAATTATTAGTAAGC	0.0753761
GADD45A	chr1	68150624	-	24	GCTAAAGCCCCCCACTCCCAA	0.862311
GADD45A	chr1	68150674	-	24	GCGGGACCCGCCTTCCCCTCT	0.621495
GAL3ST1	chr22	30961217	-	26	GTGAGGGACAGAGAGGTGCAGGT	0.159436
GAL3ST1	chr22	30969152	-	22	GCTCACCCGCTGAAGTGTC	-0.0583963
GAL3ST1	chr22	30969119	-	23	GGCTTCGTTGTCTCGGCTCC	-0.00215438
GAL3ST1	chr22	30961246	+	24	Gagacttaaatgaaatgcaat	0.00467542
GAL3ST1	chr22	30961241	+	27	Gacttaaatgaaatgcaataggtg	0.0763585
GAL3ST1	chr22	30961232	-	26	GTGCAGGTGGGCTGGGgtgccag	0.0552492
GAL3ST1	chr22	30961226	+	22	Ggtggggcaattagccctc	0.06903
GAL3ST1	chr22	30961057	+	24	GTTGGGGTCCAAAGAGAGGTG	0.183006
GAL3ST1	chr22	30956877	+	23	GTGAATGAGTGTACCAGTAA	1.34122
GAL3ST1	chr22	30956843	+	24	GTGCGGGTGGAGGAACTGTCC	0.81189
GAL3ST1	chr22	30954599	-	24	GAGGTGCCCAGTAAGAGCCCA	0.0796278
GAL3ST1	chr22	30954646	-	24	GTGCCCCTAGAGTCTGTAGGG	0.140498
GAL3ST1	chr22	30954560	+	24	GGCACCTCACCTGTACCACTG	0.0288099
GAL3ST1	chr22	30956837	+	24	GTGGAGGAACTGTCCTGGGCG	0.846891
GAL3ST1	chr22	30961198	-	26	GAACAGGCTCTAAGGCTGAGTGA	0.0929544
GAL3ST1	chr22	30961213	-	27	GCTGAGTGAGGGACAGAGAGGTGC	0.0726832
GAL3ST1	chr22	30961222	-	25	GACAGAGAGGTGCAGGTGGGCT	-0.0123634
GAL3ST1	chr22	30970813	+	24	GACAAACGGGCCTTGTTGGGC	-0.0490627
GAL3ST1	chr22	30970662	+	24	GgcgTCCATTGGCCCCGGCGC	-0.254414
GAL3ST1	chr22	30970756	+	24	GAATGCGGCTTCTGTGCGTCT	-0.0057551
GAL3ST1	chr22	30970671	-	24	GCCTGGCCCAGCCTCCGGCGC	-0.14612
GAL3ST1	chr22	30970743	+	24	GTGCGTCTCgggcgggcgcag	-0.132298
GAL3ST1	chr22	30968877	+	23	GGTGTGCCATCCAGTGAAAG	-0.0718812
GAL3ST1	chr22	30970668	+	24	GtccggggcgTCCATTGGCCC	0.0213481
GAL3ST1	chr22	30970772	+	23	GCGCCCCAGCGCGCTGAATG	-0.119031
GAL3ST1	chr22	30970790	-	23	GAAGCCGCATTCAGCGCGCT	-0.0276139
GAL3ST1	chr22	30970854	-	21	GTCTCGGACGCGCCAACG	-0.0173587
GALNT2	chr1	230202606	-	24	GGGGCAGCCACCTGTCACTCA	0.512776
GALNT2	chr1	230202641	-	24	Gccggcggggggagcacgctg	0.717551
GALNT2	chr1	230202646	-	23	Ggggggagcacgctgagggg	1.0706
GALNT2	chr1	230202708	-	24	GAGCCCGGCGTGCTGCAGCCA	0.750498
GALNT2	chr1	230202732	-	23	GACGCGGCAGTCCCCTcccg	0.117123
GALNT2	chr1	230202903	-	23	GccgAGCAGTAGCACCGCGC	1.16425
GALNT2	chr1	230202757	+	24	GAGCAAAGGGCGACCAATcgg	0.765149
GALNT2	chr1	230202578	-	22	GTGTGCGCGCGCTCCAGTC	0.655284
GATA1	chrX	48644642	+	24	GAGTAAAGCCCTTAATTTGTG	0.589979
GATA1	chrX	48644636	+	23	GCCCTTAATTTGTGCGGGGC	0.219874
GATA1	chrX	48644796	-	23	GCGAGGTCCAAGAATCCCCA	0.522948
GATA1	chrX	48644779	-	21	GGGAGCCTAGGTCGAGCG	0.328275
GATA1	chrX	48644622	-	24	GCCAGGAAGACGCACATACAC	0.928678
GATA1	chrX	48644862	+	25	GTGGGTGGGGCAGTCCAGGGGA	1.37323
GATA1	chrX	48644676	+	24	GATATGGTTTCATGACTTCAC	0.329984
GATA1	chrX	48644841	+	24	GGGGGCGGGTCCCATGCTTGT	0.698094
GATA2	chr3	128207673	-	24	GATCGGCTCTATGGTTCGTGT	0.0315985
GATA2	chr3	128207769	-	24	GAGGAGGGAGGTCCAGGACAA	-0.132884
GATA2	chr3	128207648	-	24	GCTCCCCACTCACTTCTAGCC	-0.115994
GATA2	chr3	128207531	-	24	GAGACGCCCCCGGGCAAGAGG	-0.706229
GATA2	chr3	128207504	-	23	GGACTGGCGCCGGCGCCAGC	-0.082996
GATA2	chr3	128207494	-	23	GTGGAGACCCGGACTGGCGC	-0.167177
GATA2	chr3	128207677	-	23	GCTCTATGGTTCGTGTGGGC	-0.123912
GATA2	chr3	128212160	-	24	GGGTACCCGGGGCTCTGCACC	1.03626
GATA2	chr3	128212209	-	24	GCCAAGGGCCGCTAGGCACTC	0.858767
GATA2	chr3	128212201	-	25	GCCTGGCCGGCCAAGGGCCGCT	1.10497
GATA2	chr3	128212310	-	24	GGATGCTTGCTCAGAAAGCTT	0.678082
GATA2	chr3	128212390	+	24	GTGGGTTGAAGACAGAGGAGC	0.79378
GATA2	chr3	128212229	+	24	GGGTGGGAGCGGCCTGGAGTG	0.304528
GATA2	chr3	128212194	+	22	GCGCGCCCTGAGTGCCTAG	0.758522
GATA2	chr3	128207674	+	23	GGGAGGAAGACTTGTGCGCC	0.0853827
GATA2	chr3	128207644	+	23	GAACCATAGAGCCGATCTCC	-0.00904068
GATA2	chr3	128212182	-	24	GGCCTACCAGGTCCAGCCGCC	0.0755906
GATA2	chr3	128212251	+	24	GCGCGCGTGTGCGCTCCGGAG	0.548909
GATA2	chr3	128212334	+	25	GCTCACAGCTCCTGAGGGTCCC	0.833666
GCH1	chr14	55369748	+	23	GAGGGGTCCCGCCTGATCCT	0.559461
GCH1	chr14	55369862	+	23	GCCCTCTTGGCCTGAAGAGG	1.65922
GCH1	chr14	55369704	-	24	GGTCGCGGCTCCGGAGACGCC	0.483409
GCH1	chr14	55369724	-	22	GGAGGGGTTCGCAAGCGCA	0.353618
GCH1	chr14	55369759	-	23	GGGCGCCGGCCCCTAGGATC	0.548396
GCH1	chr14	55369782	-	24	GCGGGACCCCTCCACTTATTG	0.543505
GCH1	chr14	55369805	-	24	GAATGAGCCGAACCCGAAAAG	0.410073
GCH1	chr14	55369845	-	24	GGGATCTCAGTGAGAAAGACG	0.257975
GCH1	chr14	55369897	-	24	GCCAAGAGGGCGCTGCATTGA	0.781316
GCH1	chr14	55369767	+	23	GCTCATTCCGCAATAAGTGG	-0.529952
GLB1L2	chr11	134201578	+	26	GccggggcgggTCCCCAGTGTCG	0.562911
GLB1L2	chr11	134201594	+	26	Gtaggggacgggtctggccgggg	0.529262
GLB1L2	chr11	134201603	+	23	Gtctcggtaggggacgggtc	0.243757
GLB1L2	chr11	134201608	+	24	Gacaaggtctcggtaggggac	0.567272
GLB1L2	chr11	134201686	+	24	Gggacgaggtctcggtaggag	1.43008
GLB1L2	chr11	134201670	+	26	Gtaggagagggggctggcggggg	0.272161
GLB1L2	chr11	134201679	+	26	Gaggtctcggtaggagagggggc	0.313584
GLB1L2	chr11	134201589	-	26	GACTCTGCACCGCTCCACGACAC	0.926034
GLB1L2	chr11	134201647	-	25	Gaccttgtccccgccccgcccc	0.643889
GLB1L2	chr11	134201614	+	26	Ggggcggggacaaggtctcggta	0.614794
GLG1	chr16	74641158	+	24	GCTCTCCCGCCCGCCGGTCCA	0.86724
GLG1	chr16	74641114	+	24	GCCTCCTCCTTCGCCCCACTC	0.697346
GLG1	chr16	74641091	+	24	GGTTCGCGGGTCGGCGCCGGC	0.174542
GLG1	chr16	74641193	+	23	GAAACCCCAGCAACCCCCCC	0.452614
GLG1	chr16	74641123	-	24	GCCGACCCGCGAACCCAGAGT	1.09898
GLG1	chr16	74641163	-	23	GCTGGAAACCGCACACACCC	0.448351
GLG1	chr16	74641228	-	24	GCTGGGGTTTCTTAAAAAGCC	0.0118189
GLG1	chr16	74641201	-	24	GAGCGGCGCTCCTTACCCGGG	1.03378
GLG1	chr16	74641234	-	24	GTTTCTTAAAAAGCCCGGGCA	0.326188
GLG1	chr16	74641172	-	22	GCACACACCCTGGACCGGC	0.34247
GNAI2	chr3	50273287	+	21	GCGGATCTGTTAACCCGA	1.27845
GNAI2	chr3	50273315	-	23	GGTTAACAGATCCGCCCTCC	1.14276
GNAI2	chr3	50273060	+	22	GGTTGCAGCTAGTCGAAAA	0.270492
GNAI2	chr3	50273141	+	23	GTTTTGGGATCTACGAACTC	0.321194
GNAI2	chr3	50273080	+	24	GGTTTACCGCCTTCTCCCTCT	0.270984
GNAI2	chr3	50273265	+	24	GGTGGGGATCCGGTGCCCTCG	0.57879
GNAI2	chr3	50273276	+	24	GTTAACCCGAGGGTGGGGATC	0.501903
GNAI2	chr3	50273282	+	23	GATCTGTTAACCCGAGGGTG	0.367168
GNAI2	chr3	50273210	+	23	GAGTTGGGCGAGTTAGGTGG	0.254212
GTSE1	chr22	46692253	+	24	GCCTGAGGACCGCCGAGGGCG	-0.0525825
GTSE1	chr22	46692322	+	24	GCCGGAGCTGCACAGCCTGTG	0.76602
GTSE1	chr22	46692522	+	24	GTATAGCAGCTCCTTGTGTGT	0.910817
GTSE1	chr22	46692264	-	24	GACAGGCTCCCGCCACGCCCT	0.827249
GTSE1	chr22	46692290	-	24	GTCCTCAGGCCTTGGCGGTTG	0.922917
GTSE1	chr22	46692303	-	24	GGCGGTTGGGGAAGCCCGCCA	0.384024
GTSE1	chr22	46692310	-	24	GGGGAAGCCCGCCAAGGGCGA	0.897689
GTSE1	chr22	46692401	-	24	GCGCCCCAGTGCGTGCCTCGG	0.950397
GTSE1	chr22	46692586	-	23	GGATACCTAGTGACACTTGG	1.12669
GTSE1	chr22	46692259	+	24	GCCAAGGCCTGAGGACCGCCG	0.297362
HDGFRP2	chr19	4472186	+	24	GCCTGCCGACGCGCGCTTATT	-0.081571
HDGFRP2	chr19	4471997	+	24	GAGACTCTAATGGGAGGTTAT	1.20429
HDGFRP2	chr19	4472007	+	22	GTAACCCAGAGACTCTAAT	0.974835
HDGFRP2	chr19	4472044	+	24	GCAGTTAACGGGATTGGATAA	0.33454
HDGFRP2	chr19	4472078	+	24	GGAGGCGACCAATAAGAACAG	0.561726
HDGFRP2	chr19	4472146	+	24	GTTCAGCCCTCCGGCCGTCAC	0.103674
HDGFRP2	chr19	4472037	-	24	GAGTCTCTGGGTTACGCCCCT	0.257998
HDGFRP2	chr19	4471942	+	23	GACGCTCTAAGGGAGTGAAG	0.820875
HES7	chr17	8027648	-	22	GGCTGGTTTACAGACCGTA	0.351586
HES7	chr17	8027682	-	23	GGCGGGACCCAGCTGAAAGG	0.318958
HES7	chr17	8027532	-	23	GATTCTGCCCCTCTAGGACC	1.60517
HES7	chr17	8027463	+	24	GGGTCCTATCCCTCCTACCCT	0.0205435
HES7	chr17	8027485	+	24	GGATGTCGAAGGGGGCGGGGT	0.357718
HES7	chr17	8027491	+	24	GAATCTGGATGTCGAAGGGGG	0.0960135
HES7	chr17	8027497	+	24	GGGGCAGAATCTGGATGTCGA	0.0464297
HES7	chr17	8027641	+	22	GCCTCCTTATACAGCCTTA	0.170976
HES7	chr17	8027539	-	24	GCCCCTCTAGGACCCGGCACG	1.03711
HES7	chr17	8027628	-	24	GTGAGGGGTGAATGGGGGCAC	0.0352588
HEXIM1	chr17	43224504	-	24	GGTCCTCTCAGTCCCTGTTTA	0.709617
HEXIM1	chr17	43224370	-	23	Gcaaacgtgctggaatgtca	0.988619
HEXIM1	chr17	43224422	-	24	GGGTCACTGGGTGTGTGGCGA	0.873054
HEXIM1	chr17	43224430	-	24	GGGTGTGTGGCGAAGGAGAAG	0.562592
HEXIM1	chr17	43224473	-	24	GGCCTCAGTGACTGGTATGGA	0.690114
HEXIM1	chr17	43224608	-	23	GAATCCCCTGCAGCAAGTTT	0.503767
HEXIM1	chr17	43224481	-	23	GACTGGTATGGAGGGTTCTC	1.13833
HEXIM1	chr17	43224323	-	25	Gccaggctgtggtgaggtcaca	0.734702
HEXIM1	chr17	43224551	+	23	GGGGGGGCCGATTCCCCCGG	-0.137721
HEXIM1	chr17	43224360	-	23	Ggtacacagtgcaaacgtgc	0.866807
HIF1A	chr14	62162180	+	24	Gggcaagggcggaggcgcgct	0.453895
HIF1A	chr14	62161885	-	24	GGCACCGCCTTCCTTCGGAGA	1.09226
HIF1A	chr14	62162080	-	24	GTCGCTCGCCATTGGATCTCG	0.228733
HIF1A	chr14	62162099	-	23	GAGGAACCCGCCTCCACCTC	1.10527
HIF1A	chr14	62162087	+	23	GCCCGCCTCACCTGAGGTGG	0.34704
HIF1A	chr14	62162032	-	22	GATTGGCTGAGAGCGGCGT	0.331096
HIF1A	chr14	62162065	+	23	GCGGGTTCCTCGAGATCCAA	0.547904
HIF1A	chr14	62161873	+	23	GGACTCTGCGCCTTCTCCGA	0.802472
HIF1A	chr14	62161866	+	23	GCGCCTTCTCCGAAGGAAGG	0.559657
HIF1A	chr14	62161940	+	24	GTGCTCGTCTGTGTTTAGCGG	0.512892
HK2	chr2	75060899	+	24	GCGACTGGAAAAACGGGCCTC	0.129276
HK2	chr2	75060930	+	23	GGGAGCGTGATCGCGGACCC	-0.0247592
HK2	chr2	75060958	+	22	GCCGCGTCAGGCTCGGCTA	0.574396
HK2	chr2	75060964	+	24	GAGCCACCGCCGCGTCAGGCT	0.678687
HK2	chr2	75060993	+	23	GGCTAAAGGCTGGGACGGAA	0.944724
HK2	chr2	75061007	+	23	GACGTGTGGTCCGTGGCTAA	1.15537
HK2	chr2	75061021	+	22	GcgccTGAGATGGGACGTG	0.899903
HK2	chr2	75060831	-	23	GATGCTTTAGACGTGTGACT	0.298619
HK2	chr2	75060841	+	23	GCATCTCGGGATCATGTGAG	0.18519
HK2	chr2	75060878	+	23	GGACCAGCACACGCCCTGTG	0.354093
HMGN2	chr1	26798649	-	23	GCCGTGAGTGTCGCACGGCT	-0.0180868
HMGN2	chr1	26798935	+	22	GCCCCGGACCGGTTAGAAC	-0.0556174
HMGN2	chr1	26798899	+	24	GCCGCCGTTCATTGGCCCAGC	-0.0216173
HMGN2	chr1	26798860	+	24	GTTTAAACTCACCTCCTCTGG	1.33133
HMGN2	chr1	26798783	+	24	GAGGGGGTGGGGGCGCAGTCG	0.331697
HMGN2	chr1	26798767	+	23	GTCGGGGTGGCGCGCGTCGA	0.929833
HMGN2	chr1	26798734	+	23	GGAGGGGTGCGCGAGTCGGC	0.559843
HMGN2	chr1	26798666	-	24	GGCTTGGAGAAGTGGGTTGCT	0.73884
HMGN2	chr1	26798928	-	24	GGGCCAATGAACGGCGGCGGG	0.097306
HN1L	chr16	1728048	+	24	Gcggcgggccgggcgggccct	0.223419
HN1L	chr16	1728024	-	24	GCTCGCGGGCTCCCGCAGACC	0.607837
HN1L	chr16	1728148	+	21	GCCCACCCCCGACGACTT	0.862308
HN1L	chr16	1728134	+	22	GACTTAGGCTTTGAACGGT	0.159307
HN1L	chr16	1728106	+	24	GCGCCCGCAGCCGATTGGGGA	1.42003
HN1L	chr16	1728071	+	24	GCGGAGGTGGGAGCTCGCATT	0.717666
HN1L	chr16	1727991	+	24	GGGAGCCCGCGAGCCGACCGC	0.5243
HN1L	chr16	1727924	+	24	GGGCGCGCGGCCCTGAAGAAC	0.0668145
HN1L	chr16	1728065	+	24	GTGGGAGCTCGCATTgggcgg	0.385338
HN1L	chr16	1728032	+	24	GccctgggacggccgcgcccT	0.077983
HNF4A	chr20	43029560	-	24	GAATTAGGGGATCTCGGAGGT	0.228111
HNF4A	chr20	43029794	-	23	GCCCCGCCCAGCCTATCCAC	0.688456
HNF4A	chr20	43029800	-	24	GCCCAGCCTATCCACCGGCGG	1.52904
HNF4A	chr20	43029846	+	25	GTCTTGGCCTAGCCTCTGTGAA	0.173558
HNF4A	chr20	43029828	+	24	GAAGGGGTGGAGGCTCTGCCG	0.0281338
HNF4A	chr20	43029788	+	23	GTTAATCGGTCCCCCGCCGG	0.749381
HNF4A	chr20	43029728	+	22	GGTTTCTGGCTGACACCCG	0.132644
HNF4A	chr20	43029708	+	23	GGGTGCTAATTACAACTGCT	0.514714
HNF4A	chr20	43029570	+	24	GGCATTCTAACTGATACTATC	0.00409278
HNF4A	chr20	43029858	-	23	GAGCCTCCACCCCTTCACAG	0.721577
HOXA13	chr7	27239848	+	22	GCATACGCCGTGGGCGGAG	0.0873948
HOXA13	chr7	27239856	+	23	GCCCGCTTTGCATACGCCGT	0.0106612
HOXA13	chr7	27239948	+	24	GGTGAATGGTgcgcggccgcg	0.499455
HOXA13	chr7	27239781	+	24	Gcgcgatccgcccccctcgct	0.143371
HOXA13	chr7	27240051	+	23	GCGCGGGTCTGGGCCCCACT	0.78761
HOXA13	chr7	27239982	-	23	GcACCATTCACCCGGGGGAG	0.181389
HOXA13	chr7	27240080	-	23	GGGCCCAGACCCGCGCAACC	0.880312
HOXA13	chr7	27240040	+	24	GGGCCCCACTGGGATAAAGGA	0.25971
HOXA13	chr7	27239998	-	24	GGGAGAGGCGGAGGAACGTGC	0.673212
HOXA13	chr7	27239889	+	24	GACGGGTGCACCGTGCAGAGC	1.33208
HOXB9	chr17	46703922	+	23	GATATGGAGTGCGGTGCGGA	0.921201
HOXB9	chr17	46704016	+	24	GGGGACCGGGCGGCCGGTAGC	0.0623502
HOXB9	chr17	46704211	+	23	GGGCCTCTATGGCTTCTCCC	1.02604
HOXB9	chr17	46703948	-	21	GCACCGCACTCCATATCG	1.05276
HOXB9	chr17	46703990	-	22	GCAATGTGCTATCACGTCA	0.784184
HOXB9	chr17	46704216	-	24	GagggagagagCCCCAGCCCG	0.679055
HOXB9	chr17	46704166	-	24	GAGCCCTCTCCCCAGGCGGGT	0.576817
HOXB9	chr17	46704088	-	24	GTTCTCAACATGGGGCGGCGG	0.64167
HOXB9	chr17	46704077	-	24	GAAGGGGGGCAGTTCTCAACA	0.469427
HOXB9	chr17	46703999	-	24	GCTATCACGTCAGGGCTCCGG	0.807823
HOXC13	chr12	54332336	+	24	GGATCTCAGGTAGGCCAAAGG	0.214234
HOXC13	chr12	54332313	+	24	GCGGGAGCTGGGAGATTTAAA	0.6731
HOXC13	chr12	54332239	+	23	GCTGAATTTGGCCGACGCAA	0.38328
HOXC13	chr12	54332230	+	22	GCCGACGCAAAGGGGTGTA	1.11144
HOXC13	chr12	54332196	+	23	GTAACTGGGCGCCTCCGCCT	0.796223
HOXC13	chr12	54332207	-	24	GCACATCCTATGCCTAGGCGG	1.02587
HOXC13	chr12	54332432	-	24	GAACCCCAGGAGACCTGGCCG	0.337011
HOXC13	chr12	54332392	+	24	GGGGTTCCCTCCCCTCGAGGT	0.302896
HOXC13	chr12	54332182	-	24	GCGGTAGGGGGTCTGTCTCTC	0.862683
HOXC13	chr12	54332167	-	21	GTGATCGGCTTGGCGGTA	0.162221
IER5L	chr9	131940820	-	22	GTCTGCAGCATAGGTCGCC	0.276602
IER5L	chr9	131940649	+	24	GATTGGCCAGCCGAGTAGCCC	0.20444
IER5L	chr9	131940706	+	24	GTTGGAGGCCCGGGGTCCGTT	1.11743
IER5L	chr9	131940785	+	23	GCTGCAGACTGCGGCCCCGG	0.965186
IER5L	chr9	131940816	+	24	GGCTTCAACGTGGCCGCTGCC	0.185594
IER5L	chr9	131940827	+	23	GGCAGCCGCGGGCTTCAACG	0.917389
IER5L	chr9	131940866	-	23	GCTGCCCTCGCCTTAGGTCC	0.241541
IER5L	chr9	131940848	+	23	GCTCCCGGGACCTAAGGCGA	0.58268
IER5L	chr9	131940910	+	24	GAGGCCCAGCCGTGCGGAAAG	0.408466
IGDCC3	chr15	65670598	+	25	GGTCCCCGGCTGGCCCGCGGGG	0.0844169
IGDCC3	chr15	65670645	+	23	GGACCCACTCCCCAGTCCGC	0.571494
IGDCC3	chr15	65670666	+	24	GCTGTGTGTCTTTCCGCAGCC	0.112312
IGDCC3	chr15	65670508	-	22	GGCGAGCGCTTTAAGCGGC	0.183254
IGDCC3	chr15	65670518	-	25	GCTTTAAGCGGCCGGACATTCC	0.835729
IGDCC3	chr15	65670556	-	25	GCGCCCCCTGCGCTTTGAACTG	0.731618
IGDCC3	chr15	65670657	-	23	GAAGTGGACACCAGCGGACT	0.172761
IGDCC3	chr15	65670566	+	24	GGCTGCAGCCCGGGACGGCGC	1.09056
IGDCC3	chr15	65670488	-	22	GTCTGGGGAACAAAAGAGC	1.07371
IGF2BP1	chr17	47074544	-	24	GGGGCCAGGTTCTTGCAAAGG	0.927214
IGF2BP1	chr17	47074566	-	24	GGAAGGGGCCTGTAGAGCTTC	0.949611
IGF2BP1	chr17	47074529	-	23	GGGGCGCTTCCCTAGGGGCC	0.0748715
IGF2BP1	chr17	47074627	-	24	GTTGAGTTCCCCACCCTCAGG	0.659461
IGF2BP1	chr17	47074648	-	23	GGGAGATTATCGGGTTTGGC	0.72519
IGF2BP1	chr17	47074659	-	22	GGTTTGGCCGGAGGGCCGA	0.984482
IGF2BP1	chr17	47074675	-	24	GCCGAGGGGCCCTGTGGCGTC	1.06591
IGF2BP1	chr17	47074692	-	23	GTCGGGGGTCTTTCCCTGCA	0.773945
IGF2BP1	chr17	47074699	-	24	GGTCTTTCCCTGCAGGGTGGG	0.245928
IGF2BP1	chr17	47074594	+	24	GTGGGGAACTCAACTCACCCC	0.937556
IGF2BP3	chr7	23510421	+	23	GTCAGCGCCCCGCTTGGTGC	0.910088
IGF2BP3	chr7	23510427	+	23	GTGACCGTCAGCGCCCCGCT	0.689095
IGF2BP3	chr7	23510318	-	25	GAGCCTCAATTAGAGTGGGTTT	0.784035
IGF2BP3	chr7	23510467	-	24	GGTCACAACTCGAGTTTGTAA	0.247982
IGF2BP3	chr7	23510434	-	24	GGAACCGCAGCCGGCACCAAG	0.720197
IGF2BP3	chr7	23510415	+	25	GCGCCCCGCTTGGTGCCGGCTG	0.823648
IGF2BP3	chr7	23510481	-	25	GTTTGTAAAGGGTTATCTGGTC	0.311681
IGF2BP3	chr7	23510371	-	25	Gaggggaaacgagattgggaga	1.26626
IGF2BP3	chr7	23510249	+	25	GTTGATTTGTAGTTTGAACACG	-0.0551796
IGF2BP3	chr7	23510364	-	24	Gagggggaggggaaacgagat	0.366893
IKZF3	chr17	38020571	-	23	GCCGGTGCGCGGGGTTACAG	1.04333
IKZF3	chr17	38020609	-	23	GCTTTAAAGGACGCTGGCCG	0.139253
IKZF3	chr17	38020761	-	22	GACATCACACGGAGGGTCG	0.114912
IKZF3	chr17	38020553	-	24	GGGCAGGAGCCGGCGACCTGC	0.761841
IKZF3	chr17	38020603	-	23	GCGGCGGCTTTAAAGGACGC	0.724215
IKZF3	chr17	38020532	-	23	GCGTCGGCGCAGACTGAAAA	1.19483
IKZF3	chr17	38020665	+	24	GATGCGACATTTCCATCCTGT	0.0941608
IKZF3	chr17	38020635	+	22	GGGTTTGACATTCGAAAGG	0.548644
IKZF3	chr17	38020581	-	23	GGGGTTACAGCGGCGCTGGC	0.343635
IKZF3	chr17	38020501	+	23	GTCTGCGCCGACGCGGCTGC	0.101395
INCENP	chr11	61891339	+	24	GCAATCTGCGGGACTAAGAGG	0.0777924
INCENP	chr11	61891174	+	24	GCTTTCTTTCTTCTCCAAGCA	0.661362
INCENP	chr11	61891197	+	24	GAGCACTGCGAAGGCCACGCG	0.730685
INCENP	chr11	61891255	+	23	GAGGAAGTAGATCCCCGCCT	0.484211
INCENP	chr11	61891332	+	24	GCGGGACTAAGAGGCGGGGAA	1.04702
INCENP	chr11	61891352	+	24	GCCATATCCACTAGCAATCTG	0.0110787
INCENP	chr11	61891248	-	23	GACTCGTAGTTCCAGGTCTG	0.143002
INCENP	chr11	61891226	-	24	GTGGCCTTCGCAGTGCTCGCC	0.399434
INCENP	chr11	61891314	-	23	GCAGCACCCGGAAGCTGAGG	1.2223
INCENP	chr11	61891206	-	24	GAGAAGAAAGAAAGCCGCGCG	0.52
IRF1	chr5	131826288	-	24	GCGCGAGGGTCCCGGCGACGC	0.130185
IRF1	chr5	131826332	-	24	GAGCGCGACTCCGAGTGGAAG	-0.0883575
IRF1	chr5	131826273	-	23	GATTCGGCGGTCGCGCGCGA	0.0933985
IRF1	chr5	131826136	-	24	Ggcccgggcaacgccgcgcgc	0.0642807
IRF1	chr5	131826586	-	23	GGCTGCGTGCCGTCATTTCG	0.318793
IRF1	chr5	131826619	-	23	GTTGTAGAGCTAGCGGCGAA	0.948009
IRF1	chr5	131826686	-	24	Gccaccgccccggggccaccg	1.21982
IRF1	chr5	131826863	+	24	GGCGATCCCCTCACCTGCGTT	0.0802885
IRF1	chr5	131826873	-	24	GGGGGTATATCTCCCGAACGC	0.207609
IRF1	chr5	131826126	+	24	GGCTGGAGACTcgccggcgcg	0.00789791
IRF1	chr5	131826166	+	24	GGCGCGCGGGGCACCAGGAAG	-0.0547274
IRF1	chr5	131826181	+	22	GCGTCGAATAAAAGGCGCG	0.136932
IRF1	chr5	131826205	+	23	GCCTTTGAGGCGCGGGGCAC	-0.017797
IRF1	chr5	131826211	+	23	GAGTACGCCTTTGAGGCGCG	-0.0352026
IRF1	chr5	131826811	+	23	GAGGGTGAAAAGATGGCCCC	0.647682
IRF1	chr5	131826692	+	23	GGGTGGATTGGGAGCGCTcg	0.832166
IRF1	chr5	131826642	+	24	GgcgcccggccggAGAGGGTG	-0.0634234
IRF1	chr5	131826573	+	23	GCCTGATTTCCCCGAAATGA	0.0935167
IRF1	chr5	131826554	+	24	GACGGCACGCAGCCGGCCAAT	-0.0473721
IRF1	chr5	131826235	+	24	GCCGAATCGCTCCTGCAGCAG	-0.095144
IRX5	chr16	54965031	+	24	GCCCTGCGAGGGCGAGCGGGC	-0.0399064
IRX5	chr16	54964442	-	25	GAAGAGGAAAGTTGGAAGAGAT	0.52849
IRX5	chr16	54964451	-	24	GTTGGAAGAGATCGGCGCTCC	0.336996
IRX5	chr16	54964476	-	25	GATGTGATTGTCATCCTGGGGC	0.576578
IRX5	chr16	54964668	-	24	GgcgaggCGCGCCTGGCGGCC	0.0478116
IRX5	chr16	54964663	-	24	GagagggcgaggCGCGCCTGG	0.696645
IRX5	chr16	54965017	+	25	GAGCGGGCGGGCACCTGGCCTC	0.0371047
IRX5	chr16	54964678	-	24	GCCTGGCGGCCGGGTTGGCTG	0.642931
IRX5	chr16	54964722	-	24	GTCCTCCCACCGACTACACCC	-0.339206
IRX5	chr16	54964835	-	23	GCCCCCCGGTGCAAAGAGCG	0.675127
IRX5	chr16	54964891	-	25	GGGAGGGGAAAAAAAGCCCAGC	-0.0763561
IRX5	chr16	54964939	-	24	GGGCGCGGCGGTCGCAGCCGG	0.0755943
IRX5	chr16	54964962	-	25	GGCGCGCGGGAAGCCAGCGAGG	0.265976
IRX5	chr16	54964991	-	25	GCGGGCCGGAGCCCCGGAGCCG	-0.209341
IRX5	chr16	54964615	-	24	Ggcgagaggagcgccagcgag	0.857976
IRX5	chr16	54964769	+	24	GGTCCTGCCAAGATGCTAAGT	0.0414663
IRX5	chr16	54964883	+	23	GCGCCTCGCTCGCCCCAGCT	-0.0346796
IRX5	chr16	54964679	+	24	GGACTGGCAGGAGCTTCTGGG	1.44538
IRX5	chr16	54964466	+	23	GACTCTCGAGCGCCGGCCCC	0.615105
IRX5	chr16	54964719	+	24	GCGCCCGAAGCTCCTCCTTCC	0.0501566
ISL2	chr15	76628890	+	24	GTGGGCCAACCCTGATTGGCC	-0.0695165
ISL2	chr15	76628739	+	24	GAGCTTCCTCTTGGACTTTCG	0.393671
ISL2	chr15	76628862	-	24	GAGGATCCTTGTAGGTTTCGG	0.461881
ISL2	chr15	76628853	-	24	GGCATGAGAGAGGATCCTTGT	1.12745
ISL2	chr15	76628792	-	24	GTAACGGCCGCGGAGCCAGCT	0.993285
ISL2	chr15	76628878	+	23	GATTGGCCCGGAGTGAACAA	0.879261
ISL2	chr15	76628781	-	23	GCTCAGAGTTGTAACGGCCG	0.420965
ISL2	chr15	76628952	+	24	GGCTGATGGGCGGGGTGGGTT	0.239112
ISL2	chr15	76628919	+	24	GGGGGTGAAGGGAGATTGGCT	0.658419
ISL2	chr15	76628895	+	23	GGAAGTGGGCCAACCCTGAT	0.797742
ITM2B	chr13	48806972	+	22	GTCCCCACCGCGAGCCTAA	0.159904
ITM2B	chr13	48807024	+	23	GGGTACAAGGGACTAACCTT	0.251823
ITM2B	chr13	48807109	+	24	GTTCTGAATTCGCTCCCAACC	0.0517628
ITM2B	chr13	48807149	+	24	GAGAGGGATGGGTGTCCCTCT	0.029947
ITM2B	chr13	48807013	-	23	GACAGGGTACAGGGAAGCGG	0.374155
ITM2B	chr13	48807018	-	22	GTACAGGGAAGCGGCGGTC	0.355197
ITM2B	chr13	48807113	-	24	GCACTCGGCCTGGAGGTAACC	0.440268
ITM2B	chr13	48807177	-	23	GGGACACCCATCCCTCTCCG	1.14342
ITM2B	chr13	48807207	-	24	GGGATCCGGCGCCCAGCTGCG	1.41631
ITM2B	chr13	48807044	+	24	GTGAACTTTCCTGAGTTCGCC	0.0357467
JMJD1C	chr10	65029247	-	26	GTTTTTGCTTTCCAGATTTACCA	-0.188477
JMJD1C	chr10	65225903	-	23	GGTCCGTCCAGATCCAGAgg	-2.26612
JMJD1C	chr10	65225862	-	24	GGAAAGTAGTGCCCGGCCCTG	0.934167
JMJD1C	chr10	65225840	-	23	GTCGGCGGAACCACCGCAGA	0.374327
JMJD1C	chr10	65225799	-	24	GTCTCCTTCCGCCGGCGCGGG	-0.892246
JMJD1C	chr10	65225790	-	24	GCGCAGCGCGTCTCCTTCCGC	-0.146157
JMJD1C	chr10	65029332	-	28	GCATCAAATATACTTTGTATGTTTT	0.151025
JMJD1C	chr10	65029129	-	21	GGCTGCGGCCATAGAGAC	3.06571
JMJD1C	chr10	65029012	-	24	GCTTAGGGCACACTGAGAGAA	1.24163
JMJD1C	chr10	65029056	-	22	GTAACTAATCCCCCGTCAC	2.0001
JMJD1C	chr10	65028996	-	23	GAGAACGAGTACTTGGCTTA	2.20041
JMJD1C	chr10	65225831	+	22	GGGCACTACTTTCCGTCTG	0.358297
JMJD1C	chr10	65225780	+	23	GCCCCGCCCGCGCCGGCGGA	-0.0688254
JMJD1C	chr10	65225729	+	23	GGAGGGAGACGGAGCAGTAC	0.2079
JMJD1C	chr10	65029233	+	26	GCACTTTCTCACCTTGGTAAATC	-0.215646
JMJD1C	chr10	65029195	+	24	GTATTTGCATTTGCTTTATGA	0.156531
JMJD1C	chr10	65029117	+	27	GTTAAAATTATGAGCCAGTCTCTA	0.762364
JMJD1C	chr10	65029047	+	25	GTGACTCCATCAGCACCTGTGA	1.12528
JMJD1C	chr10	65028968	+	23	GCCAAGTACTCGTTCTCATT	0.928945
JMJD1C	chr10	65028911	+	26	GTTTCCACGCAGACAGAGTACAG	-0.309605
JMJD1C	chr10	65028888	+	24	GGAAAGGCTTTCTCCAGCTGA	0.269851
JMJD1C	chr10	65029110	-	28	GTCACATTACTAGTGATTACTCATT	1.00288
JMJD1C	chr10	65225718	+	24	GGAGCAGTACTGGCCGCGGCG	0.112668
JUN	chr1	59250015	+	24	GTCAGCCCACAATGCACCGGG	-0.179035
JUN	chr1	59250136	-	24	GCTCAAGTTCACGGCTGCGGA	0.0909084
JUN	chr1	59249953	+	23	Gggccgagaggcgtgcggca	0.585314
JUN	chr1	59249919	+	24	GagaaagaagggCCCGACTGT	0.493888
JUN	chr1	59250082	-	23	GTGACGGTGGCTGCCGCGAG	0.34127
JUN	chr1	59250047	-	24	GCATTGTGGGCTGACGTCTTG	0.150166
JUN	chr1	59249929	-	24	GCTCCGCTGCCCTCCTACAGT	0.636387
JUN	chr1	59249884	-	24	GAAGATTCTTCTCTGGGCCCG	0.234203
JUN	chr1	59249990	+	22	GGGAAAAACGGCCCgggga	1.7783
KDELR1	chr19	48894981	+	23	GGGCGAACCGGTGCTGGATT	0.616542
KDELR1	chr19	48895076	+	24	GCAGGATTTTTCAAGCTCAGA	0.0226476
KDELR1	chr19	48894942	+	24	GCGACCCTCCCAAGTTCCTAT	1.77407
KDELR1	chr19	48895180	+	24	Ggtctaggggaggaagtaggt	0.185042
KDELR1	chr19	48894897	+	24	GCGCCGCCACGGCAAAGCAGG	0.609389
KDELR1	chr19	48894877	+	24	GAGGTGGGCGATAGGGGGCGC	-0.196666
KDELR1	chr19	48894868	+	24	GATAGGGGGCGCCGGGGATCC	0.108479
KDELR1	chr19	48894909	+	23	GGGTGCGTTTAGCGCCGCCA	0.0834316
KDELR1	chr19	48894996	-	23	GAAAGTGCCAAATCCAGCAC	0.582276
KDELR1	chr19	48895054	+	25	GGGCAGTCTCTACATCCCTGCA	0.202053
KDELR2	chr7	6524198	+	24	Gggggtggaggaactctcatt	0.403504
KDELR2	chr7	6523927	+	23	GAGTCCGGGGTCTTCTTGCA	1.15094
KDELR2	chr7	6523940	+	24	GGGAAAATTTGGCAGAGTCCG	0.795115
KDELR2	chr7	6523952	+	24	GGAAACCCGGCAGGGAAAATT	1.03
KDELR2	chr7	6523983	+	26	GTAAAGGAAACTGCTGGCACCCG	0.301975
KDELR2	chr7	6524002	+	25	GAGTGTTATTTCAAAAAAGTAA	0.00926822
KDELR2	chr7	6523988	-	24	GCCGGGTTTCCGGCTTCTCCT	-0.00268491
KDELR2	chr7	6523945	-	24	GACTCCCTTGCAAGAAGACCC	0.81906
KDELR2	chr7	6524026	+	25	GGGAGGAAAGAAAAGATCCCCA	0.140771
KIAA1804	chr1	233463315	-	24	GGCGCCcgggacgggtcaagg	1.33672
KIAA1804	chr1	233463339	-	24	Gcggaatgaacctggagaggg	0.437809
KIAA1804	chr1	233463462	-	24	Ggccctggcgcggctagggtg	0.548864
KIAA1804	chr1	233463217	-	24	Gggaagtgaacctggcgaggg	0.237732
KIAA1804	chr1	233463451	-	24	Gggggcggggcggccctggcg	0.0139238
KIAA1804	chr1	233463394	-	23	Gactggcctaggggcgggcc	0.0529817
KIAA1804	chr1	233463431	-	22	Gtgcggaatggagccggag	1.11441
KIAA1804	chr1	233463268	-	24	GgtggggcgAACCTAGGAAGG	0.237245
KIAA1804	chr1	233463241	-	24	Ggcgggatggtgcagttggtg	0.424111
KIF11	chr10	94352894	-	24	GCCGAGTCGTTGCTTAGTTTC	0.0780911
KIF11	chr10	94352939	-	22	GTGATTTGGCGGCTCCGAC	0.1362
KIF11	chr10	94352981	-	24	GCCAGAGTACCGGGTAGAGAG	0.0415123
KIF11	chr10	94352842	-	24	GCGCCAGCGCAGCCATTGGTC	0.497122
KIF11	chr10	94352758	+	22	GCCCCCGGAGCGTGGCCTA	0.442515
KIF11	chr10	94352805	+	24	GCGCTGGCGCGCAAGGCACCA	0.241237
KIF11	chr10	94352932	+	23	GGCGTTTGTCCCGCGCCAGT	0.118618
KIF11	chr10	94352777	-	24	GTTCCCGTAGGCCACGCTCCG	0.237879
KIF11	chr10	94352742	+	24	GCCTACGGGAACGTAAAGAGG	2.06036
KIF18A	chr11	28130227	-	24	GATCTTTTGGGTTGAGGCCTC	0.123821
KIF18A	chr11	28130250	-	24	GCTTCATTTCTCAGGACTTCC	-0.0266061
KIF18A	chr11	28130241	-	23	GGCCTCAGGCTTCATTTCTC	-0.1765
KIF18A	chr11	28130136	-	24	GTGAGGCCTCCAAGAAGTTGT	0.314472
KIF18A	chr11	28130066	-	24	GCTAGGGGGAGAGGTGGAGTT	0.586489
KIF18A	chr11	28130020	-	24	GGGTGTGAGTGAGACTGCTGC	0.797402
KIF18A	chr11	28129999	-	23	GGGCCCGGTCCCAGAGTTAA	1.0648
KIF18A	chr11	28130119	+	22	GGTCCCTACAACTTCTTGG	0.263888
KIF18A	chr11	28129957	+	24	GCCCTGCACCCGCCGGTCTAC	1.1378
KIF18A	chr11	28130087	-	23	GGGTGTGGATTAATGGGTTC	0.196482
KIF18B	chr17	43025239	-	23	GTTGCGAGAGCCGTTCACAG	0.525255
KIF18B	chr17	43025293	-	23	GTTTCCCAGGCGGTGTCTCC	1.18107
KIF18B	chr17	43025195	-	24	GTCAGCGTCCGTATCGCTGAT	-0.0066726
KIF18B	chr17	43025332	-	24	GTAGCGGGCAGAAGCCAACGC	0.670265
KIF18B	chr17	43025155	-	24	GTTCAAATTAGCCGGGCGGGC	-0.04084
KIF18B	chr17	43025252	+	24	GAAACTGCAGCCGACAGGAAG	0.324162
KIF18B	chr17	43025172	-	24	GGGCCGGACCGTGCTTCCTAT	0.00959899
KIF18B	chr17	43025338	-	24	GGCAGAAGCCAACGCAGGGTT	1.14866
KIF18B	chr17	43025165	+	22	GATACGGACGCTGACCAAT	0.00395815
KIF2C	chr1	45205346	-	23	GTAGCGGCGAAGTTCCCAGA	0.577492
KIF2C	chr1	45205379	-	22	GGGGTGTGGCCAGACGCAT	0.200341
KIF2C	chr1	45205367	+	24	GCTTGGCACCGCCCATGCGTC	0.0994509
KIF2C	chr1	45205318	+	23	GGGAACTTCGCCGCTACGTG	0.0247509
KIF2C	chr1	45205298	+	23	GGGTCTGGGGCTCCCATTTC	1.00659
KIF2C	chr1	45205270	+	24	GTCCTCGGTCACCTTGTACTG	0.789242
KIF2C	chr1	45205150	+	24	Gttcagtgacctcgagcaagt	0.00504581
KIF2C	chr1	45205402	-	24	GCGGTGCCAAGCGTAGGAAGA	0.89296
KIF2C	chr1	45205435	-	24	GCGTCTCCCCCAAGGCTCCGC	1.10045
KIF4A	chrX	69509809	-	24	GGTCGAAAAGAGGCCGGGCCA	0.530729
KIF4A	chrX	69509648	+	24	GTCTCAGGCAGAATGTGGGGC	-0.0634736
KIF4A	chrX	69509664	+	24	GCGGCTGAGAGTGCGGGTCTC	0.153113
KIF4A	chrX	69509672	+	24	GCGTTTATGCGGCTGAGAGTG	0.165682
KIF4A	chrX	69509603	+	24	GGTGAAGGAAGGGTCGATCTA	0.137298
KIF4A	chrX	69509804	+	21	GGTCAGCTCGTTGCACCC	1.03874
KIF4A	chrX	69509762	-	23	GCTCACTGACAATTCAGTCT	0.0588338
KIF4A	chrX	69509798	-	22	GCTCCGCAGGGTCGAAAAG	0.913842
KIF4A	chrX	69509703	+	24	GCTGTGGACTGCCCACTGGTG	0.917924
KIF4A	chrX	69509684	+	23	GAGGTGGTGCGGCGTTTATG	1.04333
KLF1	chr19	12998082	-	24	GATTGGCTGCAGCCTCTGATA	0.323652
KLF1	chr19	12998051	+	24	GAGGCTGCAGCCAATCAGCTA	0.139721
KLF1	chr19	12998344	+	24	GGAGCCTCAATCAGGGGGACA	0.548032
KLF1	chr19	12998353	+	22	GGGCTGTGGAGCCTCAATC	1.13625
KLF1	chr19	12998092	-	23	GCCTCTGATAAGGCAAAGCA	0.198846
KLF1	chr19	12998104	-	24	GGCAAAGCAAGGCAAGGCGGC	0.543214
KLF1	chr19	12998122	-	24	GGCGGGGGGGCACTGTTTCTG	1.00166
KLF1	chr19	12998222	-	24	GGTTGGGGGGTTCAGGGTTTG	0.0404838
KLF1	chr19	12998326	-	24	GAAAAGGCAGAAAGGGTATTC	0.278759
KLF1	chr19	12998363	-	24	GACCCCCTGTCCCCCTGATTG	0.862091
KLF16	chr19	1863760	+	24	Gcgcggctcggagagtggtgg	1.21028
KLF16	chr19	1863680	+	24	Gcgggctgtggccgcccccgc	0.33365
KLF16	chr19	1863824	+	24	GAGGCCGGAGTgggcgcgccg	0.214971
KLF16	chr19	1863850	+	22	GGCCTAAGACGCTAGGCGC	0.725186
KLF16	chr19	1863856	+	22	GCTCCGGGCCTAAGACGCT	1.06453
KLF16	chr19	1863677	-	24	Gcctgacgcgtcctgacgcac	0.648903
KLF16	chr19	1863829	-	23	Ggccggaggaacccgccccc	0.0667374
KLF16	chr19	1863897	-	22	GCGCGCCTTCTCCGCGCTA	0.550316
KLF16	chr19	1863647	+	24	Gtcaggacgcgtcaggcgggg	0.286364
KMT2A	chr11	118306918	+	24	GCATGCCCCGCCCTCCGGGAG	0.593933
KMT2A	chr11	118306992	+	24	GGGCGCTGCAACTCCATCCCG	0.959646
KMT2A	chr11	118307014	+	23	GGGCCTCCGCCTCTGACGCC	0.1028
KMT2A	chr11	118307075	+	24	GCCGGCCGCTATGCAGAGCGC	0.250689
KMT2A	chr11	118306931	-	22	GAGCAATGCCTCTCCCGGA	0.683532
KMT2A	chr11	118306959	-	24	GCATGCAGTTATCCAGGTTgc	0.123852
KMT2A	chr11	118307059	-	23	GAGGCCGCTATACAGATTGC	-0.0640012
KMT2A	chr11	118306846	+	24	GAGCGCGGGTTCCGGAGAGAG	0.4204
KMT2A	chr11	118306901	+	24	GGAGAGGCATTGCTCGGGAAA	1.35682
LHX1	chr17	35293699	+	23	GGCGGCTCCCCTGCACTGCT	0.132817
LHX1	chr17	35293746	+	23	GACCGAGCCTTGTGGAAGGT	0.15634
LHX1	chr17	35293780	+	24	GGCCAGAGTTCTGCTGTAGAG	0.306205
LHX1	chr17	35293805	+	22	GAGCGGGAATAGGCGCAGG	0.198403
LHX1	chr17	35293836	+	22	GGCGTGGGTTTCGATGGGA	0.318662
LHX1	chr17	35293856	+	24	GGGCCCCCTCCTGCTCCGGTA	0.536344
LHX1	chr17	35293931	+	23	GACCGCGTTTAGAGGATCAG	0.474322
LHX1	chr17	35293939	+	22	GCGGGGAGACCGCGTTTAG	1.30146
LHX1	chr17	35293972	+	23	GTAAACCATTCTGCATCCCC	1.1622
LHX1	chr17	35293761	-	24	GCTGCACCCCAACCTTCCACA	-0.0124571
LYL1	chr19	13213999	-	24	GCCCGAATGTCTGTGCTGATG	0.795866
LYL1	chr19	13214017	+	23	GTCACGCGGCCCCAACGGGC	0.343988
LYL1	chr19	13213908	-	24	GAGGTGCCTGGATGCACGCAG	-0.0220673
LYL1	chr19	13213871	-	24	GCCTCTGGGGACCCGGGCCCC	0.198628
LYL1	chr19	13213808	-	24	GACTCGGTCCGCCACCCCTCA	1.1693
LYL1	chr19	13214028	-	24	GGAGAGCCCTTTCCGGCCCGT	0.517921
LYL1	chr19	13213944	+	23	GCAAAGCCAAAGGGCAGACT	0.311539
LYL1	chr19	13213765	+	23	GTCCTGCCAGCGCCGGCTGG	0.185686
LYL1	chr19	13213738	+	24	GGCCGGGAGGCCCGCGCTGCT	1.03484
MAML2	chr11	96076464	+	21	GATTACTCACTCGCGCAG	0.193983
MAML2	chr11	96076722	-	24	GCCCTACATTACGCCCCGCTG	0.140316
MAML2	chr11	96076552	+	24	GCCAGGGCAGCTGAGATGCGC	0.563529
MAML2	chr11	96076524	+	24	GGGATTTACCTCTTCAGCCAC	0.46786
MAML2	chr11	96076605	-	22	GCATCAGACTCGGTTAAGC	0.359647
MAML2	chr11	96076530	-	24	GGAACGCAGAGGGCCTCCCAG	0.898852
MAML2	chr11	96076499	-	23	GAGTAATCGCAGCCAGGCAC	1.15431
MAML2	chr11	96076450	-	24	GAGAGCTCGTTCGAGGCTCCC	0.854008
MAML2	chr11	96076442	-	24	GAGGGCGGGAGAGCTCGTTCG	0.946841
MAML2	chr11	96076692	+	24	GGGGCGTAATGTAGGGCTGAA	0.0823467
MAML3	chr4	141075426	+	24	GCTCCTGCCGGGTGAGAGTCC	0.606008
MAML3	chr4	141075506	+	23	GTGTGGTTGGGGGCGTAGGA	0.674985
MAML3	chr4	141075516	+	24	GCGGGGCGGTAGTGTGGTTGG	0.966692
MAML3	chr4	141075531	+	24	GCTCTGGGCTTCTCGGCGGGG	0.973429
MAML3	chr4	141075706	+	23	GGATCGCTTGATACTTTCCT	1.05988
MAML3	chr4	141075413	-	23	GTGAGACAGGCCCGCGGACA	0.359862
MAML3	chr4	141075495	-	23	GGCTCCCGTCTCCGTCGCCT	0.411719
MAML3	chr4	141075585	-	24	GACGGAGAGAAGAAAGATTCT	0.567212
MAML3	chr4	141075439	+	24	GCGTGCCGCGCCCGCTCCTGC	0.650386
MAML3	chr4	141075694	-	24	GtgCGCGGGGACGCGCCTGGT	0.133012
MAP2K3	chr17	21187851	-	24	GCTGGCGGACTTGACAGAGAG	0.920201
MAP2K3	chr17	21187695	+	23	GCTGCTCCCTGCAGGCGCCC	0.682164
MAP2K3	chr17	21187885	-	24	GATCCTGGGCCTAAGGAGGGT	0.524287
MAP2K3	chr17	21187855	-	22	GGACTTGACAGAGAGCGGG	1.2693
MAP2K3	chr17	21187816	-	24	GGGCGGAGCCTGACCGGACCT	0.790394
MAP2K3	chr17	21187809	-	24	GTCCAGGGGGCGGAGCCTGAC	0.715029
MAP2K3	chr17	21187795	-	22	GGCGCGGCTTTAGTCCAGG	0.810499
MAP2K3	chr17	21187774	-	24	GCATGTTGACGGGCAGCGCGA	0.197462
MAP2K3	chr17	21187741	-	24	GGGCTCAGTGGGTCCCGGGAG	0.196124
MAP2K3	chr17	21187905	-	23	GGGGCGTGTGCTTGACAGGC	0.159762
MAP2K6	chr17	67410621	+	25	GTGAAAAGCGGCAAGGCCAAGA	0.369297
MAP2K6	chr17	67410645	+	25	GACACACACTCAGTAGAGTGAT	0.427401
MAP2K6	chr17	67410733	+	23	GGCTCTGATTTAAGGAAACG	0.840766
MAP2K6	chr17	67410741	+	25	GAGTCCACGGGGCTCTGATTTA	0.896186
MAP2K6	chr17	67410755	+	22	GTTCTCCGGCGGAGTCCAC	1.26305
MAP2K6	chr17	67410476	-	24	GTGTGAGGGTAAAACGTCTAC	0.172732
MAP2K6	chr17	67410629	-	25	GAACAAAACTGCCGCCCCGTCT	0.165142
MAP2K6	chr17	67410685	-	23	GTGTGTCTGACTTGTTTATC	0.0512358
MAP2K6	chr17	67410630	+	23	GTGATGGGTGAAAAGCGGCA	0.255114
MAP2K6	chr17	67410526	+	24	GGCTTGTCGAGAAGGTCTGTT	0.0295496
MAP4	chr3	48130620	+	24	GCGGTCCGCTTCGGCATTCGC	0.559328
MAP4	chr3	48130887	+	24	GccacatgcggctCACGGGAG	0.291456
MAP4	chr3	48130658	+	22	GGCCATCATAGAACAGCGA	0.765733
MAP4	chr3	47934644	+	24	GATGGAGCTCTTACGGGTTTT	0.182053
MAP4	chr3	48130517	+	24	GGCGGCAGGGCCAGCACCCAT	0.22073
MAP4	chr3	48130934	-	23	Ggtgagctctgaaacgtggc	0.256482
MAP4	chr3	48130882	-	24	GAGGACGCCACAGGTCCTCGG	0.17096
MAP4	chr3	48130859	-	23	GAAGGAACCCTTAGAGGAGC	0.903211
MAP4	chr3	48130837	-	24	GGTCGCGGGCCATCTGGGCTC	0.76342
MAP4	chr3	48130598	-	23	GTTGGGGCGAGGTGCGCCTG	0.885154
MAP4	chr3	48130524	-	23	GAGGGCTGTGGCGGACCAAT	0.401281
MAP4	chr3	48130647	+	23	GAACAGCGAAGGCAGTCGAT	0.943974
MAP4	chr3	48130439	+	23	GCTCGCCGGGTAGGCGGTGG	0.714085
MAP4	chr3	47933131	+	23	GGAGAAATTGAGTTCTACCG	0.0094402
MAP4	chr3	47951915	+	24	GAGCTGCCAAGAGCAAATCCA	-0.20409
MAP4	chr3	48130431	-	24	GCCTCTTGAGGGCCGGCGCAA	1.02132
MAP4	chr3	47932871	-	24	GACAAGATGGGCAGTTTCCCA	-0.106509
MAP4	chr3	47932930	-	23	GTCATGGAGCGCTTCATAGC	0.0388583
MAP4	chr3	47932976	-	24	GGACTAGGCATTGGGCTACTA	-0.00308986
MAP4	chr3	47932981	-	22	GCATTGGGCTACTAGGGGG	-0.159142
MAP4	chr3	47933015	-	24	GAAGAAGGCTCTTCTCGGGCA	-0.0531881
MAP4	chr3	47933039	-	23	GTTCAGGGTACTTATCTGCA	-0.0349447
MAP4	chr3	47934588	-	25	GCATTCATTCTCAGAGGAAGAG	0.0448123
MAP4	chr3	47951954	-	24	GGCAGCTCACATCTGTCACCT	0.0885035
MAP4	chr3	47952084	-	23	GCTTCCACTGTGGGTGTATC	0.0650865
MAP4	chr3	47934652	+	22	GCTACAGATGGAGCTCTTA	-0.171444
MAP4	chr3	48130420	+	24	GGCGGCGTCCCTCCCTTGCGC	1.03471
MAP4	chr3	48130418	-	22	GCTTCCTCGTCGCCTCTTG	0.0417588
MAP4K3	chr2	39664546	+	24	GAGCCGGAACGCGCAAGGGGT	0.673276
MAP4K3	chr2	39664529	+	23	GGTCGGGTGCGCGCCAGGCC	0.36215
MAP4K3	chr2	39664507	+	24	GGCGCGCTCCCTCCGGGATCG	0.448755
MAP4K3	chr2	39664613	+	24	GCAGAAAAGCCGAGGCGTTTC	0.19022
MAP4K3	chr2	39664622	+	23	GCGGGTCCGCAGAAAAGCCG	1.15473
MAP4K3	chr2	39664740	+	21	GGTCCAACTTTGTCGTTA	0.0215233
MAP4K3	chr2	39664588	-	24	GGCTCCGCGCGCCTGCCAGGC	0.401776
MAP4K3	chr2	39664611	-	24	GGGCCGGCGGCGGAACAGCTT	1.172
MAP4K3	chr2	39664676	-	24	GCTGCCGCCGGACGCTTGAAA	0.004534
MAP4K3	chr2	39664719	-	23	GGGTTAGGACTAGCAGAAAG	0.177726
MAP4K5	chr14	50999632	-	24	GGGTAGAGGAAGAAGGGCGAT	0.497675
MAP4K5	chr14	50999553	+	24	GACGGTTTAGCCAAGGCCCGT	0.359288
MAP4K5	chr14	50999683	+	24	GCCCCGCTGCCAGGTTACTTC	-0.0134267
MAP4K5	chr14	50999552	-	24	GGCACACGCCTGGGCATTCGT	1.59476
MAP4K5	chr14	50999617	-	24	GGCCTGTAGGGTGACGGGTAG	0.529179
MAP4K5	chr14	50999396	+	24	GCGGCACTCTGGTTCTGCGGC	0.59615
MAP4K5	chr14	50999658	-	23	GTAGCCCTCCAAGTTAAACA	0.307528
MAP4K5	chr14	50999697	-	23	GCACCGGGCCAGAAGTAACC	0.487382
MAP4K5	chr14	50999712	-	24	GTAACCTGGCAGCGGGGCGCC	0.134947
MAP4K5	chr14	50999724	-	25	GCGGGGCGCCGGGGAAGGAGGT	0.809086
MAP7D1	chr1	36621442	+	24	GACTCACCCGCCGCGGGGACT	0.582001
MAP7D1	chr1	36621555	-	21	GCTAGCGCGGCGAACTCC	0.129723
MAP7D1	chr1	36621527	-	24	GCGTACCAAGACGCGGACGCA	0.165905
MAP7D1	chr1	36621703	+	23	GCTGGCGCGTACCAAGTTCG	0.0178186
MAP7D1	chr1	36621696	+	24	GCGTACCAAGTTCGAGGCGGG	0.123075
MAP7D1	chr1	36621558	+	24	GCCACGGCCGAGCGGGCTCCA	0.691583
MAP7D1	chr1	36621488	+	23	GGTACGCGCCGCAGCGCCTG	0.03894
MAP7D1	chr1	36621477	+	24	GCAGCGCCTGAGGACTAAGTA	0.712015
MAP7D1	chr1	36621448	+	22	GGGTGACTCACCCGCCGCG	1.04129
MAP7D1	chr1	36621468	+	22	GGACTAAGTAGGGAGCGCT	1.24669
MAPK1	chr22	22222259	-	23	GCCCAGGCGAGCGACCGAGC	0.26411
MAPK1	chr22	22222262	+	24	GGGTCCCTCGCTGGCTCTGTT	0.313036
MAPK1	chr22	22222251	+	23	GGCTCTGTTCGGACCCTGCT	0.0895652
MAPK1	chr22	22222272	+	24	GCACAGCCCGGGGTCCCTCGC	2.42285
MAPK1	chr22	22222104	-	24	GCACTGCGACGGCGTTGACTG	0.117189
MAPK1	chr22	22222117	-	24	GTTGACTGAGGGGGCGCCACT	0.219777
MAPK1	chr22	22222138	-	23	GGCGCGGTCACGTGCATTCG	0.196866
MAPK1	chr22	22222158	-	24	GCGGTGCATTCGCGGGGGCGT	0.151075
MAPK1	chr22	22222152	-	24	GCATTCGCGGTGCATTCGCGG	0.125483
MARCKSL1	chr1	32802220	+	23	GACCAGCCATCTGACGAGCC	-0.0170178
MARCKSL1	chr1	32802335	+	24	GCAGGCAGGCAGGGACGTGGG	0.669428
MARCKSL1	chr1	32802057	-	23	GGCCAGTCCTCCCGCGAGCT	1.04028
MARCKSL1	chr1	32802061	-	22	GTCCTCCCGCGAGCTgggc	0.344297
MARCKSL1	chr1	32802295	-	24	GAAGCTGCAGGGCCCCTGCGC	0.182887
MARCKSL1	chr1	32802190	+	24	GAGCCCTTCGAAGGGTTCAAG	0.359386
MARCKSL1	chr1	32802176	+	24	GTTCAAGCGGGAGACTGCCAG	1.27835
MARCKSL1	chr1	32802199	+	23	GGTCGTGTGAGCCCTTCGAA	0.68137
MAT2A	chr2	85765931	+	23	GGCACCTCCCTTCCGACCGT	0.444476
MAT2A	chr2	85765937	-	23	GGGAAAGCTATCCCGGCCAA	0.654509
MAT2A	chr2	85765930	-	23	GACCTCCGGGAAAGCTATCC	1.08356
MAT2A	chr2	85766185	+	23	GccAATGCACCACTTGCGCG	0.944197
MAT2A	chr2	85766179	+	23	GCACCACTTGCGCGGGGGTC	0.621421
MAT2A	chr2	85766102	+	24	GCGGGAGGTGCCGTGGCAATC	0.972241
MAT2A	chr2	85765970	-	23	GGTGCCATGTCACCGCACAG	0.337237
MAT2A	chr2	85766039	+	21	GAGAAAAATGCAGACGCG	0.316453
MAT2A	chr2	85766223	-	24	GCATTggcgcgcggcgccgag	0.0509013
MAT2A	chr2	85765988	+	23	GATGTGGGAGAAAAAGCGAC	0.399525
MCOLN3	chr1	85514426	+	24	GCGGCAGCTCCGGAGCAAACC	0.364529
MCOLN3	chr1	85514289	-	24	GTTCCCGCCGCGCCCTGTCGG	1.48737
MCOLN3	chr1	85514256	+	24	GGCGCGGCGGGAACCCGAGCC	0.0612944
MCOLN3	chr1	85514249	+	23	GGGAACCCGAGCCGGGAGTA	1.1481
MCOLN3	chr1	85514228	+	22	GTCACGAGTTAAAGCGGCG	0.0528865
MCOLN3	chr1	85514334	-	24	GGGACGCAGGAGGCCGTCCGG	0.214065
MCOLN3	chr1	85514516	-	24	GGTTGCCGGGCTCCGCGGGTG	0.0357454
MCOLN3	chr1	85514505	+	22	GCTATAGATCCCGCACCCG	0.343912
MCOLN3	chr1	85514393	+	24	GCAGGGCGGTGCGGGTTGCTC	0.0380632
MED14	chrX	40594916	-	24	GAAGCAGGGCGGCCCCGCAGA	0.733745
MED14	chrX	40595167	-	24	GCGCCGCCGGAAACCAGGGTG	0.768679
MED14	chrX	40595136	-	24	GAGCGCGCGGGAGAGCGGAAA	0.930863
MED14	chrX	40595122	-	24	GAGGCGGTACCTGTGAGCGCG	0.551625
MED14	chrX	40595087	-	24	GTCTAGCACCGCAGCGCTGGG	1.02068
MED14	chrX	40595018	-	24	GTCGATCGGCAGAGCGGAAGG	0.120197
MED14	chrX	40595011	-	23	GCGGAAGTCGATCGGCAGAG	1.04846
MED14	chrX	40594906	+	24	GAGGCGCAGCTTCCCCTCTGC	0.724444
MED14	chrX	40594962	+	24	GGGCAGTCAACATGTACGTTG	0.677849
MED14	chrX	40594929	+	24	GAAGCTGCTTCTGAGCGTTTG	0.509407
MEIS1	chr2	66662480	-	24	GagagaAACTGATTAGGAATT	0.170814
MEIS1	chr2	66662340	-	24	GCAAGCGGGCAGCATCGATCG	0.669939
MEIS1	chr2	66662231	-	21	GTAAGACGCGACCTGTTA	0.124926
MEIS1	chr2	66662278	+	24	GTAAAGTGTGTGTTGCACAGG	0.42545
MEIS1	chr2	66662273	+	24	GTGTGTGTTGCACAGGCGGAG	1.04721
MEIS1	chr2	66662232	+	24	GCTAGAACCCGGAAGTAGTGG	0.324929
MEIS1	chr2	66662199	+	24	GTCGCGTCTTACACAATGCAT	0.488408
MEIS1	chr2	66662171	+	22	GCAAGTAGGCTCCTCGGCA	0.931819
MEIS1	chr2	66662222	+	24	GGAAGTAGTGGTGGCCATAAC	0.892308
MEIS1	chr2	66662147	+	24	GTGGGTGCGCGAAGCGAGCTC	1.02097
MEIS2	chr15	37392081	-	26	GCCCCCGAACTGAAGGTTACGAG	-0.0520617
MEIS2	chr15	37392168	-	26	GTCAATCAAAGCCCGGAATGTCA	0.173976
MEIS2	chr15	37393032	+	23	GCGGTACCGTACTTTCCCTG	0.558704
MEIS2	chr15	37392826	+	24	GAGCAGGCTTGCTGATTTGCT	1.29996
MEIS2	chr15	37392124	-	25	GTAACCGAACTGTCGTGTTTCA	0.0706401
MEIS2	chr15	37392060	+	24	GGCCGCTCGTAACCTTCAGTT	0.269531
MEIS2	chr15	37392777	-	24	GGACAGCCCCGGCTggggggg	0.174055
MEIS2	chr15	37392819	-	23	GggggaggggaggCTCGAGC	0.26863
MEIS2	chr15	37392816	+	24	GCTGATTTGCTCGGGTCCGCC	0.462471
MEIS2	chr15	37392887	-	26	Gggggacggcgggggggaggaaa	0.789377
MEIS2	chr15	37392977	-	24	Gcgcgcgcgaacagggagaga	0.66815
MEIS2	chr15	37392185	-	24	GTCAAGGTAGTGAATGAATGA	0.910663
MEIS2	chr15	37392287	+	23	GCGGGGGCAAAGCTAAAAAA	0.111911
MEIS2	chr15	37393048	-	25	GCAGAAAACCACAGGGAAAGTA	0.0658458
MEIS2	chr15	37392232	+	25	GAAACCCCTCGCGGAGTTTTAC	0.426227
MEIS2	chr15	37393039	-	26	GaggaaaaCTGCAGAAAACCACA	0.00221821
MEIS2	chr15	37392218	+	24	GTTTTACTGGAAGAAAAAAAC	0.549151
MEIS2	chr15	37392104	+	22	GCCATGAAACACGACAGTT	0.312535
MEIS2	chr15	37392281	+	25	GGGCAAAGCTAAAAAAGGGGGG	0.403706
MEX3B	chr15	82338772	-	24	GACTGGCAGGCTCGGGACACT	0.983958
MEX3B	chr15	82338758	-	24	GTTGTCTAATGCGGGACTGGC	0.595021
MEX3B	chr15	82338748	-	24	GcctcTCTTTGTTGTCTAATG	0.394653
MEX3B	chr15	82338638	-	24	GGAGGCCGCGGGTTGAGCGAG	0.993502
MEX3B	chr15	82338607	-	24	GCGATTGGCGCGCGCCAGGCC	0.553123
MEX3B	chr15	82338602	-	24	GGGAGGCGATTGGCGCGCGCC	0.548665
MEX3B	chr15	82338581	-	23	GCTACTGACACTATCGCTGG	1.02254
MEX3B	chr15	82338654	+	24	Gctgcggcgagcgcgggggtg	0.128833
MEX3B	chr15	82338552	+	24	GCGATAGTGTCAGTAGCATTG	0.579405
MEX3B	chr15	82338717	+	24	GACAACAAAGAgaggcgttag	0.426453
MIDN	chr19	1249570	-	24	GgcgcgcccgcccTTTGTTGC	-0.00124568
MIDN	chr19	1249488	+	23	GGTACCCCTCGCGATCCCAA	0.324716
MIDN	chr19	1249758	-	23	GGCCCGGGCTCGCGGCCGAC	0.102847
MIDN	chr19	1249750	-	24	GCTCTCATAGGCCCGGGCTCG	-0.0965609
MIDN	chr19	1249596	-	22	GGGCGCTTATGAATGGCTg	0.214173
MIDN	chr19	1248425	-	24	GCGCCAAGCCTGGGTCCCGGG	0.656315
MIDN	chr19	1248372	-	23	GCGGGCCGAGACCCTTGGCT	1.04991
MIDN	chr19	1248353	-	24	GCATCTCAGCCCGCGGCGAGG	-0.167238
MIDN	chr19	1249696	+	24	GCACCGCCCCACGTGGCAgcc	0.0902162
MIDN	chr19	1249641	+	24	GCGACCAAGGGGAGCGCAgcg	0.124773
MIDN	chr19	1249558	+	23	GCGCCCGGAGCCCGCAACAA	0.563024
MIDN	chr19	1248476	+	23	GggcgggcggTGACGCAGAC	0.567684
MIDN	chr19	1248389	+	23	GGCTTGGCGCAGTTCATGGG	0.672231
MIDN	chr19	1248312	+	23	GATGCACCCCGAATCGTCAG	0.139121
MIDN	chr19	1248210	+	24	GGGCGCCCGCGTGGGGGGGAC	0.655682
MIDN	chr19	1248189	+	24	GGGAAGAGGGGCCTGAGTCAG	1.27786
MIDN	chr19	1249814	-	24	GCCGGCGGAGTAAGTAGTGAA	0.312584
MIDN	chr19	1249798	-	24	GATTGGCCGGCGCCCGGCCGG	-0.0378442
MXD4	chr4	2264109	+	22	GGCGCCTACTTAACATGCA	0.182502
MXD4	chr4	2264084	+	23	GCCGCCAGTCAGCTAGCGCG	1.21826
MXD4	chr4	2264266	+	23	GTCCTAACGGGCCCCCAGGA	0.206292
MXD4	chr4	2264278	+	24	GAGACGCTCCTGCGTCCTAAC	0.843133
MXD4	chr4	2264126	-	23	GGCCGCCGTGCATGTTAAGT	0.692049
MXD4	chr4	2264193	-	22	GCGAGCCAATGGCCGGTGG	0.462207
MXD4	chr4	2264240	-	24	GCAGCCGGACGCGTTGCCGAG	0.503158
MXD4	chr4	2264257	-	23	GAGAGGAAGCGCAGCGCGCG	0.538374
MXD4	chr4	2264277	-	23	GGGACCGCCCGCCGTCCTGG	0.468395
MXD4	chr4	2264221	+	24	GCTTCCTCTCGGCAACGCGTC	0.938604
MXI1	chr10	111985424	+	24	GCGAGCTGGGAGTCTACTCCC	0.0808767
MXI1	chr10	111967238	-	24	GGAAGCCTGCGGGGACGGGCA	0.742698
MXI1	chr10	111985501	+	25	GTTGCGGGACTTTGCTTCTGGG	-0.160881
MXI1	chr10	111985559	+	23	GTCGGAAGGTGTAGTCCCGC	0.257812
MXI1	chr10	111985573	+	23	GATTCGCAAAGGTCGTCGGA	-0.0648877
MXI1	chr10	111985612	+	23	GTAGTGCACACGCCGTTTCA	0.311305
MXI1	chr10	111967281	+	22	GAGCCTGTCGCCATCGGAC	0.791641
MXI1	chr10	111967233	-	24	GGCAGGGAAGCCTGCGGGGAC	0.693715
MXI1	chr10	111967204	-	24	GTTCTACTCTGTGGTAAGCCT	0.502759
MXI1	chr10	111967216	-	24	GGTAAGCCTTGGGGAGAGGCA	0.393316
MXI1	chr10	111967245	+	24	GTGGAGACTAGCGAGCGAGGC	1.14428
MXI1	chr10	111967310	-	23	GATGGCGACAGGCTCGCACT	0.911822
MXI1	chr10	111967150	-	24	GCAGGTGCACCCAGAGACATC	0.808091
MXI1	chr10	111985401	-	25	GTCTCAGCCCCTGGGCAACCGC	0.254479
MXI1	chr10	111967265	+	23	GGACCGGTCAAAATAAAAGG	0.938269
MXI1	chr10	111985609	-	21	GCGAATCTTGCGGAACGC	0.338256
MXI1	chr10	111985643	-	23	GGCGTGTGCACTACGATTCC	0.540154
MXI1	chr10	111985652	-	25	GCACTACGATTCCCGGCAGCCG	-0.128166
MXI1	chr10	111967165	+	23	GTAGAACACTGTCTTTTAAC	0.917451
MXI1	chr10	111985601	-	23	GACGACCTTTGCGAATCTTG	0.122316
MYC	chr8	128747525	-	24	GCTAAACAGACGCCTCCCGCA	0.57156
MYC	chr8	128747580	-	24	GAGGGGCGGTATCTGCTGCTT	0.906916
MYC	chr8	128747593	-	23	GCTGCTTTGGCAGCAAATTG	1.1247
MYC	chr8	128747679	-	24	GACTCCCCCCAACAAATGCAA	0.449455
MYC	chr8	128747412	-	24	GGGAACTCCGTGTGGGAGGCG	0.269132
MYC	chr8	128747403	-	23	GAGAAATTGGGAACTCCGTG	0.236996
MYC	chr8	128747438	-	24	GTGGGACGGTGGGGTACAGAC	0.353068
MYC	chr8	128747518	+	23	GGCTTCCGTGGGGCCCCGTG	0.545754
MYC	chr8	128747622	+	25	GCATTATGTATGCACAGCTATC	0.310069
MYC	chr8	128747486	-	24	GCCCTAGCCCAGCTCTGGAAC	0.968388
NABP2	chr12	56617977	+	24	GGGGCGAATTTCAGGTATTAA	0.505846
NABP2	chr12	56617948	+	23	GGAGATAGTTGGCTCTGTAG	0.466486
NABP2	chr12	56617906	-	24	GCATTCTCCCTAGCCAAGTTA	0.503619
NABP2	chr12	56617937	-	24	GGGGCCCTGTGCGCCTTCTAG	0.780011
NABP2	chr12	56618037	-	24	GAGTCTCTGATCCCGATTGGC	0.201837
NABP2	chr12	56617997	+	24	GAGACTCGTGCGCCGCGAAGG	0.291954
NABP2	chr12	56618025	+	24	GCCTGCCCTGCCCAGCCAATC	0.948059
NABP2	chr12	56617825	+	25	Gacacaatgggaaaaggagcaa	0.496576
NABP2	chr12	56617927	+	23	GGGAAAAATCCACCACTAGA	1.27193
NCL	chr2	232329675	-	24	GCACCGGAAGTTCAGGGACCG	0.0152419
NCL	chr2	232329419	+	24	GCGCCCACGGCCCAATCAGCG	0.432046
NCL	chr2	232329555	-	23	GCCAATGTGGCTGGGTCCGT	0.903685
NCL	chr2	232329542	-	22	GGTCTCCGGTTCGCCAATG	1.22451
NCL	chr2	232329575	+	23	GACCGAGCGCGGGGTCTCTG	0.694459
NCL	chr2	232329522	-	23	GCGGGGGTGGTGGAATCGGG	0.871806
NCL	chr2	232329395	-	24	Ggggctggcaacggcgccgtg	0.0124028
NCL	chr2	232329631	+	23	GCTGGCGGACTCCTCGCTCC	0.0820877
NCL	chr2	232329598	+	23	GCCGCGGCGTGAGTGCGTGC	0.18673
NCL	chr2	232329529	-	24	GTGGTGGAATCGGGCGGTCTC	0.700372
NCOA3	chr20	46130567	-	24	GCCGGCCGCGCAAGGCCCCCT	0.280878
NCOA3	chr20	46130314	-	24	Gaggatgatcatggtccctac	0.648152
NCOA3	chr20	46130467	-	24	GAGGGAGCTCCCAGTCGATGC	0.829442
NCOA3	chr20	46130548	-	23	GGGTCGCTGGAACCCTAGGC	0.466751
NCOA3	chr20	46130558	-	24	GAACCCTAGGCCGGCCGCGCA	0.236798
NCOA3	chr20	46130478	+	24	GCGTGGCGACGTGGGCTCGTG	0.755755
NCOA3	chr20	46130587	-	22	GGACCGGTAGTGCTGGGCG	0.192695
NCOA3	chr20	46130560	+	24	GCCCAGCACTACCGGTCCCAG	1.18217
NCOA3	chr20	46130453	+	23	GCTTTCGCCCAGCATCGACT	0.793747
NCOA3	chr20	46130427	+	25	GCTCCCTCGGGATCCGGAGAAC	0.988384
NDFIP1	chr5	141487910	-	22	GACCCCTGGTTTATGAGTA	1.55552
NDFIP1	chr5	141487970	-	23	GCTGCCAGACACGAGGGATC	0.791437
NDFIP1	chr5	141487777	-	26	Gtttgcaggccataccaaacaaa	0.0388857
NDFIP1	chr5	141487993	+	23	GAGGTCGTTGGCAACCAGAG	0.653042
NDFIP1	chr5	141487952	+	23	GCGACCTGATCCCTCGTGTC	0.605809
NDFIP1	chr5	141487871	+	23	GGGTCAGCCAGCGACAGGGA	0.429662
NDFIP1	chr5	141487766	+	26	Gaacacagcagcacccatttgtt	0.252069
NDFIP1	chr5	141487886	-	25	GATTTGGCCCCCTCCCTGTCGC	0.19706
NDFIP1	chr5	141487868	-	24	GtcatgGTGGCAGACCGGATT	0.0274626
NEUROG2	chr4	113437417	+	26	Ggggcaggactgacaggaggagg	0.313614
NEUROG2	chr4	113437650	-	24	GTTGGAGCTCCGGGCTGCGGC	0.442892
NEUROG2	chr4	113437723	-	24	GCCGCCGCTGTCCATTGTGAT	0.213327
NEUROG2	chr4	113437670	-	25	GCCGGAGCTGGCGAAGCCGCAG	1.4475
NEUROG2	chr4	113437426	+	24	Gagaaggggggcaggactgac	0.154568
NEUROG2	chr4	113437435	+	26	Gaaaagcgggggagaaggggggc	-0.00859616
NEUROG2	chr4	113437440	+	25	Gagggaaaagcgggggagaagg	0.117891
NEUROG2	chr4	113437704	+	24	GCCACCAATCACAATGGACAG	0.70349
NEUROG2	chr4	113437662	+	25	GCTTGAGCCTCTGCGGCCGCTG	0.201614
NEUROG2	chr4	113437530	+	25	Gatggatggcagggccaaggga	0.849007
NIT1	chr1	161087711	-	24	GCTAGTATTCCAGACCCAGGT	0.042397
NIT1	chr1	161087777	+	23	GTCGCGCCGGCAAGAGCAGC	0.321203
NIT1	chr1	161087571	+	24	GAACCCCTTCGGAGAGGTAGA	0.222928
NIT1	chr1	161087578	+	24	GCTAGCCGAACCCCTTCGGAG	0.0771388
NIT1	chr1	161087659	+	24	GGGGGAGCCTGTGGCTTGTGC	0.806892
NIT1	chr1	161087681	+	24	GGGTCTGGAATACTAGCGAGA	-0.0175362
NIT1	chr1	161087715	+	21	GAGTGGCTAACGCGAAGC	0.428699
NIT1	chr1	161087735	+	24	GCGGTGTCCGCAGAGCAGGTG	0.156903
NIT1	chr1	161087799	+	23	GCGAAGATGGCGGAGAACAG	1.76441
NIT1	chr1	161087540	+	24	GGTGAGAGCCACGCCTCCGTG	0.177328
OSR2	chr8	99956563	-	24	GAGTGGACCATTAGCAGACGC	0.864875
OSR2	chr8	99956502	+	27	GTTTGGATAGCAACTGAGTCTTAA	0.57741
OSR2	chr8	99956605	-	24	GGCGCTGAgggccccgcgcgg	1.45786
OSR2	chr8	99956602	-	26	GCCAGGGCGCTGAgggccccgcg	0.212124
OSR2	chr8	99956583	-	25	GCCGGGCGCGGAGGCGGAGCCA	0.142909
OSR2	chr8	99956569	-	25	GACCATTAGCAGACGCCGGGCG	0.259951
OSR2	chr8	99956496	+	24	GCAACTGAGTCTTAAAGGCAC	0.619954
OSR2	chr8	99956523	+	25	GTCCACTCTGTTTACTTCTGTT	0.677267
PAX2	chr10	102505081	+	24	GggagCAGCCggcgaaggaag	0.429895
PAX2	chr10	102505148	+	22	GAGCCTGTCACTCCGGTGC	0.763165
PAX2	chr10	102505743	+	24	GCAGAATggccccggggcggt	0.25739
PAX2	chr10	102505752	+	24	GGGCGGTCAGCAGAATggccc	0.43457
PAX2	chr10	102505758	+	24	GGGGCTGGGCGGTCAGCAGAA	0.365916
PAX2	chr10	102505785	+	23	GCCGCAACTTGCCACTGTCG	0.517258
PAX2	chr10	102505843	+	24	GcAGCACTGCGCTCCCCGCTG	0.910008
PAX2	chr10	102505194	-	24	GGGCCCTCCTCGCCGAAGCTC	0.317274
PAX2	chr10	102505828	-	24	GGCTACTGCAGTTGCAAGCTC	-0.13129
PAX2	chr10	102505837	-	23	GTTGCAAGCTCCGGCCAACC	0.194774
PAX2	chr10	102505141	+	23	GTCACTCCGGTGCCGGCTAG	-0.0511959
PAX2	chr10	102505851	-	24	GCCAACCCGGAGGAGCCCCAG	1.19329
PAX2	chr10	102505607	+	24	GCGGTGGTCGGAGAGCGCGCG	0.11988
PAX2	chr10	102505154	+	23	GGGCCCCGAGCCTGTCACTC	0.896702
PAX2	chr10	102505235	+	24	GATGGATGACTTGTCAGACAA	0.269348
PAX2	chr10	102505321	+	24	GGAGACTGGAGCCTCGGCTCC	-0.0749343
PAX2	chr10	102505336	+	23	GAGAAGACTCGGCCGGAGAC	0.475346
PAX2	chr10	102505363	+	23	GGCTGGCCCCAGGTGGGTTG	0.71707
PAX2	chr10	102505620	+	23	GTCATCCGAGAGGCGGTGGT	0.154201
PAX2	chr10	102505385	+	24	GCCGAGCGGCGCTGGCAGCTC	0.195167
PDS5A	chr4	39979929	-	24	GTCAAGGAAAGTTGTGCAATG	-0.0706097
PDS5A	chr4	39979663	-	23	GCGCCAATACCTGCCGCGCG	0.197852
PDS5A	chr4	39979864	-	24	GTTGGGAGGTAGTTAATTGCT	0.247436
PDS5A	chr4	39979824	-	23	GACTTTTGGGGGTCATCCTG	0.947482
PDS5A	chr4	39979762	-	24	GCGGCCTTGCGAGGGCACGCA	0.204308
PDS5A	chr4	39979630	+	21	GTATTGGCGCCAACCGGG	1.16068
PDS5A	chr4	39979742	-	23	GAAGCGAGCCCAGGTTCCCG	0.392299
PDS5A	chr4	39979686	-	24	GCGCCTCCCGGAGGACCCGAC	0.635245
PDS5A	chr4	39979670	+	24	GCCCTCTCCGGTCGGGTCCTC	0.891838
PDS5A	chr4	39979753	-	22	GGTTCCCGCGGCCTTGCGA	0.362107
PEG10	chr7	94285338	+	24	GGACAGGGTCGGGGGACACGC	0.254741
PEG10	chr7	94285318	+	22	GGATGAGCCCCGCGACCAC	0.0283067
PEG10	chr7	94285332	-	22	GAATGTGCCAGTGGTCGCG	0.135641
PEG10	chr7	94285525	+	22	GCAGTGGCCCGCCGCTAGA	1.26131
PEG10	chr7	94285517	+	24	GCCCGCCGCTAGAGGGAGTAC	0.539405
PEG10	chr7	94285360	+	24	GGGAGACCCCTGTGCTTGGAC	-0.0203589
PEG10	chr7	94285471	+	25	GCTGATGCTGAACTGGCCAAGC	0.507732
PEG10	chr7	94285426	+	24	GAGGGGAGAATCGAGGACGGA	0.349014
PEG10	chr7	94285365	+	25	GGAGCTGGGAGACCCCTGTGCT	0.121131
PEG10	chr7	94285507	+	23	GAGGGAGTACGGGATTACCG	1.19929
PGC	chr6	41715207	+	24	GTACACCCTGGGTTGAGGTCA	0.340364
PGC	chr6	41715484	-	24	GATAGATAGGATCTATAGCca	0.0867595
PGC	chr6	41715231	+	22	GAAACGATACACGAAGCAC	-0.0418445
PGC	chr6	41715394	+	24	GCACACATTATGCCTCTGGTT	0.670373
PGC	chr6	41715224	-	24	GGGCAGCCATGACCTCAACCC	0.357151
PGC	chr6	41715334	-	24	GTTCAAGCATCGGAGGCCAGG	0.204668
PGC	chr6	41715374	-	24	GAAAGTTGCCGTAAGATGGAG	0.434457
PGC	chr6	41715425	-	24	GAGGCATAATGTGTGCATTTA	1.30688
PGC	chr6	41715470	-	23	GGCAGAGTGCTGGGATAGAT	1.02275
PGC	chr6	41715213	+	25	GCACAGGGTACACCCTGGGTTG	0.0323891
PHF3	chr6	64356197	-	23	GAACTGAGTAAACATTTAGT	-0.08275
PHF3	chr6	64345553	+	23	GAGGACGCGGCACCGCCTGC	0.714017
PHF3	chr6	64356205	-	26	GAGTAAACATTTAGTAGGATTTC	-0.015034
PHF3	chr6	64356078	-	24	GCTTAATTTGTGAAAAGGTTG	-0.0897618
PHF3	chr6	64356072	-	25	GTCTGATGCTTAATTTGTGAAA	-0.15091
PHF3	chr6	64345688	-	24	GCGCGGCAGCGACGCAGGCCG	0.277726
PHF3	chr6	64345682	-	24	GCGCAGGCGCGGCAGCGACGC	0.232619
PHF3	chr6	64345670	-	23	GGCCCTAAAGCGCGCAGGCG	0.465591
PHF3	chr6	64345665	-	24	GCTCGAGGCCCTAAAGCGCGC	-0.25725
PHF3	chr6	64345585	-	24	GGTGCCGCGTCCTCCGAAGAC	0.999005
PHF3	chr6	64345560	-	22	GTGTGAGCTAGAAGCCCGC	1.02696
PHF3	chr6	64345528	-	24	GCTCCTCTGATTCGCCCCTCC	0.613736
PHF3	chr6	64345492	-	22	GAAGCCTTAGTGCTTACTA	0.974039
PHF3	chr6	64356327	+	27	GTTTTGAGTCTAAGAACACACTTA	0.104798
PHF3	chr6	64356268	+	21	GTTTTTAGAATATACATT	-0.0813203
PHF3	chr6	64356163	+	25	GTTTACTCAGTTCATTATTTTT	-0.0644272
PHF3	chr6	64356107	+	24	GACACATACAAAAGAATTACA	0.022084
PHF3	chr6	64345342	+	24	GCCCAAATATCTGTGCTGGCT	-0.00175072
PHF3	chr6	64356296	-	23	GTATATTCTAAAAACAAGTG	0.279584
PHF3	chr6	64356369	-	26	GACTCAAAACTATTAAAATAATT	-0.279012
PIK3CB	chr3	138478234	+	21	GGTATAAAATTTGGCTGA	0.0618331
PIK3CB	chr3	138553855	-	24	GGCCAATCCCGGGCCCCgcgg	1.69992
PIK3CB	chr3	138553789	-	24	GTGCGCGCGCGCCAGCCTCTC	0.423167
PIK3CB	chr3	138478577	-	28	GACATCTGAATAAACTGCATGCTTA	-0.0963801
PIK3CB	chr3	138553934	+	24	GCCGTGCAGCAGCGTCGCAGC	0.103149
PIK3CB	chr3	138553923	+	24	GCGTCGCAGCCGGGCTGGCAA	0.0264701
PIK3CB	chr3	138553911	+	24	GGCTGGCAACGGTAGAGGAAT	0.120887
PIK3CB	chr3	138553817	+	23	GATTGGCCCGAGGGCGGCGC	-0.0978292
PIK3CB	chr3	138553747	+	23	GCACACGGGCGCGGGTTCGG	0.15713
PIK3CB	chr3	138478307	+	21	GGCCTCCTGTTACATTAT	-0.00609599
PIK3CB	chr3	138553659	+	23	GGGCGAGTGTAGTGCTGCGC	0.603725
PIK3CB	chr3	138553654	+	24	GAGTGTAGTGCTGCGCGGGGC	0.696358
PIK3CB	chr3	138478519	+	21	GTTGAATTTGAATCAATG	-0.118584
PIK3CB	chr3	138478442	+	24	GAATAATTTTTTTCCTTTAGT	0.109674
PIK3CB	chr3	138478270	+	21	GGACTAATTGTAGATTAG	0.0206676
PIK3CB	chr3	138478253	+	26	GATTAGTGGTCTTTATCATATCT	-0.0382677
PIK3CB	chr3	138553686	+	24	GGCGGAGCGGGCCATGGCAGT	0.0983766
PITPNB	chr22	28315498	-	24	GAGGGCTCCTCCCTTCAGCTT	0.97499
PITPNB	chr22	28315478	-	24	GCGCACTCTTGTCTGCTTACG	0.347129
PITPNB	chr22	28315437	-	22	GAGCGTGCGGCTTCTACTG	1.00967
PITPNB	chr22	28315340	-	24	GACCAGTCGCGTCAGCGCGCG	0.135809
PITPNB	chr22	28315407	+	23	GAAGCCGCACGCTCTTCGGC	0.197101
PITPNB	chr22	28315390	+	22	GCAGGCTGCGCAACCGCAG	1.01534
PITPNB	chr22	28315367	+	24	GAGGCCTCGTGTGCCCGGGGT	0.603169
PITPNB	chr22	28315344	+	24	GGCACGAAACTGGGCGGAGCT	0.392856
PITPNB	chr22	28315351	+	23	GGGTGGGGCACGAAACTGGG	0.77877
PITPNB	chr22	28315310	+	23	GCTGACGCGACTGGTCGCGG	0.433222
PITX1	chr5	134370100	+	24	Ggctgcggagggggagggcgc	-0.174376
PITX1	chr5	134370547	-	24	GCCTGCGCTCTAATGGGCCCC	0.239892
PITX1	chr5	134370038	+	24	Gcggcgcgggcggcttggggc	1.37114
PITX1	chr5	134370540	-	24	GACAGCAGCCTGCGCTCTAAT	0.208327
PITX1	chr5	134370446	-	24	GCCCGTTCCGGCAGCTCCCAG	0.0506104
PITX1	chr5	134370405	-	24	GGCGCCTTCGAGCCAGCGCCG	0.0203053
PITX1	chr5	134370382	-	24	GCCGAACAGGATCGCACCGAG	0.268269
PITX1	chr5	134370368	-	22	GAGTGAATGTTTGCCGAAC	0.0759513
PITX1	chr5	134370305	-	24	GCCTAGAATCAACTCCCGTCT	0.177518
PITX1	chr5	134370263	-	23	GGGCGGCTCGTGCACACCTC	-0.0188827
PITX1	chr5	134370580	+	24	GGAGGCCTGAGAAGCAGCCGT	0.275503
PITX1	chr5	134370557	+	24	GGGAGAAGGTCCAAGCTAATT	0.210779
PITX1	chr5	134370543	+	24	GCTAATTAGGAGGCAGCATCC	0.473227
PITX1	chr5	134370450	+	23	GGGCAGGCGGCCCCTCGACG	0.103892
PITX1	chr5	134370440	+	24	GCCCCTCGACGAGGACACCGC	0.172591
PITX1	chr5	134370417	+	23	GAGCTGCCGGAACGGGCCCC	0.222614
PITX1	chr5	134370205	-	22	GACACACCGAGTTCTCCCT	0.780247
PITX1	chr5	134370177	+	24	GGAGAACTCGGTGTGTCACCG	0.675549
PITX1	chr5	134370113	+	24	Gcggcgggaaggtggctgcgg	0.848609
PITX1	chr5	134370297	+	22	GACTTCGAGGCGGCCGAGA	0.245285
PLEKHO2	chr15	65133976	+	24	GGCCCAGGGCGGGAAATGGGT	0.346835
PLEKHO2	chr15	65133871	+	24	GAAGGTTTCCCGCATCGGCGG	0.593837
PLEKHO2	chr15	65133944	+	24	GGGCCTGGGTTGGAGACTGGA	0.0326809
PLEKHO2	chr15	65133919	+	24	GGAGCCGGGCGGAGATGCAAC	0.0421333
PLEKHO2	chr15	65133906	+	24	GATGCAACTGGAGGAAGAGGG	0.485331
PLEKHO2	chr15	65133877	+	24	GGCGGAGAAGGTTTCCCGCAT	-0.0181488
PLEKHO2	chr15	65133711	-	24	GGTCTCGCAACCCCAGCCCAC	0.252314
PLEKHO2	chr15	65133841	+	24	GACTAGGAGGGGGCTGCGGCG	1.92083
PLEKHO2	chr15	65133808	+	24	GGGCTTCCGGCCCAGAGACTG	0.0588184
PLEKHO2	chr15	65133699	+	24	GGTCTCCCGAACCAGTGGGCT	0.194392
PLK1	chr16	23689970	-	24	GAATTCCTCCTCTCTCGGGGC	0.423315
PLK1	chr16	23689939	+	24	GAGAGAGGAGGAATTCCTTCG	1.28292
PLK1	chr16	23690000	+	24	GCCCGAACACGTGGGATAGCC	0.424366
PLK1	chr16	23690010	+	23	GACACGGACGCCCGAACACG	0.620487
PLK1	chr16	23689803	-	23	Ggcctgaacgtttgcctttg	0.54047
PLK1	chr16	23689846	-	24	Gatggcgatgctactgttccc	0.799994
PLK1	chr16	23689854	-	23	GctactgttccctggcccCG	0.88327
PLK1	chr16	23689907	-	22	GGAGGCGCAAGTGAACCGC	0.38288
PLK1	chr16	23689932	-	24	GCTTTCCCGGACGCCCGAGAA	0.833809
PLK1	chr16	23689795	+	24	Gagagcttgttagaaccgcaa	0.474199
PLK4	chr4	128801852	-	24	GCCATAAGTGTCCCATCTTTA	0.164541
PLK4	chr4	128801738	+	23	GTCAAGCGTTTAAGACTTGA	0.0496099
PLK4	chr4	128801822	+	24	GATGGGACACTTATGGCTGAT	0.0606949
PLK4	chr4	128801885	+	25	GAGGCTGTCTCGGGCCCACTCT	0.632393
PLK4	chr4	128801714	-	24	GGTGTAAACGGTGTTCCTTAA	0.283459
PLK4	chr4	128801913	+	24	GCGCTGCGGAGAGTTTAGTTC	1.06478
PLK4	chr4	128801943	+	23	GTTCTAGACTTCGGGGCCAA	1.30283
PLK4	chr4	128801701	-	25	GAATAAGCGGTAGTGGTGTAAA	0.0844824
PLK4	chr4	128801906	+	23	GAGAGTTTAGTTCGGGCGGG	0.320409
PLK4	chr4	128801731	+	23	GTTTAAGACTTGACGGAACA	0.000943245
POU3F2	chr6	99282324	-	24	GAGTAGCTCTGCGCCAATCAG	0.0608387
POU3F2	chr6	99282336	-	24	GCCAATCAGTGGCGCCGGCCT	0.00904014
POU3F2	chr6	99282331	+	23	GATACCGCTAGCAACCTCCC	0.622079
POU3F2	chr6	99282405	+	23	GCTCGCAGCGGCACGCGCCT	0.144959
POU3F2	chr6	99282213	-	24	GGCCCCGGGTGAGGAAGAAGC	1.1895
POU3F2	chr6	99282242	-	24	GAGAACTGAGAGAATCTGAAT	1.04192
POU3F2	chr6	99282259	-	24	GAATCGGGAGGCGAAGGGGAC	0.631316
POU3F2	chr6	99282288	-	24	GGGCTAGGAGGACTCCGAGCC	0.0127373
POU3F2	chr6	99282368	-	23	GCGGTATCCACGTAAATCAA	0.104182
POU3F2	chr6	99282447	-	24	GAGCCGGCGCTGCCAagagag	0.768577
PPP1R3B	chr8	9009254	-	23	GCAGCGCGCCCGGAGTGATC	1.01199
PPP1R3B	chr8	9008469	+	24	GACTTCTCCAAAGTTGGGTAG	-0.140588
PPP1R3B	chr8	9009187	-	24	GGACTCCAGCCGCCGACCAAT	0.000778667
PPP1R3B	chr8	9009173	+	23	GCTGCGCGCCCATTGGTCGG	0.0659791
PPP1R3B	chr8	9009240	+	23	GCCCGCAGCCGGATCACTCC	1.03498
PPP1R3B	chr8	9009291	+	24	GTCCTCCGGCTTCTGATGAAA	0.262471
PPP1R3B	chr8	9008285	-	23	GGCAAAGGGGCAACCCCGGC	0.50019
PPP1R3B	chr8	9008377	-	24	GCTAGGTCCCGTCGCCCTCGG	0.534077
PPP1R3B	chr8	9008519	-	23	GACCTCTCGGGACCCGGGGC	0.0146898
PPP1R3B	chr8	9009155	-	23	GAACGCCCCCCGCAGCCAAT	-0.00264207
PPP1R3B	chr8	9008476	+	24	GTCTGGAGACTTCTCCAAAGT	0.117332
PPP1R3B	chr8	9008368	+	24	GgtaggCTCTCAGGCCACCGA	0.450511
PPP1R3B	chr8	9009345	-	23	GGGGGCAACTTCCTACAGGA	0.506507
PPP1R3B	chr8	9008333	+	23	GCACGATCCCCGTCCCGGGC	0.141409
PPP1R3B	chr8	9008277	+	24	GTCGCGCTGCTTGCTCCGGCC	0.180021
PPP1R3B	chr8	9009366	-	24	GGGCGTCCCGTTAGAATGACA	0.156644
PPP1R3B	chr8	9009430	-	24	GATATGGAGGGTTTCACAGGT	0.293429
PPP1R3B	chr8	9009327	-	23	GCCGGAGGACGGGCGCCAGG	0.953037
PPP1R3B	chr8	9008338	+	24	GACCTAGCACGATCCCCGTCC	0.350245
PPP2R5A	chr1	212458478	+	21	GCCAATCGTAAGTGAAGA	0.129849
PPP2R5A	chr1	212458504	+	24	GGCGGGCTGTGTGACGGGCTT	-0.0299549
PPP2R5A	chr1	212458822	-	24	GGGTTCTCCGTGGGCGGCCGA	0.440306
PPP2R5A	chr1	212458812	-	23	GCTCGCCTGGGGTTCTCCGT	1.12886
PPP2R5A	chr1	212458769	+	23	GCGACCGCTACAACTTGAGA	1.06359
PPP2R5A	chr1	212458747	+	24	GGTGGTTGGTACAGGCGACTG	0.807547
PPP2R5A	chr1	212458652	+	24	GTTTGACTGACAACTTCCGCG	0.185618
PPP2R5A	chr1	212458548	-	24	GCCCCACTCCTCTGCCTCAAG	0.358483
PPP2R5A	chr1	212458539	+	23	GCGTGAGGTGCGGCCTCTTG	0.656195
PPP2R5A	chr1	212458511	+	23	GAGTGGGGCGGGCTGTGTGA	0.00406125
PPP2R5D	chr6	42951939	+	23	GCTCTGCTACCCTGTCCAGT	0.0783136
PPP2R5D	chr6	42952002	+	21	GCCATTCTTCGCGGCGCT	0.0120347
PPP2R5D	chr6	42952056	+	24	GAAACCCAAGCTTGGCTAGGA	1.14064
PPP2R5D	chr6	42952065	+	23	GATAAGGGGAAACCCAAGCT	1.0789
PPP2R5D	chr6	42952112	+	24	GTGGGTGGTCCCGCCCTAAAG	0.163753
PPP2R5D	chr6	42952131	+	24	GCTTCCAGAATTGGCTGAAGT	0.0565785
PPP2R5D	chr6	42951922	-	23	GAAAGGTGCCCTCCGTATTA	0.114
PPP2R5D	chr6	42952048	-	23	GGCCGACGCACAGCAGACGC	0.780457
PPP2R5D	chr6	42951891	+	23	GGAGGGCACCTTTCTTCACT	-0.035186
PPP2R5D	chr6	42951909	+	23	GGAAGGAAGCCCTAATACGG	0.158875
PRDM1	chr6	106533853	+	24	GATTTCTCAGCTCAAATCCCC	0.154094
PRDM1	chr6	106534123	-	24	GGGAAAGCCCTGGGCTCGGCC	0.910023
PRDM1	chr6	106534101	-	23	GCGGCTGTGCTAGCAATCTG	1.05761
PRDM1	chr6	106534082	-	24	GCGAAGAGAGGAAGCTCTCGG	1.03237
PRDM1	chr6	106534069	-	22	GAAATACACATGCGAAGAG	0.591701
PRDM1	chr6	106533964	-	24	GCGCCAGGAAGGAGGGCGATC	0.630531
PRDM1	chr6	106533948	-	24	GCCCCCTAATTCTGCCGCGCC	0.0102018
PRDM1	chr6	106534119	+	24	GCCAACGTGGCCAACACCACC	0.847683
PRDM1	chr6	106534011	+	25	GAATCTTCTTACTTCCCTTTGA	0.0204187
PRDM1	chr6	106533987	+	25	GCACTTAACCTCAACGCTTACT	0.129161
PRTG	chr15	56035393	+	24	GTAGTCCCAGGCCCGCGGCCG	0.19203
PRTG	chr15	56035430	+	24	GACCTCCCTGGCCCAGACCAA	1.34454
PRTG	chr15	56035302	-	24	GCGGCGAGGCTGGTGCTCGGA	0.789199
PRTG	chr15	56035322	-	21	GCCGCTCGCGAGAAGCAA	0.866259
PRTG	chr15	56035336	-	24	GAAGCAAGGGGCCTGAGAGTC	0.54532
PRTG	chr15	56035404	-	24	GAGTGGACAGCGCCGCGGCCG	0.0966271
PRTG	chr15	56035514	-	24	GTGGCGGCCGGGTCGGAGCCC	0.0342979
PRTG	chr15	56035537	-	24	GGGGAAGGGTACGGGTCCCGC	0.0382754
PRTG	chr15	56035551	-	24	GTCCCGCCGGACAATGCACCT	0.33266
PRTG	chr15	56035343	-	24	GGGGCCTGAGAGTCCGGCTGG	0.371169
PSRC1	chr1	109825993	+	24	GCTCTGCTCCCATCTGCCTAC	0.61753
PSRC1	chr1	109826133	-	24	GAACGGTTGTGCTGCCTAACG	0.283738
PSRC1	chr1	109826029	-	24	GGGAGCAGAGCGCGGCTGGCC	0.0200274
PSRC1	chr1	109825953	-	23	GGTGGCGGAGCCGAGGGTTG	1.01526
PSRC1	chr1	109825947	-	24	GCATCCCGGTGGCGGAGCCGA	0.929511
PSRC1	chr1	109826066	+	24	GCCCAGCAGAGGGAGCGGGGC	0.0567044
PSRC1	chr1	109826045	+	22	GGCGCGAGTTCCATACTCG	0.588285
PSRC1	chr1	109826025	+	24	GTGGGTCCGTTTCTTCCCTCC	0.587674
PSRC1	chr1	109825913	+	24	GCCACCGGGATGCAGTCTTCT	1.05523
PTMA	chr2	232573084	-	25	GACTGCGCAGCGCGGGACGCGC	0.940144
PTMA	chr2	232572973	+	24	GAGGGGTGCGCGAGCGCGTTC	0.385042
PTMA	chr2	232573011	+	23	GAGTTTGCCGGGTCTCAGCA	1.03654
PTMA	chr2	232573033	+	24	GATCGCACTGTCATTCAAGGC	1.00785
PTMA	chr2	232573081	+	24	GTGCTTAAAGCGGCAGTGCCC	0.939233
PTMA	chr2	232573129	+	23	GGGAGCGGGCGCTCGCTCAT	0.353699
PTMA	chr2	232572926	-	24	GCGGGCAGCTTTGCCGCGCTT	0.462275
PTMA	chr2	232573026	-	24	GCCCTCGGCCCTGCTGAGACC	0.955608
PTMA	chr2	232572945	+	24	GCGCTCCCGCAGCTGTTTTGC	0.0616285
PTMA	chr2	232572962	-	24	GCAGCCCCAGCAAAACAGCTG	0.682149
PTPN1	chr20	49126654	-	24	GCTGGAACTCAATGCCCTCCC	1.43455
PTPN1	chr20	49126631	-	24	GTGACTCAACGGGCCGGGTCG	0.658308
PTPN1	chr20	49126817	+	24	GAATTTCGACAAGCACTTCCG	0.154465
PTPN1	chr20	49126677	-	24	GCCTGGAGAGCCCACGCGCCG	0.270254
PTPN1	chr20	49126683	-	23	GAGCCCACGCGCCGTGGGCG	0.0402894
PTPN1	chr20	49126776	-	21	GCGCTATTAGATATCTCG	0.77512
PTPN1	chr20	49126687	+	23	GCCTGTTGCCTAGGCGACCC	-0.0954115
PTPN1	chr20	49126696	+	23	GCGGCGCGCGCCTGTTGCCT	0.114994
PTPN1	chr20	49126733	+	23	GCGTTCCCTCCTCCGCTTTG	-0.0226547
PTPN1	chr20	49126596	-	23	GGAGGTGCATGACTACTTTA	0.790331
PTPN12	chr7	77166248	+	24	GCTGGAAGGCACTTCAGCGGG	-0.259841
PTPN12	chr7	77166283	-	24	GTGCCTTCCAGCCACTCCAAG	0.340651
PTPN12	chr7	77166221	+	24	GGAGACCTGACTCCATTTCCG	0.222276
PTPN12	chr7	77166360	-	24	Gcatctgcgggcgcagcgctt	0.988337
PTPN12	chr7	77166391	-	23	Gcagcgcgaggccgcgcatc	0.200898
PTPN12	chr7	77166401	-	24	Ggccgcgcatctgggtggcgg	0.796927
PTPN12	chr7	77166491	-	24	GAGGAACCGGGAAGGGGGGGC	0.441307
PTPN12	chr7	77166524	-	24	GAGCTAGCTGTGTTCCTGAgg	1.02537
PTPN12	chr7	77166347	-	23	Gcgggcggggatgcatctgc	0.986294
PTPN13	chr4	87515687	-	24	GCGGGGGTGCGTTGAGCGCTC	0.0289427
PTPN13	chr4	87515561	+	22	GACCGCTGCCGAGGCGGAC	-0.0113457
PTPN13	chr4	87556278	-	25	GAGTTTAAGATAACATTTAGAT	-0.0445465
PTPN13	chr4	87556205	-	24	GAAGTTGACCGTGTTGGGCTA	-0.102009
PTPN13	chr4	87556199	-	24	GTCTCTGAAGTTGACCGTGTT	0.245178
PTPN13	chr4	87515824	-	24	GCCCACGCCCGCAGCCGCTTG	0.0775242
PTPN13	chr4	87515740	-	23	GGAGCGTTTCCGAGGCGAGG	-0.128435
PTPN13	chr4	87515668	-	23	GTCGAGCACAGTAGGGCGGC	0.0312244
PTPN13	chr4	87515544	+	24	GGACCGGGGAGCTACGGAGCA	0.0447815
PTPN13	chr4	87515403	-	23	GTCCTCCCAGTGCCGGGGAA	0.90668
PTPN13	chr4	87515605	+	24	GCCAAAACCTTCTGGCGCGGG	-0.349333
PTPN13	chr4	87515597	-	24	GCAGCGGTCAGAGTCGCCTAC	0.277078
PTPN13	chr4	87556282	+	23	GTCTACCTAATTTCTCAATA	0.103182
PTPN13	chr4	87515783	+	24	GTGGGCTGAAGGAGCTGTAGA	-0.225871
PTPN13	chr4	87515171	+	24	GAGTTCCTAGCGCCTGCAGTG	0.0544134
PTPN13	chr4	87515208	+	24	GGACTAGCCAGAGGCTCAGGT	0.635232
PTPN13	chr4	87515528	+	24	GAGCACGGCTCGCCAGCACGA	0.0194572
PTPN13	chr4	87556134	+	23	GGTGACTGCTTTACGGAAAA	0.789687
PTPN13	chr4	87515204	-	23	GCGCTAGGAACTCTGCCGCT	0.639578
PTPN13	chr4	87515370	-	24	GAGGTCGAGGGGAGCTCGGGG	1.30363
PTPN13	chr4	87515189	-	24	GTTCACCACACTGCAGGCGCT	0.655421
PTPN13	chr4	87515288	-	22	GTCATGGCAACCGGGGCGC	0.065932
PTPN13	chr4	87515358	-	23	GGCGGGCCAATGAGGTCGAG	0.338247
PTPN13	chr4	87515251	-	24	GTCCGAAGAACGCGAAAAGCC	0.0800843
PTPN13	chr4	87515258	-	24	GAACGCGAAAAGCCAGGCCCA	0.541417
PTPN9	chr15	75871727	-	24	GCCAACGCTgcggccgccccg	0.988251
PTPN9	chr15	75871826	-	24	GAGCGAGGACGCAGTCCggga	0.980577
PTPN9	chr15	75871853	-	24	Gacagagaggagcccgggcgg	0.104101
PTPN9	chr15	75871797	+	23	GGACTGCGTCCTCGCTCCGC	0.896689
PTPN9	chr15	75871737	+	24	GTTTCTCAATGGAgccgcggg	1.03117
PTPN9	chr15	75871903	-	23	GgcggggaggggACCCTAGC	0.142913
PTPN9	chr15	75871929	-	24	GGAAGGCAACTCGACTGCGGG	0.449487
PTPN9	chr15	75871980	-	23	GAGGCTCAGATCCTCGGAGG	0.655074
PTPN9	chr15	75872018	-	24	GTTTGCAAATTATCTGCTGAC	0.0290763
PTPN9	chr15	75871894	+	24	GAGTTGCCTTCCGTCCAGCTA	0.825598
RC3H1	chr1	173991640	+	23	GAGCGTCGCCGGTCTCCCTC	0.579465
RC3H1	chr1	173991664	+	24	GTGTGAGACTTTCGGTCGCGG	0.284499
RC3H1	chr1	173991738	-	24	GTCCGGTCTGCCCTCCCGCAC	0.00284188
RC3H1	chr1	173991726	+	24	GCCCAAAGGCGCCGGTGCGGG	0.666674
RC3H1	chr1	173962488	-	23	Gaagtagtcccctgcctaag	0.0836987
RC3H1	chr1	173962521	-	24	Gttaataataaagttccatcc	-0.046037
RC3H1	chr1	173991546	-	24	GGCCCGCCCCGGAGACTGGGG	1.67188
RC3H1	chr1	173991715	-	23	GAGCAGATGAACCGGTCCCT	0.227414
RC3H1	chr1	173991720	-	23	GATGAACCGGTCCCTCGGTC	0.224008
RC3H1	chr1	173962517	+	27	GATAAACttaagagactagggtcc	-0.115264
RC3H1	chr1	173991787	-	24	GCCAGATGGCGAGAGTAAATT	0.161815
RC3H1	chr1	173991704	+	23	GGCAGACCGGACCGAGGGAC	0.661442
RC3H1	chr1	173962449	+	26	Gactacttcccatctctaaaatg	0.242201
RC3H1	chr1	173962524	+	26	GACTTAGATAAACttaagagact	0.0550153
RC3H1	chr1	173962372	+	26	GATGGATTACAGTGATACAAATG	0.0519582
RC3H1	chr1	173962357	+	28	GATACAAATGTGGTATAAAAAGTTG	-0.222018
RC3H1	chr1	173962346	+	27	GTATAAAAAGTTGTGGAATAAGAC	-0.0383341
RC3H1	chr1	173962423	+	26	Gaatggaaatagatgttctatca	-0.0549836
RC3H1	chr1	173962338	+	26	GTTGTGGAATAAGACTGGACTTG	-0.148743
RGL2	chr6	33267474	-	23	GTTGGAATGAGAGAACCGTT	0.210794
RGL2	chr6	33267399	-	23	GGGCGTTCTCTGAGCGGTTC	0.104903
RGL2	chr6	33267379	-	22	GCCCCGAACGGTGTCGACG	0.137383
RGL2	chr6	33267312	-	23	GCTCGGTGTATCCTCGCTGG	0.984398
RGL2	chr6	33267295	-	23	GACCGAGATCCCCGTCGGCT	1.18934
RGL2	chr6	33267259	-	23	GTTCCAGATTCGGCTCTCAG	0.283605
RGL2	chr6	33267301	+	24	GCAGAGGGTACTCCACCAGCG	0.541499
RGL2	chr6	33267283	+	24	GCGAGGATACACCGAGCCGAC	0.562749
RGL2	chr6	33267263	+	22	GGGATCTCGGTCTCGGCGC	0.826266
RGL2	chr6	33267176	+	24	GGGCGGGAATCGAGGGCCCTT	0.0621247
RHOXF2	chrX	119292389	+	24	GAGCACGCGTTGGTGGTGTgg	0.253255
RHOXF2	chrX	119292359	+	24	Ggtaagtggtgtagtagggtg	0.585167
RHOXF2	chrX	119292319	+	24	Gcgtgggagggggagtaggat	1.34178
RHOXF2	chrX	119292365	+	24	Gggaggggtaagtggtgtagt	0.447574
RHOXF2	chrX	119292271	+	24	GTAGACAGGCATGCGTGAGTG	0.710217
RHOXF2	chrX	119292286	+	23	GCATGCGTTGTCCTGTAGAC	0.948007
RHOXF2	chrX	119292215	+	22	GCCCATTTTATGGCGATAA	0.00987517
RHOXF2	chrX	119292141	+	24	GGCCTGGATTTGCAAAGCTTG	0.05349
RHOXF2	chrX	119292263	+	24	GCATGCGTGAGTGTGGAACTT	0.352691
RHOXF2	chrX	119292224	+	24	GAATTGTGCAAGCCCATTTTA	0.02106
RHOXF2B	chrX	119212010	+	24	GCCCACAAGCTTTGCAAATCC	0.108556
RHOXF2B	chrX	119211948	-	24	GAATTGTGCAAGCCCATTTTA	0.02106
RHOXF2B	chrX	119211909	-	24	GCATGCGTGAGTGTGGAACTT	0.352691
RHOXF2B	chrX	119211901	-	24	GTAGACAGGCATGCGTGAGTG	0.710217
RHOXF2B	chrX	119211886	-	23	GCATGCGTTGTCCTGTAGAC	0.948007
RHOXF2B	chrX	119211853	-	24	Gcgtgggagggggagtaggat	1.34178
RHOXF2B	chrX	119211813	-	23	Gtaagtggtgtagtagggtg	0.602738
RHOXF2B	chrX	119211957	-	22	GCCCATTTTATGGCGATAA	0.00987517
RHOXF2B	chrX	119211781	-	24	GAGAGCACGCGTTGGTGGTGT	0.41329
RHOXF2B	chrX	119211807	-	23	Ggaggggtaagtggtgtagt	0.598551
RNF213	chr17	78234597	-	22	Gggccggcggcggcggcgg	1.10393
RNF213	chr17	78234318	-	25	GCACACGCCTgcgcggggccgg	-0.0358474
RNF213	chr17	78234327	-	28	GCCTgcgcggggccggcggcggcgg	0.975506
RNF213	chr17	78234452	-	21	Gcggcggcggcggcgggc	0.218442
RNF213	chr17	78234512	-	22	Ggcggcggcggcggcgggc	0.204825
RNF213	chr17	78234534	-	24	Gggcggggccggcggcggcgg	0.92056
RNF213	chr17	78234309	-	23	GAATTCCGCACACGCCTgcg	0.0144837
RNF213	chr17	78234312	+	28	Gccccgccctgcccgccgccgccgc	0.0722625
RNF8	chr6	37321360	+	24	Ggagcgggtattgaatgcaga	-0.116996
RNF8	chr6	37321646	-	24	GTGATGGTTCTGGAGGCGGCG	0.694558
RNF8	chr6	37321638	-	24	GGACTGGGGTGATGGTTCTGG	0.806159
RNF8	chr6	37321623	-	23	GTCTGGGGCGGCTAGGACTG	0.243048
RNF8	chr6	37321616	-	25	GAGGTTCCAGTCTGGGGCGGCT	0.459695
RNF8	chr6	37321608	-	24	GTGAGAAGAGGTTCCAGTCTG	1.09007
RNF8	chr6	37321504	-	24	GAGACTATTTAGCAACAGACT	0.27309
RNF8	chr6	37321667	+	24	GCGGGGCGGGCGCGATTCGAG	0.896892
RNF8	chr6	37321393	+	24	Gacaaagagcacagttacctg	0.224677
RNF8	chr6	37321663	-	24	GGCGAGGGAAGGTGTGAGGCG	1.01304
RPRD1A	chr18	33647708	-	24	GAGGCATGGTGGGAGTTTGCC	0.506086
RPRD1A	chr18	33647696	-	24	GGGTTACTCTCAGAGGCATGG	0.677858
RPRD1A	chr18	33647727	-	25	GCCAGGCCTGAACCCTCCTTAA	1.031
RPRD1A	chr18	33647617	-	23	GGCCGAGAAGTGGAACCGCC	1.11503
RPRD1A	chr18	33647652	-	24	GAGTCGAAACAAGTGCAGGGG	0.684018
RPRD1A	chr18	33647647	-	24	GGGCGGAGTCGAAACAAGTGC	0.736231
RPRD1A	chr18	33647624	-	24	GAAGTGGAACCGCCAGGCGGA	0.505144
RPRD1A	chr18	33647674	-	23	GCGGACAGGGGCGTGATGCC	0.579598
RPRD1A	chr18	33647830	-	24	GACTATTTGCATGACCAATTA	-0.01433
RPRD1A	chr18	33647688	-	23	GATGCCTGGGTTACTCTCAG	0.853973
RPS8	chr1	45240754	+	23	Ggctaaggtaggagctgttc	0.621176
RPS8	chr1	45240928	+	25	Gttgaaaaagagtggaaggcaa	0.340931
RPS8	chr1	45240910	+	25	Gcaatggaattggaaacgagtg	0.101013
RPS8	chr1	45240797	+	23	Gatcaatcggataaatattg	0.338066
RPS8	chr1	45240974	+	22	Gaggctgctgcggtcgttt	1.43666
RPS8	chr1	45241016	+	24	GGTCTGCGGCGTCGGCAGATC	0.293155
RPS8	chr1	45240835	-	24	Gattgatcaagtgacaatctt	0.204295
RPS8	chr1	45240934	+	25	Ggctgcgttgaaaaagagtgga	0.607066
RPS8	chr1	45240962	+	25	Gcggtcgtttaggatgagatgt	0.94216
RREB1	chr6	7107827	+	24	GGTGACCGCAGTTGCCATCCC	0.591737
RREB1	chr6	7107884	+	23	GCTCGGACTGGGGGGGGTGA	0.0899095
RREB1	chr6	7107890	+	23	GgcggcgCTCGGACTGGGGG	1.09975
RREB1	chr6	7107896	+	22	GcggcggcggcgCTCGGAC	1.00878
RREB1	chr6	7107932	+	24	GGACGTGTTACTGAgcggccg	0.829281
RREB1	chr6	7107786	-	23	GAGGGCGTAGGGCAAACCTG	0.891471
RREB1	chr6	7107865	-	22	GGTCACCCTGCTAAAGTCG	0.118637
RREB1	chr6	7107758	+	24	GGTTTGCCCTACGCCCTCCCA	0.742489
RRM1	chr11	4115928	+	24	GTGTAGCCGCCATGTTGAGTC	0.264072
RRM1	chr11	4115895	+	23	GAAGACTACGCCTCTCCCAT	0.564074
RRM1	chr11	4115786	-	24	GAGGGCGGCGCCTGACCCAGC	0.448148
RRM1	chr11	4115809	+	24	GCAAGCCGAGTTCGGGACCCT	0.38327
RRM1	chr11	4115806	-	22	GGCTCTAGGTGCTACGCCA	0.515396
RRM1	chr11	4115901	-	24	GTCCATATCCAATGGGGCCCA	0.491984
RRM1	chr11	4115942	-	24	GGGTCTTGCCCAGACTCAACA	0.34327
RRM1	chr11	4115705	-	23	GAAAAACGTTCCCGCCGGTT	0.0279037
RRM1	chr11	4115734	+	23	GCGCGTCTCCGCCGGAGGAA	1.8464
RRM1	chr11	4115982	-	24	GTCAGTCTGTGAAGCCTACCC	0.589527
RUNX1T1	chr8	93115559	-	24	GCATTTATCTGCAGGGCGGCC	-0.0222523
RUNX1T1	chr8	93115569	-	24	GCAGGGCGGCCGGGCGTCCGC	0.589912
RUNX1T1	chr8	93115759	-	24	GGAGACATCTGTGTTGTGCGG	0.199014
RUNX1T1	chr8	93115622	+	24	GCCCCTGGCGCGAGCGTGCGC	0.0262416
RUNX1T1	chr8	93075267	+	24	GAAGGGAAGCCTTTTATTGTG	-0.00320118
RUNX1T1	chr8	93075433	+	25	GAATGATTCTGATACTTTGTGC	0.0272577
RUNX1T1	chr8	93075517	+	23	GCACTCGAGTAAAATAAAAG	-0.0433706
RUNX1T1	chr8	93075549	+	24	GCATATCAACCCGGGGATCCC	0.302258
RUNX1T1	chr8	93075558	+	22	GTTTGGAGCATATCAACCC	0.100102
RUNX1T1	chr8	93088425	+	23	GTGTTATCATGTAAACAGAT	-0.0166192
RUNX1T1	chr8	93107948	-	24	GcgggggCTCAGACCCCAGGA	0.0295799
RUNX1T1	chr8	93088542	+	25	GTCCTTTAGAAAACATCATGAT	0.250611
RUNX1T1	chr8	93088663	+	25	GGTAAAATGTAACATTCTCTTA	0.178581
RUNX1T1	chr8	93107951	+	23	GGTAGCTCTCCCCCACTTTC	0.240802
RUNX1T1	chr8	93108057	+	24	GAGCAGGGAAATACAGTTTGC	0.0962875
RUNX1T1	chr8	93108074	+	24	GTTCCAGCCTAGCCCTGGAGC	0.0233146
RUNX1T1	chr8	93115616	+	24	GGCGCGAGCGTGCGCCGGAGC	0.482131
RUNX1T1	chr8	93108153	+	23	GAGATGGCGACTGTCTCCTT	0.0613003
RUNX1T1	chr8	93107979	-	22	GTGGGGGAGAGCTACCCTA	0.364196
RUNX1T1	chr8	93107988	-	23	GAGCTACCCTAAGGCTATCT	-0.022259
RUNX1T1	chr8	93115550	-	24	GAAGGCGACGCATTTATCTGC	0.173472
RUNX1T1	chr8	93108180	+	23	GCAAAATGTGGCTGTTTGGA	0.017502
RUNX1T1	chr8	93115566	+	24	GCGCGCGGCGCTCCTGCTCCC	1.34263
RUNX1T1	chr8	93115606	+	23	GCGCCGGAGCCGGCCTGATG	0.818792
RUNX1T1	chr8	93115679	-	24	GTCGGGAGGGAGGCGGCTGCG	0.621537
RUNX1T1	chr8	93115697	-	22	GCGGCCGCTACCAGGTGCA	0.838582
S1PR2	chr19	10342277	+	24	GAAGACAGTTGTTTCAGGTTG	0.229771
S1PR2	chr19	10342040	+	24	GGAGAGGAGGGCGGGGCGAGC	0.359712
S1PR2	chr19	10342062	+	24	GCAGCCGCCGCCGGAAAGGGG	0.136733
S1PR2	chr19	10342072	+	23	GAATTCATTGCAGCCGCCGC	0.326126
S1PR2	chr19	10342094	+	24	GGCCAGCCGGCCGGTCACATC	1.04947
S1PR2	chr19	10342111	-	23	GAATTCCAGATGTGACCGGC	0.926854
S1PR2	chr19	10342273	-	24	GACGTCACAGTACTCCTGGCC	0.181067
S1PR2	chr19	10342331	-	23	GTTACCTCTGGGCTTACCCC	1.02368
S1PR2	chr19	10342223	+	23	GGCTGCGTGACGTTTCGCGC	0.288776
SAMD1	chr19	14201863	-	24	Ggggcgggggaaagcggcggg	0.335535
SAMD1	chr19	14201835	-	23	GAGGCGCCGCGGAGTTGGCC	0.133509
SAMD1	chr19	14201742	+	24	GTGAGCGAGAGCGCAGGGTAA	0.920999
SAMD1	chr19	14201777	+	24	GCGGGAGTTGTAAGGGGGGGC	0.829035
SAMD1	chr19	14201736	+	24	GAGAGCGCAGGGTAAAggggg	0.796749
SAMD1	chr19	14201705	+	24	GcccgggcTCCACCTTAAAAG	0.612613
SAMD1	chr19	14201618	+	23	GCCGGAGTGTcccgggcgca	0.674668
SAMD1	chr19	14201604	+	24	Gggcgcagggcgcgcgtgcgg	1.24997
SAMD1	chr19	14201797	+	24	GGCGCCTCCTTAAAAAGCGCG	-0.344236
SAMD1	chr19	14201841	-	24	GCCGCGGAGTTGGCCCggggc	0.287277
SERPINH1	chr11	75272985	-	23	GCCTGAAAGGACGTGCGATT	0.566133
SERPINH1	chr11	75273014	-	24	GCTAGCTTATGCAGAGAGCCT	0.0595155
SERPINH1	chr11	75273252	-	24	GTTTCTCGGGACGGGCAGGAG	0.134882
SERPINH1	chr11	75272828	+	24	GGGAGACGTTCAGGCTTCTGA	0.371304
SERPINH1	chr11	75273054	+	24	GCGGGGCGCCGGGAGTCCCCA	0.983113
SERPINH1	chr11	75273200	+	24	GAAAGTTGGAAACGCTTCCGG	0.654494
SERPINH1	chr11	75273223	+	22	GCCCGTCCCGAGAAACTTC	0.0376242
SERPINH1	chr11	75272864	-	24	GAACGTCTCCCCTGAGAGGGA	0.112775
SERPINH1	chr11	75273279	-	23	GGACTGCCATATATAGATCC	0.0295301
SERPINH1	chr11	75272912	-	24	GCTTGAAAATGGGGGAGAGCG	0.380499
SERPINH1	chr11	75272959	-	24	GGGCAGAGCCCCTGCGGGGAA	0.695809
SERPINH1	chr11	75272972	-	24	GCGGGGAAAGGGGCGCCTGAA	0.658467
SERPINH1	chr11	75273041	-	24	GGGAGGAAGCTCGCACTCTGA	0.769358
SERPINH1	chr11	75273196	-	23	GGCTTTTTTTGGCGGAGCTG	0.111488
SERPINH1	chr11	75273069	-	24	GCTGATCCCCGTGGGGACTCC	0.948802
SERPINH1	chr11	75273059	-	23	GAAGGACACGCTGATCCCCG	1.06809
SERPINH1	chr11	75272937	-	24	GAAGGGGAGATGGCTCTGCTT	0.443873
[truncated: 793 more rows]
