# Supplementary material for: Compact and highly active next-generation libraries for CRISPR-mediated gene repression and activation
Source: eLife. 2016 Sep 23;5:e19760. doi: 10.7554/eLife.19760 (PMC5094855; doi:10.7554/eLife.19760)
Supplement: Supplementary file 2. — DOI: http://dx.doi.org/10.7554/eLife.19760.014 [file elife-19760-supp2.xlsx]

## Sheet: Human hg19
gene	transcript	chromosome	strand	TSS source	Primary TSS, 5'	Primary TSS, 3'	Secondary TSS, 5'	Secondary TSS, 3'
A1BG	P1	chr19	-	CAGE, matched peaks	58858938	58859039	58858938	58859039
A1BG	P2	chr19	-	CAGE, matched peaks	58864822	58864847	58864822	58864847
A1CF	P1P2	chr10	-	CAGE, matched peaks	52645379	52645393	52645379	52645393
A2M	P1P2	chr12	-	CAGE, matched peaks	9268507	9268523	9268528	9268542
A2ML1	P1P2	chr12	+	CAGE, matched peaks	8975206	8975223	8975144	8975169
A3GALT2	ENST00000442999.3	chr1	-	Annotation	33786698	33786698	33786698	33786698
A4GALT	P1P2	chr22	-	CAGE, matched peaks	43116867	43116885	43116819	43116859
A4GNT	P1P2	chr3	-	CAGE, matched peaks	137851220	137851236	137851220	137851236
AAAS	P1P2	chr12	-	CAGE, matched peaks	53715328	53715411	53715027	53715096
AACS	P1P2	chr12	+	CAGE, matched peaks	125549973	125549995	125549932	125549956
AADAC	P1P2	chr3	+	CAGE, matched peaks	151531890	151531915	151531810	151531849
AADACL2	P1P2	chr3	+	CAGE, matched peaks	151451707	151451722	151451707	151451722
AADACL3	P1P2	chr1	+	CAGE, matched peaks	12776111	12776119	12776111	12776119
AADACL4	P1P2	chr1	+	CAGE, matched peaks	12704499	12704541	12704499	12704541
AADAT	P1P2	chr4	-	CAGE, matched peaks	171011323	171011408	171011084	171011147
AAED1	P1P2	chr9	-	CAGE, matched peaks	99417562	99417609	99417615	99417622
AAGAB	P1P2	chr15	-	CAGE, matched peaks	67546963	67547024	67546963	67547024
AAK1	P1P2	chr2	-	CAGE, matched peaks	69870747	69870812	69870854	69870878
AAMDC	P1P2	chr11	+	CAGE, matched peaks	77532171	77532210	77532233	77532244
AAMP	P1P2	chr2	-	CAGE, matched peaks	219134822	219134898	219134430	219134472
AANAT	P1P2	chr17	+	CAGE, matched peaks	74463679	74463701	74463711	74463736
AAR2	P1P2	chr20	+	CAGE, matched peaks	34824355	34824408	34824448	34824459
AARD	P1P2	chr8	+	CAGE, matched peaks	117950422	117950468	117950745	117950762
AARS	P1P2	chr16	-	CAGE, matched peaks	70323383	70323421	70323422	70323463
AARS2	P1P2	chr6	-	CAGE, matched peaks	44281043	44281091	44281043	44281091
AARSD1	P1	chr17	-	CAGE, matched peaks	41116454	41116497	41116454	41116497
AARSD1	P2	chr17	-	CAGE, matched peaks	41132088	41132107	41132088	41132107
AASDH	P1P2	chr4	-	CAGE, matched peaks	57253587	57253670	57253587	57253670
AASDHPPT	P1P2	chr11	+	CAGE, matched peaks	105948366	105948416	105948420	105948438
AASS	P1P2	chr7	-	CAGE, matched peaks	121784285	121784350	121784265	121784276
AATF	P1P2	chr17	+	CAGE, matched peaks	35306233	35306325	35306379	35306386
AATK	ENST00000326724.4	chr17	-	CAGE, robust peak	79139961	79140050	79139614	79139639
ABAT	P1	chr16	+	CAGE, matched peaks	8768462	8768484	8768462	8768484
ABAT	P2	chr16	+	CAGE, matched peaks	8807419	8807470	8807419	8807470
ABCA1	P1P2	chr9	-	CAGE, matched peaks	107690428	107690442	107690382	107690393
ABCA10	P1P2	chr17	-	CAGE, matched peaks	67224876	67224912	67224950	67224970
ABCA12	P1P2	chr2	-	CAGE, matched peaks	216003325	216003359	216003325	216003359
ABCA13	P1P2	chr7	+	CAGE, matched peaks	48211048	48211063	48211048	48211063
ABCA2	P1P2	chr9	-	CAGE, matched peaks	139922671	139922697	139922631	139922658
ABCA3	P1P2	chr16	-	CAGE, matched peaks	2390704	2390762	2390769	2390789
ABCA4	P1P2	chr1	-	CAGE, matched peaks	94586651	94586733	94586651	94586733
ABCA5	P1P2	chr17	-	CAGE, matched peaks	67323232	67323299	67323305	67323331
ABCA6	P1P2	chr17	-	CAGE, matched peaks	67138020	67138062	67138066	67138082
ABCA7	P1	chr19	+	CAGE, matched peaks	1040096	1040161	1040096	1040161
ABCA7	P2	chr19	+	CAGE, matched peaks	1041212	1041234	1041212	1041234
ABCA8	P1P2	chr17	-	CAGE, matched peaks	66951474	66951550	66951415	66951429
ABCA9	P1P2	chr17	-	CAGE, matched peaks	67057061	67057094	67057114	67057126
ABCB1	ENST00000265724.3	chr7	-	CAGE, robust peak	87342698	87342705	87342602	87342617
ABCB10	P1P2	chr1	-	CAGE, matched peaks	229694406	229694477	229694480	229694499
ABCB11	P1P2	chr2	-	CAGE, matched peaks	169887827	169887839	169887827	169887839
ABCB4	P1P2	chr7	-	CAGE, matched peaks	87104963	87105038	87105153	87105185
ABCB5	P1P2	chr7	+	CAGE, matched peaks	20686946	20686958	20687017	20687030
ABCB6	P1P2	chr2	-	CAGE, matched peaks	220083671	220083685	220083499	220083603
ABCB7	P1P2	chrX	-	CAGE, matched peaks	74376108	74376129	74376108	74376129
ABCB8	P1P2	chr7	+	CAGE, matched peaks	150725523	150725553	150725556	150725576
ABCB9	P1	chr12	-	CAGE, matched peaks	123450986	123451027	123450986	123451027
ABCB9	P2	chr12	-	CAGE, matched peaks	123465764	123465803	123465764	123465803
ABCC1	P1P2	chr16	+	CAGE, matched peaks	16043454	16043502	16043406	16043423
ABCC10	P1P2	chr6	+	CAGE, matched peaks	43395272	43395323	43395577	43395640
ABCC11	P1	chr16	-	CAGE, matched peaks	48278161	48278175	48278161	48278175
ABCC11	P2	chr16	-	CAGE, matched peaks	48281444	48281451	48281444	48281451
ABCC12	ENST00000311303.3	chr16	-	Annotation	48180680	48180680	48180680	48180680
ABCC2	P1P2	chr10	+	CAGE, matched peaks	101542462	101542535	101542384	101542406
ABCC3	P1P2	chr17	+	CAGE, matched peaks	48712206	48712285	48712143	48712165
ABCC4	P1P2	chr13	-	CAGE, matched peaks	95953664	95953740	95953664	95953740
ABCC5	P1P2	chr3	-	CAGE, matched peaks	183735660	183735727	183735731	183735746
ABCC6	ENST00000205557.7	chr16	-	Annotation	16317320	16317320	16317320	16317320
ABCC8	P1P2	chr11	-	CAGE, matched peaks	17498348	17498431	17498309	17498335
ABCC9	P1P2	chr12	-	CAGE, matched peaks	22094350	22094367	22094159	22094192
ABCD1	P1P2	chrX	+	CAGE, matched peaks	152990302	152990319	152990302	152990319
ABCD2	P1P2	chr12	-	CAGE, matched peaks	40013582	40013635	40013771	40013792
ABCD3	P1P2	chr1	+	CAGE, matched peaks	94883931	94883980	94883991	94884008
ABCD4	P1P2	chr14	-	CAGE, matched peaks	74769653	74769705	74769629	74769648
ABCE1	P1P2	chr4	+	CAGE, matched peaks	146019421	146019495	146019421	146019495
ABCF1	P1	chr6	+	CAGE, matched peaks	30539204	30539255	30539204	30539255
ABCF1	P2	chr6	+	CAGE, matched peaks	30546295	30546319	30546295	30546319
ABCF2	P1P2	chr7	-	CAGE, matched peaks	150924271	150924332	150924391	150924407
ABCF3	P1P2	chr3	+	CAGE, matched peaks	183903943	183903996	183903943	183903996
ABCG1	P1P2	chr21	+	CAGE, matched peaks	43639211	43639279	43639281	43639287
ABCG2	P1P2	chr4	-	CAGE, matched peaks	89080003	89080075	89079757	89079802
ABCG4	P1P2	chr11	+	CAGE, matched peaks	119019738	119019769	119019778	119019795
ABCG5	P1P2	chr2	-	CAGE, matched peaks	44065897	44065908	44065971	44065983
ABCG8	P1P2	chr2	+	CAGE, matched peaks	44066101	44066124	44066101	44066124
ABHD1	P1P2	chr2	+	CAGE, matched peaks	27346666	27346722	27346628	27346658
ABHD10	P1P2	chr3	+	CAGE, matched peaks	111697843	111697908	111697825	111697838
ABHD11	P1P2	chr7	-	CAGE, matched peaks	73153122	73153148	73153161	73153177
ABHD12	P1P2	chr20	-	CAGE, matched peaks	25371412	25371507	25371412	25371507
ABHD12B	P1P2	chr14	+	CAGE, matched peaks	51338816	51338857	51338801	51338814
ABHD13	P1P2	chr13	+	CAGE, matched peaks	108870828	108870878	108870714	108870780
ABHD14A	P1P2	chr3	+	CAGE, matched peaks	52009067	52009102	52009110	52009147
ABHD14B	P1	chr3	-	CAGE, matched peaks	52008016	52008071	52008016	52008071
ABHD14B	P2	chr3	-	CAGE, matched peaks	52017372	52017389	52017372	52017389
ABHD15	P1P2	chr17	-	CAGE, matched peaks	27893990	27894060	27894199	27894229
ABHD16A	P1P2	chr6	-	CAGE, matched peaks	31671058	31671142	31670827	31670885
ABHD16B	P1P2	chr20	+	CAGE, matched peaks	62492833	62492840	62493025	62493043
ABHD17A	P1P2	chr19	-	CAGE, matched peaks	1885483	1885507	1885511	1885526
ABHD17B	P1P2	chr9	-	CAGE, matched peaks	74526099	74526124	74526141	74526156
ABHD17C	P1P2	chr15	+	CAGE, matched peaks	80987617	80987720	80987617	80987720
ABHD2	P1P2	chr15	+	CAGE, matched peaks	89631647	89631725	89631731	89631746
ABHD3	P1P2	chr18	-	CAGE, matched peaks	19284724	19284779	19284524	19284529
ABHD4	P1P2	chr14	+	CAGE, matched peaks	23067166	23067219	23067151	23067160
ABHD5	P1P2	chr3	+	CAGE, matched peaks	43732420	43732436	43732373	43732408
ABHD6	P1P2	chr3	+	CAGE, matched peaks	58223500	58223573	58223285	58223315
ABHD8	P1P2	chr19	-	CAGE, matched peaks	17414179	17414249	17414127	17414154
ABI1	P1P2	chr10	-	CAGE, matched peaks	27149851	27149898	27149817	27149850
ABI2	P1P2	chr2	+	CAGE, matched peaks	204192989	204193038	204193101	204193128
ABI3	P1P2	chr17	+	CAGE, matched peaks	47288061	47288080	47287749	47287777
ABI3BP	P1P2	chr3	-	CAGE, matched peaks	100712253	100712274	100712292	100712338
ABL1	ENST00000372348.2	chr9	+	CAGE, robust peak	133589177	133589193	133589300	133589336
ABL2	P1	chr1	-	CAGE, matched peaks	179112189	179112219	179112189	179112219
ABL2	P2	chr1	-	CAGE, matched peaks	179198806	179198832	179198806	179198832
ABLIM1	ENST00000277895.5	chr10	-	CAGE, robust peak	116418066	116418075	116417910	116417911
ABLIM2	P1P2	chr4	-	CAGE, matched peaks	8160512	8160582	8160512	8160582
ABLIM3	P1P2	chr5	+	CAGE, matched peaks	148521047	148521076	148521286	148521377
ABO	P1	chr9	-	CAGE, matched peaks	136150607	136150648	136150607	136150648
ABO	P2	chr9	-	CAGE, matched peaks	136130909	136130950	136130909	136130950
ABR	P1P2	chr17	-	CAGE, matched peaks	1083234	1083294	1083234	1083294
ABRA	P1P2	chr8	-	CAGE, matched peaks	107782463	107782479	107782452	107782461
ABRACL	P1P2	chr6	+	CAGE, matched peaks	139349817	139349899	139349903	139349944
ABT1	P1P2	chr6	+	CAGE, matched peaks	26597155	26597213	26597363	26597406
ABTB1	P1P2	chr3	+	CAGE, matched peaks	127391769	127391861	127391769	127391861
ABTB2	P1P2	chr11	-	CAGE, matched peaks	34379546	34379563	34379574	34379590
ACAA1	P1P2	chr3	-	CAGE, matched peaks	38178534	38178632	38178646	38178655
ACAA2	P1P2	chr18	-	CAGE, matched peaks	47339882	47339910	47339911	47339949
ACACA	P1P2	chr17	-	CAGE, matched peaks	35716019	35716079	35716019	35716079
ACACB	P1	chr12	+	CAGE, matched peaks	109569155	109569172	109569155	109569172
ACACB	P2	chr12	+	CAGE, matched peaks	109592477	109592501	109592477	109592501
ACAD10	P1P2	chr12	+	CAGE, matched peaks	112123850	112123913	112123837	112123844
ACAD11	P1P2	chr3	-	CAGE, matched peaks	132378636	132378666	132378919	132378959
ACAD8	P1P2	chr11	+	CAGE, matched peaks	134123425	134123485	134123416	134123421
ACAD9	P1P2	chr3	+	CAGE, matched peaks	128598433	128598511	128598433	128598511
ACADL	P1P2	chr2	-	CAGE, matched peaks	211090089	211090121	211090162	211090179
ACADM	P1P2	chr1	+	CAGE, matched peaks	76190357	76190457	76190076	76190140
ACADS	P1P2	chr12	+	CAGE, matched peaks	121163602	121163682	121163596	121163599
ACADSB	P1P2	chr10	+	CAGE, matched peaks	124768482	124768542	124768466	124768477
ACADVL	P1P2	chr17	+	CAGE, matched peaks	7123207	7123275	7123176	7123205
ACAN	P1P2	chr15	+	CAGE, matched peaks	89346657	89346673	89346699	89346715
ACAP1	P1P2	chr17	+	CAGE, matched peaks	7239821	7239902	7239904	7239915
ACAP2	P1P2	chr3	-	CAGE, matched peaks	195163706	195163777	195163803	195163826
ACAP3	P1P2	chr1	-	CAGE, matched peaks	1243252	1243318	1243214	1243229
ACAT1	P1P2	chr11	+	CAGE, matched peaks	107992284	107992300	107992316	107992330
ACAT2	P1P2	chr6	+	CAGE, matched peaks	160183023	160183104	160183527	160183598
ACBD3	P1P2	chr1	-	CAGE, matched peaks	226374373	226374464	226374114	226374143
ACBD4	P1	chr17	+	CAGE, matched peaks	43213004	43213086	43213004	43213086
ACBD4	P2	chr17	+	CAGE, matched peaks	43209974	43210005	43209974	43210005
ACBD5	P1P2	chr10	-	CAGE, matched peaks	27529716	27529756	27529408	27529427
ACBD6	P1P2	chr1	-	CAGE, matched peaks	180471671	180471764	180471947	180472028
ACBD7	P1P2	chr10	-	CAGE, matched peaks	15130767	15130782	15130475	15130486
ACCS	P1P2	chr11	+	CAGE, matched peaks	44088027	44088086	44087862	44087904
ACCSL	ENST00000378832.1	chr11	+	Annotation	44069530	44069530	44069530	44069530
ACD	P1P2	chr16	-	CAGE, matched peaks	67694129	67694182	67694183	67694205
ACE	P1	chr17	+	CAGE, matched peaks	61554413	61554430	61554413	61554430
ACE	P2	chr17	+	CAGE, matched peaks	61562201	61562215	61562201	61562215
ACE2	P1P2	chrX	-	CAGE, matched peaks	15619060	15619073	15619076	15619089
ACER1	P1P2	chr19	-	CAGE, matched peaks	6333599	6333612	6333614	6333628
ACER2	P1P2	chr9	+	CAGE, matched peaks	19408999	19409016	19408936	19408962
ACER3	P1P2	chr11	+	CAGE, matched peaks	76571935	76571991	76571762	76571794
ACHE	P1	chr7	-	CAGE, matched peaks	100493499	100493515	100493499	100493515
ACHE	P2	chr7	-	CAGE, matched peaks	100494586	100494624	100494586	100494624
ACIN1	P1	chr14	-	CAGE, matched peaks	23564320	23564362	23564320	23564362
ACIN1	P2	chr14	-	CAGE, matched peaks	23540760	23540800	23540760	23540800
ACKR2	P1P2	chr3	+	CAGE, matched peaks	42850931	42850953	42850959	42850986
ACKR3	P1	chr2	+	CAGE, matched peaks	237478460	237478475	237478460	237478475
ACKR3	P2	chr2	+	CAGE, matched peaks	237476419	237476451	237476419	237476451
ACKR4	P1P2	chr3	+	CAGE, matched peaks	132316104	132316144	132316104	132316144
ACLY	P1P2	chr17	-	CAGE, matched peaks	40075197	40075213	40075219	40075263
ACMSD	P1P2	chr2	+	CAGE, matched peaks	135596180	135596193	135596106	135596137
ACN9	P1P2	chr7	+	CAGE, matched peaks	96746988	96747028	96747057	96747073
ACO1	P1P2	chr9	+	CAGE, matched peaks	32384617	32384709	32384617	32384709
ACO2	P1P2	chr22	+	CAGE, matched peaks	41865109	41865152	41865109	41865152
ACOT1	P1P2	chr14	+	CAGE, matched peaks	74003840	74003852	74004017	74004036
ACOT11	P1	chr1	+	CAGE, matched peaks	55013889	55013912	55013889	55013912
ACOT11	P2	chr1	+	CAGE, matched peaks	55007925	55007966	55007925	55007966
ACOT12	P1P2	chr5	-	CAGE, matched peaks	80689945	80689958	80689983	80689994
ACOT13	P1P2	chr6	+	CAGE, matched peaks	24667257	24667365	24667383	24667426
ACOT2	P1P2	chr14	+	CAGE, matched peaks	74035970	74036005	74035911	74035922
ACOT4	P1P2	chr14	+	CAGE, matched peaks	74058838	74058879	74058550	74058592
ACOT6	P1P2	chr14	+	CAGE, matched peaks	74077640	74077644	74077640	74077644
ACOT7	P1P2	chr1	-	CAGE, matched peaks	6453426	6453447	6453399	6453423
ACOT8	P1P2	chr20	-	CAGE, matched peaks	44485992	44486056	44485992	44486056
ACOT9	P1P2	chrX	-	CAGE, matched peaks	23761317	23761419	23761528	23761541
ACOX1	P1P2	chr17	-	CAGE, matched peaks	73975198	73975269	73975461	73975528
ACOX2	P1	chr3	-	CAGE, matched peaks	58522908	58522935	58522908	58522935
ACOX2	P2	chr3	-	CAGE, matched peaks	58512482	58512504	58512482	58512504
ACOX3	P1	chr4	-	CAGE, matched peaks	8430152	8430200	8430152	8430200
ACOX3	P2	chr4	-	CAGE, matched peaks	8442439	8442465	8442439	8442465
ACOXL	P1P2	chr2	+	CAGE, matched peaks	111490161	111490216	111490144	111490155
ACP1	P1P2	chr2	+	CAGE, matched peaks	264913	264964	264890	264906
ACP2	P1P2	chr11	-	CAGE, matched peaks	47270341	47270375	47270341	47270375
ACP5	P1	chr19	-	CAGE, matched peaks	11688452	11688486	11688452	11688486
ACP5	P2	chr19	-	CAGE, matched peaks	11689752	11689799	11689752	11689799
ACP6	P1P2	chr1	-	CAGE, matched peaks	147142358	147142407	147142557	147142620
ACPL2	P1P2	chr3	+	CAGE, matched peaks	140950612	140950736	140950612	140950736
ACPP	P1P2	chr3	+	CAGE, matched peaks	132036243	132036268	132036271	132036287
ACPT	ENST00000270593.1	chr19	+	Annotation	51293671	51293671	51293671	51293671
ACR	P1P2	chr22	+	CAGE, matched peaks	51176626	51176663	51176673	51176681
ACRBP	P1P2	chr12	-	CAGE, matched peaks	6756562	6756607	6756609	6756620
ACRC	P1P2	chrX	+	CAGE, matched peaks	70798285	70798290	70797858	70797903
ACRV1	P1P2	chr11	-	CAGE, matched peaks	125550735	125550747	125550764	125550773
ACSBG1	P1P2	chr15	-	CAGE, matched peaks	78526855	78526916	78526855	78526916
ACSBG2	P1P2	chr19	+	CAGE, matched peaks	6135656	6135725	6135638	6135645
ACSF2	P1P2	chr17	+	CAGE, matched peaks	48503603	48503622	48503571	48503597
ACSF3	P1P2	chr16	+	CAGE, matched peaks	89160269	89160349	89160245	89160268
ACSL1	P1P2	chr4	-	CAGE, matched peaks	185747114	185747128	185747194	185747242
ACSL3	P1P2	chr2	+	CAGE, matched peaks	223725723	223725765	223725782	223725795
ACSL4	P1P2	chrX	-	CAGE, matched peaks	108976449	108976501	108976410	108976445
ACSL5	P1	chr10	+	CAGE, matched peaks	114135952	114136022	114135952	114136022
ACSL5	P2	chr10	+	CAGE, matched peaks	114133905	114133922	114133905	114133922
ACSL6	P1	chr5	-	CAGE, matched peaks	131347321	131347371	131347321	131347371
ACSL6	P2	chr5	-	CAGE, matched peaks	131310685	131310713	131310685	131310713
ACSM1	P1P2	chr16	-	CAGE, matched peaks	20687478	20687488	20687517	20687527
ACSM2A	P1P2	chr16	+	CAGE, matched peaks	20462841	20462865	20462841	20462865
ACSM2B	P1P2	chr16	-	CAGE, matched peaks	20587665	20587689	20587665	20587689
ACSM3	P1P2	chr16	+	CAGE, matched peaks	20775312	20775352	20775358	20775386
ACSM4	ENST00000399422.4	chr12	+	Annotation	7456879	7456879	7456879	7456879
ACSM5	P1P2	chr16	+	CAGE, matched peaks	20420849	20420867	20420880	20420898
ACSS1	P1P2	chr20	-	CAGE, matched peaks	25038752	25038785	25038804	25038816
ACSS2	P1P2	chr20	+	CAGE, matched peaks	33464407	33464423	33464368	33464402
ACSS3	P1P2	chr12	+	CAGE, matched peaks	81471847	81471877	81471816	81471840
ACTA1	P1	chr1	-	CAGE, matched peaks	229569834	229569849	229569834	229569849
ACTA1	P2	chr1	-	CAGE, matched peaks	229568763	229568795	229568763	229568795
ACTA2	P1	chr10	-	CAGE, matched peaks	90712520	90712536	90712520	90712536
ACTA2	P2	chr10	-	CAGE, matched peaks	90751038	90751131	90751038	90751131
ACTB	P1P2	chr7	-	CAGE, matched peaks	5570229	5570234	5569255	5569346
ACTBL2	P1P2	chr5	-	CAGE, matched peaks	56778635	56778640	56778635	56778640
ACTC1	P1P2	chr15	-	CAGE, matched peaks	35087742	35087757	35087070	35087134
ACTG1	P1P2	chr17	-	CAGE, matched peaks	79479822	79479830	79479285	79479321
ACTG2	P1	chr2	+	CAGE, matched peaks	74120126	74120142	74120126	74120142
ACTG2	P2	chr2	+	CAGE, matched peaks	74128392	74128423	74128392	74128423
ACTL10	P1P2	chr20	+	CAGE, matched peaks	32254740	32254757	32254286	32254316
ACTL6A	P1P2	chr3	+	CAGE, matched peaks	179280702	179280769	179280702	179280769
ACTL6B	P1P2	chr7	-	CAGE, matched peaks	100253993	100254078	100253993	100254078
ACTL7A	P1P2	chr9	+	CAGE, matched peaks	111624535	111624567	111624529	111624534
ACTL7B	P1P2	chr9	-	CAGE, matched peaks	111618258	111618269	111618258	111618269
ACTL8	P1P2	chr1	+	CAGE, matched peaks	18081804	18081883	18081804	18081883
ACTL9	P1P2	chr19	-	CAGE, matched peaks	8809139	8809158	8809120	8809133
ACTN1	P1P2	chr14	-	CAGE, matched peaks	69445991	69446029	69445968	69445984
ACTN2	P1P2	chr1	+	CAGE, matched peaks	236849791	236849806	236849791	236849806
ACTN3	P1P2	chr11	+	CAGE, matched peaks	66314367	66314384	66313621	66313639
ACTN4	P1P2	chr19	+	CAGE, matched peaks	39138271	39138305	39138320	39138334
ACTR10	P1P2	chr14	+	CAGE, matched peaks	58666824	58666902	58666903	58666926
ACTR1A	P1P2	chr10	-	CAGE, matched peaks	104262460	104262489	104262426	104262437
ACTR1B	P1P2	chr2	-	CAGE, matched peaks	98280383	98280514	98280361	98280372
ACTR2	P1P2	chr2	+	CAGE, matched peaks	65454926	65454991	65454896	65454917
ACTR3	P1P2	chr2	+	CAGE, matched peaks	114647617	114647739	114647504	114647557
ACTR3B	P1P2	chr7	+	CAGE, matched peaks	152456829	152456900	152456815	152456828
ACTR3C	P1P2	chr7	-	CAGE, matched peaks	150020578	150020682	150020750	150020791
ACTR5	P1P2	chr20	+	CAGE, matched peaks	37377090	37377126	37377090	37377126
ACTR6	P1P2	chr12	+	CAGE, matched peaks	100594557	100594634	100594754	100594758
ACTR8	P1P2	chr3	-	CAGE, matched peaks	53916169	53916187	53916202	53916211
ACTRT1	P1P2	chrX	-	CAGE, matched peaks	127186380	127186382	127186380	127186382
ACTRT2	P1P2	chr1	+	CAGE, matched peaks	2938044	2938088	2938028	2938033
ACTRT3	P1P2	chr3	-	CAGE, matched peaks	169487332	169487360	169487332	169487360
ACVR1	P1P2	chr2	-	CAGE, matched peaks	158732561	158732631	158732561	158732631
ACVR1B	P1P2	chr12	+	CAGE, matched peaks	52345448	52345532	52345363	52345383
ACVR1C	P1P2	chr2	-	CAGE, matched peaks	158485364	158485385	158485387	158485408
ACVR2A	P1P2	chr2	+	CAGE, matched peaks	148602058	148602150	148602590	148602604
ACVR2B	P1P2	chr3	+	CAGE, matched peaks	38495333	38495422	38495435	38495478
ACVRL1	P1P2	chr12	+	CAGE, matched peaks	52300721	52300741	52301280	52301299
ACY1	P1P2	chr3	+	CAGE, matched peaks	52017454	52017572	52017283	52017310
ACY3	P1	chr11	-	CAGE, matched peaks	67418152	67418213	67418152	67418213
ACY3	P2	chr11	-	CAGE, matched peaks	67415020	67415032	67415020	67415032
ACYP1	P1	chr14	-	CAGE, matched peaks	75530693	75530761	75530693	75530761
ACYP1	P2	chr14	-	CAGE, matched peaks	75536182	75536224	75536182	75536224
ACYP2	P1P2	chr2	+	CAGE, matched peaks	54342736	54342786	54342574	54342631
ADA	P1P2	chr20	-	CAGE, matched peaks	43280325	43280348	43280361	43280392
ADAD1	P1P2	chr4	+	CAGE, matched peaks	123300664	123300723	123300540	123300559
ADAD2	P1P2	chr16	+	CAGE, matched peaks	84224794	84224831	84224757	84224776
ADAL	P1P2	chr15	+	CAGE, matched peaks	43622843	43622922	43622542	43622581
ADAM10	P1P2	chr15	-	CAGE, matched peaks	59041768	59041950	59041954	59042006
ADAM11	P1P2	chr17	+	CAGE, matched peaks	42836329	42836389	42836521	42836578
ADAM12	P1P2	chr10	-	CAGE, matched peaks	128077034	128077055	128077058	128077071
ADAM15	P1P2	chr1	+	CAGE, matched peaks	155023757	155023833	155023112	155023150
ADAM17	P1P2	chr2	-	CAGE, matched peaks	9695847	9695966	9695971	9695995
ADAM18	P1P2	chr8	+	CAGE, matched peaks	39442097	39442117	39442081	39442092
ADAM19	P1P2	chr5	-	CAGE, matched peaks	157002775	157002790	157002755	157002766
ADAM2	P1P2	chr8	-	CAGE, matched peaks	39695719	39695751	39695764	39695778
ADAM20	P1P2	chr14	-	CAGE, matched peaks	71001708	71001746	71001708	71001746
ADAM21	P1P2	chr14	+	CAGE, matched peaks	70918887	70918913	70918887	70918913
ADAM22	P1P2	chr7	+	CAGE, matched peaks	87563557	87563641	87563531	87563544
ADAM23	P1P2	chr2	+	CAGE, matched peaks	207308220	207308267	207308275	207308295
ADAM28	P1P2	chr8	+	CAGE, matched peaks	24151557	24151590	24151592	24151611
ADAM29	P1P2	chr4	+	CAGE, matched peaks	175839551	175839567	175839518	175839528
ADAM30	P1P2	chr1	-	CAGE, matched peaks	120439126	120439143	120439112	120439125
ADAM32	P1P2	chr8	+	CAGE, matched peaks	38965075	38965107	38965241	38965290
ADAM33	P1P2	chr20	-	CAGE, matched peaks	3662666	3662699	3662645	3662664
ADAM7	P1P2	chr8	+	CAGE, matched peaks	24298531	24298551	24298494	24298504
ADAM8	P1P2	chr10	-	CAGE, matched peaks	135090360	135090384	135090338	135090354
ADAM9	P1P2	chr8	+	CAGE, matched peaks	38854418	38854514	38854330	38854342
ADAMDEC1	P1P2	chr8	+	CAGE, matched peaks	24242010	24242026	24241969	24241999
ADAMTS1	P1	chr21	-	CAGE, matched peaks	28217721	28217735	28217721	28217735
ADAMTS1	P2	chr21	-	CAGE, matched peaks	28216589	28216607	28216589	28216607
ADAMTS10	P1P2	chr19	-	CAGE, matched peaks	8675559	8675612	8675642	8675653
ADAMTS12	P1P2	chr5	-	CAGE, matched peaks	33892081	33892101	33892118	33892144
ADAMTS13	P1P2	chr9	+	CAGE, matched peaks	136287478	136287514	136287478	136287514
ADAMTS14	P1P2	chr10	+	CAGE, matched peaks	72432217	72432299	72432217	72432299
ADAMTS15	P1P2	chr11	+	CAGE, matched peaks	130318529	130318547	130318402	130318426
ADAMTS16	P1	chr5	+	CAGE, matched peaks	5146295	5146366	5146295	5146366
ADAMTS16	P2	chr5	+	CAGE, matched peaks	5140436	5140450	5140436	5140450
ADAMTS17	P1P2	chr15	-	CAGE, matched peaks	100882172	100882186	100882191	100882213
ADAMTS18	P1P2	chr16	-	CAGE, matched peaks	77468905	77468944	77468945	77468961
ADAMTS19	P1P2	chr5	+	CAGE, matched peaks	128795972	128796012	128795972	128796012
ADAMTS2	P1P2	chr5	-	CAGE, matched peaks	178772424	178772486	178772398	178772420
ADAMTS20	P1P2	chr12	-	CAGE, matched peaks	43946001	43946016	43946001	43946016
ADAMTS3	P1P2	chr4	-	CAGE, matched peaks	73434921	73434961	73434921	73434961
ADAMTS4	P1P2	chr1	-	CAGE, matched peaks	161168834	161168851	161168834	161168851
ADAMTS5	P1P2	chr21	-	CAGE, matched peaks	28339400	28339416	28339463	28339474
ADAMTS6	P1P2	chr5	-	CAGE, matched peaks	64777653	64777682	64777685	64777712
ADAMTS7	P1P2	chr15	-	CAGE, matched peaks	79103757	79103815	79103691	79103702
ADAMTS8	P1P2	chr11	-	CAGE, matched peaks	130298500	130298509	130298406	130298423
ADAMTS9	P1P2	chr3	-	CAGE, matched peaks	64673668	64673684	64673289	64673335
ADAMTSL1	P1P2	chr9	+	CAGE, matched peaks	18474125	18474160	18474163	18474202
ADAMTSL2	P1P2	chr9	+	CAGE, matched peaks	136399819	136399835	136399759	136399803
ADAMTSL3	P1P2	chr15	+	CAGE, matched peaks	84322865	84322888	84322865	84322888
ADAMTSL4	P1P2	chr1	+	CAGE, matched peaks	150521876	150521901	150521860	150521871
ADAMTSL5	P1P2	chr19	-	CAGE, matched peaks	1513002	1513032	1513002	1513032
ADAP1	P1P2	chr7	-	CAGE, matched peaks	994302	994329	994226	994246
ADAP2	P1P2	chr17	+	CAGE, matched peaks	29248955	29248978	29248955	29248978
ADAR	P1	chr1	-	CAGE, matched peaks	154580616	154580695	154580616	154580695
ADAR	P2	chr1	-	CAGE, matched peaks	154600421	154600480	154600421	154600480
ADARB1	P1P2	chr21	+	CAGE, matched peaks	46494466	46494543	46493752	46493757
ADARB2	ENST00000381312.1	chr10	-	CAGE, robust peak	1779710	1779726	1779501	1779506
ADAT1	P1P2	chr16	-	CAGE, matched peaks	75657147	75657199	75657136	75657145
ADAT2	P1P2	chr6	-	CAGE, matched peaks	143771799	143771869	143771799	143771869
ADAT3	P1	chr19	+	CAGE, matched peaks	1905365	1905411	1905365	1905411
ADAT3	P2	chr19	+	CAGE, matched peaks	1907961	1907987	1907961	1907987
ADC	P1P2	chr1	+	CAGE, matched peaks	33546746	33546769	33546746	33546769
ADCK1	P1P2	chr14	+	CAGE, matched peaks	78266436	78266487	78266408	78266424
ADCK2	P1P2	chr7	+	CAGE, matched peaks	140372703	140372772	140372885	140372932
ADCK3	P1P2	chr1	+	CAGE, matched peaks	227127981	227128012	227128015	227128032
ADCK4	P1P2	chr19	-	CAGE, matched peaks	41222775	41222807	41222775	41222807
ADCK5	P1P2	chr8	+	CAGE, matched peaks	145597713	145597775	145596773	145596778
ADCY1	P1P2	chr7	+	CAGE, matched peaks	45613958	45614038	45614264	45614317
ADCY10	P1P2	chr1	-	CAGE, matched peaks	167883353	167883377	167883334	167883352
ADCY2	P1P2	chr5	+	CAGE, matched peaks	7396141	7396324	7396141	7396324
ADCY3	P1P2	chr2	-	CAGE, matched peaks	25143048	25143140	25143048	25143140
ADCY4	P1P2	chr14	-	CAGE, matched peaks	24804269	24804292	24804295	24804306
ADCY5	P1P2	chr3	-	CAGE, matched peaks	123168551	123168642	123168551	123168642
ADCY6	P1P2	chr12	-	CAGE, matched peaks	49182783	49182886	49182891	49182895
ADCY7	P1P2	chr16	+	CAGE, matched peaks	50300440	50300485	50300440	50300485
ADCY8	P1P2	chr8	-	CAGE, matched peaks	132053091	132053127	132053091	132053127
ADCY9	P1P2	chr16	-	CAGE, matched peaks	4166405	4166470	4166475	4166552
ADCYAP1	P1P2	chr18	+	CAGE, matched peaks	904398	904422	904938	904986
ADCYAP1R1	P1P2	chr7	+	CAGE, matched peaks	31091911	31091992	31092109	31092140
ADD1	P1P2	chr4	+	CAGE, matched peaks	2845547	2845654	2845655	2845725
ADD2	P1P2	chr2	-	CAGE, matched peaks	70995307	70995339	70995350	70995375
ADD3	P1P2	chr10	+	CAGE, matched peaks	111767726	111767752	111767980	111767995
ADGB	P1P2	chr6	+	CAGE, matched peaks	146920116	146920150	146920097	146920113
ADH1A	P1P2	chr4	-	CAGE, matched peaks	100212132	100212148	100212132	100212148
ADH1B	P1P2	chr4	-	CAGE, matched peaks	100242549	100242564	100242534	100242546
ADH1C	P1P2	chr4	-	CAGE, matched peaks	100273894	100273908	100273911	100273922
ADH4	P1P2	chr4	-	CAGE, matched peaks	100065440	100065463	100065421	100065434
ADH5	P1P2	chr4	-	CAGE, matched peaks	100009856	100009898	100009856	100009898
ADH6	P1P2	chr4	-	CAGE, matched peaks	100140393	100140409	100140393	100140409
ADH7	P1P2	chr4	-	CAGE, matched peaks	100356453	100356521	100356551	100356570
ADHFE1	P1P2	chr8	+	CAGE, matched peaks	67344710	67344750	67344710	67344750
ADI1	P1P2	chr2	-	CAGE, matched peaks	3523272	3523313	3523318	3523334
ADIG	P1P2	chr20	+	CAGE, matched peaks	37209820	37209846	37209892	37209908
ADIPOQ	P1P2	chr3	+	CAGE, matched peaks	186560476	186560505	186560462	186560473
ADIPOR1	P1P2	chr1	-	CAGE, matched peaks	202927388	202927448	202927458	202927487
ADIPOR2	P1P2	chr12	+	CAGE, matched peaks	1800179	1800250	1800179	1800250
ADIRF	P1P2	chr10	+	CAGE, matched peaks	88728230	88728245	88727975	88728015
ADK	P1	chr10	+	CAGE, matched peaks	75936500	75936537	75936500	75936537
ADK	P2	chr10	+	CAGE, matched peaks	75910969	75910989	75910969	75910989
ADM	P1P2	chr11	+	CAGE, matched peaks	10326612	10326630	10327206	10327237
ADM2	P1P2	chr22	+	CAGE, matched peaks	50919944	50919990	50919995	50920015
ADM5	P1P2	chr19	+	CAGE, matched peaks	50191618	50191639	50191618	50191639
ADNP	P1P2	chr20	-	CAGE, matched peaks	49547910	49547988	49547691	49547724
ADNP2	P1P2	chr18	+	CAGE, matched peaks	77867139	77867176	77867121	77867138
ADO	P1P2	chr10	+	CAGE, matched peaks	64564589	64564715	64564469	64564535
ADORA1	P1P2	chr1	+	CAGE, matched peaks	203097407	203097476	203096831	203096864
ADORA2A	P1P2	chr22	+	CAGE, matched peaks	24819852	24819917	24819591	24819608
ADORA2B	P1P2	chr17	+	CAGE, matched peaks	15848544	15848624	15848414	15848452
ADORA3	P1	chr1	-	CAGE, matched peaks	112031415	112031459	112031415	112031459
ADORA3	P2	chr1	-	CAGE, matched peaks	112046289	112046341	112046289	112046341
ADPGK	P1P2	chr15	-	CAGE, matched peaks	73076030	73076121	73075964	73075980
ADPRH	P1P2	chr3	+	CAGE, matched peaks	119298575	119298644	119298314	119298392
ADPRHL1	P1	chr13	-	CAGE, matched peaks	114107795	114107810	114107795	114107810
ADPRHL1	P2	chr13	-	CAGE, matched peaks	114103443	114103479	114103443	114103479
ADPRHL2	P1P2	chr1	+	CAGE, matched peaks	36554470	36554519	36554470	36554519
ADPRM	P1P2	chr17	+	CAGE, matched peaks	10600894	10600974	10600894	10600974
ADRA1A	P1P2	chr8	-	CAGE, matched peaks	26724784	26724800	26724808	26724819
ADRA1B	P1P2	chr5	+	CAGE, matched peaks	159343481	159343528	159343688	159343754
ADRA1D	P1P2	chr20	-	CAGE, matched peaks	4229843	4229952	4229240	4229260
ADRA2A	P1P2	chr10	+	CAGE, matched peaks	112836779	112836797	112836760	112836771
ADRA2B	P1P2	chr2	-	CAGE, matched peaks	96782304	96782315	96782304	96782315
ADRA2C	P1P2	chr4	+	CAGE, matched peaks	3767633	3767648	3768100	3768123
ADRB1	P1P2	chr10	+	CAGE, matched peaks	115803618	115803641	115803583	115803609
ADRB2	P1P2	chr5	+	CAGE, matched peaks	148206163	148206201	148206163	148206201
ADRB3	P1P2	chr8	-	CAGE, matched peaks	37824101	37824132	37823243	37823261
ADRBK1	P1P2	chr11	+	CAGE, matched peaks	67033909	67033950	67034140	67034180
ADRBK2	P1P2	chr22	+	CAGE, matched peaks	25960595	25960655	25960786	25960854
ADRM1	P1P2	chr20	+	CAGE, matched peaks	60878005	60878086	60877101	60877143
ADSL	P1P2	chr22	+	CAGE, matched peaks	40742512	40742543	40742497	40742511
ADSS	P1P2	chr1	-	CAGE, matched peaks	244615199	244615238	244615163	244615196
ADSSL1	P1P2	chr14	+	CAGE, matched peaks	105190558	105190573	105190530	105190548
ADTRP	P1P2	chr6	-	CAGE, matched peaks	11779014	11779065	11779014	11779065
AEBP1	P1P2	chr7	+	CAGE, matched peaks	44143925	44143970	44143978	44143989
AEBP2	P1P2	chr12	+	CAGE, matched peaks	19592602	19592648	19592405	19592492
AEN	P1P2	chr15	+	CAGE, matched peaks	89164560	89164599	89164520	89164559
AES	P1P2	chr19	-	CAGE, matched peaks	3062465	3062574	3062275	3062375
AFAP1	P1P2	chr4	-	CAGE, matched peaks	7941518	7941593	7941440	7941455
AFAP1L1	P1P2	chr5	+	CAGE, matched peaks	148651409	148651467	148651469	148651480
AFAP1L2	P1P2	chr10	-	CAGE, matched peaks	116164244	116164268	116164270	116164290
AFF1	P1P2	chr4	+	CAGE, matched peaks	87856129	87856186	87856191	87856208
AFF2	P1P2	chrX	+	CAGE, matched peaks	147582254	147582320	147582188	147582226
AFF3	P1P2	chr2	-	CAGE, matched peaks	100759010	100759035	100759037	100759058
AFF4	P1P2	chr5	-	CAGE, matched peaks	132299313	132299334	132299290	132299310
AFG3L2	P1P2	chr18	-	CAGE, matched peaks	12377199	12377263	12377096	12377120
AFM	P1P2	chr4	+	CAGE, matched peaks	74347454	74347479	74347454	74347479
AFMID	P1P2	chr17	+	CAGE, matched peaks	76183432	76183451	76183408	76183414
AFP	P1	chr4	+	CAGE, matched peaks	74301931	74301947	74301931	74301947
AFP	P2	chr4	+	CAGE, matched peaks	74316336	74316348	74316336	74316348
AFTPH	P1P2	chr2	+	CAGE, matched peaks	64751475	64751556	64751433	64751472
AGA	P1P2	chr4	-	CAGE, matched peaks	178363527	178363572	178363581	178363607
AGAP1	P1P2	chr2	+	CAGE, matched peaks	236402669	236402788	236402669	236402788
AGAP10	ENST00000413193.2	chr10	-	Annotation	47239737	47239737	47239737	47239737
AGAP10	ENST00000452145.2	chr10	-	Annotation	47213625	47213625	47213625	47213625
AGAP11	P1P2	chr10	+	CAGE, matched peaks	88730088	88730132	88730492	88730536
AGAP2	P1P2	chr12	-	CAGE, matched peaks	58135903	58135974	58135903	58135974
AGAP3	P1P2	chr7	+	CAGE, matched peaks	150783553	150783570	150783553	150783570
AGAP4	ENST00000448048.2	chr10	-	Annotation	46342920	46342920	46342920	46342920
AGAP5	ENST00000374094.4,ENST00000443782.2	chr10	-	Annotation	75457595	75457595	75457595	75457595
AGAP6	P1P2	chr10	+	CAGE, matched peaks	51748127	51748128	51748127	51748128
AGAP7	ENST00000374095.5	chr10	-	Annotation	51486326	51486326	51486326	51486326
AGAP9	ENST00000453919.1	chr10	+	Annotation	48189611	48189611	48189611	48189611
AGAP9	ENST00000456984.2	chr10	+	Annotation	48215835	48215835	48215835	48215835
AGBL1	ENST00000421325.2	chr15	+	Annotation	86686952	86686952	86686952	86686952
AGBL1	ENST00000441037.2	chr15	+	Annotation	86685226	86685226	86685226	86685226
AGBL2	P1P2	chr11	-	CAGE, matched peaks	47736896	47736957	47736850	47736861
AGBL3	P1P2	chr7	+	CAGE, matched peaks	134671234	134671324	134671368	134671372
AGBL4	P1P2	chr1	-	CAGE, matched peaks	50489547	50489616	50489619	50489650
AGBL5	P1	chr2	+	CAGE, matched peaks	27274506	27274543	27274506	27274543
AGBL5	P2	chr2	+	CAGE, matched peaks	27275941	27275943	27275941	27275943
AGER	P1P2	chr6	-	CAGE, matched peaks	32152020	32152040	32152003	32152016
AGFG1	P1P2	chr2	+	CAGE, matched peaks	228336849	228336904	228336849	228336904
AGFG2	P1P2	chr7	+	CAGE, matched peaks	100136811	100136879	100136791	100136806
AGGF1	P1P2	chr5	+	CAGE, matched peaks	76326187	76326300	76326304	76326311
AGK	P1P2	chr7	+	CAGE, matched peaks	141251177	141251240	141251177	141251240
AGL	P1P2	chr1	+	CAGE, matched peaks	100315613	100315691	100315902	100315927
AGMAT	P1P2	chr1	-	CAGE, matched peaks	15911510	15911579	15912061	15912077
AGMO	P1P2	chr7	-	CAGE, matched peaks	15601595	15601657	15601595	15601657
AGO1	P1P2	chr1	+	CAGE, matched peaks	36348790	36348822	36348826	36348849
AGO2	P1P2	chr8	-	CAGE, matched peaks	141645693	141645783	141646015	141646033
AGO3	P1P2	chr1	+	CAGE, matched peaks	36396677	36396749	36396791	36396878
AGO4	P1P2	chr1	+	CAGE, matched peaks	36273576	36273646	36273793	36273818
AGPAT1	P1	chr6	-	CAGE, matched peaks	32143828	32143921	32143828	32143921
AGPAT1	P2	chr6	-	CAGE, matched peaks	32144838	32144908	32144838	32144908
AGPAT2	P1P2	chr9	-	CAGE, matched peaks	139581876	139581935	139581848	139581873
AGPAT3	P1P2	chr21	+	CAGE, matched peaks	45285082	45285117	45284997	45285039
AGPAT4	P1P2	chr6	-	CAGE, matched peaks	161695074	161695112	161695042	161695064
AGPAT5	P1P2	chr8	+	CAGE, matched peaks	6566147	6566197	6565854	6565942
AGPAT6	P1P2	chr8	+	CAGE, matched peaks	41435696	41435734	41435743	41435781
AGPAT9	P1P2	chr4	+	CAGE, matched peaks	84457414	84457501	84457250	84457268
AGPS	P1P2	chr2	+	CAGE, matched peaks	178257463	178257523	178257463	178257523
AGR2	P1P2	chr7	-	CAGE, matched peaks	16844611	16844628	16844611	16844628
AGR3	P1P2	chr7	-	CAGE, matched peaks	16921601	16921614	16921601	16921614
AGRN	P1P2	chr1	+	CAGE, matched peaks	955448	955508	955448	955508
AGRP	P1P2	chr16	-	CAGE, matched peaks	67517444	67517455	67517444	67517455
AGT	P1P2	chr1	-	CAGE, matched peaks	230849858	230849875	230849858	230849875
AGTPBP1	P1P2	chr9	-	CAGE, matched peaks	88356789	88356903	88356760	88356765
AGTR1	P1P2	chr3	+	CAGE, matched peaks	148415701	148415724	148415628	148415650
AGTR2	P1P2	chrX	+	CAGE, matched peaks	115301995	115302005	115301995	115302005
AGTRAP	P1P2	chr1	+	CAGE, matched peaks	11796177	11796241	11796146	11796160
AGXT	P1P2	chr2	+	CAGE, matched peaks	241808234	241808257	241808165	241808178
AGXT2	P1P2	chr5	-	CAGE, matched peaks	35048047	35048059	35047976	35047990
AHCTF1	P1P2	chr1	-	CAGE, matched peaks	247095194	247095235	247095236	247095283
AHCY	P1P2	chr20	-	CAGE, matched peaks	32891151	32891168	32891151	32891168
AHCYL1	P1	chr1	+	CAGE, matched peaks	110527378	110527471	110527378	110527471
AHCYL1	P2	chr1	+	CAGE, matched peaks	110546700	110546758	110546700	110546758
AHCYL2	P1P2	chr7	+	CAGE, matched peaks	128864848	128864913	128864454	128864488
AHDC1	P1P2	chr1	-	CAGE, matched peaks	27930644	27930681	27930687	27930710
AHI1	P1P2	chr6	-	CAGE, matched peaks	135818844	135818921	135818764	135818793
AHNAK	P1	chr11	-	CAGE, matched peaks	62314268	62314285	62314268	62314285
AHNAK	P2	chr11	-	CAGE, matched peaks	62313090	62313169	62313090	62313169
AHNAK2	P1	chr14	-	CAGE, matched peaks	105436809	105436850	105436809	105436850
AHNAK2	P2	chr14	-	CAGE, matched peaks	105444697	105444718	105444697	105444718
AHR	P1P2	chr7	+	CAGE, matched peaks	17338266	17338282	17338239	17338262
AHRR	P1P2	chr5	+	CAGE, matched peaks	321810	321877	322733	322758
AHSA1	P1P2	chr14	+	CAGE, matched peaks	77924394	77924451	77924458	77924475
AHSA2	P1P2	chr2	+	CAGE, matched peaks	61404545	61404621	61404624	61404666
AHSG	P1P2	chr3	+	CAGE, matched peaks	186330841	186330863	186330841	186330863
AHSP	P1P2	chr16	+	CAGE, matched peaks	31539197	31539245	31539183	31539194
AICDA	P1P2	chr12	-	CAGE, matched peaks	8765446	8765468	8765396	8765408
AIDA	P1P2	chr1	-	CAGE, matched peaks	222885791	222885851	222886101	222886135
AIF1	P1P2	chr6	+	CAGE, matched peaks	31582990	31583096	31583787	31583826
AIF1L	P1P2	chr9	+	CAGE, matched peaks	133971909	133971927	133971890	133971897
AIFM1	P1P2	chrX	-	CAGE, matched peaks	129299673	129299753	129299808	129299840
AIFM2	P1P2	chr10	-	CAGE, matched peaks	71892555	71892616	71892621	71892640
AIFM3	P1	chr22	+	CAGE, matched peaks	21321531	21321556	21321531	21321556
AIFM3	P2	chr22	+	CAGE, matched peaks	21319437	21319465	21319437	21319465
AIG1	P1P2	chr6	+	CAGE, matched peaks	143382002	143382064	143381796	143381858
AIM1	P1P2	chr6	+	CAGE, matched peaks	106960409	106960456	106960409	106960456
AIM1L	P1	chr1	-	CAGE, matched peaks	26680570	26680632	26680570	26680632
AIM1L	P2	chr1	-	CAGE, matched peaks	26662916	26662951	26662916	26662951
AIM2	P1P2	chr1	-	CAGE, matched peaks	159046532	159046595	159046617	159046630
AIMP1	P1P2	chr4	+	CAGE, matched peaks	107237688	107237717	107237660	107237685
AIMP2	P1P2	chr7	+	CAGE, matched peaks	6048856	6048967	6048968	6048987
AIP	P1P2	chr11	+	CAGE, matched peaks	67250490	67250527	67250581	67250627
AIPL1	P1P2	chr17	-	CAGE, matched peaks	6338428	6338463	6338479	6338490
AIRE	P1P2	chr21	+	CAGE, matched peaks	45705752	45705767	45705733	45705743
AJAP1	P1P2	chr1	+	CAGE, matched peaks	4714656	4714675	4714828	4714861
AJUBA	P1P2	chr14	-	CAGE, matched peaks	23451725	23451742	23451753	23451767
AK1	P1P2	chr9	-	CAGE, matched peaks	130639944	130639961	130639970	130639996
AK2	P1P2	chr1	-	CAGE, matched peaks	33502473	33502500	33502473	33502500
AK3	P1P2	chr9	-	CAGE, matched peaks	4741182	4741211	4741217	4741234
AK4	P1P2	chr1	+	CAGE, matched peaks	65613852	65613892	65613217	65613331
AK5	P1P2	chr1	+	CAGE, matched peaks	77747656	77747766	77747848	77747884
AK7	P1P2	chr14	+	CAGE, matched peaks	96858454	96858492	96858433	96858453
AK8	P1P2	chr9	-	CAGE, matched peaks	135753649	135753688	135754375	135754413
AK9	P1P2	chr6	-	CAGE, matched peaks	110012380	110012410	110012364	110012379
AKAP1	P1P2	chr17	+	CAGE, matched peaks	55162595	55162624	55162631	55162650
AKAP10	P1P2	chr17	-	CAGE, matched peaks	19881113	19881156	19881113	19881156
AKAP11	P1P2	chr13	+	CAGE, matched peaks	42846272	42846334	42846149	42846213
AKAP12	P1	chr6	+	CAGE, matched peaks	151561535	151561551	151561535	151561551
AKAP12	P2	chr6	+	CAGE, matched peaks	151646800	151646817	151646800	151646817
AKAP13	P1P2	chr15	+	CAGE, matched peaks	85923797	85923844	85923797	85923844
AKAP14	P1P2	chrX	+	CAGE, matched peaks	119030118	119030179	119030118	119030179
AKAP17A	P1P2	chrX	+	CAGE, matched peaks	1710484	1710537	1710540	1710558
AKAP2	P1P2	chr9	+	CAGE, matched peaks	112810962	112810985	112810987	112811004
AKAP3	P1	chr12	-	CAGE, matched peaks	4758159	4758232	4758159	4758232
AKAP3	P2	chr12	-	CAGE, matched peaks	4754318	4754331	4754318	4754331
AKAP4	P1P2	chrX	-	CAGE, matched peaks	49965017	49965030	49965639	49965662
AKAP5	P1P2	chr14	+	CAGE, matched peaks	64932210	64932226	64932186	64932205
AKAP6	P1P2	chr14	+	CAGE, matched peaks	32798462	32798539	32798462	32798539
AKAP7	P1P2	chr6	+	CAGE, matched peaks	131456549	131456644	131456549	131456644
AKAP8	P1P2	chr19	-	CAGE, matched peaks	15490568	15490606	15490613	15490632
AKAP8L	P1P2	chr19	-	CAGE, matched peaks	15529790	15529845	15529772	15529786
AKAP9	P1P2	chr7	+	CAGE, matched peaks	91570165	91570197	91570244	91570266
AKIP1	P1P2	chr11	+	CAGE, matched peaks	8932715	8932762	8932654	8932682
AKIRIN1	P1P2	chr1	+	CAGE, matched peaks	39456911	39456986	39457224	39457243
AKIRIN2	P1P2	chr6	-	CAGE, matched peaks	88411939	88412012	88411583	88411636
AKNA	P1	chr9	-	CAGE, matched peaks	117150254	117150271	117150254	117150271
AKNA	P2	chr9	-	CAGE, matched peaks	117160738	117160782	117160738	117160782
AKNAD1	ENST00000370001.3	chr1	-	Annotation	109399715	109399715	109399715	109399715
AKR1A1	P1P2	chr1	+	CAGE, matched peaks	46016465	46016544	46016703	46016755
AKR1B1	P1P2	chr7	-	CAGE, matched peaks	134143841	134143924	134143929	134143941
AKR1B10	P1P2	chr7	+	CAGE, matched peaks	134212312	134212329	134212296	134212311
AKR1B15	P1P2	chr7	+	CAGE, matched peaks	134233840	134233871	134233840	134233871
AKR1C1	P1P2	chr10	+	CAGE, matched peaks	5005598	5005621	5005571	5005578
AKR1C2	P1	chr10	-	CAGE, matched peaks	5046042	5046058	5046042	5046058
AKR1C2	P2	chr10	-	CAGE, matched peaks	5060148	5060171	5060148	5060171
AKR1C3	P1P2	chr10	+	CAGE, matched peaks	5136595	5136628	5136559	5136591
AKR1C4	P1P2	chr10	+	CAGE, matched peaks	5238793	5238807	5238793	5238807
AKR1D1	P1P2	chr7	+	CAGE, matched peaks	137761199	137761219	137761220	137761251
AKR1E2	P1P2	chr10	+	CAGE, matched peaks	4868392	4868424	4868362	4868389
AKR7A2	P1P2	chr1	-	CAGE, matched peaks	19638566	19638643	19638415	19638441
AKR7A3	P1P2	chr1	-	CAGE, matched peaks	19615301	19615317	19615569	19615599
AKT1	P1P2	chr14	-	CAGE, matched peaks	105262055	105262107	105262032	105262054
AKT1S1	P1P2	chr19	-	CAGE, matched peaks	50379867	50379920	50380541	50380618
AKT2	P1P2	chr19	-	CAGE, matched peaks	40791211	40791269	40791316	40791359
AKT3	P1P2	chr1	-	CAGE, matched peaks	244013519	244013624	244013384	244013410
AKTIP	P1P2	chr16	-	CAGE, matched peaks	53537105	53537156	53537233	53537252
ALAD	P1P2	chr9	-	CAGE, matched peaks	116163529	116163596	116163529	116163596
ALAS1	P1P2	chr3	+	CAGE, matched peaks	52232168	52232186	52232130	52232155
ALAS2	P1P2	chrX	-	CAGE, matched peaks	55057403	55057416	55057403	55057416
ALB	P1	chr4	+	CAGE, matched peaks	74269997	74270013	74269997	74270013
ALB	P2	chr4	+	CAGE, matched peaks	74275073	74275124	74275073	74275124
ALCAM	P1P2	chr3	+	CAGE, matched peaks	105085734	105085760	105085548	105085584
ALDH16A1	P1P2	chr19	+	CAGE, matched peaks	49956476	49956564	49956476	49956564
ALDH18A1	P1P2	chr10	-	CAGE, matched peaks	97416400	97416512	97416581	97416605
ALDH1A1	P1P2	chr9	-	CAGE, matched peaks	75567962	75567979	75567949	75567960
ALDH1A2	P1P2	chr15	-	CAGE, matched peaks	58357901	58357917	58357932	58357943
ALDH1A3	P1	chr15	+	CAGE, matched peaks	101420028	101420044	101420028	101420044
ALDH1A3	P2	chr15	+	CAGE, matched peaks	101438349	101438359	101438349	101438359
ALDH1B1	P1P2	chr9	+	CAGE, matched peaks	38392691	38392779	38392661	38392678
ALDH1L1	P1P2	chr3	-	CAGE, matched peaks	125899414	125899436	125899355	125899406
ALDH1L2	P1P2	chr12	-	CAGE, matched peaks	105478218	105478244	105478339	105478361
ALDH2	P1P2	chr12	+	CAGE, matched peaks	112204714	112204781	112204714	112204781
ALDH3A1	P1P2	chr17	-	CAGE, matched peaks	19651598	19651620	19651668	19651682
ALDH3A2	P1P2	chr17	+	CAGE, matched peaks	19552057	19552099	19552227	19552278
ALDH3B1	P1P2	chr11	+	CAGE, matched peaks	67777751	67777808	67777809	67777829
ALDH3B2	P1P2	chr11	-	CAGE, matched peaks	67442079	67442102	67442051	67442072
ALDH4A1	P1P2	chr1	-	CAGE, matched peaks	19229014	19229056	19229066	19229084
ALDH5A1	P1P2	chr6	+	CAGE, matched peaks	24495185	24495209	24495067	24495096
ALDH6A1	P1P2	chr14	-	CAGE, matched peaks	74551096	74551171	74551172	74551183
ALDH7A1	P1P2	chr5	-	CAGE, matched peaks	125930877	125930919	125930929	125930940
ALDH8A1	P1P2	chr6	-	CAGE, matched peaks	135271219	135271257	135271201	135271212
ALDH9A1	P1P2	chr1	-	CAGE, matched peaks	165667789	165667808	165667812	165667841
ALDOA	P1P2	chr16	+	CAGE, matched peaks	30077074	30077091	30077100	30077149
ALDOB	P1	chr9	-	CAGE, matched peaks	104198042	104198062	104198042	104198062
ALDOB	P2	chr9	-	CAGE, matched peaks	104187850	104187863	104187850	104187863
ALDOC	P1P2	chr17	-	CAGE, matched peaks	26903900	26903933	26903863	26903893
ALG1	P1P2	chr16	+	CAGE, matched peaks	5121814	5121855	5121814	5121855
ALG10	P1P2	chr12	+	CAGE, matched peaks	34175398	34175438	34175338	34175369
ALG10B	P1P2	chr12	+	CAGE, matched peaks	38710555	38710598	38710507	38710531
ALG11	P1P2	chr13	+	CAGE, matched peaks	52586517	52586559	52586517	52586559
ALG12	P1P2	chr22	-	CAGE, matched peaks	50312052	50312121	50311935	50311997
ALG13	P1P2	chrX	+	CAGE, matched peaks	110924390	110924467	110924483	110924500
ALG14	P1P2	chr1	-	CAGE, matched peaks	95538436	95538487	95538492	95538525
ALG1L	ENST00000340333.3	chr3	-	Annotation	125655881	125655881	125655881	125655881
ALG2	P1P2	chr9	-	CAGE, matched peaks	101984184	101984237	101984253	101984274
ALG3	P1P2	chr3	-	CAGE, matched peaks	183966717	183966764	183967296	183967359
ALG5	P1P2	chr13	-	CAGE, matched peaks	37573432	37573502	37573432	37573502
ALG6	P1P2	chr1	+	CAGE, matched peaks	63833290	63833338	63833275	63833282
ALG8	P1P2	chr11	-	CAGE, matched peaks	77850629	77850686	77850629	77850686
ALG9	P1P2	chr11	-	CAGE, matched peaks	111742254	111742290	111742208	111742246
ALK	P1P2	chr2	-	CAGE, matched peaks	30144445	30144457	30144471	30144482
ALKBH1	P1P2	chr14	-	CAGE, matched peaks	78174344	78174381	78174252	78174259
ALKBH2	P1P2	chr12	-	CAGE, matched peaks	109531264	109531300	109531229	109531260
ALKBH3	P1P2	chr11	+	CAGE, matched peaks	43902373	43902416	43902373	43902416
ALKBH4	P1P2	chr7	-	CAGE, matched peaks	102105289	102105319	102105225	102105246
ALKBH5	P1P2	chr17	+	CAGE, matched peaks	18087117	18087163	18086785	18086831
ALKBH6	P1P2	chr19	-	CAGE, matched peaks	36505098	36505132	36505143	36505161
ALKBH7	P1P2	chr19	+	CAGE, matched peaks	6372795	6372826	6372795	6372826
ALKBH8	P1P2	chr11	-	CAGE, matched peaks	107436443	107436472	107436427	107436436
ALLC	P1P2	chr2	+	CAGE, matched peaks	3705785	3705806	3705785	3705806
ALMS1	P1P2	chr2	+	CAGE, matched peaks	73612938	73612993	73613142	73613180
ALOX12	P1P2	chr17	+	CAGE, matched peaks	6899366	6899371	6900201	6900220
ALOX12B	P1P2	chr17	-	CAGE, matched peaks	7991027	7991040	7991075	7991086
ALOX15	P1P2	chr17	-	CAGE, matched peaks	4544965	4544979	4545275	4545318
ALOX15B	P1P2	chr17	+	CAGE, matched peaks	7942368	7942385	7942424	7942429
ALOX5	P1P2	chr10	+	CAGE, matched peaks	45869652	45869680	45869615	45869647
ALOX5AP	P1P2	chr13	+	CAGE, matched peaks	31309660	31309726	31309660	31309726
ALOXE3	P1P2	chr17	-	CAGE, matched peaks	8021493	8021531	8021789	8021833
ALPI	P1P2	chr2	+	CAGE, matched peaks	233320855	233320886	233320827	233320853
ALPK1	P1P2	chr4	+	CAGE, matched peaks	113218497	113218567	113218568	113218578
ALPK2	ENST00000361673.3	chr18	-	CAGE, robust peak	56296299	56296306	56296157	56296169
ALPK3	P1P2	chr15	+	CAGE, matched peaks	85360377	85360410	85360377	85360410
ALPL	P1	chr1	+	CAGE, matched peaks	21835908	21835926	21835908	21835926
ALPL	P2	chr1	+	CAGE, matched peaks	21877753	21877788	21877753	21877788
ALPP	P1P2	chr2	+	CAGE, matched peaks	233243453	233243468	233243424	233243433
ALPPL2	P1P2	chr2	+	CAGE, matched peaks	233271546	233271559	233271546	233271559
ALS2	P1P2	chr2	-	CAGE, matched peaks	202645612	202645693	202645785	202645796
ALS2CL	P1P2	chr3	-	CAGE, matched peaks	46735155	46735208	46735132	46735149
ALS2CR11	P1P2	chr2	-	CAGE, matched peaks	202483867	202483908	202483867	202483908
ALS2CR12	P1P2	chr2	-	CAGE, matched peaks	202222054	202222084	202222054	202222084
ALX1	P1P2	chr12	+	CAGE, matched peaks	85673977	85674015	85673868	85673881
ALX3	P1P2	chr1	-	CAGE, matched peaks	110613238	110613272	110613276	110613299
ALX4	P1P2	chr11	-	CAGE, matched peaks	44331576	44331650	44331679	44331702
ALYREF	P1P2	chr17	-	CAGE, matched peaks	79849438	79849493	79849633	79849639
AMACR	P1P2	chr5	-	CAGE, matched peaks	34008130	34008171	34008179	34008215
AMBN	P1P2	chr4	+	CAGE, matched peaks	71457970	71457974	71458027	71458056
AMBP	P1P2	chr9	-	CAGE, matched peaks	116840569	116840588	116840569	116840588
AMBRA1	P1P2	chr11	-	CAGE, matched peaks	46615557	46615608	46615557	46615608
AMD1	P1P2	chr6	+	CAGE, matched peaks	111195979	111195994	111195979	111195994
AMDHD1	P1P2	chr12	+	CAGE, matched peaks	96337097	96337126	96337061	96337078
AMDHD2	P1P2	chr16	+	CAGE, matched peaks	2570340	2570423	2570340	2570423
AMELX	P1P2	chrX	+	CAGE, matched peaks	11311531	11311536	11311531	11311536
AMELY	P1P2	chrY	-	CAGE, matched peaks	6742067	6742068	6742067	6742068
AMER1	P1P2	chrX	-	CAGE, matched peaks	63425561	63425602	63425606	63425626
AMER2	P1P2	chr13	-	CAGE, matched peaks	25745685	25745777	25746416	25746433
AMER3	P1P2	chr2	+	CAGE, matched peaks	131513104	131513119	131513872	131513922
AMFR	P1P2	chr16	-	CAGE, matched peaks	56459354	56459471	56459336	56459350
AMH	P1P2	chr19	+	CAGE, matched peaks	2248602	2248624	2248602	2248624
AMHR2	P1P2	chr12	+	CAGE, matched peaks	53818855	53818919	53818855	53818919
AMICA1	P1P2	chr11	-	CAGE, matched peaks	118095718	118095753	118095756	118095798
AMIGO1	P1P2	chr1	-	CAGE, matched peaks	110052302	110052380	110052281	110052299
AMIGO2	P1P2	chr12	-	CAGE, matched peaks	47473707	47473757	47473298	47473334
AMIGO3	P1	chr3	-	CAGE, matched peaks	49761337	49761421	49761337	49761421
AMIGO3	P2	chr3	-	CAGE, matched peaks	49757101	49757125	49757101	49757125
AMMECR1	P1P2	chrX	-	CAGE, matched peaks	109561294	109561382	109561251	109561262
AMMECR1L	P1P2	chr2	-	CAGE, matched peaks	128643529	128643566	128643529	128643566
AMN	P1	chr14	+	CAGE, matched peaks	103388976	103389025	103388976	103389025
AMN	P2	chr14	+	CAGE, matched peaks	103394963	103395021	103394963	103395021
AMN1	P1P2	chr12	-	CAGE, matched peaks	31881948	31881965	31881976	31882021
AMOT	P1P2	chrX	-	CAGE, matched peaks	112084045	112084071	112084099	112084131
AMOTL1	P1P2	chr11	+	CAGE, matched peaks	94501497	94501577	94501497	94501577
AMOTL2	P1P2	chr3	-	CAGE, matched peaks	134093275	134093299	134093314	134093380
AMPD1	P1P2	chr1	-	CAGE, matched peaks	115238154	115238174	115238140	115238153
AMPD2	P1	chr1	+	CAGE, matched peaks	110162448	110162517	110162448	110162517
AMPD2	P2	chr1	+	CAGE, matched peaks	110163709	110163782	110163709	110163782
AMPD3	P1P2	chr11	+	CAGE, matched peaks	10476786	10476831	10477593	10477619
AMPH	P1P2	chr7	-	CAGE, matched peaks	38670957	38671039	38671098	38671112
AMT	P1P2	chr3	-	CAGE, matched peaks	49459878	49459912	49459914	49459925
AMTN	P1P2	chr4	+	CAGE, matched peaks	71384280	71384295	71384300	71384314
AMY1A	ENST00000370083.4	chr1	+	Annotation	104198376	104198376	104198376	104198376
AMY1B	ENST00000330330.5,ENST00000370080.3	chr1	-	Annotation	104238993	104238993	104238993	104238993
AMY1C	ENST00000370079.3	chr1	+	Annotation	104293027	104293027	104293027	104293027
AMY2A	P1P2	chr1	+	CAGE, matched peaks	104159538	104159544	104159538	104159544
AMY2B	P1P2	chr1	+	CAGE, matched peaks	104104405	104104433	104104405	104104433
AMZ1	P1P2	chr7	+	CAGE, matched peaks	2727817	2727881	2727817	2727881
AMZ2	P1P2	chr17	+	CAGE, matched peaks	66244154	66244268	66244154	66244268
ANAPC1	P1P2	chr2	-	CAGE, matched peaks	112641724	112641781	112641696	112641723
ANAPC10	P1P2	chr4	-	CAGE, matched peaks	146019335	146019377	146019296	146019330
ANAPC11	P1P2	chr17	+	CAGE, matched peaks	79849591	79849644	79849655	79849674
ANAPC13	P1P2	chr3	-	CAGE, matched peaks	134204815	134204839	134204539	134204590
ANAPC15	P1P2	chr11	-	CAGE, matched peaks	71823715	71823792	71823796	71823826
ANAPC16	P1P2	chr10	+	CAGE, matched peaks	73975742	73975830	73975742	73975830
ANAPC2	P1P2	chr9	-	CAGE, matched peaks	140082983	140083046	140083058	140083069
ANAPC4	P1P2	chr4	+	CAGE, matched peaks	25378826	25378906	25378912	25378948
ANAPC5	P1P2	chr12	-	CAGE, matched peaks	121790204	121790230	121790187	121790201
ANAPC7	P1P2	chr12	-	CAGE, matched peaks	110841462	110841540	110841441	110841452
ANG	P1P2	chr14	+	CAGE, matched peaks	21152706	21152783	21152706	21152783
ANGEL1	P1P2	chr14	-	CAGE, matched peaks	77279153	77279245	77279276	77279291
ANGEL2	P1P2	chr1	-	CAGE, matched peaks	213188772	213188856	213189181	213189219
ANGPT1	P1P2	chr8	-	CAGE, matched peaks	108510137	108510152	108510137	108510152
ANGPT2	P1P2	chr8	-	CAGE, matched peaks	6420759	6420775	6420791	6420805
ANGPT4	P1P2	chr20	-	CAGE, matched peaks	896975	896978	896975	896978
ANGPTL1	P1P2	chr1	-	CAGE, matched peaks	178840195	178840230	178840163	178840184
ANGPTL2	P1P2	chr9	-	CAGE, matched peaks	129884902	129884922	129884944	129884979
ANGPTL3	P1P2	chr1	+	CAGE, matched peaks	63063181	63063198	63063152	63063163
ANGPTL4	P1P2	chr19	+	CAGE, matched peaks	8429031	8429048	8429251	8429258
ANGPTL5	P1P2	chr11	-	CAGE, matched peaks	101778684	101778703	101778706	101778715
ANGPTL6	P1P2	chr19	-	CAGE, matched peaks	10213615	10213632	10213345	10213360
ANGPTL7	P1P2	chr1	+	CAGE, matched peaks	11249404	11249419	11249404	11249419
ANHX	P1P2	chr12	-	CAGE, primary peaks	133812460	133812466	133812443	133812446
ANK1	P1P2	chr8	-	CAGE, matched peaks	41655107	41655159	41655107	41655159
ANK2	ENST00000264366.6	chr4	+	Annotation	113970884	113970884	113970884	113970884
ANK3	P1P2	chr10	-	CAGE, matched peaks	62149542	62149590	62149542	62149590
ANKAR	P1P2	chr2	+	CAGE, matched peaks	190539388	190539431	190539207	190539252
ANKDD1A	P1P2	chr15	+	CAGE, matched peaks	65204075	65204119	65204122	65204131
ANKDD1B	P1P2	chr5	+	CAGE, matched peaks	74907290	74907311	74907268	74907282
ANKEF1	P1P2	chr20	+	CAGE, matched peaks	10015678	10015766	10015612	10015675
ANKFN1	P1P2	chr17	+	CAGE, matched peaks	54230819	54230848	54230819	54230848
ANKFY1	P1P2	chr17	-	CAGE, matched peaks	4167244	4167281	4167244	4167281
ANKH	P1P2	chr5	-	CAGE, matched peaks	14871866	14871916	14871825	14871857
ANKHD1	P1P2	chr5	+	CAGE, matched peaks	139781393	139781435	139781445	139781487
ANKHD1-EIF4EBP3	P1P2	chr5	+	CAGE, matched peaks	139781393	139781435	139781445	139781487
ANKIB1	P1P2	chr7	+	CAGE, matched peaks	91875273	91875344	91875508	91875559
ANKK1	P1P2	chr11	+	CAGE, matched peaks	113258495	113258506	113258526	113258533
ANKLE1	P1P2	chr19	+	CAGE, matched peaks	17392672	17392735	17392467	17392509
ANKLE2	P1P2	chr12	-	CAGE, matched peaks	133338379	133338425	133338426	133338437
ANKMY1	P1P2	chr2	-	CAGE, matched peaks	241500447	241500512	241500168	241500250
ANKMY2	P1P2	chr7	-	CAGE, matched peaks	16685353	16685419	16685320	16685350
ANKRA2	P1P2	chr5	-	CAGE, matched peaks	72861427	72861478	72861175	72861264
ANKRD1	P1P2	chr10	-	CAGE, matched peaks	92680836	92680853	92680836	92680853
ANKRD10	P1P2	chr13	-	CAGE, matched peaks	111567353	111567432	111567496	111567572
ANKRD11	P1P2	chr16	-	CAGE, matched peaks	89556942	89557020	89556942	89557020
ANKRD12	P1P2	chr18	+	CAGE, matched peaks	9136763	9136852	9137049	9137063
ANKRD13A	P1P2	chr12	+	CAGE, matched peaks	110437227	110437248	110436956	110436994
ANKRD13B	P1P2	chr17	+	CAGE, matched peaks	27920137	27920192	27920492	27920525
ANKRD13C	P1P2	chr1	-	CAGE, matched peaks	70820357	70820435	70820335	70820346
ANKRD13D	P1P2	chr11	+	CAGE, matched peaks	67056755	67056825	67055986	67056054
ANKRD16	P1P2	chr10	-	CAGE, matched peaks	5931794	5931897	5931933	5931951
ANKRD17	P1P2	chr4	-	CAGE, matched peaks	74124504	74124523	74124532	74124571
ANKRD18A	ENST00000564591.1,ENST00000566717.2	chr9	-	Annotation	38577201	38577201	38577201	38577201
ANKRD18B	P1P2	chr9	+	CAGE, matched peaks	33524240	33524258	33524240	33524258
ANKRD2	P1P2	chr10	+	CAGE, matched peaks	99332529	99332543	99332251	99332281
ANKRD20A1	ENST00000377477.2	chr9	+	Annotation	67926760	67926760	67926760	67926760
ANKRD20A2	ENST00000377601.2	chr9	+	Annotation	42368302	42368302	42368302	42368302
ANKRD20A3	ENST00000254835.2	chr9	-	Annotation	43133543	43133543	43133543	43133543
ANKRD20A4	ENST00000357336.3	chr9	+	Annotation	69381811	69381811	69381811	69381811
ANKRD22	P1P2	chr10	-	CAGE, matched peaks	90611566	90611608	90611492	90611535
ANKRD23	P1	chr2	-	CAGE, matched peaks	97523664	97523706	97523664	97523706
ANKRD23	P2	chr2	-	CAGE, matched peaks	97509749	97509764	97509749	97509764
ANKRD24	P1P2	chr19	+	CAGE, matched peaks	4198370	4198430	4198072	4198095
ANKRD26	P1P2	chr10	-	CAGE, matched peaks	27389392	27389436	27389351	27389384
ANKRD27	P1P2	chr19	-	CAGE, matched peaks	33166045	33166113	33165949	33165977
ANKRD28	P1P2	chr3	-	CAGE, matched peaks	15839437	15839503	15839395	15839435
ANKRD29	P1P2	chr18	-	CAGE, matched peaks	21242833	21242888	21242774	21242828
ANKRD30A	P1P2	chr10	+	CAGE, matched peaks	37414521	37414533	37414521	37414533
ANKRD30B	P1P2	chr18	+	CAGE, matched peaks	14748154	14748191	14748194	14748214
ANKRD31	P1P2	chr5	-	CAGE, matched peaks	74532696	74532720	74532722	74532751
ANKRD32	P1P2	chr5	+	CAGE, matched peaks	93954358	93954406	93954358	93954406
ANKRD33	P1P2	chr12	+	CAGE, matched peaks	52281872	52281902	52282026	52282055
ANKRD33B	P1P2	chr5	+	CAGE, matched peaks	10564402	10564431	10564432	10564451
ANKRD34A	P1	chr1	+	CAGE, matched peaks	145472443	145472506	145472443	145472506
ANKRD34A	P2	chr1	+	CAGE, matched peaks	145470504	145470522	145470504	145470522
ANKRD34B	P1	chr5	-	CAGE, matched peaks	79866054	79866115	79866054	79866115
ANKRD34B	P2	chr5	-	CAGE, matched peaks	79864917	79864957	79864917	79864957
ANKRD34C	P1P2	chr15	+	CAGE, matched peaks	79575073	79575138	79575053	79575072
ANKRD35	P1P2	chr1	+	CAGE, matched peaks	145562301	145562348	145562301	145562348
ANKRD36	P1P2	chr2	+	CAGE, matched peaks	97779338	97779397	97778884	97778924
ANKRD36C	P1P2	chr2	-	CAGE, primary peaks	96657561	96657577	96657980	96658026
ANKRD37	P1P2	chr4	+	CAGE, matched peaks	186317988	186318004	186317133	186317192
ANKRD39	P1P2	chr2	-	CAGE, matched peaks	97523721	97523790	97523721	97523790
ANKRD40	P1P2	chr17	-	CAGE, matched peaks	48785216	48785291	48784989	48785031
ANKRD42	P1P2	chr11	+	CAGE, matched peaks	82904746	82904832	82905430	82905482
ANKRD44	ENST00000328737.2	chr2	-	CAGE permissive peak	198062849	198062870	198062758	198062778
ANKRD44	ENST00000450567.1	chr2	-	Annotation	198051832	198051832	198051832	198051832
ANKRD45	P1P2	chr1	-	CAGE, matched peaks	173638976	173639007	173638976	173639007
ANKRD46	P1P2	chr8	-	CAGE, matched peaks	101571964	101572017	101571942	101571951
ANKRD49	P1P2	chr11	+	CAGE, matched peaks	94227129	94227182	94226750	94226759
ANKRD50	P1P2	chr4	-	CAGE, matched peaks	125633876	125633897	125633851	125633862
ANKRD52	P1P2	chr12	-	CAGE, matched peaks	56652111	56652183	56652451	56652482
ANKRD53	P1P2	chr2	+	CAGE, matched peaks	71205754	71205772	71206034	71206048
ANKRD54	P1P2	chr22	-	CAGE, matched peaks	38240316	38240349	38240412	38240425
ANKRD55	ENST00000341048.4	chr5	-	CAGE, robust peak	55529232	55529240	55529115	55529168
ANKRD6	P1P2	chr6	+	CAGE, matched peaks	90142884	90142936	90142846	90142879
ANKRD60	ENST00000457363.1	chr20	-	CAGE permissive peak	56803594	56803610	56803513	56803515
ANKRD61	P1P2	chr7	+	CAGE, matched peaks	6070944	6070947	6070969	6070970
ANKRD62	P1P2	chr18	+	CAGE, matched peaks	12094029	12094030	12094029	12094030
ANKRD63	P1P2	chr15	-	CAGE, matched peaks	40575229	40575271	40575229	40575271
ANKRD65	P1	chr1	-	CAGE, matched peaks	1356628	1356678	1356628	1356678
ANKRD65	P2	chr1	-	CAGE, matched peaks	1355490	1355533	1355490	1355533
ANKRD66	P1P2	chr6	+	CAGE, primary peaks	46714658	46714677	46714680	46714685
ANKRD7	P1	chr7	+	CAGE, matched peaks	117864708	117864798	117864708	117864798
ANKRD7	P2	chr7	+	CAGE, matched peaks	117854687	117854731	117854687	117854731
ANKRD9	P1P2	chr14	-	CAGE, matched peaks	102976048	102976088	102976091	102976133
ANKS1A	P1P2	chr6	+	CAGE, matched peaks	34857019	34857117	34857019	34857117
ANKS1B	ENST00000329257.7,ENST00000547776.2	chr12	-	CAGE, robust peak	100378171	100378182	100377850	100377866
ANKS3	P1P2	chr16	-	CAGE, matched peaks	4784224	4784281	4784182	4784211
ANKS4B	P1P2	chr16	+	CAGE, matched peaks	21244993	21245042	21244967	21244970
ANKS6	P1P2	chr9	-	CAGE, matched peaks	101558777	101558844	101558732	101558752
ANKUB1	ENST00000446160.1	chr3	-	CAGE, robust peak	149510650	149510653	149510635	149510646
ANKZF1	P1P2	chr2	+	CAGE, matched peaks	220094514	220094599	220094500	220094510
ANLN	P1P2	chr7	+	CAGE, matched peaks	36429461	36429486	36429424	36429459
ANO1	P1P2	chr11	+	CAGE, matched peaks	69924397	69924449	69924639	69924655
ANO10	P1P2	chr3	-	CAGE, matched peaks	43663420	43663511	43663519	43663542
ANO2	P1P2	chr12	-	CAGE, matched peaks	6054385	6054412	6054419	6054430
ANO3	P1P2	chr11	+	CAGE, matched peaks	26353664	26353734	26353664	26353734
ANO4	P1P2	chr12	+	CAGE, matched peaks	101188670	101188704	101188377	101188411
ANO5	P1P2	chr11	+	CAGE, matched peaks	22214569	22214642	22214708	22214730
ANO6	P1P2	chr12	+	CAGE, matched peaks	45609862	45609886	45609893	45609909
ANO7	P1P2	chr2	+	CAGE, matched peaks	242157650	242157711	242157610	242157628
ANO8	P1P2	chr19	-	CAGE, matched peaks	17445541	17445602	17445613	17445648
ANO9	P1P2	chr11	-	CAGE, matched peaks	441964	442029	441952	441963
ANP32A	P1P2	chr15	-	CAGE, matched peaks	69113218	69113250	69113172	69113196
ANP32B	P1P2	chr9	+	CAGE, matched peaks	100745615	100745648	100745598	100745609
ANP32D	P1P2	chr12	+	CAGE, matched peaks	48866340	48866343	48866340	48866343
ANP32E	P1P2	chr1	-	CAGE, matched peaks	150208451	150208467	150208363	150208386
ANPEP	P1	chr15	-	CAGE, matched peaks	90358048	90358103	90358048	90358103
ANPEP	P2	chr15	-	CAGE, matched peaks	90349838	90349880	90349838	90349880
ANTXR1	P1P2	chr2	+	CAGE, matched peaks	69240302	69240332	69240469	69240508
ANTXR2	P1P2	chr4	-	CAGE, matched peaks	80994351	80994402	80994210	80994284
ANXA1	P1P2	chr9	+	CAGE, matched peaks	75766763	75766789	75766755	75766762
ANXA10	P1P2	chr4	+	CAGE, matched peaks	169013681	169013697	169013681	169013697
ANXA11	P1P2	chr10	-	CAGE, matched peaks	81965277	81965306	81965307	81965351
ANXA13	P1P2	chr8	-	CAGE, matched peaks	124749609	124749658	124749609	124749658
ANXA2	P1P2	chr15	-	CAGE, matched peaks	60690178	60690192	60690178	60690192
ANXA2R	P1P2	chr5	-	CAGE, matched peaks	43040412	43040434	43040442	43040486
ANXA3	P1P2	chr4	+	CAGE, matched peaks	79472888	79472970	79472975	79472986
ANXA4	P1P2	chr2	+	CAGE, matched peaks	69969257	69969273	69969227	69969243
ANXA5	P1P2	chr4	-	CAGE, matched peaks	122618095	122618161	122617754	122617792
ANXA6	P1P2	chr5	-	CAGE, matched peaks	150537279	150537378	150537262	150537273
ANXA7	P1P2	chr10	-	CAGE, matched peaks	75173785	75173844	75173785	75173844
ANXA8	P1P2	chr10	+	CAGE, matched peaks	48255246	48255275	48255246	48255275
ANXA8L1	ENST00000359178.4	chr10	-	Annotation	47174039	47174039	47174039	47174039
ANXA9	P1P2	chr1	+	CAGE, matched peaks	150954745	150954805	150954548	150954561
AOAH	P1P2	chr7	-	CAGE, matched peaks	36764004	36764059	36764062	36764124
AOC1	P1	chr7	+	CAGE, matched peaks	150549595	150549614	150549595	150549614
AOC1	P2	chr7	+	CAGE, matched peaks	150553614	150553634	150553614	150553634
AOC2	P1P2	chr17	+	CAGE, matched peaks	40996590	40996604	40996590	40996604
AOC3	P1P2	chr17	+	CAGE, matched peaks	41003166	41003270	41003273	41003300
AOX1	P1	chr2	+	CAGE, matched peaks	201450712	201450817	201450712	201450817
AOX1	P2	chr2	+	CAGE, matched peaks	201473952	201473998	201473952	201473998
AP1AR	P1P2	chr4	+	CAGE, matched peaks	113152913	113152974	113152881	113152912
AP1B1	P1P2	chr22	-	CAGE, matched peaks	29784519	29784576	29784498	29784514
AP1G1	P1P2	chr16	-	CAGE, matched peaks	71842706	71842750	71842952	71843016
AP1G2	P1P2	chr14	-	CAGE, matched peaks	24036943	24037025	24036698	24036729
AP1M1	P1P2	chr19	+	CAGE, matched peaks	16308711	16308786	16308659	16308670
AP1M2	P1P2	chr19	-	CAGE, matched peaks	10697917	10697993	10697917	10697993
AP1S1	P1P2	chr7	+	CAGE, matched peaks	100797726	100797779	100797688	100797708
AP1S2	P1P2	chrX	-	CAGE, matched peaks	15872914	15872980	15872862	15872882
AP1S3	P1P2	chr2	-	CAGE, matched peaks	224702270	224702326	224702243	224702256
AP2A1	P1P2	chr19	+	CAGE, matched peaks	50270219	50270319	50270219	50270319
AP2A2	P1P2	chr11	+	CAGE, matched peaks	925824	925976	926053	926060
AP2B1	P1P2	chr17	+	CAGE, matched peaks	33914276	33914385	33914460	33914536
AP2M1	P1	chr3	+	CAGE, matched peaks	183892635	183892706	183892635	183892706
AP2M1	P2	chr3	+	CAGE, matched peaks	183894655	183894669	183894655	183894669
AP2S1	P1P2	chr19	-	CAGE, matched peaks	47354082	47354132	47354061	47354076
AP3B1	P1P2	chr5	-	CAGE, matched peaks	77590480	77590557	77590445	77590462
AP3B2	P1P2	chr15	-	CAGE, matched peaks	83378614	83378634	83378638	83378694
AP3D1	P1P2	chr19	-	CAGE, matched peaks	2151523	2151585	2151343	2151369
AP3M1	P1P2	chr10	-	CAGE, matched peaks	75910539	75910609	75910789	75910804
AP3M2	P1P2	chr8	+	CAGE, matched peaks	42010529	42010620	42010622	42010635
AP3S1	P1P2	chr5	+	CAGE, matched peaks	115177575	115177711	115177284	115177343
AP3S2	P1P2	chr15	-	CAGE, matched peaks	90437195	90437261	90437164	90437175
AP4B1	P1P2	chr1	-	CAGE, matched peaks	114447412	114447530	114447643	114447660
AP4E1	P1P2	chr15	+	CAGE, matched peaks	51200871	51200932	51200859	51200870
AP4M1	P1P2	chr7	+	CAGE, matched peaks	99699280	99699335	99699255	99699279
AP4S1	P1P2	chr14	+	CAGE, matched peaks	31494841	31494869	31494679	31494726
AP5B1	P1P2	chr11	-	CAGE, matched peaks	65548265	65548292	65548265	65548292
AP5M1	P1P2	chr14	+	CAGE, matched peaks	57735725	57735836	57735681	57735696
AP5S1	P1P2	chr20	+	CAGE, matched peaks	3801162	3801209	3801453	3801519
AP5Z1	P1P2	chr7	+	CAGE, matched peaks	4815238	4815327	4814754	4814762
APAF1	P1P2	chr12	+	CAGE, matched peaks	99038998	99039076	99038931	99038954
APBA1	P1P2	chr9	-	CAGE, matched peaks	72287256	72287308	72287234	72287255
APBA2	P1P2	chr15	+	CAGE, matched peaks	29131270	29131360	29131103	29131186
APBA3	P1P2	chr19	-	CAGE, matched peaks	3761618	3761648	3761673	3761703
APBB1	P1P2	chr11	-	CAGE, matched peaks	6440283	6440345	6440671	6440692
APBB1IP	P1P2	chr10	+	CAGE, matched peaks	26727246	26727322	26727647	26727722
APBB2	P1P2	chr4	-	CAGE, matched peaks	41216492	41216550	41216552	41216567
APBB3	P1P2	chr5	-	CAGE, matched peaks	139943886	139943967	139944134	139944191
APC	P1	chr5	+	CAGE, matched peaks	112073544	112073596	112073544	112073596
APC	P2	chr5	+	CAGE, matched peaks	112043186	112043225	112043186	112043225
APC2	P1	chr19	+	CAGE, matched peaks	1450112	1450187	1450112	1450187
APC2	P2	chr19	+	CAGE, matched peaks	1446214	1446299	1446214	1446299
APCDD1	P1P2	chr18	+	CAGE, matched peaks	10454594	10454645	10454647	10454682
APCDD1L	P1P2	chr20	-	CAGE, matched peaks	57090438	57090462	57089934	57089974
APCS	P1P2	chr1	+	CAGE, matched peaks	159557607	159557625	159557607	159557625
APEH	P1P2	chr3	+	CAGE, matched peaks	49711777	49711834	49711391	49711456
APEX1	P1P2	chr14	+	CAGE, matched peaks	20923369	20923418	20923369	20923418
APEX2	P1P2	chrX	+	CAGE, matched peaks	55026763	55026831	55026840	55026854
APH1A	P1P2	chr1	-	CAGE, matched peaks	150241341	150241433	150241322	150241335
APH1B	P1P2	chr15	+	CAGE, matched peaks	63569785	63569824	63569731	63569783
API5	P1P2	chr11	+	CAGE, matched peaks	43333513	43333608	43333513	43333608
APIP	P1P2	chr11	-	CAGE, matched peaks	34937858	34937944	34938039	34938050
APITD1	P1P2	chr1	+	CAGE, matched peaks	10490779	10490839	10490477	10490553
APITD1-CORT	P1P2	chr1	+	CAGE, matched peaks	10490779	10490839	10490477	10490553
APLF	P1P2	chr2	+	CAGE, matched peaks	68694678	68694734	68694743	68694779
APLN	P1P2	chrX	-	CAGE, matched peaks	128788923	128788942	128788923	128788942
APLNR	P1P2	chr11	-	CAGE, matched peaks	57004658	57004739	57004745	57004772
APLP1	P1P2	chr19	+	CAGE, matched peaks	36359420	36359486	36359487	36359515
APLP2	P1P2	chr11	+	CAGE, matched peaks	129939779	129939801	129939812	129939817
APMAP	P1P2	chr20	-	CAGE, matched peaks	24973318	24973394	24973318	24973394
APOA1	P1P2	chr11	-	CAGE, matched peaks	116708330	116708347	116708366	116708380
APOA1BP	P1P2	chr1	+	CAGE, matched peaks	156561533	156561613	156561667	156561672
APOA2	P1P2	chr1	-	CAGE, matched peaks	161193408	161193424	161193408	161193424
APOA4	P1P2	chr11	-	CAGE, matched peaks	116694009	116694029	116693484	116693496
APOA5	P1P2	chr11	-	CAGE, matched peaks	116662593	116662620	116663129	116663141
APOB	P1P2	chr2	-	CAGE, matched peaks	21266935	21266951	21266816	21266849
APOBEC1	P1P2	chr12	-	CAGE, matched peaks	7818474	7818487	7818491	7818523
APOBEC2	P1P2	chr6	+	CAGE, matched peaks	41020934	41020948	41021054	41021067
APOBEC3A	P1P2	chr22	+	CAGE, matched peaks	39353606	39353623	39353606	39353623
APOBEC3B	P1P2	chr22	+	CAGE, matched peaks	39378375	39378428	39378346	39378366
APOBEC3C	P1P2	chr22	+	CAGE, matched peaks	39410254	39410273	39410287	39410302
APOBEC3D	P1P2	chr22	+	CAGE, primary peaks	39410254	39410273	39410287	39410302
APOBEC3F	P1P2	chr22	+	CAGE, matched peaks	39436868	39436890	39436868	39436890
APOBEC3G	P1P2	chr22	+	CAGE, matched peaks	39473269	39473296	39473269	39473296
APOBEC3H	P1P2	chr22	+	CAGE, matched peaks	39493268	39493317	39493235	39493261
APOBEC4	P1P2	chr1	-	CAGE, matched peaks	183622442	183622457	183622423	183622434
APOBR	P1	chr16	+	CAGE, matched peaks	28505955	28506001	28505955	28506001
APOBR	P2	chr16	+	CAGE, matched peaks	28508394	28508405	28508394	28508405
APOC1	P1P2	chr19	+	CAGE, matched peaks	45417574	45417589	45417848	45417869
APOC2	P1P2	chr19	+	CAGE, matched peaks	45449301	45449313	45449266	45449297
APOC3	P1P2	chr11	+	CAGE, matched peaks	116700614	116700631	116700600	116700613
APOC4	P1P2	chr19	+	CAGE, matched peaks	45445491	45445511	45445524	45445537
APOD	P1P2	chr3	-	CAGE, matched peaks	195310802	195310818	195310831	195310845
APOE	P1P2	chr19	+	CAGE, matched peaks	45409042	45409061	45409042	45409061
APOF	P1P2	chr12	-	CAGE, matched peaks	56756553	56756620	56756635	56756646
APOH	P1	chr17	-	CAGE, matched peaks	64225508	64225539	64225508	64225539
APOH	P2	chr17	-	CAGE, matched peaks	64224174	64224204	64224174	64224204
APOL1	P1P2	chr22	+	CAGE, matched peaks	36649170	36649187	36649118	36649164
APOL2	P1P2	chr22	-	CAGE, matched peaks	36635563	36635581	36635598	36635639
APOL3	P1P2	chr22	-	CAGE, matched peaks	36556793	36556811	36556821	36556864
APOL4	P1P2	chr22	-	CAGE, matched peaks	36597844	36597885	36597895	36597917
APOL5	ENST00000249044.2	chr22	+	Annotation	36113918	36113918	36113918	36113918
APOL6	P1P2	chr22	+	CAGE, matched peaks	36044517	36044582	36044485	36044505
APOLD1	P1P2	chr12	+	CAGE, matched peaks	12938586	12938600	12938586	12938600
APOM	P1P2	chr6	+	CAGE, matched peaks	31620191	31620238	31620191	31620238
APOO	P1P2	chrX	-	CAGE, matched peaks	23926004	23926072	23925830	23925856
APOOL	P1P2	chrX	+	CAGE, matched peaks	84258868	84258915	84258868	84258915
APOPT1	P1P2	chr14	+	CAGE, matched peaks	104029278	104029344	104029519	104029555
APP	P1P2	chr21	-	CAGE, matched peaks	27543073	27543094	27543073	27543094
APPBP2	P1P2	chr17	-	CAGE, matched peaks	58603568	58603610	58603528	58603566
APPL1	P1P2	chr3	+	CAGE, matched peaks	57261743	57261824	57261860	57261907
APPL2	P1P2	chr12	-	CAGE, matched peaks	105629852	105629969	105629982	105630010
APRT	P1P2	chr16	-	CAGE, matched peaks	88878309	88878362	88878570	88878582
APTX	P1	chr9	-	CAGE, matched peaks	33001567	33001644	33001567	33001644
APTX	P2	chr9	-	CAGE, matched peaks	33025086	33025145	33025086	33025145
AQP1	ENST00000509504.1	chr7	+	Annotation	30893009	30893009	30893009	30893009
AQP10	P1P2	chr1	+	CAGE, matched peaks	154293552	154293576	154293584	154293598
AQP11	P1P2	chr11	+	CAGE, matched peaks	77300973	77301027	77300669	77300714
AQP12A	P1P2	chr2	+	CAGE, matched peaks	241631278	241631294	241631365	241631371
AQP12B	P1P2	chr2	-	CAGE, matched peaks	241622278	241622327	241622213	241622218
AQP2	P1P2	chr12	+	CAGE, matched peaks	50344516	50344532	50344516	50344532
AQP3	P1	chr9	-	CAGE, matched peaks	33447584	33447600	33447584	33447600
AQP3	P2	chr9	-	CAGE, matched peaks	33443052	33443089	33443052	33443089
AQP4	P1P2	chr18	-	CAGE, matched peaks	24445664	24445679	24445696	24445727
AQP5	P1P2	chr12	+	CAGE, matched peaks	50355647	50355661	50355708	50355745
AQP6	P1P2	chr12	+	CAGE, matched peaks	50366760	50366775	50366760	50366775
AQP7	P1P2	chr9	-	CAGE, matched peaks	33402539	33402569	33402447	33402471
AQP8	P1P2	chr16	+	CAGE, matched peaks	25228264	25228273	25228360	25228370
AQP9	P1P2	chr15	+	CAGE, matched peaks	58430567	58430589	58430524	58430546
AQPEP	P1P2	chr5	+	CAGE, matched peaks	115298165	115298178	115298145	115298156
AQR	P1P2	chr15	-	CAGE, matched peaks	35261889	35261969	35261996	35262022
AR	P1P2	chrX	+	CAGE, matched peaks	66763856	66763896	66763815	66763854
ARAF	P1P2	chrX	+	CAGE, matched peaks	47420578	47420613	47420578	47420613
ARAP1	P1	chr11	-	CAGE, matched peaks	72433346	72433409	72433346	72433409
ARAP1	P2	chr11	-	CAGE, matched peaks	72463421	72463482	72463421	72463482
ARAP2	P1P2	chr4	-	CAGE, matched peaks	36246060	36246167	36246391	36246453
ARAP3	P1P2	chr5	-	CAGE, matched peaks	141061777	141061813	141061759	141061776
ARC	P1P2	chr8	-	CAGE, matched peaks	143695830	143695845	143695830	143695845
ARCN1	P1P2	chr11	+	CAGE, matched peaks	118443098	118443146	118443098	118443146
AREG	P1P2	chr4	+	CAGE, matched peaks	75311061	75311078	75311061	75311078
AREL1	P1P2	chr14	-	CAGE, matched peaks	75179774	75179816	75179774	75179816
ARF1	P1P2	chr1	+	CAGE, matched peaks	228270392	228270437	228270784	228270847
ARF3	P1P2	chr12	-	CAGE, matched peaks	49351229	49351282	49351191	49351222
ARF4	P1P2	chr3	-	CAGE, matched peaks	57583064	57583079	57583085	57583121
ARF5	P1	chr7	+	CAGE, matched peaks	127228409	127228507	127228409	127228507
ARF5	P2	chr7	+	CAGE, matched peaks	127229590	127229619	127229590	127229619
ARF6	P1	chr14	+	CAGE, matched peaks	50359773	50359850	50359773	50359850
ARF6	P2	chr14	+	CAGE, matched peaks	50361192	50361198	50361192	50361198
ARFGAP1	P1P2	chr20	+	CAGE, matched peaks	61904141	61904192	61904199	61904215
ARFGAP2	P1P2	chr11	-	CAGE, matched peaks	47198402	47198448	47198402	47198448
ARFGAP3	P1P2	chr22	-	CAGE, matched peaks	43253189	43253317	43253189	43253317
ARFGEF1	P1P2	chr8	-	CAGE, matched peaks	68256003	68256034	68255564	68255643
ARFGEF2	P1P2	chr20	+	CAGE, matched peaks	47538238	47538278	47538291	47538305
ARFIP1	P1P2	chr4	+	CAGE, matched peaks	153701081	153701164	153701081	153701164
ARFIP2	P1P2	chr11	-	CAGE, matched peaks	6502534	6502579	6502580	6502592
ARFRP1	P1P2	chr20	-	CAGE, matched peaks	62339212	62339290	62339315	62339375
ARG1	P1P2	chr6	+	CAGE, matched peaks	131894359	131894378	131894309	131894310
ARG2	P1P2	chr14	+	CAGE, matched peaks	68086629	68086644	68086586	68086595
ARGFX	P1P2	chr3	+	CAGE, matched peaks	121286771	121286805	121286771	121286805
ARGLU1	P1P2	chr13	-	CAGE, matched peaks	107220455	107220517	107220455	107220517
ARHGAP1	P1P2	chr11	-	CAGE, matched peaks	46722117	46722183	46722117	46722183
ARHGAP10	P1P2	chr4	+	CAGE, matched peaks	148653221	148653295	148653206	148653219
ARHGAP11A	P1P2	chr15	+	CAGE, matched peaks	32907702	32907729	32908043	32908070
ARHGAP11B	P1P2	chr15	+	CAGE, matched peaks	30918317	30918350	30918262	30918278
ARHGAP12	P1P2	chr10	-	CAGE, matched peaks	32217717	32217781	32217700	32217713
ARHGAP15	P1P2	chr2	+	CAGE, matched peaks	143886949	143886997	143886909	143886922
ARHGAP17	P1P2	chr16	-	CAGE, matched peaks	25026641	25026698	25026641	25026698
ARHGAP18	P1P2	chr6	-	CAGE, matched peaks	130031298	130031345	130031358	130031378
ARHGAP19	P1P2	chr10	-	CAGE, matched peaks	99052382	99052413	99052382	99052413
ARHGAP20	P1P2	chr11	-	CAGE, matched peaks	110583123	110583173	110583123	110583173
ARHGAP21	P1P2	chr10	-	CAGE, matched peaks	25012800	25012822	25012828	25012860
ARHGAP22	P1P2	chr10	-	CAGE, matched peaks	49813090	49813198	49813090	49813198
ARHGAP23	P1P2	chr17	+	CAGE, matched peaks	36584700	36584724	36584700	36584724
ARHGAP24	P1P2	chr4	+	CAGE, matched peaks	86396284	86396315	86396321	86396392
ARHGAP25	P1P2	chr2	+	CAGE, matched peaks	68961934	68961975	68961934	68961975
ARHGAP26	P1P2	chr5	+	CAGE, matched peaks	142149955	142150000	142149932	142149948
ARHGAP27	P1	chr17	-	CAGE, matched peaks	43487741	43487772	43487741	43487772
ARHGAP27	P2	chr17	-	CAGE, matched peaks	43502987	43503004	43502987	43503004
ARHGAP28	P1P2	chr18	+	CAGE, matched peaks	6729698	6729724	6729666	6729693
ARHGAP29	P1P2	chr1	-	CAGE, matched peaks	94703118	94703184	94702998	94703022
ARHGAP30	P1P2	chr1	-	CAGE, matched peaks	161039647	161039744	161039597	161039625
ARHGAP31	P1P2	chr3	+	CAGE, matched peaks	119013185	119013306	119013476	119013540
ARHGAP32	ENST00000310343.9	chr11	-	CAGE, robust peak	129062186	129062232	129062175	129062184
ARHGAP33	P1P2	chr19	+	CAGE, matched peaks	36266433	36266490	36266418	36266427
ARHGAP35	ENST00000404338.3	chr19	+	Annotation	47421932	47421932	47421932	47421932
ARHGAP36	P1P2	chrX	+	CAGE, matched peaks	130192318	130192323	130192273	130192296
ARHGAP39	P1P2	chr8	-	CAGE, matched peaks	145911211	145911239	145911240	145911259
ARHGAP4	P1	chrX	-	CAGE, matched peaks	153200423	153200499	153200423	153200499
ARHGAP4	P2	chrX	-	CAGE, matched peaks	153191709	153191767	153191709	153191767
ARHGAP40	P1P2	chr20	+	CAGE, matched peaks	37230511	37230530	37230495	37230509
ARHGAP42	P1P2	chr11	+	CAGE, matched peaks	100558010	100558029	100558010	100558029
ARHGAP44	P1P2	chr17	+	CAGE, matched peaks	12692774	12692863	12693001	12693031
ARHGAP5	P1P2	chr14	+	CAGE, matched peaks	32546145	32546239	32546485	32546532
ARHGAP6	P1P2	chrX	-	CAGE, matched peaks	11445856	11445943	11445856	11445943
ARHGAP8	P1	chr22	+	CAGE, matched peaks	45098067	45098143	45098067	45098143
ARHGAP8	P2	chr22	+	CAGE, matched peaks	45148432	45148472	45148432	45148472
ARHGAP9	P1P2	chr12	-	CAGE, matched peaks	57871620	57871659	57871620	57871659
ARHGDIA	P1P2	chr17	-	CAGE, matched peaks	79829190	79829260	79829190	79829260
ARHGDIB	P1P2	chr12	-	CAGE, matched peaks	15114492	15114565	15114492	15114565
ARHGDIG	P1P2	chr16	+	CAGE, matched peaks	330581	330613	330448	330498
ARHGEF1	P1	chr19	+	CAGE, matched peaks	42387240	42387310	42387240	42387310
ARHGEF1	P2	chr19	+	CAGE, matched peaks	42388443	42388524	42388443	42388524
ARHGEF10	P1P2	chr8	+	CAGE, matched peaks	1772085	1772129	1772132	1772140
ARHGEF10L	P1P2	chr1	+	CAGE, matched peaks	17866172	17866262	17866172	17866262
ARHGEF11	P1P2	chr1	-	CAGE, matched peaks	157015496	157015586	157015496	157015586
ARHGEF12	P1P2	chr11	+	CAGE, matched peaks	120207066	120207129	120207066	120207129
ARHGEF15	P1P2	chr17	+	CAGE, matched peaks	8213539	8213566	8214130	8214149
ARHGEF16	P1P2	chr1	+	CAGE, matched peaks	3371222	3371243	3371160	3371199
ARHGEF17	P1P2	chr11	+	CAGE, matched peaks	73019282	73019355	73019885	73019951
ARHGEF18	P1P2	chr19	+	CAGE, matched peaks	7459998	7460046	7460052	7460073
ARHGEF19	P1P2	chr1	-	CAGE, matched peaks	16533494	16533541	16533494	16533541
ARHGEF2	P1P2	chr1	-	CAGE, matched peaks	155948318	155948346	155948898	155948955
ARHGEF25	P1P2	chr12	+	CAGE, matched peaks	58005204	58005235	58005170	58005192
ARHGEF26	P1P2	chr3	+	CAGE, matched peaks	153839171	153839251	153839158	153839164
ARHGEF28	P1P2	chr5	+	CAGE, matched peaks	72921991	72922048	72921991	72922048
ARHGEF3	P1P2	chr3	-	CAGE, matched peaks	56835967	56835985	56835941	56835961
ARHGEF33	ENST00000398800.4	chr2	+	Annotation	39146503	39146503	39146503	39146503
ARHGEF35	ENST00000378115.2	chr7	-	Annotation	143892747	143892747	143892747	143892747
ARHGEF35	ENST00000543357.1	chr7	-	Annotation	143991229	143991229	143991229	143991229
ARHGEF37	P1	chr5	+	CAGE, matched peaks	148960931	148961073	148960931	148961073
ARHGEF37	P2	chr5	+	CAGE, matched peaks	148931175	148931196	148931175	148931196
ARHGEF38	P1P2	chr4	+	CAGE, matched peaks	106473768	106473804	106473830	106473848
ARHGEF39	P1P2	chr9	-	CAGE, matched peaks	35665165	35665226	35665145	35665150
ARHGEF4	P1P2	chr2	+	CAGE, matched peaks	131792554	131792637	131792554	131792637
ARHGEF40	P1P2	chr14	+	CAGE, matched peaks	21538434	21538469	21538399	21538424
ARHGEF5	P1P2	chr7	+	CAGE, matched peaks	144052440	144052465	144052487	144052509
ARHGEF6	P1P2	chrX	-	CAGE, matched peaks	135863036	135863078	135863036	135863078
ARHGEF7	ENST00000370623.3	chr13	+	CAGE, robust peak	111767650	111767695	111767850	111767877
ARHGEF9	P1P2	chrX	-	CAGE, matched peaks	62974941	62975010	62974941	62975010
ARID1A	P1P2	chr1	+	CAGE, matched peaks	27022485	27022543	27022485	27022543
ARID1B	P1	chr6	+	CAGE, matched peaks	157098775	157098820	157098775	157098820
ARID1B	P2	chr6	+	CAGE, matched peaks	157100031	157100112	157100031	157100112
ARID2	P1P2	chr12	+	CAGE, matched peaks	46123464	46123512	46123464	46123512
ARID3A	P1P2	chr19	+	CAGE, matched peaks	926001	926046	926055	926068
ARID3B	P1P2	chr15	+	CAGE, matched peaks	74833584	74833626	74833547	74833567
ARID3C	P1P2	chr9	-	CAGE, matched peaks	34628571	34628572	34628571	34628572
ARID4A	P1P2	chr14	+	CAGE, matched peaks	58765217	58765301	58765217	58765301
ARID4B	P1P2	chr1	-	CAGE, matched peaks	235491462	235491510	235491462	235491510
ARID5A	P1P2	chr2	+	CAGE, matched peaks	97202480	97202499	97202451	97202462
ARID5B	ENST00000279873.7	chr10	+	CAGE, robust peak	63660919	63660940	63661161	63661175
ARIH1	P1P2	chr15	+	CAGE, matched peaks	72766651	72766680	72766701	72766713
ARIH2	P1P2	chr3	+	CAGE, matched peaks	48956249	48956330	48956249	48956330
ARIH2OS	P1P2	chr3	-	CAGE, matched peaks	48957289	48957305	48956614	48956619
ARL1	P1P2	chr12	-	CAGE, matched peaks	101801505	101801577	101801208	101801250
ARL10	P1P2	chr5	+	CAGE, matched peaks	175792459	175792513	175792515	175792520
ARL11	P1P2	chr13	+	CAGE, matched peaks	50202625	50202669	50202674	50202687
ARL13A	P1P2	chrX	+	CAGE, matched peaks	100224676	100224701	100224676	100224701
ARL13B	P1P2	chr3	+	CAGE, matched peaks	93698974	93699039	93699047	93699054
ARL14	P1P2	chr3	+	CAGE, matched peaks	160394940	160394954	160394961	160394996
ARL14EP	P1P2	chr11	+	CAGE, matched peaks	30344624	30344684	30344687	30344713
ARL14EPL	ENST00000601302.2	chr5	+	Annotation	115387162	115387162	115387162	115387162
ARL15	P1P2	chr5	-	CAGE, matched peaks	53606396	53606431	53606375	53606394
ARL16	P1P2	chr17	-	CAGE, matched peaks	79650747	79650810	79650818	79650829
ARL17A	ENST00000329240.4,ENST00000336125.5,ENST00000445552.2	chr17	-	Annotation	44657046	44657046	44657046	44657046
ARL17B	ENST00000434041.2,ENST00000450673.3,ENST00000570618.1	chr17	-	Annotation	44439122	44439122	44439122	44439122
ARL2	P1P2	chr11	+	CAGE, matched peaks	64781575	64781655	64781657	64781706
ARL2BP	P1P2	chr16	+	CAGE, matched peaks	57279135	57279180	57279052	57279099
ARL3	P1P2	chr10	-	CAGE, matched peaks	104474128	104474209	104474088	104474105
ARL4A	P1P2	chr7	+	CAGE, matched peaks	12727250	12727265	12726474	12726542
ARL4C	P1P2	chr2	-	CAGE, matched peaks	235405679	235405739	235405168	235405277
ARL4D	P1P2	chr17	+	CAGE, matched peaks	41476352	41476368	41476454	41476484
ARL5A	P1P2	chr2	-	CAGE, matched peaks	152684922	152684966	152684977	152685021
ARL5B	P1P2	chr10	+	CAGE, matched peaks	18948311	18948417	18948288	18948305
ARL5C	P1P2	chr17	-	CAGE, matched peaks	37322391	37322415	37322317	37322337
ARL6	P1P2	chr3	+	CAGE, matched peaks	97483572	97483644	97483366	97483422
ARL6IP1	P1	chr16	-	CAGE, matched peaks	18812860	18812878	18812860	18812878
ARL6IP1	P2	chr16	-	CAGE, matched peaks	18809321	18809366	18809321	18809366
ARL6IP4	P1P2	chr12	+	CAGE, matched peaks	123465218	123465275	123464771	123464849
ARL6IP5	P1P2	chr3	+	CAGE, matched peaks	69134124	69134200	69134080	69134101
ARL6IP6	P1P2	chr2	+	CAGE, matched peaks	153575118	153575146	153575103	153575116
ARL8A	P1P2	chr1	-	CAGE, matched peaks	202113805	202113883	202113767	202113778
ARL8B	P1P2	chr3	+	CAGE, matched peaks	5163961	5164039	5163961	5164039
ARL9	P1P2	chr4	+	CAGE, matched peaks	57371587	57371601	57371453	57371489
ARMC1	P1P2	chr8	-	CAGE, matched peaks	66546373	66546428	66546439	66546451
ARMC10	P1P2	chr7	+	CAGE, matched peaks	102715573	102715623	102715315	102715380
ARMC12	P1P2	chr6	+	CAGE, matched peaks	35704831	35704849	35704855	35704874
ARMC2	P1P2	chr6	+	CAGE, matched peaks	109169591	109169660	109169666	109169677
ARMC3	P1P2	chr10	+	CAGE, matched peaks	23216944	23217002	23217008	23217018
ARMC4	P1P2	chr10	-	CAGE, matched peaks	28287968	28288010	28287818	28287850
ARMC5	P1P2	chr16	+	CAGE, matched peaks	31470800	31470843	31470800	31470843
ARMC6	P1P2	chr19	+	CAGE, matched peaks	19144386	19144457	19144666	19144730
ARMC7	P1P2	chr17	+	CAGE, matched peaks	73106035	73106075	73106090	73106109
ARMC8	P1P2	chr3	+	CAGE, matched peaks	137906353	137906402	137906154	137906191
ARMC9	P1P2	chr2	+	CAGE, matched peaks	232063321	232063424	232063436	232063454
ARMCX1	P1P2	chrX	+	CAGE, matched peaks	100805520	100805555	100805556	100805571
ARMCX2	P1P2	chrX	-	CAGE, matched peaks	100914826	100914842	100914119	100914143
ARMCX3	P1P2	chrX	+	CAGE, matched peaks	100878112	100878187	100878105	100878109
ARMCX4	P1P2	chrX	+	CAGE, matched peaks	100740401	100740449	100740401	100740449
ARMCX5	P1P2	chrX	+	CAGE, matched peaks	101854430	101854480	101854127	101854140
ARMCX5-GPRASP2	P1P2	chrX	+	CAGE, primary peaks	101854430	101854480	101854127	101854140
ARMCX6	P1P2	chrX	-	CAGE, matched peaks	100872911	100873001	100872911	100873001
ARMS2	P1P2	chr10	+	CAGE, matched peaks	124214164	124214184	124214220	124214223
ARNT	P1P2	chr1	-	CAGE, matched peaks	150849047	150849082	150849174	150849200
ARNT2	P1P2	chr15	+	CAGE, matched peaks	80696703	80696754	80696703	80696754
ARNTL	P1P2	chr11	+	CAGE, matched peaks	13299319	13299424	13299319	13299424
ARNTL2	P1P2	chr12	+	CAGE, matched peaks	27485785	27485816	27485823	27485868
ARPC1A	P1P2	chr7	+	CAGE, matched peaks	98923505	98923566	98923571	98923582
ARPC1B	P1P2	chr7	+	CAGE, matched peaks	98972345	98972360	98972311	98972326
ARPC2	P1	chr2	+	CAGE, matched peaks	219081854	219081931	219081854	219081931
ARPC2	P2	chr2	+	CAGE, matched peaks	219103536	219103550	219103536	219103550
ARPC3	P1	chr12	-	CAGE, matched peaks	110888103	110888172	110888103	110888172
ARPC3	P2	chr12	-	CAGE, matched peaks	110883346	110883368	110883346	110883368
ARPC4	P1P2	chr3	+	CAGE, matched peaks	9834758	9834791	9834229	9834260
ARPC4-TTLL3	P1	chr3	+	CAGE, matched peaks	9834229	9834260	9834229	9834260
ARPC4-TTLL3	P2	chr3	+	CAGE, matched peaks	9839335	9839364	9839335	9839364
ARPC5	P1P2	chr1	-	CAGE, matched peaks	183604794	183604908	183604911	183604928
ARPC5L	P1	chr9	+	CAGE, matched peaks	127631399	127631529	127631399	127631529
ARPC5L	P2	chr9	+	CAGE, matched peaks	127624387	127624418	127624387	127624418
ARPP19	P1P2	chr15	-	CAGE, matched peaks	52861157	52861236	52861323	52861369
ARPP21	ENST00000187397.4	chr3	+	CAGE, robust peak	35683535	35683546	35683855	35683866
ARR3	P1P2	chrX	+	CAGE, matched peaks	69488174	69488189	69488092	69488097
ARRB1	P1P2	chr11	-	CAGE, matched peaks	75062686	75062723	75062829	75062951
ARRB2	P1P2	chr17	+	CAGE, matched peaks	4613918	4614000	4613776	4613792
ARRDC1	P1P2	chr9	+	CAGE, matched peaks	140500126	140500149	140500087	140500123
ARRDC2	P1	chr19	+	CAGE, matched peaks	18118972	18118992	18118972	18118992
ARRDC2	P2	chr19	+	CAGE, matched peaks	18111927	18111988	18111927	18111988
ARRDC3	P1P2	chr5	-	CAGE, matched peaks	90679111	90679143	90679111	90679143
ARRDC4	P1P2	chr15	+	CAGE, matched peaks	98503922	98503964	98503819	98503864
ARRDC5	P1P2	chr19	-	CAGE, matched peaks	4902897	4902913	4902877	4902887
ARSA	P1P2	chr22	-	CAGE, matched peaks	51066521	51066605	51066471	51066480
ARSB	P1P2	chr5	-	CAGE, matched peaks	78281092	78281154	78281244	78281285
ARSD	P1P2	chrX	-	CAGE, matched peaks	2847366	2847394	2847318	2847361
ARSE	P1P2	chrX	-	CAGE, matched peaks	2882296	2882356	2882369	2882397
ARSF	P1P2	chrX	+	CAGE, matched peaks	2984854	2984878	2984834	2984842
ARSG	ENST00000448504.2	chr17	+	CAGE permissive peak	66255310	66255334	66255310	66255334
ARSH	ENST00000381130.2	chrX	+	Annotation	2924653	2924653	2924653	2924653
ARSI	P1P2	chr5	-	CAGE, matched peaks	149682447	149682529	149682447	149682529
ARSJ	P1P2	chr4	-	CAGE, matched peaks	114900781	114900830	114900757	114900779
ARSK	P1P2	chr5	+	CAGE, matched peaks	94890840	94890870	94890789	94890837
ART1	P1P2	chr11	+	CAGE, matched peaks	3666335	3666361	3666335	3666361
ART3	P1	chr4	+	CAGE, matched peaks	76995855	76995874	76995855	76995874
ART3	P2	chr4	+	CAGE, matched peaks	76932326	76932370	76932326	76932370
ART4	P1P2	chr12	-	CAGE, matched peaks	14996355	14996441	14996451	14996472
ART5	P1P2	chr11	-	CAGE, matched peaks	3663212	3663227	3663607	3663611
ARTN	P1	chr1	+	CAGE, matched peaks	44399399	44399444	44399399	44399444
ARTN	P2	chr1	+	CAGE, matched peaks	44401579	44401643	44401579	44401643
ARV1	P1P2	chr1	+	CAGE, matched peaks	231114810	231114854	231114810	231114854
ARVCF	P1	chr22	-	CAGE, matched peaks	19974682	19974729	19974682	19974729
ARVCF	P2	chr22	-	CAGE, matched peaks	20004330	20004364	20004330	20004364
ARX	P1	chrX	-	CAGE, matched peaks	25034067	25034088	25034067	25034088
ARX	P2	chrX	-	CAGE, matched peaks	25031200	25031220	25031200	25031220
AS3MT	P1P2	chr10	+	CAGE, matched peaks	104629199	104629262	104629292	104629299
ASAH1	P1P2	chr8	-	CAGE, matched peaks	17941575	17941642	17942432	17942501
ASAH2	ENST00000395526.4	chr10	-	Annotation	52008369	52008369	52008369	52008369
ASAH2B	P1P2	chr10	+	CAGE, matched peaks	52499682	52499727	52499562	52499607
ASAP1	P1P2	chr8	-	CAGE, matched peaks	131455835	131455928	131455958	131456014
ASAP2	P1P2	chr2	+	CAGE, matched peaks	9346892	9346948	9346949	9346975
ASAP3	P1P2	chr1	-	CAGE, matched peaks	23810664	23810735	23810641	23810652
ASB1	P1P2	chr2	+	CAGE, matched peaks	239335636	239335715	239335585	239335633
ASB10	P1P2	chr7	-	CAGE, matched peaks	150884859	150884871	150884873	150884884
ASB11	P1	chrX	-	CAGE, matched peaks	15333736	15333767	15333736	15333767
ASB11	P2	chrX	-	CAGE, matched peaks	15332665	15332693	15332665	15332693
ASB12	ENST00000362002.2	chrX	-	Annotation	63450510	63450510	63450510	63450510
ASB12	ENST00000396130.2	chrX	-	Annotation	63445502	63445502	63445502	63445502
ASB13	P1P2	chr10	-	CAGE, matched peaks	5708515	5708550	5708551	5708586
ASB14	P1P2	chr3	-	CAGE, matched peaks	57326704	57326721	57326704	57326721
ASB15	P1P2	chr7	+	CAGE, matched peaks	123241869	123241880	123241915	123241927
ASB16	P1P2	chr17	+	CAGE, matched peaks	42248063	42248087	42248036	42248054
ASB17	P1P2	chr1	-	CAGE, matched peaks	76398077	76398099	76398077	76398099
ASB18	P1P2	chr2	-	CAGE, matched peaks	237173054	237173064	237173001	237173006
ASB2	P1P2	chr14	-	CAGE, matched peaks	94442896	94442930	94443066	94443092
ASB3	P1P2	chr2	-	CAGE, primary peaks	54087066	54087151	54087066	54087151
ASB4	P1P2	chr7	+	CAGE, matched peaks	95115246	95115262	95115174	95115187
ASB5	P1P2	chr4	-	CAGE, matched peaks	177190364	177190379	177190269	177190282
ASB6	P1P2	chr9	-	CAGE, matched peaks	132404374	132404450	132404570	132404590
ASB7	P1P2	chr15	+	CAGE, matched peaks	101142722	101142816	101142824	101142850
ASB8	P1P2	chr12	-	CAGE, matched peaks	48551261	48551313	48551336	48551357
ASB9	P1P2	chrX	-	CAGE, matched peaks	15288154	15288229	15288267	15288315
ASCC1	P1P2	chr10	-	CAGE, matched peaks	73976025	73976074	73975657	73975739
ASCC2	P1P2	chr22	-	CAGE, matched peaks	30234218	30234276	30234218	30234276
ASCC3	P1P2	chr6	-	CAGE, matched peaks	101329191	101329272	101329157	101329190
ASCL1	P1P2	chr12	+	CAGE, matched peaks	103351444	103351461	103351444	103351461
ASCL2	P1P2	chr11	-	CAGE, matched peaks	2292226	2292270	2292226	2292270
ASCL3	P1P2	chr11	-	CAGE, matched peaks	8964560	8964578	8964560	8964578
ASCL4	ENST00000342331.4	chr12	+	Annotation	108168161	108168161	108168161	108168161
ASCL5	P1P2	chr1	-	CAGE, primary peaks	201096341	201096375	201096341	201096375
ASF1A	P1P2	chr6	+	CAGE, matched peaks	119215308	119215391	119215448	119215462
ASF1B	P1P2	chr19	-	CAGE, matched peaks	14247387	14247409	14247775	14247813
ASGR1	P1P2	chr17	-	CAGE, matched peaks	7082668	7082725	7082668	7082725
ASGR2	P1P2	chr17	-	CAGE, matched peaks	7017968	7018021	7018132	7018150
ASH1L	P1P2	chr1	-	CAGE, matched peaks	155532531	155532605	155532531	155532605
ASH2L	P1P2	chr8	+	CAGE, matched peaks	37963028	37963070	37963407	37963454
ASIC1	P1P2	chr12	+	CAGE, matched peaks	50451363	50451429	50451133	50451188
ASIC2	ENST00000359872.6	chr17	-	Annotation	32484312	32484312	32484312	32484312
ASIC3	P1P2	chr7	+	CAGE, matched peaks	150748288	150748337	150748269	150748286
ASIC4	P1P2	chr2	+	CAGE, matched peaks	220379118	220379131	220379118	220379131
ASIC5	P1P2	chr4	-	CAGE, matched peaks	156787425	156787429	156787425	156787429
ASIP	P1P2	chr20	+	CAGE, primary peaks	32781934	32781950	32782363	32782373
ASL	P1P2	chr7	+	CAGE, matched peaks	65540799	65540829	65540903	65540930
ASMT	P1P2	chrX	+	CAGE, matched peaks	1733941	1733965	1733966	1733993
ASMTL	P1P2	chrX	-	CAGE, matched peaks	1571759	1571808	1571810	1571833
ASNA1	P1P2	chr19	+	CAGE, matched peaks	12848299	12848317	12848299	12848317
ASNS	P1P2	chr7	-	CAGE, matched peaks	97501713	97501727	97501733	97501794
ASNSD1	P1P2	chr2	+	CAGE, matched peaks	190526148	190526248	190526118	190526130
ASPA	P1P2	chr17	+	CAGE, matched peaks	3379284	3379345	3379272	3379283
ASPDH	P1P2	chr19	-	CAGE, matched peaks	51017895	51017953	51017895	51017953
ASPG	P1	chr14	+	CAGE, matched peaks	104552030	104552057	104552030	104552057
ASPG	P2	chr14	+	CAGE, matched peaks	104571241	104571260	104571241	104571260
ASPH	P1P2	chr8	-	CAGE, matched peaks	62627057	62627159	62627160	62627178
ASPHD1	P1P2	chr16	+	CAGE, matched peaks	29911864	29911967	29911666	29911728
ASPHD2	P1P2	chr22	+	CAGE, matched peaks	26825213	26825281	26825290	26825299
ASPM	P1P2	chr1	-	CAGE, matched peaks	197115750	197115807	197115727	197115740
ASPN	P1P2	chr9	-	CAGE, matched peaks	95244781	95244796	95244743	95244777
ASPRV1	ENST00000320256.4	chr2	-	Annotation	70189396	70189396	70189396	70189396
ASPSCR1	P1P2	chr17	+	CAGE, matched peaks	79935464	79935524	79935418	79935431
ASRGL1	P1P2	chr11	+	CAGE, matched peaks	62104897	62104975	62104897	62104975
ASS1	P1P2	chr9	+	CAGE, matched peaks	133320339	133320356	133320301	133320325
ASTE1	P1P2	chr3	-	CAGE, matched peaks	130745571	130745677	130745403	130745415
ASTL	ENST00000342380.2	chr2	-	Annotation	96804174	96804174	96804174	96804174
ASTN1	P1P2	chr1	-	CAGE, matched peaks	177133818	177133872	177134024	177134052
ASTN2	P1P2	chr9	-	CAGE, matched peaks	120177310	120177341	120177310	120177341
ASUN	P1P2	chr12	-	CAGE, matched peaks	27090896	27090966	27091183	27091271
ASXL1	P1P2	chr20	+	CAGE, matched peaks	30946106	30946168	30946293	30946340
ASXL2	P1P2	chr2	-	CAGE, matched peaks	26101314	26101363	26101185	26101202
ASXL3	P1P2	chr18	+	CAGE, matched peaks	31158177	31158231	31158557	31158599
ASZ1	P1P2	chr7	-	CAGE, matched peaks	117067555	117067564	117067521	117067531
ATAD1	P1P2	chr10	-	CAGE, matched peaks	89577910	89578010	89577910	89578010
ATAD2	P1P2	chr8	-	CAGE, matched peaks	124408652	124408712	124408630	124408647
ATAD2B	P1P2	chr2	-	CAGE, matched peaks	24149918	24149974	24149977	24150007
ATAD3A	P1P2	chr1	+	CAGE, matched peaks	1447517	1447556	1447916	1447926
ATAD3B	P1	chr1	+	CAGE, matched peaks	1407133	1407170	1407133	1407170
ATAD3B	P2	chr1	+	CAGE, matched peaks	1413227	1413230	1413227	1413230
ATAD3C	P1P2	chr1	+	CAGE, matched peaks	1397841	1397862	1398017	1398040
ATAD5	P1P2	chr17	+	CAGE, matched peaks	29158962	29159046	29159370	29159400
ATAT1	P1P2	chr6	+	CAGE, matched peaks	30594622	30594665	30594669	30594686
ATCAY	P1P2	chr19	+	CAGE, matched peaks	3880645	3880692	3880645	3880692
ATE1	P1P2	chr10	-	CAGE, matched peaks	123687497	123687562	123687943	123687997
ATF1	P1P2	chr12	+	CAGE, matched peaks	51157837	51157892	51157744	51157796
ATF2	P1P2	chr2	-	CAGE, matched peaks	176032843	176032941	176033066	176033087
ATF3	P1P2	chr1	+	CAGE, matched peaks	212782094	212782109	212782094	212782109
ATF4	P1P2	chr22	+	CAGE, matched peaks	39916558	39916579	39916243	39916270
ATF5	P1P2	chr19	+	CAGE, matched peaks	50432453	50432468	50432132	50432217
ATF6	P1P2	chr1	+	CAGE, matched peaks	161736102	161736123	161736072	161736093
ATF6B	P1P2	chr6	-	CAGE, matched peaks	32095968	32096032	32095523	32095564
ATF7	P1P2	chr12	-	CAGE, matched peaks	54020107	54020196	54019757	54019804
ATF7IP	P1	chr12	+	CAGE, matched peaks	14518598	14518627	14518598	14518627
ATF7IP	P2	chr12	+	CAGE, matched peaks	14538205	14538305	14538205	14538305
ATF7IP2	P1P2	chr16	+	CAGE, matched peaks	10479906	10479925	10479876	10479887
ATG10	P1P2	chr5	+	CAGE, matched peaks	81267834	81267868	81268063	81268106
ATG12	P1P2	chr5	-	CAGE, matched peaks	115177247	115177279	115177496	115177558
ATG13	P1P2	chr11	+	CAGE, matched peaks	46639071	46639140	46638805	46638882
ATG14	P1P2	chr14	-	CAGE, matched peaks	55878538	55878559	55878628	55878631
ATG16L1	P1P2	chr2	+	CAGE, matched peaks	234160287	234160335	234160340	234160357
ATG16L2	P1P2	chr11	+	CAGE, matched peaks	72525425	72525486	72525408	72525417
ATG2A	P1P2	chr11	-	CAGE, matched peaks	64684672	64684687	64684541	64684563
ATG2B	P1P2	chr14	-	CAGE, matched peaks	96829670	96829759	96829635	96829662
ATG3	P1P2	chr3	-	CAGE, matched peaks	112280709	112280816	112280466	112280546
ATG4A	P1P2	chrX	+	CAGE, matched peaks	107334983	107335024	107335034	107335049
ATG4B	P1P2	chr2	+	CAGE, matched peaks	242577097	242577116	242577050	242577074
ATG4C	P1P2	chr1	+	CAGE, matched peaks	63249796	63249847	63249774	63249787
ATG4D	P1P2	chr19	+	CAGE, matched peaks	10654561	10654600	10654284	10654297
ATG5	P1P2	chr6	-	CAGE, matched peaks	106773491	106773559	106773610	106773700
ATG7	P1P2	chr3	+	CAGE, matched peaks	11314072	11314098	11314055	11314071
ATG9A	P1P2	chr2	-	CAGE, matched peaks	220094294	220094366	220094031	220094093
ATG9B	P1P2	chr7	-	CAGE, matched peaks	150721570	150721591	150721570	150721591
ATHL1	P1P2	chr11	+	CAGE, matched peaks	289110	289139	289155	289173
ATIC	P1P2	chr2	+	CAGE, matched peaks	216176761	216176859	216176684	216176702
ATL1	P1P2	chr14	+	CAGE, matched peaks	51026855	51026870	51026813	51026835
ATL2	P1P2	chr2	-	CAGE, matched peaks	38604404	38604436	38604382	38604391
ATL3	P1P2	chr11	-	CAGE, matched peaks	63438836	63438930	63439013	63439091
ATM	P1P2	chr11	+	CAGE, matched peaks	108093755	108093832	108093755	108093832
ATMIN	P1P2	chr16	+	CAGE, matched peaks	81069433	81069462	81069666	81069680
ATN1	P1P2	chr12	+	CAGE, matched peaks	7036941	7036986	7036941	7036986
ATOH1	P1P2	chr4	+	CAGE, matched peaks	94749897	94749909	94750014	94750025
ATOH7	P1P2	chr10	-	CAGE, matched peaks	69991865	69991870	69991865	69991870
ATOH8	P1P2	chr2	+	CAGE, matched peaks	85980951	85981004	85981222	85981259
ATOX1	P1P2	chr5	-	CAGE, matched peaks	151138126	151138199	151138200	151138211
ATP10A	P1P2	chr15	-	CAGE, matched peaks	26108452	26108518	26108356	26108417
ATP10B	P1P2	chr5	-	CAGE, matched peaks	160279207	160279247	160279139	160279153
ATP10D	P1P2	chr4	+	CAGE, matched peaks	47487285	47487366	47487409	47487414
ATP11A	P1P2	chr13	+	CAGE, matched peaks	113344483	113344540	113344282	113344337
ATP11B	P1P2	chr3	+	CAGE, matched peaks	182511266	182511308	182511349	182511360
ATP11C	ENST00000361648.2	chrX	-	CAGE, robust peak	138914394	138914405	138914368	138914386
ATP12A	P1P2	chr13	+	CAGE, matched peaks	25254545	25254550	25254693	25254710
ATP13A1	P1P2	chr19	-	CAGE, matched peaks	19774473	19774502	19774473	19774502
ATP13A2	P1P2	chr1	-	CAGE, matched peaks	17338386	17338460	17338463	17338474
ATP13A3	P1P2	chr3	-	CAGE, matched peaks	194207678	194207787	194207506	194207622
ATP13A4	P1P2	chr3	-	CAGE, matched peaks	193272673	193272701	193272673	193272701
ATP13A5	P1P2	chr3	-	CAGE, matched peaks	193096536	193096547	193096600	193096609
ATP1A1	P1P2	chr1	+	CAGE, matched peaks	116915855	116915872	116915906	116915923
ATP1A2	P1	chr1	+	CAGE, matched peaks	160085501	160085562	160085501	160085562
ATP1A2	P2	chr1	+	CAGE, matched peaks	160098170	160098199	160098170	160098199
ATP1A3	P1P2	chr19	-	CAGE, matched peaks	42498369	42498390	42498345	42498356
ATP1A4	P1	chr1	+	CAGE, matched peaks	160147176	160147200	160147176	160147200
ATP1A4	P2	chr1	+	CAGE, matched peaks	160121402	160121413	160121402	160121413
ATP1B1	P1P2	chr1	+	CAGE, matched peaks	169075919	169075940	169075554	169075571
ATP1B2	P1P2	chr17	+	CAGE, matched peaks	7554234	7554251	7554234	7554251
ATP1B3	P1P2	chr3	+	CAGE, matched peaks	141595477	141595492	141594976	141595019
ATP1B4	P1P2	chrX	+	CAGE, matched peaks	119495934	119495950	119495912	119495921
ATP2A1	P1P2	chr16	+	CAGE, matched peaks	28889801	28889818	28889703	28889730
ATP2A2	P1P2	chr12	+	CAGE, matched peaks	110719036	110719113	110719114	110719128
ATP2A3	P1P2	chr17	-	CAGE, matched peaks	3867722	3867748	3867752	3867764
ATP2B1	P1P2	chr12	-	CAGE, matched peaks	90102594	90102647	90103081	90103155
ATP2B2	P1	chr3	-	CAGE, matched peaks	10547192	10547283	10547192	10547283
ATP2B2	P2	chr3	-	CAGE, matched peaks	10749774	10749814	10749774	10749814
ATP2B3	P1P2	chrX	+	CAGE, matched peaks	152783084	152783107	152783131	152783151
ATP2B4	P1P2	chr1	+	CAGE, matched peaks	203595941	203595970	203595903	203595934
ATP2C1	P1P2	chr3	+	CAGE, matched peaks	130613001	130613078	130612895	130612957
ATP2C2	P1P2	chr16	+	CAGE, matched peaks	84402098	84402166	84402082	84402097
ATP4A	P1	chr19	-	CAGE, matched peaks	36054555	36054561	36054555	36054561
ATP4A	P2	chr19	-	CAGE, matched peaks	36048738	36048751	36048738	36048751
ATP4B	P1P2	chr13	-	CAGE, matched peaks	114312512	114312513	114312512	114312513
ATP5A1	P1	chr18	-	CAGE, matched peaks	43678241	43678268	43678241	43678268
ATP5A1	P2	chr18	-	CAGE, matched peaks	43669647	43669681	43669647	43669681
ATP5B	P1P2	chr12	-	CAGE, matched peaks	57039760	57039778	57039061	57039096
ATP5C1	P1P2	chr10	+	CAGE, matched peaks	7830125	7830151	7830112	7830121
ATP5D	P1P2	chr19	+	CAGE, matched peaks	1241732	1241837	1242106	1242121
ATP5E	P1P2	chr20	-	CAGE, matched peaks	57607351	57607418	57607351	57607418
ATP5F1	P1P2	chr1	+	CAGE, matched peaks	111992064	111992142	111991909	111991947
ATP5G1	P1P2	chr17	+	CAGE, matched peaks	46970134	46970170	46970196	46970219
ATP5G2	P1P2	chr12	-	CAGE, matched peaks	54069856	54069899	54069856	54069899
ATP5G3	P1P2	chr2	-	CAGE, matched peaks	176046426	176046445	176046144	176046189
ATP5H	P1P2	chr17	-	CAGE, matched peaks	73043046	73043080	73043568	73043592
ATP5I	P1P2	chr4	-	CAGE, matched peaks	668035	668082	668108	668127
ATP5J	P1P2	chr21	-	CAGE, matched peaks	27107198	27107227	27107881	27107973
ATP5J2	P1P2	chr7	-	CAGE, matched peaks	99063769	99063811	99063769	99063811
ATP5J2-PTCD1	P1	chr7	-	CAGE, matched peaks	99063769	99063811	99063769	99063811
ATP5J2-PTCD1	P2	chr7	-	CAGE, matched peaks	99036342	99036428	99036342	99036428
ATP5L	P1P2	chr11	+	CAGE, matched peaks	118272314	118272327	118272328	118272342
ATP5L2	ENST00000505920.1	chr22	-	Annotation	43036606	43036606	43036606	43036606
ATP5O	P1P2	chr21	-	CAGE, matched peaks	35288066	35288115	35288118	35288129
ATP5S	P1P2	chr14	+	CAGE, matched peaks	50779029	50779066	50779071	50779097
ATP5SL	P1P2	chr19	-	CAGE, matched peaks	41945804	41945837	41945433	41945453
ATP6AP1	P1P2	chrX	+	CAGE, matched peaks	153657009	153657040	153656978	153657007
ATP6AP1L	P1P2	chr5	+	CAGE, matched peaks	81575605	81575607	81575605	81575607
ATP6AP2	P1P2	chrX	+	CAGE, matched peaks	40440168	40440268	40440287	40440298
ATP6V0A1	P1P2	chr17	+	CAGE, matched peaks	40610873	40610959	40610873	40610959
ATP6V0A2	P1P2	chr12	+	CAGE, matched peaks	124196880	124196957	124197041	124197075
ATP6V0A4	P1	chr7	-	CAGE, matched peaks	138458662	138458715	138458662	138458715
ATP6V0A4	P2	chr7	-	CAGE, matched peaks	138482933	138482946	138482933	138482946
ATP6V0B	P1P2	chr1	+	CAGE, matched peaks	44440575	44440646	44440683	44440690
ATP6V0C	P1P2	chr16	+	CAGE, matched peaks	2563941	2563983	2563989	2564006
ATP6V0D1	P1P2	chr16	-	CAGE, matched peaks	67514983	67515130	67514983	67515130
ATP6V0D2	P1P2	chr8	+	CAGE, matched peaks	87111132	87111146	87111059	87111072
ATP6V0E1	P1P2	chr5	+	CAGE, matched peaks	172410757	172410861	172410916	172410917
ATP6V0E2	P1P2	chr7	+	CAGE, matched peaks	149571045	149571145	149571028	149571039
ATP6V1A	P1P2	chr3	+	CAGE, matched peaks	113465869	113465925	113465869	113465925
ATP6V1B1	P1P2	chr2	+	CAGE, matched peaks	71162995	71163037	71163052	71163063
ATP6V1B2	P1P2	chr8	+	CAGE, matched peaks	20054880	20054915	20054880	20054915
ATP6V1C1	P1P2	chr8	+	CAGE, matched peaks	104033296	104033360	104033277	104033292
ATP6V1C2	P1P2	chr2	+	CAGE, matched peaks	10861749	10861762	10861777	10861786
ATP6V1D	P1P2	chr14	-	CAGE, matched peaks	67826486	67826530	67826538	67826565
ATP6V1E1	P1P2	chr22	-	CAGE, matched peaks	18111502	18111553	18111474	18111494
ATP6V1E2	P1P2	chr2	-	CAGE, matched peaks	46769694	46769759	46769694	46769759
ATP6V1F	P1P2	chr7	+	CAGE, matched peaks	128502895	128502951	128502871	128502882
ATP6V1G1	P1P2	chr9	+	CAGE, matched peaks	117350009	117350111	117349851	117349858
ATP6V1G2	P1P2	chr6	-	CAGE, matched peaks	31514333	31514407	31514516	31514521
ATP6V1G3	P1P2	chr1	-	CAGE, matched peaks	198509806	198509829	198509806	198509829
ATP6V1H	P1P2	chr8	-	CAGE, matched peaks	54755789	54755876	54755527	54755539
ATP7A	P1P2	chrX	+	CAGE, matched peaks	77166172	77166261	77166134	77166145
ATP7B	P1P2	chr13	-	CAGE, matched peaks	52586111	52586150	52586111	52586150
ATP8A1	P1P2	chr4	-	CAGE, matched peaks	42659102	42659161	42659057	42659100
ATP8A2	P1P2	chr13	+	CAGE, matched peaks	25946089	25946194	25946089	25946194
ATP8B1	P1P2	chr18	-	CAGE, matched peaks	55470539	55470601	55470341	55470410
ATP8B2	P1	chr1	+	CAGE, matched peaks	154297988	154298038	154297988	154298038
ATP8B2	P2	chr1	+	CAGE, matched peaks	154301264	154301290	154301264	154301290
ATP8B3	P1P2	chr19	-	CAGE, matched peaks	1812230	1812295	1811779	1811811
ATP8B4	P1P2	chr15	-	CAGE, matched peaks	50411412	50411437	50411444	50411467
ATP9A	P1P2	chr20	-	CAGE, matched peaks	50384864	50384943	50385138	50385206
ATP9B	P1P2	chr18	+	CAGE, matched peaks	76829385	76829438	76829441	76829471
ATPAF1	P1P2	chr1	-	CAGE, matched peaks	47133988	47134051	47134199	47134253
ATPAF2	P1P2	chr17	-	CAGE, matched peaks	17942473	17942515	17942473	17942515
ATPIF1	P1P2	chr1	+	CAGE, matched peaks	28562617	28562681	28562601	28562610
ATR	P1P2	chr3	-	CAGE, matched peaks	142297558	142297642	142297669	142297691
ATRAID	P1P2	chr2	+	CAGE, matched peaks	27435188	27435240	27434860	27434964
ATRIP	P1P2	chr3	+	CAGE, matched peaks	48488163	48488189	48488133	48488161
ATRN	P1P2	chr20	+	CAGE, matched peaks	3451650	3451729	3451611	3451625
ATRNL1	P1P2	chr10	+	CAGE, matched peaks	116853091	116853131	116852906	116852975
ATRX	P1P2	chrX	-	CAGE, matched peaks	77041685	77041716	77041657	77041668
ATXN1	P1P2	chr6	-	CAGE, matched peaks	16761678	16761715	16761678	16761715
ATXN10	P1P2	chr22	+	CAGE, matched peaks	46067705	46067771	46067899	46067939
ATXN1L	P1P2	chr16	+	CAGE, matched peaks	71879861	71879927	71879861	71879927
ATXN2	P1P2	chr12	-	CAGE, matched peaks	112037077	112037130	112037136	112037151
ATXN2L	P1P2	chr16	+	CAGE, matched peaks	28834303	28834467	28834303	28834467
ATXN3	P1P2	chr14	-	CAGE, matched peaks	92572894	92572942	92572894	92572942
ATXN3L	P1P2	chrX	-	CAGE, matched peaks	13338168	13338172	13338168	13338172
ATXN7	ENST00000398590.3	chr3	+	CAGE, robust peak	63849996	63850034	63850254	63850265
ATXN7	ENST00000538065.1	chr3	+	CAGE, robust peak	63898130	63898184	63898440	63898448
ATXN7L1	P1P2	chr7	-	CAGE, matched peaks	105516925	105516982	105516925	105516982
ATXN7L2	P1P2	chr1	+	CAGE, matched peaks	110026544	110026608	110026452	110026472
ATXN7L3	P1P2	chr17	-	CAGE, matched peaks	42277471	42277515	42277443	42277460
ATXN7L3B	P1P2	chr12	+	CAGE, matched peaks	74931567	74931656	74931567	74931656
AUH	P1P2	chr9	-	CAGE, matched peaks	94124171	94124214	94123947	94123976
AUNIP	P1P2	chr1	-	CAGE, matched peaks	26185844	26185954	26185844	26185954
AUP1	P1P2	chr2	-	CAGE, matched peaks	74756798	74756847	74756871	74756882
AURKA	P1P2	chr20	-	CAGE, matched peaks	54967243	54967278	54967049	54967073
AURKAIP1	P1P2	chr1	-	CAGE, matched peaks	1310530	1310603	1310870	1310920
AURKB	P1P2	chr17	-	CAGE, matched peaks	8113886	8113906	8113543	8113572
AURKC	P1P2	chr19	+	CAGE, matched peaks	57742433	57742444	57742385	57742396
AUTS2	P1P2	chr7	+	CAGE, matched peaks	69063408	69063445	69063408	69063445
AVEN	P1P2	chr15	-	CAGE, matched peaks	34331243	34331429	34331243	34331429
AVIL	P1P2	chr12	-	CAGE, matched peaks	58212511	58212522	58212533	58212539
AVL9	P1P2	chr7	+	CAGE, matched peaks	32535060	32535215	32535047	32535058
AVP	P1P2	chr20	-	CAGE, matched peaks	3065362	3065375	3065251	3065278
AVPI1	P1P2	chr10	-	CAGE, matched peaks	99446965	99447007	99447024	99447035
AVPR1A	P1P2	chr12	-	CAGE, matched peaks	63544973	63544986	63544882	63544895
AVPR1B	P1P2	chr1	+	CAGE, matched peaks	206223941	206223944	206223941	206223944
AVPR2	P1P2	chrX	+	CAGE, matched peaks	153170143	153170177	153170126	153170132
AWAT1	P1P2	chrX	+	CAGE, matched peaks	69454468	69454479	69454439	69454443
AWAT2	P1P2	chrX	-	CAGE, matched peaks	69269838	69269843	69269838	69269843
AXDND1	P1P2	chr1	+	CAGE, matched peaks	179335204	179335224	179334840	179334870
AXIN1	P1P2	chr16	-	CAGE, matched peaks	402639	402707	402714	402734
AXIN2	P1	chr17	-	CAGE, matched peaks	63556428	63556442	63556428	63556442
AXIN2	P2	chr17	-	CAGE, matched peaks	63557652	63557719	63557652	63557719
AXL	P1P2	chr19	+	CAGE, matched peaks	41725088	41725137	41725088	41725137
AZGP1	P1P2	chr7	-	CAGE, matched peaks	99573677	99573697	99573648	99573659
AZI1	P1P2	chr17	-	CAGE, matched peaks	79196749	79196794	79196733	79196744
AZI2	P1P2	chr3	-	CAGE, matched peaks	28390419	28390550	28390298	28390362
AZIN1	P1P2	chr8	-	CAGE, matched peaks	103876383	103876399	103876340	103876351
AZU1	P1	chr19	+	CAGE, matched peaks	827823	827845	827823	827845
AZU1	P2	chr19	+	CAGE, matched peaks	825076	825090	825076	825090
B2M	P1	chr15	+	CAGE, matched peaks	45003704	45003724	45003704	45003724
B2M	P2	chr15	+	CAGE, matched peaks	45007776	45007836	45007776	45007836
B3GALNT1	P1P2	chr3	-	CAGE, matched peaks	160823040	160823151	160822858	160822891
B3GALNT2	P1P2	chr1	-	CAGE, matched peaks	235667716	235667786	235667681	235667700
B3GALT1	P1P2	chr2	+	CAGE, matched peaks	168725391	168725418	168725391	168725418
B3GALT2	P1P2	chr1	-	CAGE, matched peaks	193155729	193155757	193155704	193155715
B3GALT4	P1P2	chr6	+	CAGE, matched peaks	33244918	33244954	33245143	33245182
B3GALT5	ENST00000343118.4,ENST00000398714.2	chr21	+	Annotation	41029703	41029703	41029703	41029703
B3GALT5	ENST00000380618.1	chr21	+	CAGE, robust peak	41029176	41029179	41029301	41029302
B3GALT5	ENST00000380620.4	chr21	+	CAGE, robust peak	40928344	40928357	40928363	40928372
B3GALT6	P1P2	chr1	+	CAGE, matched peaks	1167594	1167668	1167674	1167712
B3GALTL	P1P2	chr13	+	CAGE, matched peaks	31774096	31774153	31774158	31774177
B3GAT1	P1P2	chr11	-	CAGE, matched peaks	134282128	134282144	134282128	134282144
B3GAT2	P1P2	chr6	-	CAGE, matched peaks	71666732	71666769	71666772	71666793
B3GAT3	P1P2	chr11	-	CAGE, matched peaks	62389449	62389465	62389577	62389618
B3GNT1	P1P2	chr11	-	CAGE, matched peaks	66115032	66115144	66115008	66115026
B3GNT2	P1P2	chr2	+	CAGE, matched peaks	62423242	62423288	62423214	62423235
B3GNT3	P1P2	chr19	+	CAGE, matched peaks	17905938	17905980	17905594	17905645
B3GNT4	P1P2	chr12	+	CAGE, matched peaks	122688247	122688284	122688287	122688303
B3GNT5	P1P2	chr3	+	CAGE, matched peaks	182971063	182971082	182971018	182971059
B3GNT6	P1P2	chr11	+	CAGE, matched peaks	76745436	76745447	76745459	76745466
B3GNT7	P1P2	chr2	+	CAGE, matched peaks	232260414	232260436	232260447	232260474
B3GNT8	P1P2	chr19	-	CAGE, matched peaks	41933888	41933907	41933888	41933907
B3GNT9	P1P2	chr16	-	CAGE, matched peaks	67184854	67184907	67185137	67185148
B3GNTL1	P1	chr17	-	CAGE, matched peaks	81009636	81009699	81009636	81009699
B3GNTL1	P2	chr17	-	CAGE, matched peaks	81006437	81006497	81006437	81006497
B4GALNT1	P1P2	chr12	-	CAGE, matched peaks	58026920	58026993	58026451	58026469
B4GALNT2	P1P2	chr17	+	CAGE, matched peaks	47210125	47210136	47210085	47210098
B4GALNT3	P1P2	chr12	+	CAGE, matched peaks	569091	569155	569287	569336
B4GALNT4	P1P2	chr11	+	CAGE, matched peaks	369462	369546	369437	369446
B4GALT1	P1P2	chr9	-	CAGE, matched peaks	33167149	33167170	33167308	33167378
B4GALT2	P1P2	chr1	+	CAGE, matched peaks	44444865	44444930	44445643	44445684
B4GALT3	P1P2	chr1	-	CAGE, matched peaks	161147277	161147322	161147277	161147322
B4GALT4	P1P2	chr3	-	CAGE, matched peaks	118959716	118959732	118959733	118959766
B4GALT5	P1P2	chr20	-	CAGE, matched peaks	48330377	48330441	48330446	48330486
B4GALT6	P1P2	chr18	-	CAGE, matched peaks	29264511	29264551	29264669	29264717
B4GALT7	P1P2	chr5	+	CAGE, matched peaks	177027105	177027212	177027105	177027212
B9D1	P1P2	chr17	-	CAGE, matched peaks	19265883	19265958	19266005	19266044
B9D2	P1P2	chr19	-	CAGE, matched peaks	41870026	41870062	41869996	41870017
BAALC	P1P2	chr8	+	CAGE, matched peaks	104152922	104152992	104153060	104153101
BAAT	P1	chr9	-	CAGE, matched peaks	104147281	104147290	104147281	104147290
BAAT	P2	chr9	-	CAGE, matched peaks	104145840	104145854	104145840	104145854
BABAM1	P1P2	chr19	+	CAGE, matched peaks	17378238	17378275	17378278	17378293
BACE1	P1P2	chr11	-	CAGE, matched peaks	117186946	117186981	117186996	117187007
BACE2	P1P2	chr21	+	CAGE, matched peaks	42540070	42540107	42540033	42540062
BACH1	P1P2	chr21	+	CAGE, matched peaks	30671235	30671253	30671690	30671762
BACH2	P1P2	chr6	-	CAGE, matched peaks	91006518	91006570	91006575	91006602
BAD	P1P2	chr11	-	CAGE, matched peaks	64052114	64052210	64052094	64052105
BAG1	P1P2	chr9	-	CAGE, matched peaks	33264676	33264741	33264649	33264662
BAG2	P1P2	chr6	+	CAGE, matched peaks	57037089	57037146	57037421	57037481
BAG3	P1P2	chr10	+	CAGE, matched peaks	121410884	121410902	121411071	121411091
BAG4	P1P2	chr8	+	CAGE, matched peaks	38034321	38034388	38034301	38034316
BAG5	P1P2	chr14	-	CAGE, matched peaks	104028974	104029012	104028595	104028677
BAG6	P1P2	chr6	-	CAGE, matched peaks	31620403	31620445	31620149	31620196
BAGE	P1P2	chr21	-	CAGE, matched peaks	11098922	11098942	11098705	11098712
BAGE3	P1P2	chr21	-	CAGE, matched peaks	11098922	11098942	11098922	11098942
BAGE4	P1P2	chr21	-	CAGE, matched peaks	11098922	11098942	11098922	11098942
BAGE5	P1P2	chr21	-	CAGE, matched peaks	11098922	11098942	11098922	11098942
BAHCC1	P1P2	chr17	+	CAGE, matched peaks	79373307	79373337	79373307	79373337
BAHD1	P1P2	chr15	+	CAGE, matched peaks	40733088	40733196	40733329	40733375
BAI1	P1P2	chr8	+	CAGE, matched peaks	143531017	143531037	143531003	143531016
BAI2	P1P2	chr1	-	CAGE, matched peaks	32229934	32229976	32229629	32229692
BAI3	P1P2	chr6	+	CAGE, matched peaks	69345166	69345259	69345285	69345308
BAIAP2	P1P2	chr17	+	CAGE, matched peaks	79008940	79008958	79008940	79008958
BAIAP2L1	P1P2	chr7	-	CAGE, matched peaks	98030360	98030441	98030319	98030343
BAIAP2L2	P1	chr22	-	CAGE, matched peaks	38484922	38484993	38484922	38484993
BAIAP2L2	P2	chr22	-	CAGE, matched peaks	38506619	38506678	38506619	38506678
BAIAP3	P1P2	chr16	+	CAGE, matched peaks	1383632	1383652	1384498	1384508
BAK1	P1P2	chr6	-	CAGE, matched peaks	33548006	33548069	33547975	33547999
BAMBI	P1P2	chr10	+	CAGE, matched peaks	28966443	28966461	28966416	28966437
BANF1	P1P2	chr11	+	CAGE, matched peaks	65769946	65769992	65769696	65769743
BANF2	P1P2	chr20	+	CAGE, matched peaks	17680599	17680621	17680588	17680597
BANK1	P1P2	chr4	+	CAGE, matched peaks	102711874	102711898	102711802	102711843
BANP	P1P2	chr16	+	CAGE, matched peaks	87985029	87985096	87985107	87985129
BAP1	P1P2	chr3	-	CAGE, matched peaks	52443988	52444054	52443988	52444054
BARD1	P1P2	chr2	-	CAGE, matched peaks	215674374	215674441	215674360	215674372
BARHL1	P1P2	chr9	+	CAGE, matched peaks	135457981	135458003	135457530	135457541
BARHL2	P1P2	chr1	-	CAGE, matched peaks	91182854	91182860	91182689	91182698
BARX1	P1P2	chr9	-	CAGE, matched peaks	96717629	96717644	96717678	96717689
BARX2	P1P2	chr11	+	CAGE, matched peaks	129245526	129245553	129245736	129245758
BASP1	P1P2	chr5	+	CAGE, matched peaks	17217727	17217748	17217700	17217718
BATF	P1P2	chr14	+	CAGE, matched peaks	75988771	75988826	75988831	75988847
BATF2	P1P2	chr11	-	CAGE, matched peaks	64764435	64764449	64764402	64764413
BATF3	P1P2	chr1	-	CAGE, matched peaks	212873267	212873332	212873084	212873137
BAX	P1P2	chr19	+	CAGE, matched peaks	49458107	49458172	49458094	49458106
BAZ1A	P1P2	chr14	-	CAGE, matched peaks	35344520	35344552	35344520	35344552
BAZ1B	P1P2	chr7	-	CAGE, matched peaks	72936610	72936637	72936531	72936601
BAZ2A	P1	chr12	-	CAGE, matched peaks	57024075	57024133	57024075	57024133
BAZ2A	P2	chr12	-	CAGE, matched peaks	57030115	57030177	57030115	57030177
BAZ2B	P1P2	chr2	-	CAGE, matched peaks	160472952	160473077	160472052	160472083
BBC3	P1P2	chr19	-	CAGE, matched peaks	47734448	47734466	47734425	47734445
BBIP1	P1P2	chr10	-	CAGE, matched peaks	112678904	112678964	112679118	112679129
BBOX1	P1	chr11	+	CAGE, matched peaks	27076889	27076934	27076889	27076934
BBOX1	P2	chr11	+	CAGE, matched peaks	27062933	27062953	27062933	27062953
BBS1	P1P2	chr11	+	CAGE, matched peaks	66278098	66278135	66278098	66278135
BBS10	P1P2	chr12	-	CAGE, matched peaks	76742183	76742227	76742127	76742147
BBS12	P1P2	chr4	+	CAGE, matched peaks	123653882	123653965	123653807	123653869
BBS2	P1P2	chr16	-	CAGE, matched peaks	56553882	56553992	56553994	56554012
BBS4	P1P2	chr15	+	CAGE, matched peaks	72978539	72978566	72978521	72978537
BBS5	P1P2	chr2	+	CAGE, matched peaks	170335924	170336039	170335297	170335305
BBS7	P1P2	chr4	-	CAGE, matched peaks	122791583	122791657	122791565	122791577
BBS9	P1P2	chr7	+	CAGE, matched peaks	33169142	33169185	33168919	33168960
BBX	P1P2	chr3	+	CAGE, matched peaks	107241792	107241845	107241882	107241904
BCAM	P1P2	chr19	+	CAGE, matched peaks	45312347	45312374	45312310	45312332
BCAN	P1P2	chr1	+	CAGE, matched peaks	156611900	156611916	156611940	156611959
BCAP29	P1P2	chr7	+	CAGE, matched peaks	107220660	107220722	107220434	107220468
BCAP31	P1P2	chrX	-	CAGE, matched peaks	152989798	152989897	152989531	152989560
BCAR1	P1	chr16	-	CAGE, matched peaks	75285508	75285580	75285508	75285580
BCAR1	P2	chr16	-	CAGE, matched peaks	75299845	75299883	75299845	75299883
BCAR3	P1	chr1	-	CAGE, matched peaks	94147385	94147407	94147385	94147407
BCAR3	P2	chr1	-	CAGE, matched peaks	94312767	94312783	94312767	94312783
BCAS1	ENST00000395961.3	chr20	-	CAGE, robust peak	52687059	52687143	52687046	52687058
BCAS2	P1P2	chr1	-	CAGE, matched peaks	115124218	115124254	115124257	115124270
BCAS3	P1P2	chr17	+	CAGE, matched peaks	58755184	58755261	58755169	58755176
BCAS4	P1P2	chr20	+	CAGE, matched peaks	49411543	49411635	49411484	49411518
BCAT1	P1P2	chr12	-	CAGE, matched peaks	25101920	25102077	25101920	25102077
BCAT2	P1P2	chr19	-	CAGE, matched peaks	49314274	49314293	49314305	49314316
BCCIP	P1P2	chr10	+	CAGE, matched peaks	127512106	127512130	127512106	127512130
BCDIN3D	P1P2	chr12	-	CAGE, matched peaks	50236875	50236901	50236907	50236916
BCHE	P1P2	chr3	-	CAGE, matched peaks	165555200	165555218	165555164	165555175
BCKDHA	P1	chr19	+	CAGE, matched peaks	41903709	41903732	41903709	41903732
BCKDHA	P2	chr19	+	CAGE, matched peaks	41882404	41882445	41882404	41882445
BCKDHB	P1P2	chr6	+	CAGE, matched peaks	80816372	80816415	80816342	80816369
BCKDK	P1P2	chr16	+	CAGE, matched peaks	31119689	31119774	31119972	31119994
BCL10	P1P2	chr1	-	CAGE, matched peaks	85742151	85742323	85742041	85742067
BCL11A	P1P2	chr2	-	CAGE, matched peaks	60780753	60780800	60780607	60780624
BCL11B	P1P2	chr14	-	CAGE, matched peaks	99738138	99738163	99738138	99738163
BCL2	P1P2	chr18	-	CAGE, matched peaks	60987220	60987386	60987220	60987386
BCL2A1	P1P2	chr15	-	CAGE, matched peaks	80263506	80263553	80263506	80263553
BCL2L1	P1	chr20	-	CAGE, matched peaks	30310656	30310685	30310656	30310685
BCL2L1	P2	chr20	-	CAGE, matched peaks	30311705	30311786	30311705	30311786
BCL2L10	P1P2	chr15	-	CAGE, matched peaks	52404692	52404723	52404921	52404940
BCL2L11	P1	chr2	+	CAGE, matched peaks	111878483	111878501	111878483	111878501
BCL2L11	P2	chr2	+	CAGE, matched peaks	111880242	111880289	111880242	111880289
BCL2L12	P1P2	chr19	+	CAGE, matched peaks	50169216	50169285	50169183	50169196
BCL2L13	P1P2	chr22	+	CAGE, matched peaks	18121493	18121535	18121493	18121535
BCL2L14	P1	chr12	+	CAGE, matched peaks	12223867	12223883	12223867	12223883
BCL2L14	P2	chr12	+	CAGE, matched peaks	12202785	12202802	12202785	12202802
BCL2L15	P1P2	chr1	-	CAGE, matched peaks	114430197	114430210	114430180	114430195
BCL2L2	P1P2	chr14	+	CAGE, matched peaks	23776024	23776105	23775993	23776000
BCL2L2-PABPN1	P1P2	chr14	+	CAGE, matched peaks	23776024	23776105	23776178	23776189
BCL3	P1P2	chr19	+	CAGE, matched peaks	45251943	45252006	45252008	45252024
BCL6	P1P2	chr3	-	CAGE, matched peaks	187463248	187463264	187463179	187463201
BCL6B	P1P2	chr17	+	CAGE, matched peaks	6926362	6926377	6926381	6926392
BCL7A	P1P2	chr12	+	CAGE, matched peaks	122459838	122459934	122459757	122459811
BCL7B	P1P2	chr7	-	CAGE, matched peaks	72971934	72972057	72971555	72971572
BCL7C	P1P2	chr16	-	CAGE, matched peaks	30905311	30905428	30905499	30905525
BCL9	P1P2	chr1	+	CAGE, matched peaks	147013249	147013329	147013249	147013329
BCL9L	P1P2	chr11	-	CAGE, matched peaks	118796625	118796657	118796625	118796657
BCLAF1	P1P2	chr6	-	CAGE, matched peaks	136610911	136610990	136610911	136610990
BCMO1	P1P2	chr16	+	CAGE, matched peaks	81272287	81272303	81272273	81272286
BCO2	P1P2	chr11	+	CAGE, matched peaks	112046224	112046245	112046249	112046273
BCOR	P1P2	chrX	-	CAGE, matched peaks	39957202	39957220	39957202	39957220
BCORL1	P1P2	chrX	+	CAGE, matched peaks	129116602	129116624	129116550	129116562
BCR	P1P2	chr22	+	CAGE, matched peaks	23522677	23522748	23522997	23523035
BCS1L	P1P2	chr2	+	CAGE, matched peaks	219524398	219524465	219524473	219524482
BDH1	P1	chr3	-	CAGE, matched peaks	197282821	197282869	197282821	197282869
BDH1	P2	chr3	-	CAGE, matched peaks	197300199	197300219	197300199	197300219
BDH2	P1P2	chr4	-	CAGE, matched peaks	104020968	104020997	104020968	104020997
BDKRB1	P1P2	chr14	+	CAGE, matched peaks	96722539	96722555	96722539	96722555
BDKRB2	P1P2	chr14	+	CAGE, matched peaks	96671168	96671188	96671042	96671088
BDNF	P1P2	chr11	-	CAGE, matched peaks	27721994	27722008	27722021	27722038
BDP1	P1P2	chr5	+	CAGE, matched peaks	70751463	70751503	70751445	70751456
BEAN1	P1P2	chr16	+	CAGE, matched peaks	66461175	66461230	66460892	66460912
BECN1	P1P2	chr17	-	CAGE, matched peaks	40976266	40976315	40975877	40975905
BEGAIN	P1	chr14	-	CAGE, matched peaks	101053739	101053767	101053739	101053767
BEGAIN	P2	chr14	-	CAGE, matched peaks	101014442	101014468	101014442	101014468
BEND2	P1P2	chrX	-	CAGE, matched peaks	18238974	18238984	18238999	18239008
BEND3	P1P2	chr6	-	CAGE, matched peaks	107436468	107436522	107436468	107436522
BEND4	P1P2	chr4	-	CAGE, matched peaks	42154300	42154348	42154395	42154413
BEND5	P1P2	chr1	-	CAGE, matched peaks	49242393	49242451	49242483	49242521
BEND6	P1P2	chr6	+	CAGE, matched peaks	56819895	56819957	56819742	56819772
BEND7	P1P2	chr10	-	CAGE, matched peaks	13570971	13571042	13570942	13570970
BEST1	P1	chr11	+	CAGE, matched peaks	61717816	61717838	61717816	61717838
BEST1	P2	chr11	+	CAGE, matched peaks	61722670	61722712	61722670	61722712
BEST2	P1P2	chr19	+	CAGE, matched peaks	12862604	12862625	12862486	12862519
BEST3	P1P2	chr12	-	CAGE, matched peaks	70093076	70093090	70093111	70093156
BEST4	P1P2	chr1	-	CAGE, matched peaks	45253840	45253843	45253840	45253843
BET1	P1P2	chr7	-	CAGE, matched peaks	93633658	93633680	93633628	93633649
BET1L	P1P2	chr11	-	CAGE, matched peaks	207342	207414	207342	207414
BEX1	P1P2	chrX	-	CAGE, matched peaks	102319092	102319107	102318624	102318646
BEX2	P1P2	chrX	-	CAGE, matched peaks	102565858	102565929	102565932	102565943
BEX4	P1P2	chrX	+	CAGE, matched peaks	102469997	102470094	102469997	102470094
BEX5	P1P2	chrX	-	CAGE, matched peaks	101410900	101410964	101410735	101410748
BFAR	P1P2	chr16	+	CAGE, matched peaks	14726763	14726819	14726827	14726838
BFSP1	P1	chr20	-	CAGE, matched peaks	17539456	17539488	17539456	17539488
BFSP1	P2	chr20	-	CAGE, matched peaks	17511962	17512033	17511962	17512033
BFSP2	P1P2	chr3	+	CAGE, matched peaks	133118890	133118925	133118890	133118925
BGLAP	P1P2	chr1	+	CAGE, matched peaks	156182778	156182804	156182778	156182804
BGN	P1P2	chrX	+	CAGE, matched peaks	152760428	152760447	152760428	152760447
BHLHA15	P1P2	chr7	+	CAGE, matched peaks	97840743	97840786	97840714	97840720
BHLHA9	P1P2	chr17	+	CAGE, matched peaks	1173737	1173741	1173674	1173675
BHLHB9	P1P2	chrX	+	CAGE, matched peaks	101975643	101975683	101975619	101975641
BHLHE22	P1P2	chr8	+	CAGE, matched peaks	65492915	65492932	65492756	65492768
BHLHE23	P1P2	chr20	-	CAGE, matched peaks	61638313	61638318	61638195	61638202
BHLHE40	P1P2	chr3	+	CAGE, matched peaks	5021113	5021180	5020939	5020952
BHLHE41	P1P2	chr12	-	CAGE, matched peaks	26277956	26277980	26277817	26277863
BHMT	P1P2	chr5	+	CAGE, matched peaks	78407625	78407639	78407625	78407639
BHMT2	P1P2	chr5	+	CAGE, matched peaks	78365577	78365599	78365545	78365572
BICC1	P1P2	chr10	+	CAGE, matched peaks	60272624	60272640	60272814	60272831
BICD1	P1P2	chr12	+	CAGE, matched peaks	32259696	32259794	32259802	32259816
BICD2	P1P2	chr9	-	CAGE, matched peaks	95527079	95527148	95527150	95527166
BID	P1P2	chr22	-	CAGE, matched peaks	18257196	18257242	18257249	18257266
BIK	P1P2	chr22	+	CAGE, matched peaks	43506747	43506762	43506566	43506571
BIN1	P1P2	chr2	-	CAGE, matched peaks	127864608	127864688	127864839	127864888
BIN2	P1P2	chr12	-	CAGE, matched peaks	51717875	51717920	51717922	51717943
BIN3	P1P2	chr8	-	CAGE, matched peaks	22526597	22526657	22526576	22526590
BIRC2	P1P2	chr11	+	CAGE, matched peaks	102217936	102218035	102217936	102218035
BIRC3	P1P2	chr11	+	CAGE, matched peaks	102188181	102188222	102188241	102188255
BIRC5	P1P2	chr17	+	CAGE, matched peaks	76210318	76210366	76210367	76210385
BIRC6	P1P2	chr2	+	CAGE, matched peaks	32582184	32582301	32582086	32582106
BIRC7	P1P2	chr20	+	CAGE, matched peaks	61867250	61867301	61867235	61867246
BIRC8	P1P2	chr19	-	CAGE, matched peaks	53794675	53794692	53794675	53794692
BIVM	P1	chr13	+	CAGE, matched peaks	103451454	103451539	103451454	103451539
BIVM	P2	chr13	+	CAGE, matched peaks	103452687	103452760	103452687	103452760
BIVM-ERCC5	ENST00000602836.1	chr13	+	Annotation	103459703	103459703	103459703	103459703
BLCAP	P1P2	chr20	-	CAGE, matched peaks	36156264	36156288	36156229	36156250
BLID	ENST00000560104.1	chr11	-	Annotation	121986922	121986922	121986922	121986922
BLK	P1P2	chr8	+	CAGE, matched peaks	11351905	11351925	11351876	11351902
BLM	P1P2	chr15	+	CAGE, matched peaks	91260552	91260644	91260552	91260644
BLMH	P1P2	chr17	-	CAGE, matched peaks	28618948	28619023	28618931	28618944
BLNK	P1P2	chr10	-	CAGE, matched peaks	98031265	98031306	98031310	98031338
BLOC1S1	P1P2	chr12	+	CAGE, matched peaks	56109810	56109869	56109875	56109898
BLOC1S2	P1P2	chr10	-	CAGE, matched peaks	102046417	102046465	102046098	102046122
BLOC1S3	P1	chr19	+	CAGE, matched peaks	45681997	45682072	45681997	45682072
BLOC1S3	P2	chr19	+	CAGE, matched peaks	45683516	45683521	45683516	45683521
BLOC1S4	P1P2	chr4	+	CAGE, matched peaks	6717858	6717937	6717839	6717844
BLOC1S5	P1P2	chr6	-	CAGE, matched peaks	8064567	8064652	8064567	8064652
BLOC1S6	P1P2	chr15	+	CAGE, matched peaks	45879564	45879584	45879564	45879584
BLVRA	P1	chr7	+	CAGE, matched peaks	43798270	43798316	43798270	43798316
BLVRA	P2	chr7	+	CAGE, matched peaks	43803797	43803823	43803797	43803823
BLVRB	P1P2	chr19	-	CAGE, matched peaks	40971643	40971664	40971667	40971722
BLZF1	P1P2	chr1	+	CAGE, matched peaks	169337412	169337497	169337172	169337250
BMF	P1P2	chr15	-	CAGE, matched peaks	40401062	40401092	40401104	40401118
BMI1	P1P2	chr10	+	CAGE, matched peaks	22609986	22610045	22610124	22610188
BMP1	P1P2	chr8	+	CAGE, matched peaks	22022871	22022923	22022699	22022730
BMP10	P1P2	chr2	-	CAGE, matched peaks	69098513	69098537	69098513	69098537
BMP15	ENST00000252677.3	chrX	+	Annotation	50653783	50653783	50653783	50653783
BMP2	P1	chr20	+	CAGE, matched peaks	6748325	6748352	6748325	6748352
BMP2	P2	chr20	+	CAGE, matched peaks	6750734	6750779	6750734	6750779
BMP2K	P1P2	chr4	+	CAGE, matched peaks	79697495	79697538	79697539	79697550
BMP3	P1P2	chr4	+	CAGE, matched peaks	81951908	81951935	81951957	81951988
BMP4	P1	chr14	-	CAGE, matched peaks	54423533	54423552	54423533	54423552
BMP4	P2	chr14	-	CAGE, matched peaks	54420100	54420120	54420100	54420120
BMP5	P1P2	chr6	-	CAGE, matched peaks	55740381	55740398	55740352	55740361
BMP6	P1P2	chr6	+	CAGE, matched peaks	7726323	7726348	7727066	7727114
BMP7	P1P2	chr20	-	CAGE, matched peaks	55841662	55841736	55841403	55841458
BMP8A	P1P2	chr1	+	CAGE, matched peaks	39957292	39957334	39957464	39957480
BMP8B	P1P2	chr1	-	CAGE, matched peaks	40254482	40254550	40254216	40254243
BMPER	P1P2	chr7	+	CAGE, matched peaks	33945132	33945160	33944655	33944706
BMPR1A	P1P2	chr10	+	CAGE, matched peaks	88516341	88516391	88516396	88516426
BMPR1B	P1P2	chr4	+	CAGE, matched peaks	95679072	95679125	95679072	95679125
BMPR2	P1P2	chr2	+	CAGE, matched peaks	203241024	203241094	203240903	203240952
BMS1	P1P2	chr10	+	CAGE, matched peaks	43278217	43278262	43277919	43277933
BMX	P1P2	chrX	+	CAGE, matched peaks	15518923	15518936	15518894	15518905
BNC1	P1P2	chr15	-	CAGE, matched peaks	83953397	83953425	83953373	83953386
BNC2	P1P2	chr9	-	CAGE, matched peaks	16870710	16870763	16870659	16870675
BNIP1	P1P2	chr5	+	CAGE, matched peaks	172571516	172571551	172571516	172571551
BNIP2	P1P2	chr15	-	CAGE, matched peaks	59981486	59981549	59981486	59981549
BNIP3	P1P2	chr10	-	CAGE, matched peaks	133795416	133795436	133795452	133795495
BNIP3L	P1P2	chr8	+	CAGE, matched peaks	26240542	26240631	26240542	26240631
BNIPL	P1P2	chr1	+	CAGE, matched peaks	151009054	151009113	151009035	151009050
BOC	P1P2	chr3	+	CAGE, matched peaks	112930387	112930431	112930306	112930338
BOD1	P1P2	chr5	-	CAGE, matched peaks	173043615	173043688	173043241	173043251
BOD1L1	P1	chr4	-	CAGE, matched peaks	13629269	13629372	13629269	13629372
BOD1L1	P2	chr4	-	CAGE, matched peaks	13616142	13616196	13616142	13616196
BOD1L2	P1P2	chr18	+	CAGE, matched peaks	54814288	54814354	54814288	54814354
BOK	P1P2	chr2	+	CAGE, matched peaks	242498138	242498179	242498138	242498179
BOLA1	P1	chr1	+	CAGE, matched peaks	149858461	149858479	149858461	149858479
BOLA1	P2	chr1	+	CAGE, matched peaks	149871135	149871169	149871135	149871169
BOLA2	ENST00000330978.3	chr16	-	Annotation	29466284	29466284	29466284	29466284
BOLA2B	ENST00000305321.4	chr16	-	Annotation	30205626	30205626	30205626	30205626
BOLA3	P1P2	chr2	-	CAGE, matched peaks	74374995	74375055	74375081	74375092
BOLL	P1P2	chr2	-	CAGE, matched peaks	198650037	198650050	198650907	198650936
BOP1	P1	chr8	-	CAGE, matched peaks	145515072	145515134	145515072	145515134
BOP1	P2	chr8	-	CAGE, matched peaks	145512869	145512915	145512869	145512915
BORA	P1P2	chr13	+	CAGE, matched peaks	73302047	73302073	73302082	73302095
BPGM	P1P2	chr7	+	CAGE, matched peaks	134331597	134331615	134331550	134331593
BPHL	P1P2	chr6	+	CAGE, matched peaks	3118929	3118976	3118585	3118627
BPI	P1P2	chr20	+	CAGE, matched peaks	36932583	36932598	36932551	36932570
BPIFA1	P1	chr20	+	CAGE, matched peaks	31823792	31823808	31823792	31823808
BPIFA1	P2	chr20	+	CAGE, matched peaks	31825534	31825538	31825534	31825538
BPIFA2	P1P2	chr20	+	CAGE, matched peaks	31755934	31755974	31755975	31755986
BPIFA3	P1P2	chr20	+	CAGE, matched peaks	31805131	31805166	31805116	31805123
BPIFB1	P1P2	chr20	+	CAGE, matched peaks	31871011	31871028	31870971	31871007
BPIFB2	P1P2	chr20	+	CAGE, matched peaks	31595501	31595519	31595501	31595519
BPIFB3	ENST00000375494.3	chr20	+	Annotation	31643229	31643229	31643229	31643229
BPIFB4	P1P2	chr20	+	CAGE, matched peaks	31667446	31667451	31667446	31667451
BPIFB6	P1P2	chr20	+	CAGE, matched peaks	31611261	31611291	31611261	31611291
BPIFC	P1P2	chr22	-	CAGE, matched peaks	32860427	32860438	32860415	32860416
BPNT1	P1P2	chr1	-	CAGE, matched peaks	220263096	220263192	220263096	220263192
BPTF	P1P2	chr17	+	CAGE, matched peaks	65821603	65821635	65821636	65821641
BPY2	ENST00000331070.3,ENST00000382585.1	chrY	+	Annotation	25130409	25130409	25130409	25130409
BPY2B	ENST00000382392.1	chrY	+	Annotation	26764150	26764150	26764150	26764150
BPY2C	ENST00000382287.1	chrY	-	Annotation	27198250	27198250	27198250	27198250
BRAF	P1P2	chr7	-	CAGE, matched peaks	140624699	140624762	140624499	140624568
BRAP	P1P2	chr12	-	CAGE, matched peaks	112123726	112123809	112123713	112123723
BRAT1	P1P2	chr7	-	CAGE, matched peaks	2595129	2595165	2595112	2595126
BRCA1	P1P2	chr17	-	CAGE, matched peaks	41277372	41277418	41277372	41277418
BRCA2	P1P2	chr13	+	CAGE, matched peaks	32889605	32889653	32889654	32889678
BRCC3	P1P2	chrX	+	CAGE, matched peaks	154299753	154299807	154299690	154299717
BRD1	P1P2	chr22	-	CAGE, matched peaks	50221505	50221527	50221505	50221527
BRD2	P1	chr6	+	CAGE, matched peaks	32939964	32939988	32939964	32939988
BRD2	P2	chr6	+	CAGE, matched peaks	32938692	32938734	32938692	32938734
BRD3	P1P2	chr9	-	CAGE, matched peaks	136933112	136933129	136933134	136933154
BRD4	ENST00000263377.2,ENST00000371835.4	chr19	-	CAGE permissive peak	15391187	15391234	15391187	15391234
BRD7	P1P2	chr16	-	CAGE, matched peaks	50402836	50402930	50402952	50402970
BRD8	P1P2	chr5	-	CAGE, matched peaks	137514306	137514331	137514333	137514354
BRD9	P1P2	chr5	-	CAGE, matched peaks	892880	892949	891946	891980
BRDT	P1P2	chr1	+	CAGE, matched peaks	92414952	92414965	92414952	92414965
BRE	P1P2	chr2	+	CAGE, matched peaks	28113583	28113684	28113583	28113684
BRF1	P1P2	chr14	-	CAGE, matched peaks	105767323	105767359	105767323	105767359
BRF2	P1P2	chr8	-	CAGE, matched peaks	37707358	37707407	37707344	37707355
BRI3	P1P2	chr7	+	CAGE, matched peaks	97910981	97911006	97910962	97910979
BRI3BP	P1P2	chr12	+	CAGE, matched peaks	125478179	125478208	125478241	125478260
BRICD5	P1P2	chr16	-	CAGE, matched peaks	2260850	2260866	2260850	2260866
BRINP1	P1P2	chr9	-	CAGE, matched peaks	122131696	122131743	122131754	122131768
BRINP2	P1P2	chr1	+	CAGE, matched peaks	177140052	177140086	177140087	177140105
BRINP3	P1	chr1	-	CAGE, matched peaks	190446983	190447001	190446983	190447001
BRINP3	P2	chr1	-	CAGE, matched peaks	190443933	190443982	190443933	190443982
BRIP1	P1P2	chr17	-	CAGE, matched peaks	59940830	59940897	59940813	59940828
BRIX1	P1P2	chr5	+	CAGE, matched peaks	34915805	34915847	34915444	34915461
BRK1	P1P2	chr3	+	CAGE, matched peaks	10157350	10157377	10157350	10157377
BRMS1	P1P2	chr11	-	CAGE, matched peaks	66112555	66112601	66112520	66112534
BRMS1L	P1P2	chr14	+	CAGE, matched peaks	36295591	36295633	36295504	36295580
BROX	P1P2	chr1	+	CAGE, matched peaks	222885884	222885916	222886694	222886742
BRPF1	P1P2	chr3	+	CAGE, matched peaks	9773409	9773479	9773396	9773401
BRPF3	P1P2	chr6	+	CAGE, matched peaks	36164487	36164559	36165133	36165179
BRS3	P1P2	chrX	+	CAGE, matched peaks	135570098	135570113	135570151	135570192
BRSK1	P1P2	chr19	+	CAGE, matched peaks	55795351	55795394	55795460	55795484
BRSK2	P1P2	chr11	+	CAGE, matched peaks	1411130	1411197	1411252	1411304
BRWD1	P1P2	chr21	-	CAGE, matched peaks	40685536	40685591	40685477	40685488
BRWD3	P1P2	chrX	-	CAGE, matched peaks	80065146	80065250	80065355	80065384
BSCL2	P1	chr11	-	CAGE, matched peaks	62473706	62473775	62473706	62473775
BSCL2	P2	chr11	-	CAGE, matched peaks	62476965	62477028	62476965	62477028
BSDC1	P1P2	chr1	-	CAGE, matched peaks	32860020	32860050	32859998	32860009
BSG	P1P2	chr19	+	CAGE, matched peaks	572587	572605	572543	572579
BSN	P1P2	chr3	+	CAGE, matched peaks	49591881	49591940	49592030	49592056
BSND	P1P2	chr1	+	CAGE, matched peaks	55464600	55464608	55464578	55464587
BSPH1	P1P2	chr19	-	CAGE, matched peaks	48495426	48495444	48495426	48495444
BSPRY	P1P2	chr9	+	CAGE, matched peaks	116111794	116111868	116111913	116111924
BST1	P1P2	chr4	+	CAGE, matched peaks	15704679	15704733	15704734	15704765
BST2	P1P2	chr19	-	CAGE, matched peaks	17516364	17516447	17516449	17516463
BSX	P1P2	chr11	-	CAGE, matched peaks	122852529	122852549	122852529	122852549
BTAF1	P1P2	chr10	+	CAGE, matched peaks	93683519	93683594	93683595	93683616
BTBD1	P1P2	chr15	-	CAGE, matched peaks	83735952	83736015	83736091	83736111
BTBD10	P1	chr11	-	CAGE, matched peaks	13484713	13484850	13484713	13484850
BTBD10	P2	chr11	-	CAGE, matched peaks	13461790	13461821	13461790	13461821
BTBD11	P1	chr12	+	CAGE, matched peaks	107712173	107712239	107712173	107712239
BTBD11	P2	chr12	+	CAGE, matched peaks	107974917	107974948	107974917	107974948
BTBD16	ENST00000260723.4,ENST00000368994.2	chr10	+	CAGE, robust peak	124030807	124030818	124030819	124030827
BTBD17	P1P2	chr17	-	CAGE, matched peaks	72358001	72358047	72358001	72358047
BTBD18	ENST00000422652.1	chr11	-	Annotation	57519252	57519252	57519252	57519252
BTBD18	ENST00000436147.3	chr11	-	Annotation	57518847	57518847	57518847	57518847
BTBD19	P1P2	chr1	+	CAGE, matched peaks	45274177	45274242	45274251	45274273
BTBD2	P1P2	chr19	-	CAGE, matched peaks	2015699	2015748	2015412	2015457
BTBD3	P1P2	chr20	+	CAGE, matched peaks	11871433	11871525	11871433	11871525
BTBD6	P1P2	chr14	+	CAGE, matched peaks	105714856	105714906	105714910	105714979
BTBD7	P1P2	chr14	-	CAGE, matched peaks	93799360	93799409	93799420	93799431
BTBD8	P1P2	chr1	+	CAGE, matched peaks	92545866	92545917	92546073	92546110
BTBD9	P1P2	chr6	-	CAGE, matched peaks	38607673	38607749	38607598	38607626
BTC	P1P2	chr4	-	CAGE, matched peaks	75719725	75719739	75719725	75719739
BTD	P1P2	chr3	+	CAGE, matched peaks	15643245	15643318	15643504	15643557
BTF3	P1P2	chr5	+	CAGE, matched peaks	72794245	72794285	72794564	72794587
BTF3L4	P1P2	chr1	+	CAGE, matched peaks	52521957	52522010	52521928	52521948
BTG1	P1P2	chr12	-	CAGE, matched peaks	92539614	92539630	92539614	92539630
BTG2	P1P2	chr1	+	CAGE, matched peaks	203274639	203274654	203274312	203274320
BTG3	P1P2	chr21	-	CAGE, matched peaks	18985158	18985226	18985230	18985241
BTG4	P1P2	chr11	-	CAGE, matched peaks	111383096	111383116	111383056	111383065
BTK	P1P2	chrX	-	CAGE, matched peaks	100641155	100641188	100641155	100641188
BTLA	P1P2	chr3	-	CAGE, matched peaks	112218304	112218325	112218378	112218418
BTN1A1	ENST00000244513.6	chr6	+	Annotation	26501448	26501448	26501448	26501448
BTN2A1	P1P2	chr6	+	CAGE, matched peaks	26458171	26458208	26458152	26458164
BTN2A2	P1P2	chr6	+	CAGE, matched peaks	26383318	26383376	26383404	26383454
BTN3A1	P1P2	chr6	+	CAGE, matched peaks	26402472	26402512	26402517	26402535
BTN3A2	P1P2	chr6	+	CAGE, matched peaks	26365443	26365493	26365404	26365440
BTN3A3	P1P2	chr6	+	CAGE, matched peaks	26440710	26440788	26440710	26440788
BTNL2	P1P2	chr6	-	CAGE, matched peaks	32379489	32379490	32379489	32379490
BTNL3	P1P2	chr5	+	CAGE, matched peaks	180415881	180415903	180415839	180415851
BTNL8	P1P2	chr5	+	CAGE, matched peaks	180326145	180326166	180326100	180326136
BTNL9	P1	chr5	+	CAGE, matched peaks	180467259	180467278	180467259	180467278
BTNL9	P2	chr5	+	CAGE, matched peaks	180480034	180480083	180480034	180480083
BTRC	P1P2	chr10	+	CAGE, matched peaks	103113840	103113933	103113802	103113813
BUB1	P1P2	chr2	-	CAGE, matched peaks	111435630	111435648	111435630	111435648
BUB1B	P1P2	chr15	+	CAGE, matched peaks	40453204	40453304	40453314	40453331
BUB3	P1P2	chr10	+	CAGE, matched peaks	124913880	124913927	124913930	124913946
BUD13	P1P2	chr11	-	CAGE, matched peaks	116643688	116643719	116643688	116643719
BUD31	P1P2	chr7	+	CAGE, matched peaks	99006550	99006600	99006267	99006293
BVES	P1P2	chr6	-	CAGE, matched peaks	105585022	105585112	105584976	105584993
BYSL	P1P2	chr6	+	CAGE, matched peaks	41889229	41889246	41889253	41889264
BZRAP1	P1P2	chr17	-	CAGE, matched peaks	56406117	56406165	56406170	56406184
BZW1	P1P2	chr2	+	CAGE, matched peaks	201676600	201676667	201676256	201676323
BZW2	P1P2	chr7	+	CAGE, matched peaks	16685764	16685820	16685764	16685820
C10orf10	P1P2	chr10	-	CAGE, matched peaks	45474250	45474264	45473374	45473404
C10orf105	P1P2	chr10	-	CAGE, matched peaks	73479529	73479541	73479489	73479508
C10orf107	P1P2	chr10	+	CAGE, matched peaks	63422695	63422725	63422678	63422694
C10orf11	ENST00000372499.1	chr10	+	Annotation	77542518	77542518	77542518	77542518
C10orf111	P1P2	chr10	-	CAGE, matched peaks	15139614	15139671	15139313	15139334
C10orf112	ENST00000454679.2	chr10	+	Annotation	19493244	19493244	19493244	19493244
C10orf113	ENST00000529198.1,ENST00000534331.1	chr10	-	Annotation	21435487	21435487	21435487	21435487
C10orf118	P1	chr10	-	CAGE, matched peaks	115933942	115933996	115933942	115933996
C10orf118	P2	chr10	-	CAGE, matched peaks	115904361	115904375	115904361	115904375
C10orf12	ENST00000286067.2	chr10	+	Annotation	98741040	98741040	98741040	98741040
C10orf120	P1P2	chr10	-	CAGE, matched peaks	124459351	124459369	124459336	124459345
C10orf126	ENST00000375520.1	chr10	+	Annotation	29135336	29135336	29135336	29135336
C10orf128	P1P2	chr10	-	CAGE, matched peaks	50396425	50396450	50396384	50396403
C10orf129	P1P2	chr10	+	CAGE, matched peaks	96953989	96953999	96953963	96953971
C10orf131	P1P2	chr10	+	CAGE, matched peaks	97667670	97667701	97667727	97667736
C10orf137	P1P2	chr10	+	CAGE, matched peaks	127408263	127408308	127408315	127408326
C10orf2	P1P2	chr10	+	CAGE, matched peaks	102747286	102747333	102747336	102747343
C10orf25	P1P2	chr10	-	CAGE, matched peaks	45496218	45496270	45496467	45496530
C10orf32	P1P2	chr10	+	CAGE, matched peaks	104614008	104614042	104613980	104613989
C10orf35	P1P2	chr10	+	CAGE, matched peaks	71389983	71390040	71390057	71390067
C10orf53	P1P2	chr10	+	CAGE, matched peaks	50887683	50887735	50887683	50887735
C10orf54	P1P2	chr10	-	CAGE, matched peaks	73533270	73533303	73533309	73533321
C10orf55	P1P2	chr10	-	CAGE, matched peaks	75676888	75676908	75676888	75676908
C10orf62	P1P2	chr10	+	CAGE, matched peaks	99349465	99349484	99349450	99349458
C10orf67	P1P2	chr10	-	CAGE, matched peaks	23633589	23633616	23633720	23633731
C10orf71	P1P2	chr10	+	CAGE, matched peaks	50507232	50507257	50507203	50507224
C10orf76	P1P2	chr10	-	CAGE, matched peaks	103815874	103815953	103815994	103816012
C10orf82	P1P2	chr10	-	CAGE, matched peaks	118429755	118429805	118429461	118429484
C10orf88	P1P2	chr10	-	CAGE, matched peaks	124713698	124713749	124713764	124713790
C10orf90	ENST00000284694.7	chr10	-	CAGE, robust peak	128210046	128210051	128210005	128210014
C10orf91	P1P2	chr10	+	CAGE, matched peaks	134258649	134258668	134257845	134257857
C10orf95	P1P2	chr10	-	CAGE, matched peaks	104211252	104211270	104211294	104211305
C10orf99	P1P2	chr10	+	CAGE, matched peaks	85933549	85933568	85933549	85933568
C11orf1	P1P2	chr11	+	CAGE, matched peaks	111750206	111750279	111749650	111749692
C11orf16	P1P2	chr11	-	CAGE, matched peaks	8954491	8954499	8954544	8954554
C11orf21	P1P2	chr11	-	CAGE, matched peaks	2323089	2323154	2323156	2323167
C11orf24	P1P2	chr11	-	CAGE, matched peaks	68039364	68039457	68039458	68039476
C11orf30	P1P2	chr11	+	CAGE, matched peaks	76156045	76156099	76156101	76156114
C11orf31	P1P2	chr11	+	CAGE, matched peaks	57509020	57509067	57508923	57508970
C11orf34	P1P2	chr11	-	CAGE, matched peaks	112131343	112131353	112131343	112131353
C11orf35	P1P2	chr11	-	CAGE, matched peaks	560703	560743	560703	560743
C11orf40	ENST00000307616.1	chr11	-	Annotation	4599049	4599049	4599049	4599049
C11orf42	P1P2	chr11	+	CAGE, matched peaks	6226782	6226791	6226782	6226791
C11orf44	ENST00000317019.2	chr11	+	Annotation	130542850	130542850	130542850	130542850
C11orf45	P1	chr11	-	CAGE, matched peaks	128774561	128774596	128774561	128774596
C11orf45	P2	chr11	-	CAGE, matched peaks	128775908	128775936	128775908	128775936
C11orf48	P1	chr11	-	CAGE, matched peaks	62432641	62432709	62432641	62432709
C11orf48	P2	chr11	-	CAGE, matched peaks	62439729	62439747	62439729	62439747
C11orf49	P1P2	chr11	+	CAGE, matched peaks	46958264	46958342	46958345	46958356
C11orf52	P1	chr11	+	CAGE, matched peaks	111783450	111783475	111783450	111783475
C11orf52	P2	chr11	+	CAGE, matched peaks	111789624	111789673	111789624	111789673
C11orf53	P1P2	chr11	+	CAGE, matched peaks	111154907	111154928	111154907	111154928
C11orf54	P1P2	chr11	+	CAGE, matched peaks	93474786	93474865	93474760	93474784
C11orf57	P1P2	chr11	+	CAGE, matched peaks	111945015	111945069	111944827	111944843
C11orf58	P1P2	chr11	+	CAGE, matched peaks	16760161	16760231	16760161	16760231
C11orf63	P1P2	chr11	+	CAGE, matched peaks	122753580	122753656	122753528	122753579
C11orf65	P1P2	chr11	-	CAGE, matched peaks	108338218	108338263	108338193	108338213
C11orf68	P1P2	chr11	-	CAGE, matched peaks	65686496	65686555	65686586	65686597
C11orf70	P1P2	chr11	+	CAGE, matched peaks	101918153	101918198	101918136	101918145
C11orf71	P1P2	chr11	-	CAGE, matched peaks	114271167	114271247	114271087	114271099
C11orf73	P1P2	chr11	+	CAGE, matched peaks	86013299	86013362	86013257	86013298
C11orf74	P1P2	chr11	+	CAGE, matched peaks	36616044	36616095	36616102	36616107
C11orf80	P1P2	chr11	+	CAGE, matched peaks	66512168	66512277	66512303	66512359
C11orf82	P1P2	chr11	+	CAGE, matched peaks	82612763	82612808	82612755	82612758
C11orf83	P1P2	chr11	+	CAGE, matched peaks	62439136	62439162	62439176	62439203
C11orf84	P1P2	chr11	+	CAGE, matched peaks	63580918	63580934	63580855	63580889
C11orf85	P1P2	chr11	-	CAGE, matched peaks	64739542	64739583	64739520	64739536
C11orf86	P1P2	chr11	+	CAGE, matched peaks	66742766	66742787	66742795	66742818
C11orf87	P1P2	chr11	+	CAGE, matched peaks	109292899	109292926	109292881	109292895
C11orf88	P1P2	chr11	+	CAGE, matched peaks	111385497	111385541	111385569	111385587
C11orf91	P1P2	chr11	-	CAGE, matched peaks	33722180	33722201	33722354	33722379
C11orf94	P1P2	chr11	-	CAGE, matched peaks	45928816	45928827	45928796	45928807
C11orf95	P1P2	chr11	-	CAGE, matched peaks	63536222	63536286	63536011	63536014
C11orf96	P1P2	chr11	+	CAGE, matched peaks	43964177	43964193	43964125	43964136
C12orf10	P1P2	chr12	+	CAGE, matched peaks	53693466	53693537	53693539	53693557
C12orf23	P1P2	chr12	+	CAGE, matched peaks	107349668	107349708	107349627	107349664
C12orf29	P1P2	chr12	+	CAGE, matched peaks	88429302	88429325	88429270	88429301
C12orf39	P1	chr12	+	CAGE, matched peaks	21679220	21679252	21679220	21679252
C12orf39	P2	chr12	+	CAGE, matched peaks	21680455	21680478	21680455	21680478
C12orf4	P1P2	chr12	-	CAGE, matched peaks	4647606	4647681	4647606	4647681
C12orf40	P1P2	chr12	+	CAGE, matched peaks	40019980	40020014	40020016	40020021
C12orf42	ENST00000378113.2,ENST00000548883.1	chr12	-	CAGE, robust peak	103889911	103889915	103889739	103889754
C12orf43	P1P2	chr12	-	CAGE, matched peaks	121454282	121454304	121454282	121454304
C12orf44	P1P2	chr12	+	CAGE, matched peaks	52463751	52463814	52463751	52463814
C12orf45	P1P2	chr12	+	CAGE, matched peaks	105380073	105380122	105380073	105380122
C12orf49	P1P2	chr12	-	CAGE, matched peaks	117175819	117175887	117175806	117175817
C12orf5	P1P2	chr12	+	CAGE, matched peaks	4430372	4430429	4430364	4430371
C12orf50	P1P2	chr12	-	CAGE, matched peaks	88423164	88423182	88423139	88423155
C12orf52	P1P2	chr12	+	CAGE, matched peaks	113623507	113623540	113623325	113623373
C12orf54	P1P2	chr12	+	CAGE, matched peaks	48876275	48876294	48876275	48876294
C12orf55	P1P2	chr12	+	CAGE, primary peaks	96883347	96883400	96883418	96883427
C12orf56	P1P2	chr12	-	CAGE, matched peaks	64784476	64784503	64784555	64784579
C12orf57	P1P2	chr12	+	CAGE, matched peaks	7053172	7053197	7053228	7053260
C12orf60	P1P2	chr12	+	CAGE, matched peaks	14956583	14956636	14956639	14956654
C12orf61	P1P2	chr12	-	CAGE, matched peaks	62997510	62997571	62997197	62997249
C12orf65	P1P2	chr12	+	CAGE, matched peaks	123717967	123718048	123717458	123717464
C12orf66	P1P2	chr12	-	CAGE, matched peaks	64616019	64616082	64616019	64616082
C12orf68	P1P2	chr12	+	CAGE, matched peaks	48577385	48577456	48577882	48577906
C12orf71	ENST00000429849.2	chr12	-	Annotation	27235446	27235446	27235446	27235446
C12orf73	P1	chr12	-	CAGE, matched peaks	104350898	104351001	104350898	104351001
C12orf73	P2	chr12	-	CAGE, matched peaks	104359475	104359513	104359475	104359513
C12orf74	P1P2	chr12	+	CAGE, matched peaks	93096759	93096770	93096733	93096750
C12orf75	P1P2	chr12	+	CAGE, matched peaks	105724444	105724510	105724613	105724666
C12orf76	P1P2	chr12	-	CAGE, matched peaks	110486281	110486345	110486348	110486366
C12orf77	P1P2	chr12	-	CAGE, matched peaks	25150390	25150403	25150409	25150430
C12orf79	P1P2	chr12	-	CAGE, primary peaks	92536475	92536492	92536494	92536504
C12orf80	P1P2	chr12	-	CAGE, primary peaks	52604495	52604532	52604495	52604532
C13orf35	ENST00000356049.1	chr13	+	Annotation	113301357	113301357	113301357	113301357
C13orf45	P1P2	chr13	+	CAGE, primary peaks	76444712	76444721	76444712	76444721
C14orf1	P1P2	chr14	-	CAGE, matched peaks	76127159	76127226	76127139	76127150
C14orf105	P1P2	chr14	-	CAGE, matched peaks	57960545	57960595	57960456	57960478
C14orf119	P1P2	chr14	+	CAGE, matched peaks	23564700	23564778	23563952	23563976
C14orf132	P1P2	chr14	+	CAGE, matched peaks	96505665	96505721	96505659	96505664
C14orf142	P1P2	chr14	-	CAGE, matched peaks	93673353	93673446	93673461	93673484
C14orf159	P1P2	chr14	+	CAGE, matched peaks	91580397	91580454	91580708	91580730
C14orf164	P1P2	chr14	+	CAGE, matched peaks	23727671	23727687	23727671	23727687
C14orf166	P1P2	chr14	+	CAGE, matched peaks	52456226	52456320	52456327	52456344
C14orf166B	P1P2	chr14	+	CAGE, matched peaks	77292773	77292782	77292746	77292754
C14orf169	P1P2	chr14	+	CAGE, matched peaks	73957631	73957708	73957823	73957870
C14orf177	ENST00000325812.2	chr14	+	Annotation	99177949	99177949	99177949	99177949
C14orf178	P1P2	chr14	+	CAGE, matched peaks	78226880	78226939	78227105	78227137
C14orf180	P1	chr14	+	CAGE, matched peaks	105046094	105046111	105046094	105046111
C14orf180	P2	chr14	+	CAGE, matched peaks	105047591	105047605	105047591	105047605
C14orf182	P1P2	chr14	-	CAGE, matched peaks	50459798	50459819	50459843	50459857
C14orf183	ENST00000305273.1	chr14	-	Annotation	50559360	50559360	50559360	50559360
C14orf2	P1P2	chr14	-	CAGE, matched peaks	104387840	104387880	104387888	104387899
C14orf28	P1P2	chr14	+	CAGE, matched peaks	45366472	45366514	45366518	45366552
C14orf37	ENST00000267485.7	chr14	-	CAGE, robust peak	58618896	58618939	58618867	58618894
C14orf39	P1P2	chr14	-	CAGE, matched peaks	60952739	60952787	60952789	60952792
C14orf79	P1P2	chr14	+	CAGE, matched peaks	105452094	105452152	105452153	105452163
C14orf80	P1P2	chr14	+	CAGE, matched peaks	105957563	105957663	105957688	105957707
C14orf93	P1	chr14	-	CAGE, matched peaks	23479331	23479365	23479331	23479365
C14orf93	P2	chr14	-	CAGE, matched peaks	23476347	23476374	23476347	23476374
C15orf26	ENST00000286732.4	chr15	+	CAGE, robust peak	81426596	81426639	81426643	81426656
C15orf27	P1P2	chr15	+	CAGE, matched peaks	76352315	76352332	76352284	76352306
C15orf32	P1P2	chr15	+	CAGE, matched peaks	93014916	93014946	93014916	93014946
C15orf38	P1P2	chr15	-	CAGE, matched peaks	90456156	90456198	90456152	90456155
C15orf38-AP3S2	P1	chr15	-	CAGE, matched peaks	90437195	90437261	90437195	90437261
C15orf38-AP3S2	P2	chr15	-	CAGE, matched peaks	90456128	90456151	90456128	90456151
C15orf39	P1P2	chr15	+	CAGE, matched peaks	75494214	75494229	75494277	75494288
C15orf40	P1P2	chr15	-	CAGE, matched peaks	83680325	83680396	83680463	83680501
C15orf41	P1P2	chr15	+	CAGE, matched peaks	36871806	36871872	36871878	36871895
C15orf43	P1P2	chr15	+	CAGE, matched peaks	45248880	45248926	45248880	45248926
C15orf48	P1P2	chr15	+	CAGE, matched peaks	45722800	45722816	45722972	45723000
C15orf52	P1	chr15	-	CAGE, matched peaks	40633101	40633171	40633101	40633171
C15orf52	P2	chr15	-	CAGE, matched peaks	40631136	40631203	40631136	40631203
C15orf53	P1P2	chr15	+	CAGE, matched peaks	38988768	38988793	38988801	38988810
C15orf54	P1P2	chr15	+	CAGE, matched peaks	39542867	39542890	39542895	39542910
C15orf56	P1P2	chr15	-	CAGE, matched peaks	40545169	40545176	40545154	40545163
C15orf57	P1P2	chr15	-	CAGE, matched peaks	40857185	40857258	40857185	40857258
C15orf59	P1P2	chr15	-	CAGE, matched peaks	74044078	74044097	74045043	74045050
C15orf60	P1P2	chr15	+	CAGE, matched peaks	73735490	73735506	73735490	73735506
C15orf61	P1P2	chr15	+	CAGE, matched peaks	67813494	67813595	67813442	67813492
C15orf62	P1P2	chr15	+	CAGE, matched peaks	41062171	41062199	41062273	41062279
C15orf65	P1P2	chr15	+	CAGE, matched peaks	55700677	55700738	55700618	55700652
C16orf11	P1P2	chr16	+	CAGE, matched peaks	610407	610429	610623	610638
C16orf13	P1P2	chr16	-	CAGE, matched peaks	686295	686374	686141	686152
C16orf3	ENST00000408886.2	chr16	-	Annotation	90096308	90096308	90096308	90096308
C16orf45	P1P2	chr16	+	CAGE, matched peaks	15528333	15528385	15528434	15528458
C16orf46	P1P2	chr16	-	CAGE, matched peaks	81110786	81110863	81110869	81110874
C16orf47	ENST00000358463.2	chr16	-	Annotation	73178345	73178345	73178345	73178345
C16orf52	P1P2	chr16	+	CAGE, matched peaks	22019404	22019471	22019404	22019471
C16orf54	P1P2	chr16	-	CAGE, matched peaks	29757272	29757347	29757389	29757400
C16orf58	P1P2	chr16	-	CAGE, matched peaks	31519691	31519730	31519691	31519730
C16orf59	P1P2	chr16	+	CAGE, matched peaks	2510094	2510152	2510094	2510152
C16orf62	P1P2	chr16	+	CAGE, matched peaks	19567016	19567053	19566942	19566961
C16orf70	P1P2	chr16	+	CAGE, matched peaks	67143828	67143873	67143880	67143906
C16orf71	P1P2	chr16	+	CAGE, matched peaks	4784520	4784548	4784458	4784497
C16orf72	P1	chr16	+	CAGE, matched peaks	9185450	9185516	9185450	9185516
C16orf72	P2	chr16	+	CAGE, matched peaks	9196990	9197036	9196990	9197036
C16orf74	P1P2	chr16	-	CAGE, matched peaks	85784634	85784714	85784734	85784749
C16orf78	P1P2	chr16	+	CAGE, matched peaks	49407710	49407720	49407802	49407809
C16orf80	P1P2	chr16	-	CAGE, matched peaks	58163211	58163261	58163262	58163292
C16orf82	P1P2	chr16	+	CAGE, matched peaks	27078241	27078265	27078266	27078279
C16orf86	P1P2	chr16	+	CAGE, matched peaks	67700673	67700774	67700663	67700671
C16orf87	P1P2	chr16	-	CAGE, matched peaks	46865047	46865103	46865286	46865347
C16orf89	P1P2	chr16	-	CAGE, matched peaks	5115913	5115977	5116025	5116038
C16orf90	P1P2	chr16	-	CAGE, matched peaks	3545471	3545478	3545483	3545491
[truncated: 18,884 more rows]

## Sheet: Mouse mm10
gene	transcript	chromosome	strand	TSS source	Primary TSS, 5'	Primary TSS, 3'	Secondary TSS, 5'	Secondary TSS, 3'
0610007P14Rik	P1P2	chr12	-	CAGE, matched peaks	85824506	85824555	85824506	85824555
0610009B22Rik	P1P2	chr11	-	CAGE, matched peaks	51688614	51688669	51688614	51688669
0610009D07Rik	P1P2	chr12	+	CAGE, matched peaks	4817545	4817578	4817661	4817672
0610009L18Rik	P1P2	chr11	+	CAGE, matched peaks	120348654	120348663	120348275	120348311
0610009O20Rik	P1P2	chr18	+	CAGE, matched peaks	38250240	38250287	38250294	38250305
0610010F05Rik	P1P2	chr11	-	CAGE, matched peaks	23633621	23633638	23633646	23633669
0610010K14Rik	P1	chr11	-	CAGE, matched peaks	70239794	70239860	70239794	70239860
0610010K14Rik	P2	chr11	-	CAGE, matched peaks	70237852	70237885	70237852	70237885
0610011F06Rik	P1P2	chr17	+	CAGE, matched peaks	25875492	25875536	25875584	25875589
0610012H03Rik	P1P2	chr2	+	CAGE, matched peaks	105224314	105224357	105224287	105224308
0610030E20Rik	P1P2	chr6	+	CAGE, matched peaks	72347301	72347379	72347382	72347390
0610031J06Rik	P1P2	chr3	+	CAGE, matched peaks	88325030	88325075	88325078	88325080
0610037L13Rik	P1P2	chr4	+	CAGE, matched peaks	107889830	107889880	107890094	107890129
0610040J01Rik	P1P2	chr5	+	CAGE, matched peaks	63812447	63812538	63812539	63812545
1100001G20Rik	P1P2	chr11	+	CAGE, matched peaks	83746989	83747006	83746989	83747006
1110001A16Rik	P1P2	chr17	+	CAGE, matched peaks	78916473	78916509	78916473	78916509
1110001J03Rik	P1	chr6	+	CAGE, matched peaks	38534833	38534872	38534833	38534872
1110001J03Rik	P2	chr6	+	CAGE, matched peaks	38533555	38533585	38533555	38533585
1110002E22Rik	P1P2	chr3	+	CAGE, primary peaks	138065014	138065025	138065031	138065042
1110002L01Rik	P1P2	chr12	-	CAGE, matched peaks	3426700	3426782	3426588	3426613
1110004E09Rik	P1P2	chr16	-	CAGE, matched peaks	90934802	90934857	90934763	90934779
1110004F10Rik	P1P2	chr7	+	CAGE, matched peaks	116093339	116093372	116093296	116093329
1110007C09Rik	P1P2	chr13	-	CAGE, matched peaks	49215978	49216052	49215858	49215903
1110008F13Rik	P1	chr2	+	CAGE, matched peaks	156863110	156863170	156863110	156863170
1110008F13Rik	P2	chr2	+	CAGE, matched peaks	156872498	156872514	156872498	156872514
1110008J03Rik	P1P2	chr5	-	CAGE, matched peaks	120612558	120612598	120612542	120612555
1110008L16Rik	P1P2	chr12	+	CAGE, matched peaks	55302745	55302770	55302745	55302770
1110008P14Rik	P1P2	chr2	-	CAGE, matched peaks	32381821	32381908	32381909	32381920
1110012L19Rik	P1P2	chrX	+	CAGE, matched peaks	70385870	70385944	70385870	70385944
1110017D15Rik	P1	chr4	-	CAGE, matched peaks	41507741	41507775	41507741	41507775
1110017D15Rik	P2	chr4	-	CAGE, matched peaks	41517301	41517323	41517301	41517323
1110025L11Rik	ENSMUST00000089104.2	chr16	-	Annotation	89064001	89064001	89064001	89064001
1110032A03Rik	P1	chr9	-	CAGE, matched peaks	50768109	50768186	50768109	50768186
1110032A03Rik	P2	chr9	-	CAGE, matched peaks	50765904	50765923	50765904	50765923
1110032F04Rik	P1P2	chr3	+	CAGE, matched peaks	68869337	68869399	68869563	68869589
1110034G24Rik	P1P2	chr2	+	CAGE, matched peaks	132686944	132686982	132686944	132686982
1110037F02Rik	P1P2	chr4	+	CAGE, matched peaks	11486002	11486045	11485947	11485964
1110038F14Rik	P1P2	chr15	+	CAGE, matched peaks	76948490	76948539	76948728	76948778
1110051M20Rik	P1P2	chr2	-	CAGE, matched peaks	91444629	91444726	91444615	91444622
1110057K04Rik	P1P2	chr12	+	CAGE, matched peaks	8208119	8208161	8208164	8208172
1110057P08Rik	P1P2	chr16	+	CAGE, primary peaks	89174732	89174736	89174732	89174736
1110058L19Rik	P1P2	chr1	-	CAGE, matched peaks	24005608	24005646	24005608	24005646
1110059E24Rik	P1P2	chr19	-	CAGE, matched peaks	21652745	21652769	21652779	21652819
1110059G10Rik	P1P2	chr9	-	CAGE, matched peaks	122950960	122951006	122950922	122950953
1110059M19Rik	P1P2	chrX	+	CAGE, matched peaks	45090920	45090940	45090920	45090940
1110065P20Rik	P1P2	chr4	-	CAGE, matched peaks	124850324	124850386	124851152	124851203
1190002N15Rik	P1P2	chr9	-	CAGE, matched peaks	94538004	94538053	94538004	94538053
1190003K10Rik	P1P2	chr13	-	CAGE, matched peaks	64497561	64497562	64497561	64497562
1190005I06Rik	P1P2	chr8	-	CAGE, matched peaks	120634379	120634398	120634358	120634374
1190007I07Rik	P1P2	chr10	-	CAGE, matched peaks	82623074	82623123	82623200	82623248
1200014J11Rik	P1P2	chr11	+	CAGE, matched peaks	73047854	73047902	73047824	73047827
1300002K09Rik	P1P2	chr4	+	CAGE, matched peaks	45848958	45849016	45848920	45848950
1300017J02Rik	P1P2	chr9	-	CAGE, matched peaks	103288290	103288307	103288225	103288256
1500002C15Rik	P1P2	chr4	-	CAGE, primary peaks	155734621	155734656	155734621	155734656
1500009C09Rik	P1P2	chr15	+	CAGE, matched peaks	82256098	82256130	82256098	82256130
1500009L16Rik	P1P2	chr10	+	CAGE, matched peaks	83722881	83722947	83722948	83722969
1500011B03Rik	P1P2	chr5	-	CAGE, primary peaks	114813902	114813937	114813943	114813964
1500012F01Rik	P1P2	chr2	+	CAGE, matched peaks	167063213	167063227	167062817	167062854
1500015O10Rik	P1P2	chr1	+	CAGE, matched peaks	43730811	43730875	43730666	43730718
1500035N22Rik	P1P2	chr5	+	CAGE, matched peaks	24985840	24985862	24985840	24985862
1600002H07Rik	P1P2	chr17	-	CAGE, matched peaks	24220738	24220803	24220708	24220737
1600002K03Rik	P1P2	chr10	+	CAGE, matched peaks	80172934	80172961	80172934	80172961
1600012H06Rik	P1P2	chr17	+	CAGE, matched peaks	14943204	14943281	14943187	14943200
1600012P17Rik	P1P2	chr1	-	CAGE, primary peaks	158980452	158980469	158980452	158980469
1600014C10Rik	P1P2	chr7	+	CAGE, matched peaks	38183804	38183869	38183224	38183278
1600014C23Rik	P1P2	chr17	-	CAGE, matched peaks	45733843	45733848	45733843	45733848
1600014K23Rik	P1P2	chrX	+	CAGE, matched peaks	85249709	85249718	85249674	85249684
1600015I10Rik	P1P2	chr6	+	CAGE, matched peaks	48929891	48929897	48929891	48929897
1600016N20Rik	P1P2	chr7	-	CAGE, matched peaks	141214455	141214476	141214455	141214476
1600029D21Rik	P1P2	chr9	+	CAGE, matched peaks	50494516	50494533	50494516	50494533
1600029I14Rik	ENSMUST00000056103.4	chr9	+	Annotation	99470439	99470439	99470439	99470439
1700001C02Rik	P1P2	chr5	+	CAGE, matched peaks	30466044	30466092	30466099	30466102
1700001C19Rik	P1P2	chr17	-	CAGE, matched peaks	47421873	47421885	47421852	47421864
1700001F09Rik	ENSMUST00000178178.1	chr14	-	Annotation	43347810	43347810	43347810	43347810
1700001G17Rik	P1P2	chr1	+	CAGE, matched peaks	33669816	33669856	33669807	33669809
1700001J03Rik	P1P2	chr5	-	CAGE, matched peaks	146185312	146185320	146185312	146185320
1700001K19Rik	P1P2	chr12	-	CAGE, matched peaks	110682606	110682623	110682606	110682623
1700001L19Rik	P1P2	chr13	+	CAGE, matched peaks	68597425	68597473	68597409	68597420
1700001O22Rik	P1P2	chr2	-	CAGE, matched peaks	30801698	30801742	30801698	30801742
1700001P01Rik	P1P2	chr11	-	CAGE, matched peaks	97775876	97775899	97775876	97775899
1700003E16Rik	P1P2	chr6	+	CAGE, matched peaks	83156459	83156514	83156401	83156451
1700003E24Rik	ENSMUST00000088134.3	chrX	+	Annotation	93156153	93156153	93156153	93156153
1700003F12Rik	P1P2	chr2	+	CAGE, matched peaks	154548889	154548932	154548867	154548884
1700003H04Rik	P1P2	chr3	-	CAGE, matched peaks	124581076	124581097	124581076	124581097
1700003M02Rik	P1P2	chr4	-	CAGE, matched peaks	34730157	34730232	34730142	34730153
1700006A11Rik	P1P2	chr3	-	CAGE, matched peaks	124425989	124425996	124426003	124426012
1700006E09Rik	P1P2	chr11	+	CAGE, matched peaks	101987072	101987097	101987050	101987069
1700007B14Rik	P1P2	chr8	+	CAGE, matched peaks	75448710	75448739	75448751	75448760
1700007G11Rik	P1P2	chr5	+	CAGE, matched peaks	98329298	98329350	98329298	98329350
1700007K09Rik	P1P2	chr7	-	CAGE, matched peaks	131329507	131329522	131329493	131329504
1700007K13Rik	P1P2	chr2	-	CAGE, matched peaks	28466266	28466359	28466266	28466359
1700008A04Rik	P1P2	chr11	-	CAGE, matched peaks	32824566	32824586	32824548	32824551
1700008F21Rik	P1P2	chr8	+	CAGE, matched peaks	129072593	129072594	129072593	129072594
1700008I05Rik	P1P2	chrX	-	CAGE, matched peaks	135693783	135693795	135693783	135693795
1700008O03Rik	P1P2	chr7	-	CAGE, matched peaks	44375006	44375035	44374487	44374518
1700008P02Rik	P1P2	chr3	-	CAGE, matched peaks	6620441	6620444	6620441	6620444
1700009J07Rik	P1P2	chr10	+	CAGE, matched peaks	77893413	77893431	77893435	77893442
1700009N14Rik	P1P2	chr4	+	CAGE, matched peaks	39450268	39450314	39450316	39450331
1700009P17Rik	P1P2	chr1	+	CAGE, matched peaks	171123126	171123168	171123126	171123168
1700010B08Rik	P1P2	chr2	+	CAGE, matched peaks	173719467	173719502	173719426	173719437
1700010D01Rik	P1P2	chrX	-	CAGE, matched peaks	95733285	95733308	95733285	95733308
1700010H22Rik	P1P2	chr5	-	CAGE, primary peaks	98566854	98566864	98566962	98566969
1700010I14Rik	P1P2	chr17	+	CAGE, matched peaks	8988348	8988395	8988340	8988347
1700010L04Rik	P1P2	chr7	+	CAGE, primary peaks	82856243	82856269	82856243	82856269
1700011A15Rik	P1P2	chr15	+	CAGE, matched peaks	101447762	101447804	101447805	101447814
1700011E24Rik	P1P2	chr17	-	CAGE, matched peaks	87427690	87427707	87427732	87427741
1700011H14Rik	P1P2	chr14	-	CAGE, matched peaks	49245389	49245441	49245389	49245441
1700011I03Rik	P1P2	chr18	+	CAGE, matched peaks	57533842	57533866	57533842	57533866
1700011L22Rik	P1P2	chr8	-	CAGE, matched peaks	79248537	79248565	79248537	79248565
1700011M02Rik	ENSMUST00000113602.1	chrX	+	Annotation	102908904	102908904	102908904	102908904
1700012A03Rik	P1P2	chr6	+	CAGE, matched peaks	32050281	32050307	32050266	32050278
1700012B07Rik	P1P2	chr11	-	CAGE, matched peaks	109828036	109828065	109828021	109828028
1700012B09Rik	P1P2	chr9	-	CAGE, matched peaks	14771004	14771044	14770979	14771000
1700012L04Rik	ENSMUST00000177926.1	chrX	+	Annotation	9283763	9283763	9283763	9283763
1700012P22Rik	P1P2	chr4	-	CAGE, matched peaks	144438766	144438807	144438714	144438717
1700013D24Rik	P1P2	chr6	-	CAGE, matched peaks	124357032	124357054	124357067	124357078
1700013F07Rik	P1P2	chr3	+	CAGE, matched peaks	108537523	108537583	108537586	108537592
1700013G24Rik	P1P2	chr4	+	CAGE, matched peaks	137453253	137453316	137453320	137453335
1700013H16Rik	P1P2	chrX	-	CAGE, matched peaks	53757836	53757849	53757798	53757815
1700014D04Rik	ENSMUST00000055343.2	chr13	-	Annotation	59742749	59742749	59742749	59742749
1700015E13Rik	P1P2	chr1	+	CAGE, matched peaks	170308836	170308884	170308836	170308884
1700015F17Rik	P1P2	chr5	-	CAGE, matched peaks	5479077	5479107	5479040	5479060
1700015G11Rik	P1P2	chr7	-	CAGE, matched peaks	52015710	52015723	52015710	52015723
1700016C15Rik	P1P2	chr1	+	CAGE, matched peaks	177729843	177729869	177729843	177729869
1700016D06Rik	P1P2	chr8	-	CAGE, matched peaks	11678728	11678754	11678710	11678726
1700016D08Rik	ENSMUST00000181699.1	chr16	-	Annotation	3909191	3909191	3909191	3909191
1700016H13Rik	P1P2	chr5	-	CAGE, matched peaks	103655709	103655743	103655744	103655751
1700016K19Rik	P1P2	chr11	+	CAGE, matched peaks	75999980	75999994	75999952	75999977
1700017B05Rik	P1P2	chr9	-	CAGE, matched peaks	57262591	57262609	57262563	57262580
1700017D01Rik	P1P2	chr19	-	CAGE, matched peaks	11130819	11130859	11130805	11130814
1700017N19Rik	P1P2	chr10	+	CAGE, matched peaks	100592365	100592382	100592365	100592382
1700018A14Rik	P1P2	chr18	+	CAGE, matched peaks	46198982	46199016	46198901	46198903
1700018B08Rik	P1P2	chr8	-	CAGE, matched peaks	121541962	121541974	121541939	121541946
1700018B24Rik	P1P2	chr3	-	CAGE, matched peaks	48609080	48609111	48609063	48609074
1700018C11Rik	P1P2	chr4	-	CAGE, matched peaks	63622421	63622448	63622414	63622417
1700018F24Rik	ENSMUST00000031624.3	chr5	+	Annotation	145042989	145042989	145042989	145042989
1700019A02Rik	P1P2	chr1	-	CAGE, matched peaks	53187596	53187635	53187596	53187635
1700019B03Rik	P1P2	chr8	+	CAGE, matched peaks	3470841	3470858	3470841	3470858
1700019D03Rik	P1P2	chr1	-	CAGE, matched peaks	52952804	52952826	52952834	52952854
1700019G17Rik	P1P2	chr6	-	CAGE, matched peaks	85902246	85902276	85902246	85902276
1700019L03Rik	P1P2	chr2	-	CAGE, matched peaks	32784424	32784446	32784409	32784417
1700019M22Rik	P1P2	chr12	-	CAGE, matched peaks	96047144	96047161	96047144	96047161
1700019N19Rik	P1P2	chr19	-	CAGE, matched peaks	58794400	58794428	58794436	58794455
1700019O17Rik	P1P2	chr1	+	CAGE, matched peaks	86426323	86426349	86426323	86426349
1700020A23Rik	P1P2	chr2	+	CAGE, matched peaks	130405256	130405296	130405256	130405296
1700020L24Rik	P1P2	chr11	+	CAGE, matched peaks	83437678	83437708	83437655	83437671
1700020N01Rik	P1P2	chr10	+	CAGE, matched peaks	21593126	21593137	21593112	21593122
1700020N15Rik	ENSMUST00000075654.1	chrX	+	Annotation	69945299	69945299	69945299	69945299
1700021A07Rik	ENSMUST00000042671.4	chr10	+	Annotation	21425341	21425341	21425341	21425341
1700021F05Rik	P1P2	chr10	-	CAGE, matched peaks	43540945	43541024	43540945	43541024
1700021F07Rik	P1P2	chr2	+	CAGE, matched peaks	173522588	173522618	173522622	173522635
1700021K19Rik	P1P2	chr16	-	CAGE, matched peaks	32868286	32868318	32868325	32868368
1700021P04Rik	ENSMUST00000178667.1	chr19	+	Annotation	24064792	24064792	24064792	24064792
1700022I11Rik	P1P2	chr4	+	CAGE, matched peaks	42969953	42969965	42969945	42969951
1700022P22Rik	P1P2	chr1	+	CAGE, matched peaks	191036812	191036825	191036829	191036838
1700023E05Rik	P1	chr5	+	CAGE, matched peaks	77016023	77016054	77016023	77016054
1700023E05Rik	P2	chr5	+	CAGE, matched peaks	77037010	77037043	77037010	77037043
1700023F06Rik	P1P2	chr11	-	CAGE, matched peaks	103208542	103208555	103208531	103208534
1700024B05Rik	P1P2	chr14	+	CAGE, matched peaks	41943973	41943997	41943973	41943997
1700024G13Rik	P1P2	chr14	-	CAGE, matched peaks	32388355	32388396	32388355	32388396
1700024P04Rik	P1P2	chr13	-	CAGE, matched peaks	98984558	98984571	98984601	98984605
1700024P16Rik	P1P2	chr4	+	CAGE, matched peaks	104913554	104913579	104913513	104913524
1700025C18Rik	P1P2	chr2	-	CAGE, matched peaks	165090739	165090752	165090756	165090761
1700025F22Rik	P1P2	chr19	-	CAGE, matched peaks	11165298	11165336	11165341	11165350
1700025G04Rik	P1P2	chr1	-	CAGE, matched peaks	152090259	152090307	152090181	152090209
1700026D08Rik	P1P2	chr7	-	CAGE, matched peaks	83794842	83794887	83794820	83794841
1700026L06Rik	P1P2	chr2	-	CAGE, matched peaks	28699636	28699659	28699661	28699688
1700028J19Rik	P1P2	chr7	-	CAGE, matched peaks	44236098	44236124	44236086	44236093
1700028K03Rik	P1P2	chr5	+	CAGE, matched peaks	107534738	107534761	107534715	107534732
1700028P14Rik	P1P2	chr19	-	CAGE, matched peaks	23652780	23652820	23652780	23652820
1700029F12Rik	P1P2	chr13	-	CAGE, matched peaks	97034341	97034365	97034367	97034382
1700029H14Rik	P1P2	chr8	-	CAGE, matched peaks	13562397	13562410	13562397	13562410
1700029I15Rik	P1P2	chr2	+	CAGE, matched peaks	92382911	92382924	92382932	92382941
1700029J07Rik	P1P2	chr8	-	CAGE, matched peaks	45975224	45975281	45975311	45975371
1700029P11Rik	P1P2	chr15	+	CAGE, matched peaks	81980509	81980546	81980509	81980546
1700030C10Rik	P1P2	chr12	-	CAGE, matched peaks	20815756	20815772	20815756	20815772
1700030J22Rik	P1P2	chr8	-	CAGE, matched peaks	116978908	116978997	116978882	116978906
1700030K09Rik	P1P2	chr8	+	CAGE, matched peaks	72443874	72443953	72443874	72443953
1700031F05Rik	ENSMUST00000048061.6	chrX	-	Annotation	102866352	102866352	102866352	102866352
1700034E13Rik	P1P2	chr18	+	CAGE, matched peaks	52646206	52646225	52646181	52646185
1700034H15Rik	P1P2	chr1	-	CAGE, matched peaks	191907582	191907606	191907582	191907606
1700034J04Rik	ENSMUST00000055358.2	chr12	-	Annotation	11222209	11222209	11222209	11222209
1700034J05Rik	P1P2	chr6	-	CAGE, matched peaks	146954399	146954431	146954383	146954396
1700034O15Rik	P1P2	chr6	+	CAGE, matched peaks	41684378	41684402	41684414	41684441
1700036A12Rik	ENSMUST00000178191.1	chr9	+	Annotation	60769601	60769601	60769601	60769601
1700037C18Rik	P1P2	chr16	-	CAGE, matched peaks	3908639	3908686	3907695	3907707
1700037H04Rik	P1P2	chr2	-	CAGE, matched peaks	131160006	131160051	131159982	131160005
1700039E15Rik	P1P2	chr7	+	CAGE, matched peaks	45282769	45282771	45282769	45282771
1700040F15Rik	ENSMUST00000178751.1	chrY	+	Annotation	60242634	60242634	60242634	60242634
1700040L02Rik	P1P2	chr10	-	CAGE, matched peaks	68541842	68541908	68541842	68541908
1700041G16Rik	P1P2	chr8	+	CAGE, primary peaks	22808268	22808275	22808300	22808326
1700042B14Rik	P1P2	chrX	-	CAGE, matched peaks	155128409	155128440	155128409	155128440
1700042G07Rik	P1P2	chr4	+	CAGE, matched peaks	116173364	116173380	116173389	116173400
1700045I11Rik	ENSMUST00000179965.1	chr4	+	Annotation	42170844	42170844	42170844	42170844
1700047I17Rik2	ENSMUST00000177978.1	chr12	+	Annotation	55199532	55199532	55199532	55199532
1700048O20Rik	P1P2	chr9	+	CAGE, matched peaks	121937240	121937264	121937285	121937297
1700049E17Rik1	ENSMUST00000164552.1	chr14	+	Annotation	41924948	41924948	41924948	41924948
1700049E17Rik2	ENSMUST00000111874.2	chr14	+	Annotation	41573341	41573341	41573341	41573341
1700049G17Rik	P1P2	chr7	-	CAGE, matched peaks	27929443	27929465	27929468	27929487
1700051O22Rik	ENSMUST00000180883.1	chr8	+	CAGE, robust peak	85432584	85432592	85432584	85432592
1700052N19Rik	P1P2	chr10	+	CAGE, matched peaks	4432586	4432661	4432455	4432495
1700054O13Rik	P1P2	chrX	+	CAGE, matched peaks	9846945	9846977	9846945	9846977
1700055D18Rik	P1P2	chr4	+	CAGE, primary peaks	45012796	45012843	45012846	45012858
1700055N04Rik	P1P2	chr19	+	CAGE, matched peaks	3958803	3958832	3958803	3958832
1700056E22Rik	P1P2	chr1	-	CAGE, matched peaks	184034148	184034186	184034125	184034144
1700057G04Rik	P1P2	chr9	+	CAGE, matched peaks	92309362	92309386	92309391	92309401
1700060C20Rik	ENSMUST00000109506.1	chr2	+	Annotation	158192008	158192008	158192008	158192008
1700061G19Rik	P1P2	chr17	+	CAGE, matched peaks	56875471	56875489	56875523	56875535
1700061I17Rik	P1P2	chr3	-	CAGE, matched peaks	117077760	117077769	117077717	117077721
1700063H04Rik	P1P2	chr6	+	CAGE, matched peaks	122391351	122391388	122391351	122391388
1700064H15Rik	P1P2	chr3	-	CAGE, primary peaks	19628669	19628685	19628643	19628663
1700065D16Rik	P1P2	chr9	-	CAGE, matched peaks	95857559	95857570	95858370	95858383
1700065I17Rik	P1P2	chr18	+	CAGE, matched peaks	56588342	56588359	56588342	56588359
1700066B19Rik	P1P2	chr18	+	CAGE, matched peaks	35726975	35726994	35726975	35726994
1700066M21Rik	P1P2	chr1	+	CAGE, matched peaks	57377593	57377689	57377593	57377689
1700067K01Rik	P1P2	chr8	+	CAGE, matched peaks	84001455	84001468	84001434	84001441
1700067P10Rik	P1P2	chr17	+	CAGE, matched peaks	48089634	48089659	48089660	48089686
1700069B07Rik	ENSMUST00000065310.2	chr7	+	Annotation	121707188	121707188	121707188	121707188
1700069L16Rik	P1P2	chr5	-	CAGE, matched peaks	113724771	113724788	113724789	113724795
1700074P13Rik	P1	chr6	-	CAGE, matched peaks	40940527	40940554	40940527	40940554
1700074P13Rik	P2	chr6	-	CAGE, matched peaks	40929731	40929745	40929731	40929745
1700080E11Rik	P1P2	chr9	-	CAGE, matched peaks	105145072	105145106	105145072	105145106
1700080O16Rik	P1P2	chrX	-	CAGE, matched peaks	51972771	51972798	51972771	51972798
1700084C01Rik	P1P2	chr1	+	CAGE, matched peaks	169928956	169928975	169928956	169928975
1700084J12Rik	P1P2	chr15	-	CAGE, primary peaks	33405949	33405976	33405949	33405976
1700084M14Rik	P1P2	chrX	-	CAGE, primary peaks	91575892	91575916	91575892	91575916
1700086D15Rik	ENSMUST00000108696.1,ENSMUST00000020855.3	chr11	-	Annotation	65159889	65159889	65159889	65159889
1700086L19Rik	P1P2	chr12	+	CAGE, matched peaks	74284271	74284310	74284318	74284330
1700088E04Rik	P1P2	chr15	-	CAGE, matched peaks	79141197	79141268	79141197	79141268
1700092M07Rik	P1P2	chr19	+	CAGE, matched peaks	8740739	8740767	8740712	8740723
1700093K21Rik	P1P2	chr11	-	CAGE, matched peaks	23519181	23519233	23519181	23519233
1700094D03Rik	P1P2	chr3	+	CAGE, matched peaks	90062781	90062836	90062781	90062836
1700101E01Rik	P1P2	chr2	-	CAGE, matched peaks	29055051	29055079	29055217	29055258
1700101G07Rik	ENSMUST00000077067.4	chr2	+	Annotation	169582080	169582080	169582080	169582080
1700101I19Rik	P1P2	chr1	-	CAGE, primary peaks	34579619	34579631	34579678	34579680
1700102P08Rik	P1P2	chr9	+	CAGE, matched peaks	108392820	108392843	108392820	108392843
1700104B16Rik	P1P2	chr8	-	CAGE, matched peaks	33731793	33731823	33731793	33731823
1700106J16Rik	P1P2	chr11	+	CAGE, matched peaks	88294046	88294073	88294030	88294036
1700109H08Rik	P1P2	chr5	+	CAGE, matched peaks	3571676	3571692	3571590	3571610
1700110I01Rik	ENSMUST00000179153.1	chr14	+	Annotation	3270680	3270680	3270680	3270680
1700110M21Rik	P1P2	chr14	-	CAGE, matched peaks	101200349	101200418	101200349	101200418
1700111E14Rik	ENSMUST00000031863.1	chr6	+	Annotation	36937047	36937047	36937047	36937047
1700112E06Rik	P1P2	chr14	+	CAGE, matched peaks	22019833	22019856	22019809	22019832
1700113H08Rik	ENSMUST00000169849.1	chr10	+	CAGE, robust peak	87058043	87058067	87058102	87058104
1700119I11Rik	P1P2	chr13	+	CAGE, primary peaks	91861430	91861443	91861464	91861477
1700120B22Rik	P1P2	chr10	-	CAGE, matched peaks	63244135	63244170	63244197	63244198
1700122O11Rik	P1P2	chr17	-	CAGE, matched peaks	48038286	48038306	48038286	48038306
1700123I01Rik	P1P2	chr19	+	CAGE, matched peaks	6184363	6184375	6184339	6184352
1700123K08Rik	P1P2	chr5	-	CAGE, matched peaks	138564671	138564707	138564671	138564707
1700123L14Rik	P1P2	chr6	-	CAGE, matched peaks	96166211	96166258	96166195	96166208
1700123O20Rik	P1P2	chr14	+	CAGE, matched peaks	54686242	54686261	54686201	54686230
1700125H20Rik	P1P2	chr11	+	CAGE, matched peaks	85171074	85171086	85171097	85171104
1700128F08Rik	P1P2	chr9	+	CAGE, matched peaks	8221857	8221871	8221890	8221899
1700129C05Rik	P1P2	chr14	-	CAGE, matched peaks	59142886	59142898	59142886	59142898
1810009A15Rik	P1P2	chr19	+	CAGE, matched peaks	8888880	8888925	8888860	8888861
1810009J06Rik	P1P2	chr6	+	CAGE, matched peaks	40964760	40964781	40964760	40964781
1810011H11Rik	P1P2	chr14	+	CAGE, matched peaks	32786004	32786023	32786004	32786023
1810011O10Rik	P1P2	chr8	-	CAGE, matched peaks	24438937	24438952	24438937	24438952
1810013L24Rik	P1P2	chr16	+	CAGE, matched peaks	8830115	8830142	8830093	8830104
1810019J16Rik	P1P2	chr4	+	CAGE, matched peaks	133518981	133519010	133519067	133519088
1810022K09Rik	P1P2	chr3	-	CAGE, matched peaks	14611250	14611275	14611250	14611275
1810024B03Rik	P1P2	chr2	-	CAGE, matched peaks	127208244	127208273	127208274	127208289
1810026J23Rik	P1P2	chr9	+	CAGE, matched peaks	21592905	21592963	21592905	21592963
1810030O07Rik	P1P2	chrX	-	CAGE, matched peaks	12673540	12673583	12673587	12673598
1810032O08Rik	P1P2	chr11	+	CAGE, matched peaks	116671658	116671694	116671658	116671694
1810033B17Rik	P1P2	chr8	+	CAGE, matched peaks	3665747	3665763	3665773	3665784
1810037I17Rik	P1P2	chr3	+	CAGE, matched peaks	122924353	122924402	122924420	122924459
1810041L15Rik	P1P2	chr15	-	CAGE, matched peaks	84446537	84446581	84446599	84446628
1810043G02Rik	P1P2	chr10	+	CAGE, matched peaks	77978620	77978671	77978611	77978616
1810043H04Rik	P1P2	chr11	+	CAGE, matched peaks	120098910	120098983	120098910	120098983
1810046K07Rik	P1P2	chr9	-	CAGE, matched peaks	51328898	51328923	51328898	51328923
1810049J17Rik	ENSMUST00000180521.1	chr15	-	Annotation	12321898	12321898	12321898	12321898
1810055G02Rik	P1P2	chr19	+	CAGE, matched peaks	3708287	3708395	3708287	3708395
1810062G17Rik	P1P2	chr3	+	CAGE, matched peaks	36475932	36475959	36475986	36476021
1810064F22Rik	P1P2	chr9	-	CAGE, matched peaks	22213850	22213866	22213850	22213866
1810065E05Rik	P1P2	chr11	+	CAGE, matched peaks	58421103	58421118	58421103	58421118
2010001E11Rik	P1P2	chr10	-	CAGE, matched peaks	39926928	39926944	39926875	39926876
2010002M12Rik	P1P2	chr19	-	CAGE, matched peaks	34629809	34629813	34629852	34629870
2010003K11Rik	P1P2	chr19	-	CAGE, matched peaks	4498547	4498572	4498574	4498596
2010005H15Rik	P1P2	chr16	+	CAGE, matched peaks	36252872	36252877	36252872	36252877
2010007H06Rik	ENSMUST00000050829.1	chr9	+	Annotation	51280294	51280294	51280294	51280294
2010012O05Rik	P1P2	chr19	+	CAGE, matched peaks	46689902	46689943	46689902	46689943
2010015L04Rik	P1P2	chr4	+	CAGE, matched peaks	155409201	155409266	155409270	155409280
2010016I18Rik	P1P2	chr3	-	CAGE, matched peaks	106485928	106485960	106485903	106485926
2010106E10Rik	P1P2	chrX	+	CAGE, matched peaks	112495266	112495281	112495266	112495281
2010107E04Rik	P1P2	chr12	-	CAGE, matched peaks	111966954	111967017	111966954	111967017
2010107G12Rik	P1P2	chr6	-	CAGE, matched peaks	34948576	34948614	34948576	34948614
2010107G23Rik	P1P2	chr10	-	CAGE, matched peaks	62110976	62111060	62110956	62110969
2010109A12Rik	P1P2	chr5	+	CAGE, matched peaks	93206519	93206545	93206519	93206545
2010109I03Rik	P1P2	chr15	-	CAGE, matched peaks	74881694	74881710	74881694	74881710
2010111I01Rik	ENSMUST00000021911.8	chr13	+	Annotation	63015166	63015166	63015166	63015166
2010111I01Rik	ENSMUST00000091560.4	chr13	+	Annotation	63014933	63014933	63014933	63014933
2010300C02Rik	P1P2	chr1	-	CAGE, matched peaks	37719782	37719899	37720219	37720262
2010315B03Rik	ENSMUST00000071300.6	chr9	-	Annotation	124304717	124304717	124304717	124304717
2010315B03Rik	ENSMUST00000177714.1	chr9	-	Annotation	124311749	124311749	124311749	124311749
2200002D01Rik	P1P2	chr7	-	CAGE, matched peaks	29248375	29248424	29248375	29248424
2200002J24Rik	P1P2	chr7	+	CAGE, matched peaks	30698934	30698947	30698949	30698965
2210010C04Rik	P1P2	chr6	-	CAGE, matched peaks	41035501	41035514	41035501	41035514
2210011C24Rik	P1P2	chr8	-	CAGE, matched peaks	84011411	84011444	84011476	84011486
2210016F16Rik	P1P2	chr13	-	CAGE, matched peaks	58385190	58385242	58385176	58385188
2210016L21Rik	P1P2	chr5	+	CAGE, matched peaks	114942176	114942212	114942176	114942212
2210018M11Rik	P1P2	chr7	-	CAGE, matched peaks	98656530	98656600	98656792	98656813
2210404O07Rik	P1P2	chr10	+	CAGE, matched peaks	81393043	81393058	81393610	81393688
2210404O09Rik	ENSMUST00000106026.2	chr17	-	Annotation	21908091	21908091	21908091	21908091
2210407C18Rik	P1P2	chr11	-	CAGE, matched peaks	58613481	58613495	58613481	58613495
2210408I21Rik	P1P2	chr13	+	CAGE, matched peaks	77135513	77135583	77135064	77135114
2210418O10Rik	ENSMUST00000099009.2	chr2	+	Annotation	176226568	176226568	176226568	176226568
2300002M23Rik	P1P2	chr17	+	CAGE, matched peaks	35567527	35567544	35567465	35567490
2300003K06Rik	P1P2	chr11	-	CAGE, matched peaks	99838069	99838073	99838069	99838073
2300005B03Rik	P1P2	chr15	-	CAGE, matched peaks	74746684	74746708	74746684	74746708
2300009A05Rik	P1P2	chr9	-	CAGE, matched peaks	63399216	63399262	63399264	63399302
2310001K24Rik	P1P2	chr2	+	CAGE, matched peaks	163472263	163472313	163472263	163472313
2310002J15Rik	P1	chr2	-	CAGE, matched peaks	25239850	25239870	25239850	25239870
2310002J15Rik	P2	chr2	-	CAGE, matched peaks	25242478	25242481	25242478	25242481
2310002L09Rik	P1P2	chr4	-	CAGE, matched peaks	73950834	73950853	73950814	73950833
2310003H01Rik	P1P2	chr11	-	CAGE, matched peaks	120378692	120378779	120378435	120378481
2310003L06Rik	P1P2	chr5	+	CAGE, matched peaks	87969455	87969461	87969455	87969461
2310005G13Rik	P1P2	chr16	-	CAGE, matched peaks	57071348	57071388	57071348	57071388
2310007B03Rik	P1P2	chr1	-	CAGE, matched peaks	93160907	93160955	93160841	93160850
2310007L24Rik	P1P2	chr11	+	CAGE, matched peaks	106374835	106374850	106374820	106374832
2310009B15Rik	P1P2	chr1	-	CAGE, matched peaks	138856819	138856848	138856819	138856848
2310011J03Rik	P1P2	chr10	-	CAGE, matched peaks	80320506	80320553	80320555	80320560
2310014L17Rik	P1P2	chr7	+	CAGE, matched peaks	12927410	12927439	12927387	12927402
2310015B20Rik	P1P2	chr10	+	CAGE, matched peaks	70204653	70204670	70204632	70204639
2310016G11Rik	P1P2	chr7	+	CAGE, matched peaks	44676949	44676969	44676949	44676969
2310022A10Rik	P1	chr7	+	CAGE, matched peaks	27553244	27553302	27553244	27553302
2310022A10Rik	P2	chr7	+	CAGE, matched peaks	27560498	27560516	27560498	27560516
2310022B05Rik	P1P2	chr8	-	CAGE, matched peaks	124663143	124663230	124663368	124663383
2310030G06Rik	P1P2	chr9	-	CAGE, matched peaks	50746501	50746597	50746603	50746608
2310033P09Rik	P1P2	chr11	+	CAGE, matched peaks	59208357	59208419	59208329	59208355
2310035C23Rik	P1P2	chr1	+	CAGE, matched peaks	105663869	105663920	105663855	105663866
2310036O22Rik	P1P2	chr8	+	CAGE, matched peaks	85026851	85026899	85026851	85026899
2310039H08Rik	P1P2	chr17	+	CAGE, matched peaks	46772803	46772828	46772604	46772613
2310042D19Rik	P1P2	chr4	+	CAGE, matched peaks	156215920	156215944	156215892	156215903
2310044G17Rik	P1P2	chr12	+	CAGE, matched peaks	86947369	86947430	86947431	86947481
2310045N01Rik	P1P2	chr8	+	CAGE, matched peaks	70139687	70139734	70139448	70139499
2310047M10Rik	P1P2	chr11	+	CAGE, matched peaks	69059750	69059809	69059708	69059745
2310050C09Rik	P1P2	chr3	-	CAGE, matched peaks	92870215	92870224	92870215	92870224
2310057J18Rik	P1P2	chr10	-	CAGE, matched peaks	28986280	28986313	28986280	28986313
2310057M21Rik	P1P2	chr7	-	CAGE, matched peaks	131362687	131362725	131362752	131362766
2310057N15Rik	P1P2	chr16	-	CAGE, matched peaks	88774201	88774206	88774201	88774206
2310061I04Rik	P1P2	chr17	-	CAGE, matched peaks	35897342	35897369	35897079	35897141
2310061N02Rik	P1P2	chr16	-	CAGE, matched peaks	88707961	88707965	88707961	88707965
2310067B10Rik	P1P2	chr11	+	CAGE, matched peaks	115765420	115765466	115765500	115765533
2310079G19Rik	P1P2	chr16	-	CAGE, matched peaks	88627658	88627667	88627658	88627667
2410002F23Rik	P1P2	chr7	+	CAGE, matched peaks	44246777	44246796	44246890	44246936
2410004B18Rik	P1P2	chr3	+	CAGE, matched peaks	145938004	145938063	145938967	145938975
2410004P03Rik	P1P2	chr12	-	CAGE, matched peaks	17011512	17011561	17011512	17011561
2410012M07Rik	P1P2	chr9	+	CAGE, matched peaks	98864748	98864798	98864883	98864887
2410015M20Rik	P1P2	chr17	-	CAGE, matched peaks	56609689	56609715	56609675	56609686
2410016O06Rik	P1P2	chr12	+	CAGE, matched peaks	83950634	83950705	83950344	83950345
2410017I17Rik	P1P2	chr17	+	CAGE, matched peaks	36144933	36144969	36145016	36145021
2410018M08Rik	P1P2	chr5	+	CAGE, matched peaks	129895746	129895800	129895717	129895742
2410066E13Rik	P1P2	chr6	+	CAGE, matched peaks	54681687	54681783	54681609	54681618
2410076I21Rik	P1P2	chr9	-	CAGE, matched peaks	58741543	58741580	58741582	58741585
2410089E03Rik	P1P2	chr15	+	CAGE, matched peaks	8169031	8169066	8169067	8169105
2410124H12Rik	P1P2	chr16	+	CAGE, matched peaks	92478739	92478783	92478739	92478783
2410127L17Rik	P1P2	chr19	+	CAGE, matched peaks	18670812	18670849	18670780	18670810
2410131K14Rik	P1P2	chr5	+	CAGE, matched peaks	118245226	118245289	118245329	118245357
2410137M14Rik	P1P2	chr17	-	CAGE, matched peaks	36981207	36981229	36981207	36981229
2410141K09Rik	ENSMUST00000091541.4	chr13	-	Annotation	66433894	66433894	66433894	66433894
2510002D24Rik	P1P2	chr16	+	CAGE, matched peaks	18836573	18836583	18836573	18836583
2510003E04Rik	P1P2	chr10	-	CAGE, matched peaks	62578387	62578450	62578197	62578229
2510009E07Rik	P1P2	chr16	-	CAGE, matched peaks	21694570	21694601	21694649	21694678
2510039O18Rik	P1P2	chr4	+	CAGE, matched peaks	147940859	147940920	147940926	147940931
2510046G10Rik	P1P2	chr7	-	CAGE, primary peaks	126649556	126649580	126649589	126649598
2510049J12Rik	P1P2	chr6	-	CAGE, matched peaks	115592571	115592599	115592543	115592570
2600006K01Rik	P1P2	chr2	-	CAGE, primary peaks	29870188	29870223	29870188	29870223
2610001J05Rik	P1P2	chr6	-	CAGE, matched peaks	13871477	13871487	13871477	13871487
2610002J02Rik	P1P2	chr4	+	CAGE, matched peaks	155249960	155250010	155250088	155250123
2610002M06Rik	P1P2	chrX	-	CAGE, matched peaks	107816238	107816337	107816379	107816402
2610008E11Rik	P1P2	chr10	-	CAGE, matched peaks	79097560	79097614	79097560	79097614
2610015P09Rik	P1P2	chr16	+	CAGE, matched peaks	43889896	43889930	43889865	43889878
2610018G03Rik	P1P2	chrX	+	CAGE, matched peaks	50841389	50841421	50841434	50841449
2610020H08Rik	P1P2	chr7	+	CAGE, matched peaks	119794102	119794157	119794021	119794045
2610021A01Rik	P1P2	chr7	+	CAGE, primary peaks	41599269	41599318	41599250	41599266
2610028H24Rik	P1P2	chr10	+	CAGE, matched peaks	76449121	76449135	76449074	76449093
2610034B18Rik	P1P2	chr7	-	CAGE, matched peaks	79935258	79935371	79935241	79935255
2610034M16Rik	P1P2	chr17	-	CAGE, matched peaks	58991343	58991354	58991343	58991354
2610042L04Rik	ENSMUST00000112778.3	chr14	+	Annotation	4339562	4339562	4339562	4339562
2610042L04Rik	ENSMUST00000165466.1	chr14	+	Annotation	4334762	4334762	4334762	4334762
2610044O15Rik8	ENSMUST00000079272.6	chr8	-	Annotation	129221949	129221949	129221949	129221949
2610203C22Rik	P1P2	chr1	-	CAGE, matched peaks	9631101	9631116	9631101	9631116
2610301B20Rik	P1P2	chr4	+	CAGE, matched peaks	10874538	10874607	10874499	10874526
2610303G11Rik	ENSMUST00000061643.2	chr9	-	Annotation	98187151	98187151	98187151	98187151
2610305D13Rik	ENSMUST00000105720.1,ENSMUST00000037565.7	chr4	-	Annotation	147642509	147642509	147642509	147642509
2610318N02Rik	P1P2	chr16	-	CAGE, matched peaks	17125130	17125146	17125059	17125060
2610507B11Rik	P1P2	chr11	+	CAGE, matched peaks	78261717	78261803	78262477	78262480
2610524H06Rik	P1P2	chr5	-	CAGE, matched peaks	114823461	114823475	114823478	114823489
2610528A11Rik	P1P2	chr14	-	CAGE, matched peaks	37110087	37110106	37110087	37110106
2610528J11Rik	P1P2	chr4	+	CAGE, matched peaks	118527267	118527303	118527229	118527247
2700029M09Rik	P1P2	chr8	+	CAGE, matched peaks	60890410	60890483	60890301	60890304
2700046A07Rik	P1P2	chr18	-	CAGE, matched peaks	62756303	62756319	62756337	62756340
2700049A03Rik	P1P2	chr12	+	CAGE, matched peaks	71137170	71137221	71137170	71137221
2700050L05Rik	P1P2	chr7	+	CAGE, matched peaks	133637686	133637742	133637667	133637676
2700060E02Rik	P1P2	chr14	-	CAGE, matched peaks	19823807	19823832	19823771	19823797
2700062C07Rik	P1P2	chr18	+	CAGE, matched peaks	24470844	24470922	24470800	24470813
2700073G19Rik	P1P2	chr12	-	CAGE, primary peaks	87443800	87443850	87443800	87443850
2700081O15Rik	P1P2	chr19	+	CAGE, matched peaks	7417586	7417650	7417586	7417650
2700089E24Rik	P1P2	chr6	+	CAGE, matched peaks	133105240	133105319	133105199	133105208
2700094K13Rik	P1P2	chr2	-	CAGE, matched peaks	84670659	84670726	84670727	84670742
2700097O09Rik	P1P2	chr12	-	CAGE, matched peaks	55080098	55080121	55080437	55080469
2810004N23Rik	P1P2	chr8	-	CAGE, matched peaks	124862972	124863006	124863008	124863019
2810006K23Rik	P1P2	chr5	+	CAGE, matched peaks	124328131	124328188	124328195	124328209
2810007J24Rik	P1P2	chr7	-	CAGE, matched peaks	14438538	14438558	14438538	14438558
2810021J22Rik	P1P2	chr11	+	CAGE, matched peaks	58867230	58867275	58867204	58867229
2810025M15Rik	P1P2	chr1	+	CAGE, matched peaks	157412701	157412774	157412335	157412353
2810032G03Rik	P1	chr12	+	CAGE, primary peaks	5411640	5411649	5411640	5411649
2810032G03Rik	P2	chr12	+	CAGE, primary peaks	5375833	5375852	5375833	5375852
2810403A07Rik	P1P2	chr3	+	CAGE, matched peaks	88685802	88685852	88685785	88685796
2810407A14Rik	P1P2	chr16	+	CAGE, primary peaks	87784478	87784493	87784478	87784493
2810408A11Rik	P1P2	chr11	-	CAGE, matched peaks	69900896	69900929	69900949	69901001
2810408M09Rik	P1P2	chr2	-	CAGE, matched peaks	165493298	165493330	165493298	165493330
2810417H13Rik	P1P2	chr9	+	CAGE, matched peaks	65890291	65890343	65890344	65890358
2810428I15Rik	P1P2	chr8	-	CAGE, matched peaks	70506710	70506766	70506346	70506376
2810459M11Rik	P1P2	chr1	+	CAGE, matched peaks	86045920	86045968	86046236	86046268
2810474O19Rik	P1P2	chr6	+	CAGE, matched peaks	149309391	149309438	149309444	149309482
2900011O08Rik	P1P2	chr16	+	CAGE, matched peaks	13986596	13986665	13986596	13986665
2900026A02Rik	P1P2	chr5	-	CAGE, matched peaks	113163288	113163308	113163319	113163333
2900055J20Rik	P1P2	chr18	+	CAGE, matched peaks	40256960	40257018	40256870	40256882
2900060B14Rik	P1P2	chr1	-	CAGE, matched peaks	118459263	118459267	118459263	118459267
2900092C05Rik	P1P2	chr7	+	CAGE, matched peaks	12512488	12512512	12512522	12512540
2900097C17Rik	P1P2	chr2	-	CAGE, matched peaks	156392961	156392993	156392994	156393003
3010026O09Rik	P1P2	chr11	+	CAGE, matched peaks	50174839	50174884	50174813	50174822
3100002H09Rik	ENSMUST00000053604.2	chr4	-	Annotation	124610802	124610802	124610802	124610802
3110001I22Rik	P1P2	chr16	+	CAGE, matched peaks	13671980	13672032	13671858	13671918
3110002H16Rik	P1P2	chr18	+	CAGE, matched peaks	12168711	12168791	12168711	12168791
3110007F17Rik	P1P2	chrX	+	CAGE, matched peaks	123103546	123103572	123103516	123103534
3110009E18Rik	P1P2	chr1	+	CAGE, matched peaks	120121161	120121183	120121248	120121296
3110018I06Rik	ENSMUST00000082269.2	chr12	+	Annotation	107488631	107488631	107488631	107488631
3110021A11Rik	P1P2	chr6	+	CAGE, matched peaks	119848227	119848259	119848210	119848221
3110021N24Rik	ENSMUST00000178992.1	chr4	+	Annotation	108719648	108719648	108719648	108719648
3110035E14Rik	P1P2	chr1	+	CAGE, matched peaks	9601163	9601256	9601263	9601310
3110039M20Rik	P1P2	chr12	+	CAGE, matched peaks	49389859	49389894	49389859	49389894
3110040N11Rik	P1P2	chr7	-	CAGE, matched peaks	81789426	81789490	81789426	81789490
3110043O21Rik	P1P2	chr4	-	CAGE, matched peaks	35225789	35225857	35226128	35226157
3110047P20Rik	P1P2	chr5	+	CAGE, matched peaks	63649335	63649350	63649141	63649190
3110052M02Rik	P1P2	chr17	+	CAGE, matched peaks	21650807	21650827	21650807	21650827
3110057O12Rik	P1P2	chr3	+	CAGE, matched peaks	40894123	40894148	40894123	40894148
3110062M04Rik	P1P2	chr6	-	CAGE, matched peaks	34878006	34878078	34877994	34878005
3110070M22Rik	P1P2	chr13	-	CAGE, matched peaks	119488334	119488389	119488402	119488411
3110079O15Rik	P1P2	chr1	+	CAGE, matched peaks	87470258	87470281	87470308	87470330
3110082I17Rik	P1P2	chr5	-	CAGE, matched peaks	139460501	139460549	139460490	139460500
3110082J24Rik	ENSMUST00000127749.3	chr5	-	Annotation	30105358	30105358	30105358	30105358
3222401L13Rik	ENSMUST00000097608.2	chr18	+	CAGE, robust peak	37655891	37655915	37655934	37655944
3300002I08Rik	P1P2	chr2	-	CAGE, matched peaks	150362708	150362753	150362766	150362775
3425401B19Rik	P1P2	chr14	-	CAGE, matched peaks	32685246	32685312	32685246	32685312
3632451O06Rik	P1P2	chr14	-	CAGE, matched peaks	49783327	49783394	49783314	49783315
3830403N18Rik	P1P2	chrX	+	CAGE, matched peaks	56136557	56136587	56136557	56136587
3830406C13Rik	P1P2	chr14	+	CAGE, matched peaks	12284198	12284239	12284242	12284271
3830408C21Rik	P1P2	chr13	+	CAGE, matched peaks	107022457	107022473	107022415	107022425
3830417A13Rik	P1P2	chrX	+	CAGE, matched peaks	64173545	64173558	64174318	64174324
3930402G23Rik	P1P2	chr8	-	CAGE, matched peaks	10928286	10928309	10928449	10928464
4430402I18Rik	P1	chr19	-	CAGE, matched peaks	28967794	28967852	28967794	28967852
4430402I18Rik	P2	chr19	-	CAGE, matched peaks	28963863	28963893	28963863	28963893
4632404H12Rik	P1P2	chr3	-	CAGE, primary peaks	89773221	89773279	89773282	89773295
4632415L05Rik	P1P2	chr3	+	CAGE, matched peaks	19894855	19894894	19894855	19894894
4632428N05Rik	P1P2	chr10	+	CAGE, matched peaks	60346896	60346916	60346896	60346916
4632433K11Rik	ENSMUST00000076791.3	chr7	+	Annotation	5034117	5034117	5034117	5034117
4632434I11Rik	P1P2	chr7	-	CAGE, matched peaks	92874196	92874244	92874146	92874162
4731417B20Rik	ENSMUST00000053319.2	chr5	-	Annotation	136615327	136615327	136615327	136615327
4732440D04Rik	ENSMUST00000097832.1	chr1	-	Annotation	6215291	6215291	6215291	6215291
4732456N10Rik	P1P2	chr15	-	CAGE, matched peaks	101562889	101562892	101562847	101562864
4732465J04Rik	ENSMUST00000084674.4	chr10	+	Annotation	95792570	95792570	95792570	95792570
4732471J01Rik	P1P2	chr7	+	CAGE, matched peaks	25376796	25376834	25376776	25376790
4833403I15Rik	P1P2	chr18	+	CAGE, matched peaks	46850034	46850059	46850062	46850073
4833413E03Rik	ENSMUST00000013706.7	chr17	+	Annotation	31557125	31557125	31557125	31557125
4833420G17Rik	P1P2	chr13	+	CAGE, matched peaks	119462752	119462810	119462752	119462810
4833423E24Rik	P1P2	chr2	-	CAGE, matched peaks	85519018	85519033	85519045	85519056
4833424O15Rik	P1P2	chr3	+	CAGE, matched peaks	117575519	117575534	117575519	117575534
4833427G06Rik	P1P2	chr9	-	CAGE, matched peaks	51101950	51101967	51102062	51102085
4833439L19Rik	P1P2	chr13	-	CAGE, matched peaks	54565299	54565362	54565368	54565386
4921501E09Rik	P1P2	chr17	-	CAGE, matched peaks	33068035	33068043	33068012	33068016
4921504E06Rik	P1P2	chr2	-	CAGE, matched peaks	19553908	19553922	19553908	19553922
4921507P07Rik	P1P2	chr6	-	CAGE, matched peaks	50596578	50596612	50596724	50596764
4921508M14Rik	P1P2	chr12	-	CAGE, matched peaks	34874802	34874828	34874802	34874828
4921509C19Rik	ENSMUST00000080132.2	chr2	-	Annotation	151476152	151476152	151476152	151476152
4921511C20Rik	ENSMUST00000051530.3	chrX	+	Annotation	127394292	127394292	127394292	127394292
4921511H03Rik	P1P2	chr5	+	CAGE, matched peaks	7304128	7304152	7304113	7304124
4921511M17Rik	ENSMUST00000177994.1	chrX	-	Annotation	154033826	154033826	154033826	154033826
4921511M17Rik	ENSMUST00000179369.1	chrX	-	Annotation	154032450	154032450	154032450	154032450
4921513D11Rik	P1P2	chr17	+	CAGE, primary peaks	79626669	79626697	79626653	79626656
4921513I03Rik	P1P2	chr10	+	CAGE, matched peaks	120765720	120765734	120765720	120765734
4921514A10Rik	P1P2	chr4	+	CAGE, primary peaks	141115659	141115663	141115659	141115663
4921517D22Rik	P1P2	chr13	-	CAGE, matched peaks	59694100	59694108	59694100	59694108
4921522P10Rik	P1P2	chr8	+	CAGE, primary peaks	8661794	8661806	8661807	8661817
4921524J17Rik	P1P2	chr8	-	CAGE, matched peaks	85432769	85432836	85432843	85432859
4921524L21Rik	P1P2	chr18	+	CAGE, matched peaks	6603627	6603633	6603627	6603633
4921528I07Rik	ENSMUST00000072612.5	chr9	-	Annotation	114317027	114317027	114317027	114317027
4921530D09Rik	P1P2	chr2	-	CAGE, matched peaks	25617672	25617689	25617636	25617658
4921530L21Rik	P1P2	chr14	+	CAGE, matched peaks	95881223	95881241	95881223	95881241
4921536K21Rik	P1P2	chr11	-	CAGE, matched peaks	3895110	3895136	3895085	3895104
4921539E11Rik	P1P2	chr4	-	CAGE, matched peaks	103290853	103290870	103290853	103290870
4922501C03Rik	P1P2	chr9	-	CAGE, matched peaks	87255463	87255522	87255282	87255301
4922501L14Rik	ENSMUST00000051862.6	chr3	+	CAGE, robust peak	154711085	154711096	154711151	154711162
4922502B01Rik	P1P2	chr8	-	CAGE, primary peaks	109251698	109251713	109251686	109251696
4922502D21Rik	P1P2	chr6	-	CAGE, matched peaks	129331738	129331779	129331786	129331791
4922505E12Rik	P1P2	chr1	-	CAGE, matched peaks	182749175	182749189	182749175	182749189
4930402F06Rik	P1P2	chr2	-	CAGE, matched peaks	35397174	35397208	35397174	35397208
4930402H24Rik	P1P2	chr2	-	CAGE, matched peaks	130840091	130840150	130840060	130840082
4930402K13Rik	P1P2	chrX	+	CAGE, matched peaks	9104610	9104617	9104589	9104593
4930404A10Rik	P1P2	chr11	+	CAGE, matched peaks	54370598	54370613	54370616	54370623
4930404H24Rik	P1P2	chr2	+	CAGE, primary peaks	153492695	153492734	153492786	153492822
4930404N11Rik	P1P2	chr10	-	CAGE, matched peaks	81364846	81364859	81365807	81365825
4930407I10Rik	P1P2	chr15	+	CAGE, matched peaks	82059144	82059158	82059137	82059140
4930408O17Rik	ENSMUST00000021520.1	chr12	+	Annotation	104865329	104865329	104865329	104865329
4930412D23Rik	P1P2	chrX	-	CAGE, matched peaks	127736542	127736553	127736561	127736570
4930412O13Rik	P1P2	chr2	+	CAGE, matched peaks	9881195	9881216	9881152	9881170
4930415F15Rik	P1P2	chr11	+	CAGE, matched peaks	11462079	11462103	11462106	11462120
4930415L06Rik	ENSMUST00000088146.2	chrX	-	Annotation	89932851	89932851	89932851	89932851
4930415O20Rik	P1P2	chr15	+	CAGE, matched peaks	98571007	98571026	98571040	98571045
4930422G04Rik	P1P2	chr3	+	CAGE, matched peaks	127553462	127553512	127553462	127553512
4930423O20Rik	ENSMUST00000072455.4	chr16	-	Annotation	70382384	70382384	70382384	70382384
4930425F17Rik	ENSMUST00000077150.4	chr2	+	Annotation	131647824	131647824	131647824	131647824
4930426L09Rik	P1P2	chr2	+	CAGE, matched peaks	18998314	18998316	18998314	18998316
4930427A07Rik	P1P2	chr12	+	CAGE, matched peaks	113156403	113156442	113156447	113156452
4930428D18Rik	P1P2	chrX	+	CAGE, matched peaks	76393361	76393372	76393352	76393359
4930429B21Rik	P1P2	chr3	+	CAGE, matched peaks	32365337	32365352	32365337	32365352
4930430A15Rik	P1P2	chr2	-	CAGE, matched peaks	111229558	111229612	111229558	111229612
4930430D24Rik	P1P2	chrX	-	CAGE, matched peaks	38043105	38043137	38043105	38043137
4930430F08Rik	P1P2	chr10	-	CAGE, matched peaks	100589205	100589269	100589202	100589203
4930430O22Rik	P1P2	chr5	-	CAGE, matched peaks	115436546	115436557	115436546	115436557
4930431F12Rik	ENSMUST00000079389.5	chr5	+	Annotation	44966582	44966582	44966582	44966582
4930432E11Rik	ENSMUST00000053635.3	chr7	+	Annotation	29560514	29560514	29560514	29560514
4930432K09Rik	P1P2	chr5	+	CAGE, matched peaks	87825675	87825754	87825675	87825754
4930432K21Rik	P1P2	chr8	+	CAGE, matched peaks	84148304	84148321	84148038	84148057
4930432M17Rik	ENSMUST00000098646.3	chr3	+	Annotation	121671316	121671316	121671316	121671316
4930433I11Rik	P1P2	chr7	+	CAGE, matched peaks	40987549	40987570	40987576	40987590
4930433N12Rik	P1P2	chr9	-	CAGE, matched peaks	3199809	3199819	3199809	3199819
4930435E12Rik	P1P2	chr16	-	CAGE, matched peaks	38828756	38828770	38828725	38828736
4930435H24Rik	ENSMUST00000030975.5	chr5	-	Annotation	45169563	45169563	45169563	45169563
4930438A08Rik	P1P2	chr11	+	CAGE, primary peaks	58274806	58274856	58274806	58274856
4930442H23Rik	ENSMUST00000056086.4	chr10	-	Annotation	81183848	81183848	81183848	81183848
4930444G20Rik	P1P2	chr10	-	CAGE, matched peaks	22068538	22068546	22068538	22068546
4930444P10Rik	P1P2	chr1	-	CAGE, matched peaks	16093286	16093341	16093101	16093115
4930447A16Rik	ENSMUST00000022897.1	chr15	+	Annotation	37425553	37425553	37425553	37425553
4930447C04Rik	P1P2	chr12	-	CAGE, matched peaks	72917872	72917942	72917850	72917865
4930447F04Rik	P1P2	chrX	-	CAGE, matched peaks	66304143	66304165	66304114	66304121
4930449A18Rik	P1P2	chr3	+	CAGE, primary peaks	59777801	59777827	59777801	59777827
4930449E01Rik	ENSMUST00000022711.1	chr14	+	Annotation	105498787	105498787	105498787	105498787
4930449I24Rik	ENSMUST00000110598.1	chr5	+	Annotation	146502427	146502427	146502427	146502427
4930451C15Rik	P1P2	chr16	-	CAGE, matched peaks	17561240	17561254	17561240	17561254
4930451G09Rik	ENSMUST00000090457.5	chr16	+	Annotation	4968935	4968935	4968935	4968935
4930451I11Rik	P1P2	chr7	-	CAGE, matched peaks	126831466	126831481	126831466	126831481
4930452B06Rik	P1P2	chr14	-	CAGE, matched peaks	8666236	8666279	8666203	8666235
4930453N24Rik	P1P2	chr16	-	CAGE, matched peaks	64770916	64770971	64771146	64771184
4930455H04Rik	P1P2	chr3	+	CAGE, matched peaks	116968266	116968289	116968266	116968289
4930467E23Rik	ENSMUST00000098909.3	chr8	+	Annotation	19729745	19729745	19729745	19729745
4930468A15Rik	P1P2	chrX	-	CAGE, matched peaks	76602896	76602945	76602896	76602945
4930470P17Rik	P1P2	chr2	-	CAGE, matched peaks	170601993	170602022	170601993	170602022
4930474N05Rik	P1P2	chr14	+	CAGE, matched peaks	36094960	36094967	36094960	36094967
4930480E11Rik	P1P2	chrX	+	CAGE, matched peaks	78369636	78369671	78369636	78369671
4930481A15Rik	P1P2	chr19	+	CAGE, matched peaks	5406864	5406880	5406849	5406862
4930486L24Rik	P1P2	chr13	-	CAGE, matched peaks	60864373	60864437	60864373	60864437
4930500M09Rik	P1P2	chr1	+	CAGE, primary peaks	170214826	170214863	170214765	170214769
4930502E18Rik	P1P2	chrX	+	CAGE, matched peaks	53724795	53724815	53724795	53724815
4930503B20Rik	P1P2	chr3	-	CAGE, matched peaks	146651304	146651327	146651291	146651298
4930503E14Rik	ENSMUST00000100688.2	chr14	-	Annotation	44171370	44171370	44171370	44171370
4930503L19Rik	P1P2	chr18	-	CAGE, matched peaks	70472429	70472520	70472339	70472408
4930504O13Rik	P1P2	chr11	-	CAGE, matched peaks	58452919	58452950	58452919	58452950
4930505A04Rik	P1P2	chr11	-	CAGE, matched peaks	30471792	30471820	30471874	30471886
4930506M07Rik	P1P2	chr19	-	CAGE, matched peaks	59075610	59075644	59075610	59075644
4930507D05Rik	P1P2	chr10	+	CAGE, matched peaks	62449151	62449200	62449469	62449474
4930510E17Rik	ENSMUST00000034550.3	chr9	+	Annotation	53264614	53264614	53264614	53264614
4930511M11Rik	P1P2	chr5	+	CAGE, matched peaks	3657172	3657186	3657187	3657205
4930512B01Rik	P1P2	chr12	+	CAGE, primary peaks	69789874	69789909	69789874	69789909
4930512M02Rik	ENSMUST00000081896.4	chr11	-	Annotation	11627823	11627823	11627823	11627823
4930513O06Rik	P1P2	chrX	+	CAGE, matched peaks	139086226	139086250	139086226	139086250
4930516K23Rik	P1P2	chr7	-	CAGE, primary peaks	104137373	104137404	104137373	104137404
4930518I15Rik	P1P2	chr2	-	CAGE, primary peaks	156857943	156857947	156857943	156857947
4930519G04Rik	P1	chr5	+	CAGE, matched peaks	114865465	114865480	114865465	114865480
4930519G04Rik	P2	chr5	+	CAGE, matched peaks	114853708	114853721	114853708	114853721
4930519P11Rik	P1P2	chr2	-	CAGE, primary peaks	154613380	154613416	154613425	154613444
4930522H14Rik	P1P2	chr4	-	CAGE, matched peaks	109531198	109531212	109531226	109531232
4930522L14Rik	P1P2	chr5	-	CAGE, primary peaks	109751989	109751995	109751989	109751995
4930523C07Rik	P1P2	chr1	+	CAGE, matched peaks	160044374	160044452	160044374	160044452
4930524B15Rik	P1P2	chr11	+	CAGE, matched peaks	31965542	31965597	31965604	31965611
4930524J08Rik	P1P2	chr5	+	CAGE, primary peaks	99978511	99978567	99978511	99978567
4930524N10Rik	ENSMUST00000082357.1	chrX	-	Annotation	154343391	154343391	154343391	154343391
4930525M21RIK	P1P2	chrX	-	CAGE, primary peaks	38018808	38018852	38018808	38018852
4930526D03Rik	P1P2	chr2	-	CAGE, matched peaks	181698433	181698447	181698433	181698447
4930529M08Rik	P1P2	chr2	+	CAGE, matched peaks	145934776	145934797	145934800	145934813
4930533K18Rik	P1P2	chr10	+	CAGE, primary peaks	70868691	70868693	70868691	70868693
4930533L02Rik	P1P2	chr7	+	CAGE, matched peaks	125318334	125318343	125318334	125318343
4930535I16Rik	ENSMUST00000181410.1	chr4	-	CAGE, robust peak	123918047	123918050	123917921	123917922
4930538K18Rik	P1P2	chr4	-	CAGE, matched peaks	119218165	119218183	119218165	119218183
4930539E08Rik	P1P2	chr17	-	CAGE, matched peaks	28915314	28915330	28915314	28915330
4930542C12Rik	P1P2	chr9	-	CAGE, primary peaks	78396222	78396235	78396181	78396189
4930544D05Rik	P1P2	chr11	+	CAGE, matched peaks	70615888	70615900	70615888	70615900
4930544G11Rik	P1P2	chr6	+	CAGE, matched peaks	65952561	65952621	65952550	65952553
4930544L04Rik	P1P2	chr7	+	CAGE, primary peaks	135396330	135396362	135396330	135396362
4930546C10Rik	ENSMUST00000025428.5	chr18	-	Annotation	68950140	68950140	68950140	68950140
4930546H06Rik	P1P2	chr17	+	CAGE, primary peaks	17830876	17830880	17831409	17831432
4930547C10Rik	P1P2	chr4	+	CAGE, matched peaks	52596285	52596299	52596285	52596299
4930548G14Rik	ENSMUST00000060825.5	chr15	+	Annotation	46625455	46625455	46625455	46625455
4930548H24Rik	P1P2	chr5	+	CAGE, matched peaks	31485881	31485891	31485858	31485865
4930549C01Rik	P1P2	chr4	+	CAGE, matched peaks	136610431	136610451	136610473	136610476
4930550C14Rik	P1P2	chr9	+	CAGE, matched peaks	53405280	53405323	53405274	53405279
4930550L24Rik	P1P2	chrX	+	CAGE, matched peaks	58911472	58911488	58911503	58911513
4930553J12Rik	P1P2	chr16	+	CAGE, primary peaks	88820047	88820050	88820047	88820050
4930553M12Rik	P1P2	chr4	-	CAGE, primary peaks	88868396	88868400	88868387	88868392
4930555F03Rik	ENSMUST00000163925.1	chr8	+	Annotation	49463322	49463322	49463322	49463322
4930555G01Rik	ENSMUST00000112770.2	chr14	+	Annotation	5050628	5050628	5050628	5050628
4930556J24Rik	P1P2	chr11	-	CAGE, matched peaks	3976778	3976781	3976778	3976781
4930557A04Rik	P1P2	chrX	+	CAGE, matched peaks	9849707	9849710	9849707	9849710
4930558K02Rik	P1P2	chr1	-	CAGE, matched peaks	161979656	161979681	161979656	161979681
4930562C15Rik	P1P2	chr16	+	CAGE, matched peaks	4835432	4835457	4835406	4835422
4930562F07Rik	P1P2	chr1	-	CAGE, matched peaks	160077917	160077924	160077917	160077924
4930563D23Rik	P1P2	chr16	-	CAGE, matched peaks	92321425	92321446	92321406	92321422
4930563I02Rik	P1P2	chr14	+	CAGE, primary peaks	60087529	60087546	60087502	60087514
4930564B18Rik	P1P2	chr14	+	CAGE, matched peaks	75642219	75642227	75642258	75642266
4930564D02Rik	P1P2	chr3	+	CAGE, matched peaks	105066840	105066847	105066811	105066816
4930566N20Rik	ENSMUST00000067993.2	chr3	-	Annotation	157208859	157208859	157208859	157208859
4930567H17Rik	ENSMUST00000092405.3	chrX	-	Annotation	70394739	70394739	70394739	70394739
4930568D16Rik	P1P2	chr2	-	CAGE, matched peaks	35367716	35367726	35367700	35367709
4930569F06Rik	ENSMUST00000036821.3	chr5	+	Annotation	116821453	116821453	116821453	116821453
4930570N19Rik	P1P2	chr14	-	CAGE, primary peaks	26638062	26638084	26638103	26638112
4930571K23Rik	P1P2	chr7	+	CAGE, matched peaks	125368986	125369003	125368986	125369003
4930572O03Rik	ENSMUST00000092696.4	chr5	-	Annotation	15657058	15657058	15657058	15657058
4930578C19Rik	P1P2	chrX	-	CAGE, matched peaks	18461285	18461323	18461385	18461402
4930578G10Rik	ENSMUST00000068158.3	chr4	+	Annotation	42735544	42735544	42735544	42735544
4930578G10Rik	ENSMUST00000107984.1	chr4	+	Annotation	42735911	42735911	42735911	42735911
4930578I06Rik	P1P2	chr14	-	CAGE, matched peaks	63987739	63987767	63987774	63987793
4930578I07Rik	ENSMUST00000052898.3	chr14	+	Annotation	66937364	66937364	66937364	66937364
4930579C12Rik	P1P2	chr9	-	CAGE, primary peaks	89177883	89177888	89177883	89177888
4930579F01Rik	P1P2	chr3	-	CAGE, matched peaks	138186700	138186732	138186741	138186748
4930579G24Rik	P1P2	chr3	+	CAGE, matched peaks	79629074	79629115	79629117	79629134
4930579K19Rik	P1P2	chr9	-	CAGE, matched peaks	98563580	98563620	98563556	98563565
4930583I09Rik	ENSMUST00000024896.3	chr17	-	Annotation	64836070	64836070	64836070	64836070
4930584F24Rik	P1P2	chr5	-	CAGE, matched peaks	26493308	26493318	26493308	26493318
4930589L23Rik	P1P2	chr3	+	CAGE, matched peaks	79568200	79568212	79568307	79568310
4930590J08Rik	P1P2	chr6	+	CAGE, matched peaks	91904212	91904273	91904276	91904281
4930595D18Rik	P1P2	chr12	-	CAGE, primary peaks	111184458	111184508	111184458	111184508
4930595M18Rik	P1P2	chrX	-	CAGE, matched peaks	81458096	81458136	81458096	81458136
4930596D02Rik	P1P2	chr14	-	CAGE, matched peaks	35811965	35811999	35811965	35811999
4930597O21Rik	P1P2	chr6	-	CAGE, matched peaks	66896515	66896521	66896977	66896978
4931400O07Rik	P1P2	chrX	+	CAGE, matched peaks	62468020	62468026	62468033	62468038
4931406B18Rik	P1P2	chr7	-	CAGE, matched peaks	43505926	43505944	43505910	43505919
4931406C07Rik	P1P2	chr9	-	CAGE, matched peaks	15306116	15306159	15306116	15306159
4931406P16Rik	P1P2	chr7	-	CAGE, matched peaks	34313531	34313568	34313508	34313528
4931408C20Rik	P1P2	chr1	-	CAGE, matched peaks	26687458	26687462	26687458	26687462
4931409K22Rik	P1P2	chr5	-	CAGE, matched peaks	24555401	24555421	24555428	24555440
4931414P19Rik	P1P2	chr14	-	CAGE, matched peaks	54605909	54605935	54605905	54605908
4931417E11Rik	P1P2	chr6	-	CAGE, matched peaks	73469577	73469647	73469577	73469647
4931422A03Rik	P1P2	chr2	-	CAGE, primary peaks	104028287	104028337	104028271	104028274
4931423N10Rik	P1P2	chr2	+	CAGE, matched peaks	23207470	23207493	23207470	23207493
4931428F04Rik	P1P2	chr8	-	CAGE, matched peaks	105289465	105289541	105289068	105289083
4931428L18Rik	P1P2	chr1	-	CAGE, matched peaks	31222644	31222677	31222627	31222643
4931429I11Rik	P1P2	chr9	-	CAGE, matched peaks	40964534	40964545	40964534	40964545
4931429L15Rik	P1P2	chr9	-	CAGE, matched peaks	46315921	46315948	46315921	46315948
4931429P17Rik	P1P2	chr13	-	CAGE, matched peaks	48018607	48018608	48018607	48018608
4931431F19Rik	P1P2	chr7	-	CAGE, matched peaks	104129792	104129819	104129792	104129819
4931440F15Rik	P1P2	chr11	-	CAGE, matched peaks	29825649	29825680	29825649	29825680
4931440L10Rik	P1P2	chr1	-	CAGE, matched peaks	134549663	134549687	134549609	134549616
4931440P22Rik	P1P2	chr3	-	CAGE, matched peaks	65528274	65528299	65528189	65528226
4932411E22Rik	P1P2	chr11	-	CAGE, matched peaks	89418903	89418948	89418903	89418948
4932411N23Rik	ENSMUST00000081074.4	chrX	-	Annotation	126815867	126815867	126815867	126815867
4932411N23Rik	ENSMUST00000180241.1	chrX	-	Annotation	126834003	126834003	126834003	126834003
4932414N04Rik	P1P2	chr2	+	CAGE, matched peaks	68657874	68657893	68657874	68657893
4932415D10Rik	ENSMUST00000171401.1	chr10	-	Annotation	82285277	82285277	82285277	82285277
4932418E24Rik	P1P2	chr2	-	CAGE, matched peaks	26294598	26294625	26294579	26294588
4932427H20Rik	ENSMUST00000181138.1	chr9	+	Annotation	88438597	88438597	88438597	88438597
4932429P05Rik	P1P2	chrX	+	CAGE, matched peaks	89752242	89752280	89752242	89752280
4932431P20Rik	P1P2	chr7	+	CAGE, primary peaks	29519158	29519169	29519146	29519156
4932438A13Rik	P1P2	chr3	+	CAGE, matched peaks	36863102	36863147	36863148	36863164
4932438H23Rik	P1P2	chr16	-	CAGE, matched peaks	91069095	91069106	91069142	91069159
4932442E05Rik	ENSMUST00000059966.4	chr10	+	Annotation	118860825	118860825	118860825	118860825
4932442L08Rik	P1P2	chrX	-	CAGE, primary peaks	94365858	94365859	94365960	94365966
4932443I19Rik	P1P2	chr8	+	CAGE, matched peaks	13705884	13705952	13705884	13705952
4933400A11Rik	P1P2	chrX	-	CAGE, matched peaks	169779609	169779621	169779630	169779639
4933402D24Rik	P1P2	chr1	-	CAGE, primary peaks	63769227	63769234	63769260	63769262
4933402E13Rik	P1P2	chrX	+	CAGE, matched peaks	62287164	62287193	62287164	62287193
4933402J07Rik	P1P2	chr8	+	CAGE, matched peaks	87563876	87563914	87563846	87563869
4933402N03Rik	P1P2	chr7	-	CAGE, matched peaks	131146306	131146322	131146291	131146299
4933402N22Rik	ENSMUST00000170301.1	chr5	+	Annotation	11918042	11918042	11918042	11918042
4933402P03Rik	P1P2	chr11	-	CAGE, matched peaks	69818457	69818468	69818475	69818492
4933403O08Rik	ENSMUST00000152343.1	chrX	+	Annotation	112239048	112239048	112239048	112239048
4933403O08Rik	ENSMUST00000164272.2	chrX	+	Annotation	112240473	112240473	112240473	112240473
4933405L10Rik	P1P2	chr8	+	CAGE, matched peaks	105708270	105708302	105708251	105708261
4933405O20Rik	P1P2	chr7	+	CAGE, matched peaks	50599180	50599201	50599204	50599218
4933406J08Rik	P1P2	chr2	+	CAGE, matched peaks	122186268	122186285	122186374	122186389
4933406M09Rik	P1P2	chr1	+	CAGE, matched peaks	134385938	134385943	134385938	134385943
4933406P04Rik	P1P2	chr10	-	CAGE, matched peaks	20312239	20312278	20312280	20312299
4933407L21Rik	P1P2	chr1	+	CAGE, matched peaks	85928535	85928557	85928523	85928533
4933408B17Rik	ENSMUST00000056932.2	chr18	-	Annotation	34597467	34597467	34597467	34597467
4933408J17Rik	ENSMUST00000181835.1	chr10	+	Annotation	93589412	93589412	93589412	93589412
4933409G03Rik	P1P2	chr2	+	CAGE, matched peaks	68582428	68582457	68582409	68582416
4933411G06Rik	P1P2	chr10	-	CAGE, matched peaks	51757189	51757201	51757158	51757170
4933411G11Rik	P1P2	chr5	+	CAGE, matched peaks	143181010	143181028	143180921	143180962
4933411K16Rik	P1P2	chr19	+	CAGE, matched peaks	42052240	42052258	42052240	42052258
4933411K20Rik	P1	chr8	+	CAGE, matched peaks	46163675	46163729	46163675	46163729
4933411K20Rik	P2	chr8	+	CAGE, matched peaks	46151749	46151781	46151749	46151781
4933412E24Rik	P1P2	chr15	-	CAGE, matched peaks	60016588	60016623	60016588	60016623
4933413G19Rik	P1P2	chr6	+	CAGE, matched peaks	128375476	128375512	128375476	128375512
4933414I15Rik	P1P2	chr11	-	CAGE, primary peaks	50943713	50943756	50943622	50943661
4933415A04Rik	P1P2	chr11	+	CAGE, matched peaks	43587068	43587072	43587068	43587072
4933415F23Rik	P1P2	chr1	-	CAGE, matched peaks	23102243	23102266	23102243	23102266
4933416C03Rik	P1P2	chr10	-	CAGE, matched peaks	116113889	116113933	116113889	116113933
4933417A18Rik	P1P2	chr13	+	CAGE, matched peaks	34924438	34924455	34924413	34924426
4933421I07Rik	P1P2	chr7	-	CAGE, matched peaks	42448079	42448112	42448079	42448112
4933422H20Rik	P1P2	chr11	+	CAGE, matched peaks	115440540	115440554	115440515	115440524
4933425L06Rik	P1P2	chr13	+	CAGE, matched peaks	105082130	105082152	105082117	105082127
4933426M11Rik	P1P2	chr12	+	CAGE, matched peaks	80790547	80790574	80790584	80790595
4933427D06Rik	P1P2	chr6	+	CAGE, matched peaks	89096103	89096115	89096154	89096163
4933427D14Rik	P1P2	chr11	-	CAGE, matched peaks	72207213	72207279	72207413	72207488
4933427E11Rik	P1P2	chr15	+	CAGE, matched peaks	74709369	74709398	74709369	74709398
4933427G17Rik	P1P2	chr7	+	CAGE, matched peaks	120982521	120982546	120982496	120982514
4933427I04Rik	P1P2	chr4	+	CAGE, primary peaks	123859651	123859700	123859651	123859700
4933428G20Rik	P1P2	chr11	-	CAGE, primary peaks	97500350	97500368	97500422	97500452
4933428M09Rik	P1P2	chrX	+	CAGE, matched peaks	139179207	139179232	139179243	139179246
4933429H19Rik	ENSMUST00000180833.1	chr3	-	CAGE, robust peak	30793549	30793595	30793406	30793414
4933430I17Rik	P1P2	chr4	+	CAGE, matched peaks	62525107	62525150	62525351	62525371
4933433C11Rik	P1P2	chr2	-	CAGE, matched peaks	25214581	25214608	25214616	25214623
4933434E20Rik	P1P2	chr3	+	CAGE, matched peaks	90052921	90052936	90052824	90052857
4933434I20Rik	P1P2	chr8	+	CAGE, matched peaks	83348451	83348481	83348438	83348450
4933436I01Rik	P1P2	chrX	-	CAGE, matched peaks	67921430	67921438	67921430	67921438
4933440M02Rik	P1P2	chr7	-	CAGE, primary peaks	125349745	125349783	125349784	125349814
4933440N22Rik	P1P2	chr6	-	CAGE, primary peaks	117907753	117907761	117907753	117907761
5031410I06Rik	ENSMUST00000063524.2	chr5	-	Annotation	26105361	26105361	26105361	26105361
5031414D18Rik	P1P2	chr14	+	CAGE, matched peaks	75016048	75016074	75016028	75016045
5031425E22Rik	P1P2	chr5	-	CAGE, matched peaks	23434307	23434359	23434307	23434359
5031434C07Rik	ENSMUST00000053559.4	chr6	-	Annotation	112288836	112288836	112288836	112288836
5031439G07Rik	P1	chr15	-	CAGE, matched peaks	84987958	84988018	84987958	84988018
5031439G07Rik	P2	chr15	-	CAGE, matched peaks	84960943	84960971	84960943	84960971
5033411D12Rik	P1P2	chr13	-	CAGE, matched peaks	17694729	17694786	17694729	17694786
5033430I15Rik	P1P2	chr13	+	CAGE, matched peaks	45965211	45965231	45965232	45965284
5330417C22Rik	P1P2	chr3	-	CAGE, matched peaks	108536466	108536522	108536610	108536629
5330417H12Rik	ENSMUST00000060348.2	chr7	-	Annotation	107625160	107625160	107625160	107625160
5330426P16Rik	P1P2	chr16	-	CAGE, matched peaks	50732707	50732775	50732680	50732701
5330438I03Rik	ENSMUST00000168347.1	chr1	-	Annotation	166309584	166309584	166309584	166309584
5430401F13Rik	ENSMUST00000075020.3	chr6	+	Annotation	131486399	131486399	131486399	131486399
5430401F13Rik	ENSMUST00000179562.1	chr6	+	Annotation	131543761	131543761	131543761	131543761
5430402E10Rik	ENSMUST00000063127.3	chrX	-	Annotation	77925061	77925061	77925061	77925061
5430403G16Rik	P1P2	chr5	-	CAGE, primary peaks	109690819	109690857	109690819	109690857
5430419D17Rik	P1P2	chr7	+	CAGE, matched peaks	131174400	131174403	131174400	131174403
5430421N21Rik	P1	chr15	-	CAGE, matched peaks	101491509	101491514	101491509	101491514
5430421N21Rik	P2	chr15	-	CAGE, matched peaks	101488095	101488112	101488095	101488112
5430427O19Rik	P1P2	chrX	+	CAGE, matched peaks	85870266	85870297	85870221	85870251
5430435G22Rik	P1P2	chr1	+	CAGE, matched peaks	131688670	131688734	131688670	131688734
5530400C23Rik	ENSMUST00000048459.6	chr6	+	Annotation	133292215	133292215	133292215	133292215
5530401A14Rik	ENSMUST00000021044.3	chr11	+	Annotation	81860678	81860678	81860678	81860678
5730409E04Rik	P1P2	chr4	+	CAGE, matched peaks	126609819	126609896	126609899	126609911
5730455P16Rik	P1P2	chr11	-	CAGE, matched peaks	80377975	80378025	80377961	80377974
5730460C07Rik	ENSMUST00000081193.1	chr3	-	Annotation	153792086	153792086	153792086	153792086
5730507C01Rik	P1P2	chr12	+	CAGE, matched peaks	18514462	18514487	18514435	18514439
5730508B09Rik	P1P2	chr3	-	CAGE, matched peaks	127896271	127896337	127896247	127896270
5730522E02Rik	P1P2	chr11	-	CAGE, matched peaks	26210553	26210585	26210637	26210650
5730559C18Rik	P1	chr1	-	CAGE, matched peaks	136230307	136230332	136230307	136230332
5730559C18Rik	P2	chr1	-	CAGE, matched peaks	136234053	136234080	136234053	136234080
5730596B20Rik	P1P2	chr6	+	CAGE, primary peaks	52177152	52177156	52177342	52177385
5830403L16Rik	P1P2	chr1	-	CAGE, matched peaks	153851189	153851198	153851189	153851198
5830411N06Rik	P1P2	chr7	+	CAGE, matched peaks	140247267	140247314	140247267	140247314
5830415F09Rik	P1P2	chr4	-	CAGE, matched peaks	46389391	46389456	46389370	46389377
5830418K08Rik	P1P2	chr9	-	CAGE, matched peaks	15357692	15357759	15357663	15357674
5830454E08Rik	P1P2	chr9	+	CAGE, primary peaks	120577346	120577374	120577346	120577374
5830462I19Rik	ENSMUST00000168137.1	chr9	-	Annotation	110375429	110375429	110375429	110375429
5830472F04Rik	ENSMUST00000097661.3	chr1	+	Annotation	87796466	87796466	87796466	87796466
5830473C10Rik	P1P2	chr5	+	CAGE, matched peaks	90561064	90561078	90561064	90561078
5930403N24Rik	P1P2	chr10	+	CAGE, primary peaks	37139530	37139536	37139336	37139347
5930422O12Rik	ENSMUST00000059351.7	chr8	+	Annotation	33428708	33428708	33428708	33428708
6030408B16Rik	P1P2	chr15	+	CAGE, matched peaks	101293218	101293237	101293196	101293209
6030419C18Rik	P1P2	chr9	+	CAGE, matched peaks	58488083	58488110	58488083	58488110
6030445D17Rik	P1P2	chr4	+	CAGE, primary peaks	136462262	136462283	136462114	136462120
6030452D12Rik	ENSMUST00000066875.7	chr8	+	Annotation	106500521	106500521	106500521	106500521
6030458C11Rik	P1P2	chr15	-	CAGE, matched peaks	12824605	12824654	12824584	12824604
6030468B19Rik	P1P2	chr11	+	CAGE, matched peaks	117797726	117797748	117797707	117797723
6030469F06Rik	ENSMUST00000179160.1	chr12	+	Annotation	31184622	31184622	31184622	31184622
6030498E09Rik	P1P2	chrX	+	CAGE, matched peaks	38772724	38772741	38772756	38772762
6330403A02Rik	P1P2	chr1	-	CAGE, matched peaks	180483410	180483485	180483719	180483730
6330403L08Rik	P1P2	chr5	+	CAGE, primary peaks	138995038	138995066	138995038	138995066
6330408A02Rik	P1P2	chr7	-	CAGE, matched peaks	13278661	13278708	13278420	13278449
6330409D20Rik	P1P2	chr2	-	CAGE, matched peaks	32741329	32741372	32741329	32741372
6330416G13Rik	P1P2	chr4	+	CAGE, matched peaks	63558748	63558859	63558545	63558594
6330419J24Rik	P1P2	chrX	+	CAGE, primary peaks	56374624	56374627	56374516	56374547
6330444E15Rik	ENSMUST00000063585.2	chr7	+	Annotation	29578874	29578874	29578874	29578874
6430503K07Rik	P1P2	chr2	+	CAGE, primary peaks	147187403	147187435	147187403	147187435
6430531B16Rik	P1P2	chr7	-	CAGE, matched peaks	139978709	139978747	139978748	139978768
6430548M08Rik	P1P2	chr8	+	CAGE, matched peaks	120114144	120114176	120114127	120114135
6430550D23Rik	P1P2	chr2	-	CAGE, matched peaks	156007905	156007923	156007905	156007923
6430571L13Rik	P1P2	chr9	+	CAGE, matched peaks	107340593	107340648	107340558	107340569
6430573F11Rik	P1P2	chr8	+	CAGE, matched peaks	36458110	36458159	36458161	36458206
6530403G13Rik	P1P2	chr10	-	CAGE, primary peaks	7792837	7792856	7792795	7792833
6530409C15Rik	P1P2	chr6	+	CAGE, matched peaks	28215570	28215585	28215543	28215552
6720489N17Rik	P1P2	chr13	-	CAGE, matched peaks	62624135	62624182	62624135	62624182
6820408C15Rik	P1P2	chr2	+	CAGE, matched peaks	152427639	152427699	152427612	152427638
7420426K07Rik	P1P2	chr9	+	CAGE, matched peaks	98903118	98903119	98903118	98903119
7420461P10Rik	P1P2	chr1	-	CAGE, matched peaks	162658175	162658177	162658175	162658177
7530416G11Rik	ENSMUST00000178942.1	chr15	-	Annotation	85503226	85503226	85503226	85503226
8030411F24Rik	P1P2	chr2	+	CAGE, matched peaks	148782050	148782072	148782086	148782108
8030423J24Rik	ENSMUST00000022091.3	chr13	+	Annotation	70882947	70882947	70882947	70882947
8030462N17Rik	P1P2	chr18	-	CAGE, matched peaks	77713916	77713973	77713978	77714002
8030474K03Rik	P1P2	chrX	+	CAGE, matched peaks	101794644	101794680	101794627	101794642
8430408G22Rik	P1P2	chr6	+	CAGE, matched peaks	116650674	116650690	116650661	116650666
8430419L09Rik	P1P2	chr6	+	CAGE, matched peaks	135198034	135198062	135198010	135198023
8430423G03Rik	P1P2	chr5	+	CAGE, matched peaks	148950241	148950248	148950281	148950289
8430427H17Rik	ENSMUST00000035346.7	chr2	-	CAGE, robust peak	153530081	153530086	153529894	153529928
8430432A02Rik	P1P2	chr1	+	CAGE, primary peaks	43092521	43092533	43092521	43092533
9030025P20Rik	ENSMUST00000061688.9	chr17	+	Annotation	14978863	14978863	14978863	14978863
9030612E09Rik	P1P2	chr10	+	CAGE, matched peaks	43174684	43174734	43174684	43174734
9030617O03Rik	P1P2	chr12	+	CAGE, matched peaks	100779105	100779137	100779088	100779101
9030619P08Rik	P1P2	chr15	-	CAGE, matched peaks	75431745	75431774	75431745	75431774
9030624G23Rik	P1P2	chr12	-	CAGE, primary peaks	24097206	24097227	24097206	24097227
9030624J02Rik	P1P2	chr7	+	CAGE, matched peaks	118740724	118740754	118740170	118740176
9130008F23Rik	P1P2	chr17	-	CAGE, matched peaks	40880525	40880579	40880598	40880603
9130011E15Rik	P1P2	chr19	-	CAGE, matched peaks	45998479	45998521	45998449	45998478
9130019O22Rik	P1P2	chr7	-	CAGE, matched peaks	127387132	127387151	127387160	127387181
9130023H24Rik	P1P2	chr7	-	CAGE, matched peaks	128238019	128238059	128237984	128237995
9130204L05Rik	ENSMUST00000166173.1	chr3	-	Annotation	91090804	91090804	91090804	91090804
9130213A22Rik	P1P2	chr11	-	CAGE, primary peaks	69122773	69122783	69122773	69122783
9130221H12Rik	ENSMUST00000169914.1	chr7	+	Annotation	25228686	25228686	25228686	25228686
9130230L23Rik	P1P2	chr5	-	CAGE, matched peaks	66004278	66004291	66004278	66004291
9130401M01Rik	ENSMUST00000100655.3	chr15	-	CAGE, robust peak	58034336	58034349	58034208	58034224
9130409I23Rik	P1P2	chr1	+	CAGE, matched peaks	181051249	181051266	181051232	181051242
9230009I02Rik	ENSMUST00000101255.1	chr11	+	Annotation	51085086	51085086	51085086	51085086
9230019H11Rik	ENSMUST00000095874.2	chr10	+	Annotation	3119840	3119840	3119840	3119840
9230102O04Rik	P1P2	chr2	-	CAGE, matched peaks	9889586	9889596	9889535	9889544
9230104L09Rik	P1P2	chr2	-	CAGE, matched peaks	148850899	148850954	148850959	148850985
9230104M06Rik	ENSMUST00000180971.1	chr12	+	Annotation	112999963	112999963	112999963	112999963
9230106D20Rik	P1P2	chr10	+	CAGE, primary peaks	19644990	19644994	19644990	19644994
9230109A22Rik	P1P2	chr15	-	CAGE, primary peaks	25149072	25149100	25149072	25149100
9230110C19Rik	P1P2	chr9	-	CAGE, matched peaks	8042785	8042882	8042785	8042882
9230110F15Rik	P1P2	chr9	-	CAGE, matched peaks	35844203	35844219	35844179	35844197
9230112D13Rik	ENSMUST00000022325.1	chr14	-	Annotation	34522800	34522800	34522800	34522800
9230112E08Rik	P1P2	chr2	+	CAGE, primary peaks	180984202	180984212	180984202	180984212
9230113P08Rik	P1P2	chr9	+	CAGE, matched peaks	35908412	35908423	35908412	35908423
9330101J02Rik	P1P2	chr7	-	CAGE, matched peaks	139683797	139683853	139683797	139683853
9330151L19Rik	P1P2	chr12	+	CAGE, matched peaks	69197200	69197253	69197164	69197196
9330154J02Rik	ENSMUST00000069896.6	chr9	-	CAGE, robust peak	85843231	85843233	85843231	85843233
9330159F19Rik	P1P2	chr10	+	CAGE, matched peaks	29211662	29211700	29211662	29211700
9330159N05Rik	ENSMUST00000180541.1	chr5	+	Annotation	93044719	93044719	93044719	93044719
9330160F10Rik	ENSMUST00000101007.2	chr11	-	Annotation	69060482	69060482	69060482	69060482
9330161L09Rik	ENSMUST00000056140.4	chr12	-	Annotation	103407819	103407819	103407819	103407819
9330171B17Rik	P1P2	chr7	+	CAGE, primary peaks	79710377	79710406	79710408	79710423
9330182L06Rik	P1P2	chr5	+	CAGE, matched peaks	9266097	9266202	9266369	9266412
9330182O14Rik	P1P2	chr15	+	CAGE, matched peaks	40134441	40134442	40134441	40134442
9430002A10Rik	P1P2	chr8	+	CAGE, primary peaks	88174380	88174385	88174380	88174385
9430007A20Rik	P1P2	chr4	+	CAGE, matched peaks	144519814	144519835	144519814	144519835
9430015G10Rik	P1P2	chr4	+	CAGE, matched peaks	156110013	156110053	156109971	156110004
9430016H08Rik	P1P2	chr1	+	CAGE, matched peaks	57406728	57406774	57406533	57406571
9430020K01Rik	P1P2	chr18	+	CAGE, matched peaks	4634912	4634974	4634977	4634990
9430023L20Rik	P1P2	chr15	+	CAGE, matched peaks	101284280	101284308	101284176	101284178
9430038I01Rik	P1P2	chr7	-	CAGE, matched peaks	137410717	137410761	137410717	137410761
9430069I07Rik	ENSMUST00000179647.1	chr15	-	Annotation	34356420	34356420	34356420	34356420
9430097D07Rik	P1P2	chr2	-	CAGE, primary peaks	32575715	32575726	32575689	32575698
9530002B09Rik	P1P2	chr4	+	CAGE, matched peaks	122689330	122689369	122689291	122689320
9530003J23Rik	P1P2	chr10	-	CAGE, matched peaks	117238589	117238614	117238647	117238654
9530053A07Rik	P1P2	chr7	+	CAGE, matched peaks	28129804	28129810	28129431	28129458
9530068E07Rik	P1P2	chr11	+	CAGE, matched peaks	52396414	52396449	52396451	52396473
9530077C05Rik	P1P2	chr9	+	CAGE, matched peaks	22411515	22411576	22411579	22411594
9630014M24Rik	ENSMUST00000097595.1	chr18	+	CAGE, robust peak	38601454	38601457	38601605	38601619
9630033F20Rik	P1P2	chr6	-	CAGE, matched peaks	127109517	127109569	127109496	127109507
9630041A04Rik	ENSMUST00000112841.1	chr9	+	Annotation	101938480	101938480	101938480	101938480
9830107B12Rik	P1P2	chr17	-	CAGE, matched peaks	48146234	48146294	48146198	48146209
9830147E19Rik	P1P2	chr7	-	CAGE, matched peaks	42642575	42642609	42642575	42642609
9930012K11Rik	P1P2	chr14	-	CAGE, matched peaks	70159433	70159483	70159416	70159430
9930013L23Rik	P1P2	chr7	-	CAGE, matched peaks	84086494	84086509	84086295	84086330
9930021J03Rik	P1P2	chr19	-	CAGE, matched peaks	29806384	29806435	29806003	29806037
9930022D16Rik	P1P2	chr11	+	CAGE, primary peaks	109413912	109413922	109413912	109413922
9930111J21Rik1	ENSMUST00000097494.2	chr11	-	Annotation	48979380	48979380	48979380	48979380
9930111J21Rik2	P1P2	chr11	-	CAGE, matched peaks	49051213	49051221	49051213	49051221
A130010J15Rik	P1P2	chr1	+	CAGE, matched peaks	193173574	193173595	193173602	193173630
A130050O07Rik	P1P2	chr1	+	CAGE, primary peaks	137928100	137928135	137928100	137928135
A130051J06Rik	ENSMUST00000180649.1	chr15	-	CAGE, robust peak	95791636	95791654	95791636	95791654
A130057D12Rik	ENSMUST00000181896.1	chr9	-	Annotation	75441651	75441651	75441651	75441651
A1bg	P1P2	chr15	-	CAGE, matched peaks	60921280	60921288	60921280	60921288
A1cf	P1P2	chr19	+	CAGE, matched peaks	31868805	31868820	31868805	31868820
A230020J21Rik	ENSMUST00000181050.1	chr1	+	Annotation	191025349	191025349	191025349	191025349
A230046K03Rik	P1P2	chr10	+	CAGE, matched peaks	83543941	83544007	83544012	83544023
A230050P20Rik	P1P2	chr9	+	CAGE, matched peaks	20868628	20868706	20868628	20868706
A230052G05Rik	P1P2	chr8	+	CAGE, primary peaks	70862928	70862952	70863065	70863067
A230060F14Rik	ENSMUST00000181665.1	chr10	-	CAGE, robust peak	86022331	86022353	86022331	86022353
A230065H16Rik	P1P2	chr12	+	CAGE, matched peaks	111406831	111406846	111406815	111406822
A230065N10Rik	P1P2	chr7	-	CAGE, primary peaks	89633121	89633141	89633095	89633105
A230072I06Rik	ENSMUST00000098935.1	chr8	+	Annotation	12278818	12278818	12278818	12278818
A230083G16Rik	P1P2	chr6	+	CAGE, primary peaks	124916623	124916627	124916813	124916818
A2m	P1P2	chr6	+	CAGE, matched peaks	121636218	121636237	121636268	121636279
A330008L17Rik	P1P2	chr8	+	CAGE, primary peaks	99416678	99416681	99416649	99416662
A330017A19Rik	P1P2	chr17	-	CAGE, primary peaks	46890382	46890429	46890298	46890311
A330021E22Rik	P1P2	chr5	-	CAGE, matched peaks	5664196	5664253	5663263	5663294
A330041J22Rik	P1P2	chr9	+	CAGE, primary peaks	86695484	86695488	86695455	86695460
A330050F15Rik	P1P2	chr17	+	CAGE, matched peaks	69439367	69439402	69439321	69439333
A330070K13Rik	P1P2	chr5	-	CAGE, primary peaks	130384596	130384639	130384596	130384639
A3galt2	P1P2	chr4	+	CAGE, matched peaks	128759368	128759408	128759368	128759408
A430005L14Rik	P1P2	chr4	+	CAGE, matched peaks	153957247	153957275	153957230	153957241
A430033K04Rik	P1P2	chr5	+	CAGE, matched peaks	138622838	138622893	138622896	138622905
A430078G23Rik	P1P2	chr8	+	CAGE, matched peaks	3353417	3353468	3353417	3353468
A430093F15Rik	P1P2	chr19	+	CAGE, matched peaks	10740935	10740949	10740935	10740949
A430105I19Rik	P1P2	chr2	-	CAGE, matched peaks	118762607	118762666	118762808	118762824
A4galt	P1P2	chr15	-	CAGE, matched peaks	83251720	83251736	83251720	83251736
A4gnt	P1P2	chr9	+	CAGE, matched peaks	99612468	99612529	99612545	99612557
A530016L24Rik	P1P2	chr12	+	CAGE, matched peaks	112489461	112489479	112489461	112489479
A530021J07Rik	P1P2	chr7	+	CAGE, primary peaks	83148512	83148554	83148512	83148554
A530032D15Rik	ENSMUST00000160792.1	chr1	-	Annotation	85109852	85109852	85109852	85109852
A530053G22Rik	P1P2	chr6	-	CAGE, matched peaks	60403692	60403712	60403692	60403712
A530054K11Rik	P1P2	chr13	-	CAGE, matched peaks	67637776	67637801	67637759	67637771
A530064D06Rik	P1P2	chr17	-	CAGE, matched peaks	48167187	48167218	48167273	48167275
A530084C06Rik	ENSMUST00000170573.1	chr13	-	Annotation	31559332	31559332	31559332	31559332
A530088E08Rik	P1P2	chr17	+	CAGE, matched peaks	32402997	32403027	32402997	32403027
A530099J19Rik	P1P2	chr13	-	CAGE, matched peaks	19732730	19732755	19732730	19732755
A630001G21Rik	P1P2	chr1	-	CAGE, matched peaks	85736525	85736624	85736525	85736624
A630007B06Rik	P1P2	chr19	-	CAGE, matched peaks	56822161	56822220	56822108	56822117
A630010A05Rik	ENSMUST00000100165.3	chr16	+	Annotation	14589208	14589208	14589208	14589208
A630023A22Rik	P1P2	chr14	-	CAGE, matched peaks	34102794	34102819	34102740	34102743
A630033H20Rik	P1P2	chrX	+	CAGE, matched peaks	107149580	107149605	107148904	107148940
A630073D07Rik	P1P2	chr6	-	CAGE, matched peaks	132627512	132627516	132627512	132627516
A630076J17Rik	P1P2	chr3	+	CAGE, primary peaks	107230608	107230617	107230456	107230467
A630081J09Rik	ENSMUST00000179412.1	chr5	-	Annotation	137212388	137212388	137212388	137212388
A630091E08Rik	P1P2	chr7	-	CAGE, primary peaks	98562982	98563004	98562971	98562980
A630095E13Rik	P1P2	chr9	-	CAGE, matched peaks	36638595	36638609	36638595	36638609
A630095N17Rik	P1	chr1	-	CAGE, matched peaks	75223724	75223742	75223724	75223742
A630095N17Rik	P2	chr1	-	CAGE, matched peaks	75232074	75232081	75232074	75232081
A730013G03Rik	P1P2	chr1	-	CAGE, primary peaks	192834557	192834558	192834557	192834558
A730015C16Rik	P1P2	chr4	-	CAGE, primary peaks	108848356	108848405	108848356	108848405
A730017C20Rik	P1P2	chr18	+	CAGE, matched peaks	59062488	59062538	59062344	59062376
A730018C14Rik	P1P2	chr12	-	CAGE, matched peaks	112423164	112423167	112423164	112423167
A730020M07Rik	P1P2	chr3	-	CAGE, matched peaks	121643388	121643419	121643388	121643419
A730045E13Rik	ENSMUST00000066740.4	chr8	+	Annotation	24173903	24173903	24173903	24173903
A730049H05Rik	P1P2	chr6	+	CAGE, primary peaks	92816460	92816483	92816433	92816455
A730061H03Rik	P1P2	chr14	-	CAGE, primary peaks	55560403	55560411	55560425	55560432
A730071L15Rik	ENSMUST00000181545.1	chr11	+	Annotation	6200028	6200028	6200028	6200028
A830005F24Rik	P1P2	chr13	+	CAGE, matched peaks	48513512	48513545	48513557	48513575
A830010M20Rik	P1P2	chr5	+	CAGE, matched peaks	107497762	107497802	107497762	107497802
A830018L16Rik	P1P2	chr1	+	CAGE, matched peaks	11414089	11414146	11414184	11414248
A830031A19Rik	ENSMUST00000068360.1	chr11	-	Annotation	24075053	24075053	24075053	24075053
A830035O19Rik	ENSMUST00000181487.1	chr9	+	Annotation	45954100	45954100	45954100	45954100
A830073O21Rik	P1P2	chr7	-	CAGE, primary peaks	73740896	73740926	73740932	73740951
A830080D01Rik	P1P2	chrX	+	CAGE, matched peaks	159532674	159532748	159532655	159532668
A830092H15Rik	P1P2	chr3	+	CAGE, primary peaks	26331252	26331284	26331174	26331184
A930002H24Rik	ENSMUST00000050753.3	chr17	-	Annotation	63863790	63863790	63863790	63863790
A930003A15Rik	P1P2	chr16	-	CAGE, matched peaks	19884267	19884285	19884231	19884252
A930004D18Rik	P1P2	chr2	-	CAGE, matched peaks	18037718	18037758	18037718	18037758
A930005H10Rik	P1P2	chr3	-	CAGE, matched peaks	115888086	115888137	115888055	115888082
A930009A15Rik	P1P2	chr10	+	CAGE, matched peaks	115570009	115570035	115570041	115570055
A930011G23Rik	P1P2	chr5	-	CAGE, matched peaks	99729039	99729112	99729039	99729112
A930016O22Rik	P1P2	chr7	-	CAGE, primary peaks	19421375	19421389	19421411	19421420
A930017K11Rik	P1P2	chr17	-	CAGE, primary peaks	25952053	25952082	25952673	25952708
A930018M24Rik	P1P2	chr14	-	CAGE, primary peaks	50897472	50897507	50897580	50897592
A930018P22Rik	P1P2	chr2	+	CAGE, matched peaks	104122738	104122774	104122795	104122813
A930033H14Rik	P1P2	chr10	-	CAGE, primary peaks	69212996	69213014	69213092	69213131
A930039A15Rik	P1P2	chr1	+	CAGE, primary peaks	153904808	153904809	153904808	153904809
AA386476	P1P2	chr8	+	CAGE, primary peaks	47675362	47675413	47675362	47675413
AA415398	ENSMUST00000079611.6	chr4	-	Annotation	119538768	119538768	119538768	119538768
AA467197	P1P2	chr2	+	CAGE, matched peaks	122637867	122637923	122637844	122637864
AA474331	P1P2	chr10	-	CAGE, matched peaks	39899187	39899270	39899163	39899184
AA474408	P1P2	chr7	-	CAGE, primary peaks	110061319	110061341	110061353	110061364
AA792892	ENSMUST00000097477.3	chr5	+	Annotation	94339748	94339748	94339748	94339748
AA986860	P1P2	chr1	+	CAGE, matched peaks	130732103	130732135	130732103	130732135
AA987161	P1P2	chr13	-	CAGE, matched peaks	67609634	67609664	67609667	67609695
AB041803	P1P2	chr6	-	CAGE, primary peaks	31218470	31218485	31218421	31218440
AB041806	P1P2	chr4	+	CAGE, primary peaks	138395197	138395210	138395197	138395210
AB099516	P1P2	chr15	+	CAGE, matched peaks	100364563	100364573	100364538	100364551
AB124611	P1P2	chr9	+	CAGE, matched peaks	21526144	21526207	21526222	21526233
AC110575.1	ENSMUST00000168072.1	chr3	-	Annotation	64719601	64719601	64719601	64719601
AC163993.1	ENSMUST00000179171.1	chr19	-	Annotation	28911878	28911878	28911878	28911878
ACE3	P1P2	chr11	+	CAGE, primary peaks	105994635	105994678	105994635	105994678
AF067061	ENSMUST00000181748.1,ENSMUST00000179905.1	chr13	+	Annotation	120263151	120263151	120263151	120263151
AF067063	ENSMUST00000179455.1	chr13	-	Annotation	119828677	119828677	119828677	119828677
AF251705	P1P2	chr11	-	CAGE, matched peaks	115001587	115001638	115001587	115001638
AF366264	P1P2	chr8	-	CAGE, matched peaks	13838557	13838565	13838557	13838565
AF529169	P1P2	chr9	-	CAGE, matched peaks	89623101	89623112	89623081	89623096
AI118078	P1P2	chr9	+	CAGE, matched peaks	55326959	55326980	55326937	55326958
AI182371	P1P2	chr2	-	CAGE, matched peaks	35100677	35100692	35100652	35100665
AI314180	P1P2	chr4	-	CAGE, matched peaks	58912678	58912776	58911913	58911945
AI317395	P1P2	chr10	-	CAGE, matched peaks	40025154	40025171	40025253	40025286
AI413582	P1P2	chr17	-	CAGE, matched peaks	27565678	27565757	27565678	27565757
AI429214	P1P2	chr8	+	CAGE, matched peaks	36993551	36993611	36993551	36993611
AI462493	P1P2	chr19	-	CAGE, matched peaks	8880883	8880928	8880832	8880854
AI464131	P1P2	chr4	-	CAGE, matched peaks	41503046	41503122	41503046	41503122
AI467606	P1P2	chr7	+	CAGE, matched peaks	127091367	127091423	127091426	127091450
AI481877	ENSMUST00000107547.1	chr4	-	Annotation	59138982	59138982	59138982	59138982
AI593442	P1P2	chr9	-	CAGE, matched peaks	52679730	52679787	52679730	52679787
AI597468	P1P2	chr10	+	CAGE, matched peaks	85102758	85102833	85102697	85102719
AI597479	P1P2	chr1	+	CAGE, matched peaks	43098712	43098760	43098692	43098711
AI606181	ENSMUST00000099454.3	chr19	+	Annotation	41593362	41593362	41593362	41593362
AI607873	P1P2	chr1	-	CAGE, matched peaks	173741758	173741786	173741717	173741755
AI661453	P1P2	chr17	+	CAGE, matched peaks	47436616	47436639	47436585	47436595
AI747448	P1P2	chr3	-	CAGE, matched peaks	144932523	144932536	144932523	144932536
AI836003	P1P2	chr15	+	CAGE, matched peaks	98167816	98167873	98167816	98167873
AI837181	P1P2	chr19	+	CAGE, matched peaks	5425121	5425173	5425237	5425248
AI846148	P1P2	chr19	-	CAGE, matched peaks	7382985	7383000	7383029	7383063
AI848285	P1P2	chr15	-	CAGE, matched peaks	82212796	82212812	82212828	82212848
AI987944	P1P2	chr7	-	CAGE, matched peaks	41393319	41393356	41393371	41393379
AK010878	P1P2	chr12	-	CAGE, matched peaks	102757769	102757809	102757899	102757933
AK129341	P1P2	chr9	-	CAGE, matched peaks	8134428	8134480	8134351	8134364
ATF7	P1P2	chr15	-	CAGE, primary peaks	102625436	102625499	102625061	102625100
AU015836	P1P2	chrX	+	CAGE, matched peaks	93968649	93968675	93968649	93968675
AU016765	ENSMUST00000169472.1,ENSMUST00000168379.1	chr17	-	Annotation	64555580	64555580	64555580	64555580
AU018091	P1P2	chr7	-	CAGE, matched peaks	3169093	3169112	3169093	3169112
AU019823	P1P2	chr9	-	CAGE, matched peaks	50617228	50617289	50617428	50617467
AU021092	P1P2	chr16	-	CAGE, matched peaks	5222257	5222299	5222369	5222380
AU022252	P1P2	chr4	-	CAGE, matched peaks	119232661	119232717	119232722	119232728
AU022751	P1P2	chrX	-	CAGE, matched peaks	6083415	6083423	6083404	6083412
AU023871	P1P2	chr17	-	CAGE, matched peaks	35066171	35066189	35066194	35066205
AU040320	P1P2	chr4	+	CAGE, matched peaks	126753788	126753835	126753538	126753585
AU041133	P1P2	chr10	+	CAGE, matched peaks	82127998	82128020	82128024	82128046
AV320801	ENSMUST00000068340.2	chrX	+	Annotation	135494587	135494587	135494587	135494587
AW011738	P1P2	chr4	+	CAGE, matched peaks	156203292	156203310	156203292	156203310
AW112010	P1P2	chr19	-	CAGE, matched peaks	11050413	11050433	11050413	11050433
AW146154	P1P2	chr7	-	CAGE, matched peaks	41499678	41499685	41499678	41499685
AW209491	P1P2	chr13	+	CAGE, matched peaks	14630237	14630296	14630237	14630296
AW549877	P1P2	chr15	-	CAGE, matched peaks	3995708	3995760	3995761	3995770
AW551984	P1P2	chr9	-	CAGE, matched peaks	39603608	39603632	39603551	39603603
AW554918	P1P2	chr18	+	CAGE, matched peaks	25168993	25169029	25168993	25169029
AW822073	ENSMUST00000174056.1	chr10	-	Annotation	58225705	58225705	58225705	58225705
AY074887	ENSMUST00000054018.5	chr9	-	Annotation	54950953	54950953	54950953	54950953
AY358078	ENSMUST00000053821.4	chr14	+	Annotation	51800045	51800045	51800045	51800045
AY702102	P1P2	chr2	-	CAGE, primary peaks	169963169	169963201	169963075	169963082
AY761184	P1P2	chr8	-	CAGE, matched peaks	21703642	21703649	21703687	21703697
AY761185	P1P2	chr8	-	CAGE, matched peaks	20944752	20944756	20944805	20944806
Aaas	P1P2	chr15	-	CAGE, matched peaks	102350634	102350690	102350692	102350771
Aacs	P1P2	chr5	+	CAGE, matched peaks	125475864	125475889	125475826	125475860
Aadac	P1P2	chr3	+	CAGE, matched peaks	60031773	60031802	60031754	60031771
Aadacl2	P1P2	chr3	+	CAGE, matched peaks	60006862	60006879	60006862	60006879
Aadacl3	P1P2	chr4	-	CAGE, matched peaks	144463776	144463788	144463776	144463788
Aadat	P1P2	chr8	+	CAGE, matched peaks	60506109	60506125	60506109	60506125
Aaed1	P1P2	chr13	-	CAGE, primary peaks	64312676	64312746	64312676	64312746
Aagab	P1P2	chr9	+	CAGE, matched peaks	63602650	63602703	63602650	63602703
Aak1	P1P2	chr6	+	CAGE, matched peaks	86849488	86849594	86849266	86849335
Aamdc	P1P2	chr7	-	CAGE, primary peaks	97579428	97579501	97579727	97579730
Aamp	P1P2	chr1	-	CAGE, matched peaks	74284636	74284712	74284849	74284896
Aanat	P1P2	chr11	+	CAGE, matched peaks	116593679	116593708	116593679	116593708
Aar2	P1P2	chr2	+	CAGE, primary peaks	156547570	156547614	156547622	156547631
Aard	P1P2	chr15	+	CAGE, matched peaks	52040147	52040161	52040018	52040036
Aars	P1P2	chr8	+	CAGE, matched peaks	111033890	111033932	111033861	111033886
Aars2	P1P2	chr17	+	CAGE, matched peaks	45506825	45506857	45506825	45506857
Aarsd1	P1	chr11	-	CAGE, matched peaks	101417392	101417407	101417392	101417407
Aarsd1	P2	chr11	-	CAGE, matched peaks	101424630	101424675	101424630	101424675
Aasdh	P1P2	chr5	-	CAGE, matched peaks	76905463	76905507	76905441	76905459
Aasdhppt	P1P2	chr9	-	CAGE, matched peaks	4309432	4309504	4309510	4309517
Aass	P1P2	chr6	-	CAGE, matched peaks	23132920	23132956	23132981	23132992
Aatf	P1P2	chr11	-	CAGE, matched peaks	84513485	84513553	84513471	84513476
Aatk	P1	chr11	-	CAGE, matched peaks	120017058	120017160	120017058	120017160
Aatk	P2	chr11	-	CAGE, matched peaks	120047144	120047193	120047144	120047193
Abat	P1P2	chr16	+	CAGE, matched peaks	8513472	8513497	8513472	8513497
Abca1	P1P2	chr4	-	CAGE, matched peaks	53159885	53159900	53160035	53160049
Abca12	P1P2	chr1	-	CAGE, matched peaks	71414881	71414915	71414840	71414872
Abca13	P1P2	chr11	+	CAGE, matched peaks	9191934	9191948	9191934	9191948
Abca14	P1P2	chr7	+	CAGE, matched peaks	120204000	120204013	120203972	120203985
Abca15	P1P2	chr7	+	CAGE, matched peaks	120328660	120328691	120328693	120328700
Abca16	P1P2	chr7	+	CAGE, matched peaks	120409635	120409699	120409702	120409705
Abca17	P1P2	chr17	-	CAGE, matched peaks	24351072	24351108	24351053	24351064
Abca2	P1P2	chr2	+	CAGE, matched peaks	25428644	25428686	25428591	25428605
Abca3	P1P2	chr17	+	CAGE, matched peaks	24352037	24352149	24351954	24351968
Abca4	P1P2	chr3	+	CAGE, matched peaks	122044428	122044469	122044471	122044491
Abca5	P1P2	chr11	-	CAGE, matched peaks	110337612	110337704	110337707	110337719
Abca6	P1P2	chr11	-	CAGE, matched peaks	110251736	110251754	110251711	110251734
Abca7	P1P2	chr10	+	CAGE, matched peaks	79996479	79996505	79996455	79996475
Abca8a	P1P2	chr11	-	CAGE, matched peaks	110095974	110096043	110095974	110096043
Abca8b	P1P2	chr11	-	CAGE, matched peaks	109995747	109995762	109995775	109995800
Abca9	P1P2	chr11	-	CAGE, matched peaks	110168073	110168182	110168201	110168217
Abcb10	P1P2	chr8	-	CAGE, matched peaks	123982807	123982880	123982894	123982912
Abcb11	P1P2	chr2	-	CAGE, matched peaks	69342604	69342624	69342578	69342592
Abcb1a	P1P2	chr5	+	CAGE, matched peaks	8660059	8660099	8660221	8660234
Abcb1b	P1P2	chr5	+	CAGE, matched peaks	8798139	8798164	8798139	8798164
Abcb4	P1P2	chr5	+	CAGE, matched peaks	8893677	8893745	8893856	8893896
Abcb5	P1P2	chr12	-	CAGE, matched peaks	118966395	118966411	118966390	118966393
Abcb6	P1P2	chr1	-	CAGE, matched peaks	75180349	75180407	75180226	75180309
Abcb7	P1P2	chrX	-	CAGE, matched peaks	104413825	104413856	104413862	104413871
Abcb8	P1P2	chr5	+	CAGE, matched peaks	24394388	24394430	24394388	24394430
Abcb9	P1P2	chr5	-	CAGE, matched peaks	124095749	124095820	124095749	124095820
Abcc1	P1P2	chr16	+	CAGE, matched peaks	14361552	14361601	14361552	14361601
Abcc10	P1P2	chr17	-	CAGE, matched peaks	46327949	46327987	46327990	46328001
Abcc12	P1P2	chr8	-	CAGE, matched peaks	86580647	86580660	86580664	86580675
Abcc2	P1P2	chr19	+	CAGE, matched peaks	43782297	43782313	43782297	43782313
Abcc3	P1P2	chr11	-	CAGE, matched peaks	94392917	94392983	94392917	94392983
Abcc4	P1P2	chr14	-	CAGE, matched peaks	118706180	118706234	118706180	118706234
Abcc5	P1P2	chr16	-	CAGE, matched peaks	20426322	20426372	20426293	20426314
Abcc6	P1P2	chr7	-	CAGE, matched peaks	46030281	46030307	46030316	46030325
Abcc8	P1P2	chr7	-	CAGE, matched peaks	46179929	46180032	46180033	46180043
Abcc9	P1P2	chr6	-	CAGE, matched peaks	142702259	142702290	142702222	142702255
Abcd1	P1P2	chrX	+	CAGE, matched peaks	73716712	73716750	73716712	73716750
Abcd2	P1P2	chr15	-	CAGE, matched peaks	91191733	91191825	91191711	91191722
Abcd3	P1P2	chr3	-	CAGE, matched peaks	121815160	121815209	121815137	121815153
Abcd4	P1P2	chr12	-	CAGE, matched peaks	84617326	84617419	84617420	84617431
Abce1	P1P2	chr8	-	CAGE, matched peaks	79711631	79711695	79711620	79711630
Abcf1	P1P2	chr17	-	CAGE, matched peaks	35969724	35969785	35969697	35969711
Abcf2	P1P2	chr5	-	CAGE, matched peaks	24577370	24577429	24577477	24577493
Abcf3	P1P2	chr16	+	CAGE, matched peaks	20548637	20548672	20548637	20548672
Abcg1	P1P2	chr17	+	CAGE, matched peaks	31057719	31057734	31057686	31057699
Abcg2	P1P2	chr6	+	CAGE, matched peaks	58640536	58640596	58640536	58640596
Abcg3	P1P2	chr5	-	CAGE, matched peaks	104982656	104982714	104982656	104982714
Abcg4	P1P2	chr9	-	CAGE, matched peaks	44288332	44288409	44288535	44288601
Abcg5	P1P2	chr17	-	CAGE, matched peaks	84682885	84682914	84682932	84682944
Abcg8	P1P2	chr17	+	CAGE, matched peaks	84683159	84683185	84683113	84683128
Abhd10	P1P2	chr16	-	CAGE, matched peaks	45742888	45742947	45742810	45742821
Abhd11	P1P2	chr5	+	CAGE, matched peaks	135009633	135009699	135009932	135010014
Abhd12	P1P2	chr2	-	CAGE, matched peaks	150904620	150904748	150904620	150904748
Abhd12b	P1P2	chr12	+	CAGE, matched peaks	70154124	70154157	70154109	70154112
Abhd13	P1P2	chr8	+	CAGE, matched peaks	9977810	9977848	9977733	9977763
Abhd14a	P1P2	chr9	-	CAGE, matched peaks	106447584	106447689	106447548	106447582
Abhd14b	P1P2	chr9	+	CAGE, matched peaks	106448660	106448683	106448629	106448655
Abhd15	P1	chr11	+	CAGE, matched peaks	77515104	77515128	77515104	77515128
Abhd15	P2	chr11	+	CAGE, matched peaks	77518566	77518576	77518566	77518576
Abhd16a	P1P2	chr17	+	CAGE, matched peaks	35089229	35089307	35089582	35089612
Abhd16b	P1P2	chr2	+	CAGE, matched peaks	181493185	181493220	181493185	181493220
Abhd17a	P1P2	chr10	-	CAGE, primary peaks	80590292	80590329	80590292	80590329
Abhd17b	P1P2	chr19	+	CAGE, primary peaks	21653176	21653192	21653302	21653320
Abhd17c	P1P2	chr7	-	CAGE, primary peaks	84151868	84151938	84151868	84151938
Abhd2	P1P2	chr7	+	CAGE, matched peaks	79273248	79273270	79273277	79273295
Abhd3	ENSMUST00000002549.7	chr18	-	Annotation	10706695	10706695	10706695	10706695
Abhd4	P1	chr14	+	CAGE, matched peaks	54259242	54259300	54259242	54259300
Abhd4	P2	chr14	+	CAGE, matched peaks	54254124	54254247	54254124	54254247
Abhd5	P1P2	chr9	+	CAGE, matched peaks	122351723	122351738	122351775	122351784
Abhd6	P1P2	chr14	+	CAGE, matched peaks	8002890	8002946	8002949	8002979
Abhd8	P1P2	chr8	-	CAGE, matched peaks	71463600	71463680	71463576	71463593
Abi1	P1P2	chr2	-	CAGE, matched peaks	23040177	23040201	23040092	23040127
Abi2	P1P2	chr1	+	CAGE, matched peaks	60409660	60409754	60409544	60409600
Abi3	P1P2	chr11	-	CAGE, matched peaks	95842151	95842168	95842432	95842450
Abi3bp	P1P2	chr16	+	CAGE, matched peaks	56477867	56477891	56477838	56477860
Abl1	P1P2	chr2	+	CAGE, matched peaks	31688525	31688560	31688525	31688560
Abl2	P1P2	chr1	+	CAGE, matched peaks	156558759	156558806	156558844	156558869
Ablim1	ENSMUST00000111555.1	chr19	-	Annotation	57215964	57215964	57215964	57215964
Ablim2	P1P2	chr5	+	CAGE, matched peaks	35757875	35757946	35757875	35757946
Ablim3	P1P2	chr18	-	CAGE, matched peaks	61911783	61911854	61911533	61911610
Abo	P1P2	chr2	-	CAGE, matched peaks	26864943	26864966	26864943	26864966
Abr	ENSMUST00000072740.6	chr11	-	CAGE, robust peak	76571662	76571673	76571343	76571364
Abra	P1P2	chr15	-	CAGE, matched peaks	41869703	41869727	41869692	41869701
Abracl	P1P2	chr10	-	CAGE, primary peaks	18023122	18023225	18023229	18023265
Abt1	P1P2	chr13	-	CAGE, matched peaks	23423836	23423884	23423836	23423884
Abtb1	P1P2	chr6	-	CAGE, matched peaks	88841851	88841905	88841828	88841844
Abtb2	P1P2	chr2	+	CAGE, matched peaks	103566304	103566323	103566342	103566351
Acaa1a	P1P2	chr9	+	CAGE, matched peaks	119341419	119341486	119341366	119341409
Acaa1b	P1P2	chr9	-	CAGE, matched peaks	119157055	119157075	119157014	119157029
Acaa2	P1P2	chr18	+	CAGE, matched peaks	74779203	74779224	74779178	74779189
Acaca	P1P2	chr11	+	CAGE, matched peaks	84179792	84179849	84179611	84179657
Acacb	P1P2	chr5	+	CAGE, matched peaks	114146675	114146715	114146675	114146715
Acad10	P1P2	chr5	-	CAGE, matched peaks	121660477	121660519	121660441	121660476
Acad11	P1P2	chr9	+	CAGE, matched peaks	104063716	104063736	104063678	104063710
Acad12	P1P2	chr5	-	CAGE, matched peaks	121618865	121618925	121618838	121618861
Acad8	P1P2	chr9	-	CAGE, matched peaks	26999491	26999557	26999491	26999557
Acad9	P1P2	chr3	+	CAGE, matched peaks	36066064	36066102	36066046	36066063
Acadl	P1P2	chr1	-	CAGE, matched peaks	66863265	66863285	66863300	66863315
Acadm	P1P2	chr3	-	CAGE, matched peaks	153944461	153944514	153944425	153944452
Acads	P1P2	chr5	-	CAGE, matched peaks	115119277	115119345	115119277	115119345
Acadsb	P1P2	chr7	+	CAGE, matched peaks	131410633	131410726	131410623	131410630
Acadvl	P1P2	chr11	-	CAGE, matched peaks	70015346	70015435	70015346	70015435
Acan	P1P2	chr7	+	CAGE, matched peaks	79053215	79053234	79053236	79053265
Acap1	P1P2	chr11	-	CAGE, matched peaks	69895523	69895560	69895498	69895520
Acap2	P1P2	chr16	-	CAGE, matched peaks	31201150	31201243	31201319	31201326
Acap3	P1P2	chr4	+	CAGE, matched peaks	155892254	155892268	155891825	155891892
Acat1	P1P2	chr9	-	CAGE, matched peaks	53610329	53610367	53610285	53610328
Acat2	P1P2	chr17	-	CAGE, matched peaks	12960701	12960723	12960729	12960738
Acat3	P1P2	chr17	-	CAGE, matched peaks	12940317	12940370	12940317	12940370
Acbd3	P1P2	chr1	+	CAGE, matched peaks	180726019	180726106	180726005	180726017
Acbd4	P1	chr11	+	CAGE, matched peaks	103103051	103103115	103103051	103103115
Acbd4	P2	chr11	+	CAGE, matched peaks	103101689	103101726	103101689	103101726
Acbd5	P1P2	chr2	+	CAGE, matched peaks	23069057	23069089	23068217	23068241
Acbd6	P1P2	chr1	+	CAGE, matched peaks	155558112	155558232	155558112	155558232
Acbd7	P1P2	chr2	+	CAGE, matched peaks	3336159	3336174	3336159	3336174
Accs	P1P2	chr2	-	CAGE, matched peaks	93849921	93849980	93849778	93849836
Accsl	P1P2	chr2	-	CAGE, matched peaks	93869101	93869103	93869101	93869103
Acd	P1P2	chr8	-	CAGE, matched peaks	105701077	105701118	105701048	105701063
Ace	P1P2	chr11	+	CAGE, matched peaks	105967938	105967956	105967914	105967927
Ace2	P1P2	chrX	+	CAGE, matched peaks	164140595	164140639	164140595	164140639
Ace3	P1P2	chr11	+	CAGE, primary peaks	105994635	105994678	105994635	105994678
Acer1	P1P2	chr17	-	CAGE, matched peaks	56982120	56982161	56982104	56982118
Acer2	P1P2	chr4	+	CAGE, primary peaks	86930704	86930713	86930714	86930726
Acer3	P1P2	chr7	-	CAGE, matched peaks	98309471	98309514	98309471	98309514
Ache	P1P2	chr5	+	CAGE, matched peaks	137288273	137288292	137288042	137288120
Acin1	P1P2	chr14	-	CAGE, matched peaks	54686605	54686647	54686605	54686647
Ackr2	P1P2	chr9	+	CAGE, primary peaks	121898409	121898423	121898458	121898466
Ackr3	P1P2	chr1	+	CAGE, primary peaks	90203995	90204012	90203995	90204012
Ackr4	ENSMUST00000076147.3	chr9	-	Annotation	104126642	104126642	104126642	104126642
Acly	P1P2	chr11	-	CAGE, matched peaks	100527862	100527878	100527896	100527916
Acmsd	P1P2	chr1	+	CAGE, matched peaks	127729405	127729418	127729430	127729435
Acn9	P1P2	chr6	+	CAGE, matched peaks	6955993	6956049	6956084	6956091
Acnat1	P1P2	chr4	-	CAGE, matched peaks	49473905	49473918	49473870	49473887
Acnat2	P1P2	chr4	-	CAGE, matched peaks	49383689	49383716	49383689	49383716
Aco1	P1P2	chr4	+	CAGE, matched peaks	40143368	40143444	40143460	40143502
Aco2	P1P2	chr15	+	CAGE, matched peaks	81872470	81872514	81872470	81872514
Acot1	P1P2	chr12	+	CAGE, matched peaks	84009481	84009503	84009481	84009503
Acot10	P1P2	chr15	-	CAGE, matched peaks	20666764	20666780	20666749	20666752
Acot11	P1P2	chr4	-	CAGE, matched peaks	106799779	106799840	106799779	106799840
Acot12	P1P2	chr13	+	CAGE, matched peaks	91741507	91741531	91741484	91741489
Acot13	P1P2	chr13	-	CAGE, matched peaks	24831409	24831518	24831353	24831408
Acot2	P1P2	chr12	+	CAGE, matched peaks	83987854	83987898	83987684	83987725
Acot3	P1P2	chr12	+	CAGE, matched peaks	84052114	84052145	84052147	84052157
Acot4	P1P2	chr12	+	CAGE, matched peaks	84038388	84038435	84038363	84038379
Acot5	P1P2	chr12	+	CAGE, matched peaks	84069346	84069376	84069079	84069080
Acot6	P1P2	chr12	+	CAGE, matched peaks	84100740	84100791	84100797	84100815
Acot7	P1P2	chr4	+	CAGE, matched peaks	152186179	152186206	152186054	152186094
Acot8	P1P2	chr2	-	CAGE, matched peaks	164804824	164804837	164804876	164804894
Acot9	P1P2	chrX	+	CAGE, matched peaks	155262531	155262544	155262460	155262481
Acox1	P1P2	chr11	-	CAGE, matched peaks	116198701	116198836	116199040	116199090
Acox2	P1P2	chr14	-	CAGE, matched peaks	8258800	8258813	8258910	8258954
Acox3	P1P2	chr5	+	CAGE, matched peaks	35583018	35583110	35583018	35583110
Acoxl	P1P2	chr2	+	CAGE, matched peaks	127838784	127838799	127838814	127838836
Acp1	P1P2	chr12	-	CAGE, matched peaks	30911593	30911615	30911618	30911623
Acp2	P1P2	chr2	+	CAGE, matched peaks	91202903	91202934	91202792	91202798
Acp5	P1	chr9	-	CAGE, matched peaks	22130567	22130581	22130567	22130581
Acp5	P2	chr9	-	CAGE, matched peaks	22131801	22131874	22131801	22131874
Acp6	P1P2	chr3	+	CAGE, matched peaks	97158852	97158870	97158767	97158820
Acpl2	P1P2	chr9	-	CAGE, matched peaks	96889381	96889438	96889381	96889438
Acpp	P1P2	chr9	-	CAGE, matched peaks	104337700	104337733	104337700	104337733
Acpt	ENSMUST00000118216.1,ENSMUST00000012921.7	chr7	-	Annotation	44257290	44257290	44257290	44257290
Acr	P1P2	chr15	+	CAGE, matched peaks	89568327	89568383	89568322	89568325
Acrbp	P1P2	chr6	+	CAGE, matched peaks	125049903	125049947	125049952	125049971
Acrv1	P1P2	chr9	+	CAGE, matched peaks	36693247	36693256	36693217	36693221
Acsbg1	P1P2	chr9	-	CAGE, matched peaks	54661666	54661716	54661666	54661716
Acsbg2	P1P2	chr17	-	CAGE, matched peaks	56874421	56874460	56874400	56874414
Acsf2	P1P2	chr11	-	CAGE, matched peaks	94601796	94601822	94601825	94601851
Acsf3	P1P2	chr8	+	CAGE, matched peaks	122775497	122775514	122775497	122775514
Acsl1	P1P2	chr8	+	CAGE, matched peaks	46471169	46471186	46471081	46471109
Acsl3	P1P2	chr1	+	CAGE, matched peaks	78657874	78657889	78657856	78657868
Acsl4	P1P2	chrX	-	CAGE, matched peaks	142390491	142390520	142390394	142390428
Acsl5	P1P2	chr19	+	CAGE, matched peaks	55253641	55253678	55253641	55253678
Acsl6	P1	chr11	+	CAGE, matched peaks	54314928	54314957	54314928	54314957
Acsl6	P2	chr11	+	CAGE, matched peaks	54304180	54304236	54304180	54304236
Acsm1	P1P2	chr7	+	CAGE, matched peaks	119617804	119617819	119617793	119617802
Acsm2	P1P2	chr7	+	CAGE, matched peaks	119561699	119561726	119561528	119561572
Acsm3	P1P2	chr7	+	CAGE, matched peaks	119760943	119760963	119760918	119760934
Acsm4	P1P2	chr7	+	CAGE, matched peaks	119690022	119690066	119690022	119690066
Acsm5	P1P2	chr7	+	CAGE, matched peaks	119526220	119526264	119526269	119526300
Acss1	P1P2	chr2	-	CAGE, matched peaks	150668198	150668257	150668500	150668510
Acss2	P1P2	chr2	+	CAGE, matched peaks	155518026	155518088	155518003	155518012
Acss3	P1P2	chr10	-	CAGE, matched peaks	107123585	107123673	107123772	107123794
Acta1	P1P2	chr8	-	CAGE, matched peaks	123894744	123894760	123894819	123894857
Acta2	P1P2	chr19	-	CAGE, matched peaks	34255325	34255342	34255325	34255342
Actb	P1	chr5	-	CAGE, matched peaks	142906721	142906726	142906721	142906726
Actb	P2	chr5	-	CAGE, matched peaks	142905696	142905718	142905696	142905718
Actbl2	P1P2	chr13	+	CAGE, matched peaks	111255010	111255018	111255010	111255018
Actc1	P1P2	chr2	-	CAGE, matched peaks	114052804	114052818	114052804	114052818
Actg1	P1P2	chr11	-	CAGE, matched peaks	120348513	120348559	120348495	120348508
Actg2	P1P2	chr6	-	CAGE, matched peaks	83536215	83536230	83536215	83536230
Actl10	P1P2	chr2	+	CAGE, primary peaks	154551771	154551786	154551788	154551798
Actl11	P1P2	chr9	+	CAGE, primary peaks	107928440	107928483	107928440	107928483
Actl6a	P1P2	chr3	+	CAGE, matched peaks	32708670	32708738	32708968	32709010
Actl6b	P1P2	chr5	+	CAGE, matched peaks	137553530	137553600	137553601	137553608
Actl7a	P1P2	chr4	+	CAGE, matched peaks	56743406	56743438	56743406	56743438
Actl7b	P1P2	chr4	-	CAGE, matched peaks	56741403	56741417	56741423	56741435
Actl9	P1P2	chr17	+	CAGE, matched peaks	33432890	33432911	33432890	33432911
Actn1	P1P2	chr12	-	CAGE, matched peaks	80260356	80260371	80260142	80260209
Actn2	P1P2	chr13	-	CAGE, matched peaks	12340723	12340739	12340723	12340739
Actn3	P1P2	chr19	-	CAGE, matched peaks	4877882	4877899	4877882	4877899
Actn4	P1P2	chr7	-	CAGE, matched peaks	28962265	28962310	28962236	28962247
Actr10	P1P2	chr12	+	CAGE, matched peaks	70937865	70937939	70937865	70937939
Actr1a	P1P2	chr19	-	CAGE, matched peaks	46395722	46395756	46395722	46395756
Actr1b	P1P2	chr1	-	CAGE, matched peaks	36709904	36709978	36709676	36709697
Actr2	P1P2	chr11	-	CAGE, matched peaks	20112876	20112925	20112876	20112925
Actr3	P1P2	chr1	-	CAGE, matched peaks	125435474	125435532	125435535	125435557
Actr3b	P1P2	chr5	+	CAGE, matched peaks	25759987	25760044	25759940	25759984
Actr5	P1P2	chr2	+	CAGE, matched peaks	158624903	158624930	158624882	158624896
Actr6	P1P2	chr10	-	CAGE, matched peaks	89732253	89732324	89732253	89732324
Actr8	P1P2	chr14	+	CAGE, matched peaks	29978373	29978418	29978423	29978434
Actrt1	P1P2	chrX	+	CAGE, matched peaks	46328983	46328995	46328970	46328979
Actrt2	P1P2	chr4	-	CAGE, matched peaks	154667863	154667868	154667863	154667868
Actrt3	P1P2	chr3	-	CAGE, primary peaks	30599863	30599886	30599863	30599886
Acvr1	P1P2	chr2	-	CAGE, matched peaks	58567157	58567288	58567048	58567094
Acvr1b	P1P2	chr15	+	CAGE, matched peaks	101174096	101174148	101174083	101174090
Acvr1c	P1P2	chr2	-	CAGE, matched peaks	58357778	58357817	58357896	58357920
Acvr2a	P1P2	chr2	+	CAGE, matched peaks	48814124	48814173	48814176	48814219
Acvr2b	P1P2	chr9	+	CAGE, matched peaks	119402081	119402153	119402081	119402153
Acvrl1	P1P2	chr15	+	CAGE, matched peaks	101128927	101128948	101128544	101128562
Acy1	P1P2	chr9	-	CAGE, matched peaks	106438169	106438198	106438331	106438391
Acy3	P1P2	chr19	+	CAGE, matched peaks	3986564	3986579	3986564	3986579
Acyp1	P1P2	chr12	-	CAGE, matched peaks	85280361	85280435	85280342	85280347
Acyp2	P1P2	chr11	-	CAGE, matched peaks	30649375	30649413	30649417	30649445
Ada	P1P2	chr2	-	CAGE, matched peaks	163750169	163750183	163750169	163750183
Adad1	P1P2	chr3	+	CAGE, matched peaks	37063674	37063697	37063644	37063672
Adad2	P1P2	chr8	+	CAGE, matched peaks	119612738	119612753	119612711	119612719
Adal	P1P2	chr2	+	CAGE, matched peaks	121140407	121140461	121140501	121140530
Adam10	P1P2	chr9	+	CAGE, matched peaks	70679021	70679116	70678950	70679010
Adam11	P1P2	chr11	+	CAGE, matched peaks	102761563	102761620	102761402	102761448
Adam12	P1P2	chr7	-	CAGE, matched peaks	134224989	134225042	134225088	134225104
Adam15	P1P2	chr3	-	CAGE, matched peaks	89349968	89350001	89349939	89349959
Adam17	P1P2	chr12	-	CAGE, matched peaks	21373526	21373546	21373550	21373592
Adam18	P1P2	chr8	-	CAGE, matched peaks	24674707	24674740	24674751	24674759
Adam19	P1P2	chr11	+	CAGE, matched peaks	46055973	46056068	46055948	46055966
Adam1a	P1P2	chr5	-	CAGE, matched peaks	121521573	121521599	121521560	121521563
Adam1b	P1P2	chr5	-	CAGE, matched peaks	121503397	121503440	121503397	121503440
Adam2	P1P2	chr14	-	CAGE, matched peaks	66077694	66077740	66077741	66077761
Adam20	P1P2	chr8	+	CAGE, primary peaks	40793272	40793297	40793272	40793297
Adam21	P1P2	chr12	-	CAGE, matched peaks	81568209	81568240	81568209	81568240
Adam22	P1P2	chr5	-	CAGE, matched peaks	8368049	8368107	8368118	8368152
Adam23	P1P2	chr1	+	CAGE, matched peaks	63445842	63445943	63445842	63445943
Adam24	P1P2	chr8	+	CAGE, matched peaks	40675059	40675086	40675048	40675056
Adam25	P1P2	chr8	+	CAGE, matched peaks	40752227	40752245	40752227	40752245
Adam26a	ENSMUST00000049577.2	chr8	-	Annotation	43576706	43576706	43576706	43576706
Adam26b	ENSMUST00000080135.3	chr8	-	Annotation	43528136	43528136	43528136	43528136
Adam28	P1P2	chr14	-	CAGE, matched peaks	68655724	68655751	68655804	68655817
Adam29	P1P2	chr8	-	CAGE, matched peaks	55906963	55906977	55906950	55906958
Adam3	P1P2	chr8	-	CAGE, matched peaks	24725762	24725818	24725762	24725818
Adam30	P1P2	chr3	+	CAGE, matched peaks	98160623	98160639	98160623	98160639
Adam32	P1P2	chr8	-	CAGE, matched peaks	24948771	24948829	24948771	24948829
Adam33	P1	chr2	-	CAGE, matched peaks	131063508	131063559	131063508	131063559
Adam33	P2	chr2	-	CAGE, matched peaks	131054558	131054582	131054558	131054582
Adam34	P1P2	chr8	-	CAGE, matched peaks	43699489	43699506	43699489	43699506
Adam39	P1P2	chr8	+	CAGE, matched peaks	40823026	40823065	40823026	40823065
Adam4	P1P2	chr12	-	CAGE, matched peaks	81421910	81421921	81421910	81421921
Adam5	P1P2	chr8	-	CAGE, matched peaks	24824016	24824045	24824049	24824059
Adam6a	P1P2	chr12	+	CAGE, matched peaks	113543953	113543970	113543953	113543970
Adam6b	P1P2	chr12	+	CAGE, matched peaks	113489510	113489524	113489510	113489524
Adam7	P1P2	chr14	-	CAGE, matched peaks	68533731	68533757	68533762	68533781
Adam8	P1P2	chr7	-	CAGE, matched peaks	139992501	139992520	139992475	139992500
Adam9	P1P2	chr8	-	CAGE, matched peaks	25016743	25016877	25016901	25016924
Adamdec1	P1P2	chr14	-	CAGE, matched peaks	68582078	68582092	68582097	68582121
Adamts1	P1P2	chr16	-	CAGE, matched peaks	85803106	85803121	85803336	85803360
Adamts10	P1P2	chr17	+	CAGE, matched peaks	33524170	33524231	33524109	33524118
Adamts12	P1P2	chr15	+	CAGE, matched peaks	11064801	11064823	11064764	11064797
Adamts13	P1P2	chr2	+	CAGE, matched peaks	26973482	26973505	26973469	26973478
Adamts14	P1P2	chr10	-	CAGE, matched peaks	61273409	61273453	61273381	61273404
Adamts15	P1P2	chr9	-	CAGE, matched peaks	30922549	30922567	30922334	30922343
Adamts16	P1P2	chr13	-	CAGE, matched peaks	70841729	70841754	70841762	70841783
Adamts17	P1P2	chr7	+	CAGE, matched peaks	66839726	66839750	66839752	66839770
Adamts18	P1P2	chr8	-	CAGE, matched peaks	113848728	113848774	113848851	113848870
Adamts19	P1P2	chr18	+	CAGE, matched peaks	58836721	58836751	58836721	58836751
Adamts2	P1P2	chr11	+	CAGE, matched peaks	50602007	50602067	50602072	50602094
Adamts20	P1P2	chr15	-	CAGE, matched peaks	94404288	94404327	94404339	94404371
Adamts3	P1P2	chr5	-	CAGE, matched peaks	89883345	89883378	89883321	89883343
Adamts4	P1P2	chr1	+	CAGE, matched peaks	171250416	171250433	171250416	171250433
Adamts5	P1P2	chr16	-	CAGE, matched peaks	85901056	85901071	85901118	85901133
Adamts6	P1P2	chr13	+	CAGE, matched peaks	104287855	104287882	104287855	104287882
Adamts7	P1P2	chr9	+	CAGE, matched peaks	90163057	90163101	90163008	90163037
Adamts8	P1P2	chr9	+	CAGE, matched peaks	30942541	30942546	30942541	30942546
Adamts9	P1P2	chr6	-	CAGE, matched peaks	92943513	92943539	92943485	92943507
Adamtsl1	P1P2	chr4	+	CAGE, matched peaks	86053887	86053987	86053887	86053987
Adamtsl2	P1P2	chr2	+	CAGE, matched peaks	27079371	27079385	27079474	27079497
Adamtsl3	P1P2	chr7	+	CAGE, matched peaks	82335422	82335482	82335734	82335760
Adamtsl4	P1P2	chr3	-	CAGE, matched peaks	95687846	95687895	95687846	95687895
Adamtsl5	P1P2	chr10	-	CAGE, matched peaks	80348405	80348418	80348432	80348458
Adap1	P1P2	chr5	-	CAGE, matched peaks	139325490	139325568	139325697	139325752
Adap2	P1P2	chr11	+	CAGE, matched peaks	80154103	80154137	80154071	80154082
Adar	P1	chr3	+	CAGE, matched peaks	89715016	89715084	89715016	89715084
Adar	P2	chr3	+	CAGE, matched peaks	89730735	89730786	89730735	89730786
Adarb1	P1P2	chr10	-	CAGE, matched peaks	77418230	77418276	77418207	77418228
Adarb2	P1P2	chr13	+	CAGE, matched peaks	8202885	8202918	8202922	8202935
Adat1	P1P2	chr8	-	CAGE, matched peaks	111992258	111992295	111992258	111992295
Adat2	P1P2	chr10	+	CAGE, matched peaks	13553187	13553239	13553187	13553239
Adat3	P1P2	chr10	+	CAGE, matched peaks	80602865	80602904	80602865	80602904
Adc	P1P2	chr4	-	CAGE, matched peaks	128962428	128962449	128961880	128961884
Adck1	P1P2	chr12	+	CAGE, matched peaks	88360535	88360603	88360803	88360826
Adck2	P1P2	chr6	+	CAGE, matched peaks	39573894	39573940	39573858	39573887
Adck3	P1	chr1	-	CAGE, matched peaks	180195953	180195977	180195953	180195977
Adck3	P2	chr1	-	CAGE, matched peaks	180193475	180193492	180193475	180193492
Adck4	P1	chr7	+	CAGE, matched peaks	27233003	27233064	27233003	27233064
Adck4	P2	chr7	+	CAGE, matched peaks	27252175	27252208	27252175	27252208
Adck5	P1P2	chr15	+	CAGE, matched peaks	76576386	76576457	76576352	76576380
Adcy1	P1P2	chr11	+	CAGE, matched peaks	7063423	7063496	7063567	7063583
Adcy10	P1P2	chr1	+	CAGE, matched peaks	165485168	165485206	165485168	165485206
Adcy2	P1P2	chr13	-	CAGE, matched peaks	68999406	68999457	68999518	68999565
Adcy3	P1P2	chr12	+	CAGE, matched peaks	4133394	4133411	4133047	4133126
Adcy4	P1P2	chr14	-	CAGE, matched peaks	55784027	55784073	55784007	55784019
Adcy5	P1P2	chr16	+	CAGE, matched peaks	35154870	35154929	35155530	35155545
Adcy6	P1P2	chr15	-	CAGE, matched peaks	98607611	98607638	98607611	98607638
Adcy7	P1P2	chr8	+	CAGE, matched peaks	88289028	88289076	88289028	88289076
Adcy8	P1P2	chr15	-	CAGE, matched peaks	64922290	64922315	64922325	64922341
Adcy9	P1P2	chr16	-	CAGE, matched peaks	4420484	4420547	4420416	4420441
Adcyap1	P1P2	chr17	+	CAGE, matched peaks	93199117	93199146	93199348	93199408
Adcyap1r1	P1P2	chr6	+	CAGE, matched peaks	55451995	55452051	55451828	55451872
Add1	P1P2	chr5	+	CAGE, matched peaks	34573808	34573875	34573744	34573792
Add2	ENSMUST00000032069.5	chr6	+	CAGE, robust peak	86078037	86078063	86078070	86078089
Add3	P1	chr19	+	CAGE, matched peaks	53142785	53142803	53142785	53142803
Add3	P2	chr19	+	CAGE, matched peaks	53140536	53140593	53140536	53140593
Adgb	P1P2	chr10	-	CAGE, primary peaks	10472346	10472368	10472375	10472390
Adh1	P1P2	chr3	+	CAGE, matched peaks	138277642	138277659	138277642	138277659
Adh4	P1P2	chr3	+	CAGE, matched peaks	138415484	138415510	138415484	138415510
Adh5	P1P2	chr3	+	CAGE, matched peaks	138443085	138443176	138443085	138443176
Adh6-ps1	P1P2	chr3	+	CAGE, matched peaks	138374146	138374163	138374146	138374163
Adh6a	P1P2	chr3	+	CAGE, matched peaks	138313279	138313293	138313279	138313293
Adh6b	P1P2	chr3	+	CAGE, primary peaks	138352349	138352388	138352349	138352388
Adh7	P1P2	chr3	+	CAGE, matched peaks	138217814	138217828	138217789	138217803
Adhfe1	P1P2	chr1	+	CAGE, matched peaks	9548049	9548101	9548114	9548125
Adi1	P1P2	chr12	+	CAGE, matched peaks	28675220	28675239	28675201	28675212
Adig	P1P2	chr2	+	CAGE, matched peaks	158502633	158502698	158502537	158502552
Adipoq	P1P2	chr16	+	CAGE, matched peaks	23146580	23146621	23146580	23146621
Adipor1	P1P2	chr1	+	CAGE, matched peaks	134415414	134415504	134415710	134415785
Adipor2	P1	chr6	-	CAGE, matched peaks	119417479	119417530	119417479	119417530
Adipor2	P2	chr6	-	CAGE, matched peaks	119388671	119388739	119388671	119388739
Adk	P1	chr14	+	CAGE, matched peaks	21076169	21076222	21076169	21076222
Adk	P2	chr14	+	CAGE, matched peaks	21052594	21052633	21052594	21052633
Adm	P1P2	chr7	+	CAGE, matched peaks	110627650	110627666	110627737	110627764
Adm2	P1P2	chr15	+	CAGE, matched peaks	89322969	89322986	89322929	89322945
Adnp	P1	chr2	-	CAGE, matched peaks	168230353	168230386	168230353	168230386
Adnp	P2	chr2	-	CAGE, matched peaks	168207063	168207142	168207063	168207142
Adnp2	P1P2	chr18	-	CAGE, matched peaks	80151467	80151517	80151412	80151442
Ado	P1P2	chr10	-	CAGE, matched peaks	67548944	67549001	67549101	67549149
Adora1	P1P2	chr1	-	CAGE, matched peaks	134234835	134234880	134235420	134235443
Adora2a	P1P2	chr10	+	CAGE, matched peaks	75317076	75317124	75316918	75316946
Adora2b	P1P2	chr11	+	CAGE, matched peaks	62248977	62249011	62248958	62248975
Adora3	P1P2	chr3	+	CAGE, matched peaks	105870898	105870912	105870898	105870912
Adpgk	P1P2	chr9	+	CAGE, matched peaks	59291580	59291613	59291617	59291628
Adprh	P1P2	chr16	-	CAGE, matched peaks	38452612	38452675	38452683	38452704
Adprhl1	P1P2	chr8	-	CAGE, matched peaks	13254068	13254085	13254121	13254150
Adprhl2	P1P2	chr4	-	CAGE, matched peaks	126321669	126321704	126321714	126321723
Adprm	P1P2	chr11	-	CAGE, primary peaks	67052563	67052618	67052641	67052650
Adra1a	P1P2	chr14	+	CAGE, matched peaks	66635264	66635349	66635252	66635259
Adra1b	P1P2	chr11	-	CAGE, matched peaks	43836469	43836517	43836243	43836311
Adra1d	P1P2	chr2	-	CAGE, matched peaks	131562488	131562502	131562488	131562502
Adra2a	P1P2	chr19	+	CAGE, matched peaks	54045251	54045267	54045233	54045244
Adra2b	P1P2	chr2	+	CAGE, matched peaks	127363197	127363217	127363169	127363193
Adra2c	P1P2	chr5	+	CAGE, matched peaks	35279031	35279072	35278874	35278922
Adrb1	P1P2	chr19	+	CAGE, matched peaks	56722110	56722128	56722110	56722128
Adrb2	P1P2	chr18	-	CAGE, matched peaks	62179948	62179986	62179948	62179986
Adrb3	P1P2	chr8	-	CAGE, matched peaks	27228529	27228556	27228581	27228587
Adrbk1	P1P2	chr19	-	CAGE, matched peaks	4306215	4306369	4306010	4306044
Adrbk2	P1P2	chr5	-	CAGE, matched peaks	113015473	113015567	113015818	113015868
Adrm1	P1P2	chr2	+	CAGE, matched peaks	180171589	180171658	180171562	180171573
Adsl	P1P2	chr15	+	CAGE, matched peaks	80948484	80948549	80948484	80948549
Adss	P1P2	chr1	-	CAGE, matched peaks	177796451	177796514	177796414	177796433
Adssl1	P1P2	chr12	+	CAGE, matched peaks	112620067	112620084	112620030	112620056
Adtrp	ENSMUST00000072012.3,ENSMUST00000121404.1,ENSMUST00000179758.1	chr13	-	CAGE, robust peak	41847626	41847642	41847482	41847490
Aebp1	P1P2	chr11	+	CAGE, matched peaks	5861886	5861966	5861976	5861989
Aebp2	P1P2	chr6	+	CAGE, matched peaks	140623476	140623615	140623646	140623715
Aen	P1P2	chr7	+	CAGE, matched peaks	78895903	78895990	78895994	78896003
Aes	P1P2	chr10	+	CAGE, matched peaks	81559447	81559498	81559524	81559583
Afap1	P1P2	chr5	+	CAGE, matched peaks	35893360	35893426	35893430	35893473
Afap1l1	P1P2	chr18	-	CAGE, matched peaks	61786636	61786691	61786636	61786691
Afap1l2	P1P2	chr19	-	CAGE, matched peaks	57008187	57008223	57008546	57008560
Aff1	P1P2	chr5	+	CAGE, matched peaks	103754154	103754188	103754200	103754217
Aff2	P1P2	chrX	+	CAGE, matched peaks	69360306	69360387	69360394	69360411
Aff3	P1	chr1	-	CAGE, matched peaks	38664947	38665000	38664947	38665000
Aff3	P2	chr1	-	CAGE, matched peaks	38627415	38627467	38627415	38627467
Aff4	P1P2	chr11	+	CAGE, matched peaks	53350734	53350782	53350876	53350890
Afg3l1	P1P2	chr8	+	CAGE, matched peaks	123477859	123477904	123477934	123477945
Afg3l2	P1P2	chr18	-	CAGE, matched peaks	67449083	67449205	67449083	67449205
Afm	P1P2	chr5	+	CAGE, matched peaks	90518941	90518956	90518941	90518956
Afmid	P1	chr11	+	CAGE, matched peaks	117809653	117809685	117809653	117809685
Afmid	P2	chr11	+	CAGE, matched peaks	117825885	117825926	117825885	117825926
Afp	P1P2	chr5	+	CAGE, matched peaks	90490729	90490744	90490729	90490744
Aftph	P1P2	chr11	-	CAGE, matched peaks	20741447	20741524	20741580	20741622
Aga	P1P2	chr8	+	CAGE, matched peaks	53511774	53511808	53511695	53511739
Agap1	P1P2	chr1	+	CAGE, matched peaks	89454769	89454885	89455304	89455308
Agap2	P1P2	chr10	+	CAGE, matched peaks	127078886	127078918	127079040	127079069
Agap3	P1P2	chr5	+	CAGE, matched peaks	24451937	24451969	24451973	24451990
Agbl1	ENSMUST00000107442.2	chr7	+	Annotation	76411061	76411061	76411061	76411061
Agbl2	P1P2	chr2	+	CAGE, matched peaks	90783228	90783263	90782697	90782715
Agbl3	P1P2	chr6	+	CAGE, matched peaks	34780412	34780467	34780836	34780905
Agbl4	P1P2	chr4	+	CAGE, matched peaks	110397710	110397763	110397764	110397808
Agbl5	P1P2	chr5	+	CAGE, matched peaks	30888927	30888997	30889296	30889320
Ager	P1P2	chr17	+	CAGE, matched peaks	34597852	34597868	34597852	34597868
Agfg1	P1P2	chr1	+	CAGE, matched peaks	82839449	82839518	82839651	82839684
Agfg2	P1P2	chr5	-	CAGE, matched peaks	137684665	137684729	137684588	137684603
Aggf1	P1P2	chr13	-	CAGE, matched peaks	95375329	95375369	95375305	95375321
Agk	P1P2	chr6	+	CAGE, matched peaks	40325471	40325501	40325113	40325152
Agl	P1P2	chr3	-	CAGE, matched peaks	116808067	116808136	116807802	116807866
Agmat	P1P2	chr4	+	CAGE, matched peaks	141746769	141746787	141746792	141746814
Agmo	P1P2	chr12	+	CAGE, matched peaks	37241804	37241897	37241729	37241758
Ago1	P1P2	chr4	-	CAGE, primary peaks	126468580	126468653	126468696	126468705
Ago2	P1P2	chr15	-	CAGE, primary peaks	73184863	73184971	73184863	73184971
Ago3	P1P2	chr4	-	CAGE, primary peaks	126429421	126429474	126429501	126429513
Ago4	P1P2	chr4	-	CAGE, primary peaks	126533561	126533613	126533441	126533480
Agpat1	P1P2	chr17	+	CAGE, matched peaks	34605899	34605939	34605864	34605881
Agpat2	P1P2	chr2	-	CAGE, matched peaks	26604235	26604252	26604267	26604309
Agpat3	P1P2	chr10	-	CAGE, matched peaks	78352323	78352459	78352469	78352515
Agpat4	P1P2	chr17	+	CAGE, matched peaks	12119274	12119348	12119365	12119377
Agpat5	P1P2	chr8	+	CAGE, matched peaks	18846251	18846328	18846251	18846328
Agpat6	P1P2	chr8	-	CAGE, matched peaks	23208361	23208404	23208319	23208356
Agpat9	P1P2	chr5	+	CAGE, matched peaks	100846278	100846293	100846450	100846508
Agps	P1P2	chr2	+	CAGE, matched peaks	75832168	75832194	75832237	75832284
Agr2	P1P2	chr12	+	CAGE, matched peaks	35992900	35992917	35992900	35992917
Agr3	P1P2	chr12	+	CAGE, matched peaks	35925679	35925708	35925661	35925670
Agrn	P1	chr4	-	CAGE, matched peaks	156197479	156197496	156197479	156197496
Agrn	P2	chr4	-	CAGE, matched peaks	156186215	156186279	156186215	156186279
Agrp	ENSMUST00000005849.5	chr8	-	Annotation	105568297	105568297	105568297	105568297
Agt	P1P2	chr8	-	CAGE, matched peaks	124569696	124569714	124569696	124569714
Agtpbp1	P1P2	chr13	-	CAGE, matched peaks	59557230	59557346	59557354	59557372
Agtr1a	P1P2	chr13	+	CAGE, matched peaks	30336433	30336450	30336381	30336415
Agtr1b	P1P2	chr3	-	CAGE, matched peaks	20367170	20367184	20367145	20367157
Agtr2	P1P2	chrX	+	CAGE, matched peaks	21484607	21484638	21484532	21484547
Agtrap	P1P2	chr4	-	CAGE, matched peaks	148087961	148088027	148088036	148088056
Agxt	P1P2	chr1	+	CAGE, matched peaks	93135244	93135256	93135244	93135256
Agxt2	P1P2	chr15	+	CAGE, matched peaks	10358556	10358598	10358525	10358545
Ahctf1	P1P2	chr1	-	CAGE, matched peaks	179803625	179803702	179803606	179803624
Ahcy	P1P2	chr2	-	CAGE, matched peaks	155074456	155074502	155074456	155074502
Ahcyl1	P1P2	chr3	-	CAGE, matched peaks	107696462	107696574	107696205	107696216
Ahcyl2	P1P2	chr6	+	CAGE, matched peaks	29768473	29768542	29768473	29768542
Ahdc1	P1P2	chr4	+	CAGE, matched peaks	133011518	133011546	133011794	133011822
Ahi1	P1P2	chr10	+	CAGE, matched peaks	20952597	20952683	20952582	20952593
Ahnak	P1P2	chr19	+	CAGE, matched peaks	8989277	8989295	8989277	8989295
Ahnak2	P1P2	chr12	-	CAGE, matched peaks	112802646	112802665	112802681	112802693
Ahr	P1P2	chr12	-	CAGE, matched peaks	35534973	35535058	35534611	35534626
Ahrr	P1P2	chr13	-	CAGE, matched peaks	74292288	74292338	74292288	74292338
Ahsa1	P1P2	chr12	+	CAGE, matched peaks	87266696	87266760	87266696	87266760
Ahsa2	P1P2	chr11	-	CAGE, matched peaks	23497867	23497962	23497979	23497989
Ahsg	P1P2	chr16	+	CAGE, matched peaks	22892035	22892051	22892035	22892051
Aicda	P1P2	chr6	+	CAGE, matched peaks	122553799	122553816	122553799	122553816
Aida	ENSMUST00000109166.2	chr1	+	Annotation	183297059	183297059	183297059	183297059
Aif1	P1P2	chr17	-	CAGE, matched peaks	35172608	35172638	35172608	35172638
Aif1l	P1P2	chr2	+	CAGE, matched peaks	31950257	31950281	31950307	31950315
Aifm1	P1P2	chrX	-	CAGE, matched peaks	48513385	48513438	48513518	48513565
Aifm2	P1P2	chr10	+	CAGE, matched peaks	61715280	61715328	61715280	61715328
Aifm3	P1P2	chr16	+	CAGE, matched peaks	17489639	17489683	17489600	17489627
Aig1	P1P2	chr10	-	CAGE, matched peaks	13868779	13868874	13868932	13869004
Aim1	P1P2	chr10	-	CAGE, matched peaks	44004357	44004385	44004357	44004385
Aim1l	P1P2	chr4	+	CAGE, matched peaks	134065622	134065674	134065866	134065893
Aim2	ENSMUST00000147604.1	chr1	+	Annotation	173350878	173350878	173350878	173350878
Aim2	ENSMUST00000166137.2	chr1	+	Annotation	173455353	173455353	173455353	173455353
Aimp1	P1P2	chr3	-	CAGE, matched peaks	132683824	132683856	132684061	132684088
Aimp2	P1P2	chr5	-	CAGE, matched peaks	143909782	143909841	143909782	143909841
Aip	P1P2	chr19	-	CAGE, matched peaks	4121536	4121581	4121438	4121486
Aipl1	P1P2	chr11	-	CAGE, matched peaks	72037474	72037495	72037513	72037525
Aire	P1P2	chr10	-	CAGE, matched peaks	78043660	78043696	78043607	78043611
Ajap1	P1P2	chr4	-	CAGE, matched peaks	153482939	153482972	153482768	153482787
Ajuba	P1P2	chr14	-	CAGE, primary peaks	54577578	54577612	54577543	54577558
Ak1	P1	chr2	+	CAGE, matched peaks	32625444	32625495	32625444	32625495
Ak1	P2	chr2	+	CAGE, matched peaks	32628418	32628462	32628418	32628462
Ak2	P1P2	chr4	+	CAGE, matched peaks	128993292	128993334	128993248	128993290
Ak3	P1P2	chr19	-	CAGE, matched peaks	29047847	29047977	29047832	29047844
Ak4	P1P2	chr4	+	CAGE, matched peaks	101419696	101419732	101419301	101419332
Ak5	P1P2	chr3	-	CAGE, matched peaks	152668033	152668102	152668135	152668147
Ak7	P1P2	chr12	+	CAGE, matched peaks	105706107	105706158	105705970	105705987
Ak8	P1P2	chr2	+	CAGE, matched peaks	28700155	28700187	28700155	28700187
Ak9	ENSMUST00000173494.2	chr10	+	Annotation	41351710	41351710	41351710	41351710
Ak9	ENSMUST00000173517.2	chr10	+	Annotation	41303979	41303979	41303979	41303979
Akap1	P1P2	chr11	-	CAGE, matched peaks	88864534	88864591	88864509	88864527
Akap10	P1P2	chr11	-	CAGE, matched peaks	61930197	61930243	61930246	61930257
Akap11	P1P2	chr14	-	CAGE, matched peaks	78536762	78536851	78536854	78536879
Akap12	P1P2	chr10	+	CAGE, matched peaks	4266353	4266374	4266323	4266341
Akap13	P1P2	chr7	+	CAGE, matched peaks	75455547	75455629	75455547	75455629
Akap14	P1P2	chrX	-	CAGE, matched peaks	37168829	37168854	37168829	37168854
Akap17b	P1P2	chrX	-	CAGE, matched peaks	36645359	36645414	36645318	36645344
Akap2	P1P2	chr4	+	CAGE, matched peaks	57845240	57845265	57845240	57845265
Akap3	P1P2	chr6	+	CAGE, matched peaks	126853091	126853116	126853091	126853116
Akap4	P1P2	chrX	+	CAGE, matched peaks	7068208	7068219	7067496	7067515
Akap5	P1P2	chr12	+	CAGE, matched peaks	76324860	76324898	76324910	76324932
Akap6	P1P2	chr12	+	CAGE, matched peaks	52699297	52699411	52699297	52699411
Akap7	ENSMUST00000041984.7	chr10	-	Annotation	25299163	25299163	25299163	25299163
Akap8	P1P2	chr17	-	CAGE, matched peaks	32321118	32321204	32321102	32321116
Akap8l	P1P2	chr17	-	CAGE, matched peaks	32350535	32350568	32350569	32350600
Akap9	P1P2	chr5	+	CAGE, matched peaks	3928267	3928300	3928033	3928103
Akip1	P1P2	chr7	+	CAGE, primary peaks	109703672	109703759	109703911	109703936
Akirin1	P1P2	chr4	-	CAGE, matched peaks	123750236	123750293	123750301	123750306
Akirin2	P1P2	chr4	+	CAGE, matched peaks	34550587	34550662	34550677	34550688
Akna	P1P2	chr4	-	CAGE, matched peaks	63403330	63403350	63403361	63403376
Aknad1	P1P2	chr3	+	CAGE, matched peaks	108744366	108744410	108744366	108744410
Akp3	P1P2	chr1	+	CAGE, matched peaks	87124946	87124960	87124946	87124960
Akr1a1	P1P2	chr4	-	CAGE, matched peaks	116651596	116651636	116651644	116651665
Akr1b10	P1P2	chr6	+	CAGE, matched peaks	34384230	34384335	34384213	34384226
Akr1b3	P1P2	chr6	-	CAGE, matched peaks	34317442	34317499	34317646	34317676
Akr1b7	P1P2	chr6	+	CAGE, matched peaks	34412353	34412373	34412353	34412373
Akr1b8	P1P2	chr6	+	CAGE, matched peaks	34354155	34354199	34354155	34354199
Akr1c12	P1P2	chr13	-	CAGE, matched peaks	4279390	4279409	4279357	4279373
Akr1c13	P1P2	chr13	+	CAGE, matched peaks	4191163	4191200	4191163	4191200
Akr1c14	P1	chr13	+	CAGE, matched peaks	4059565	4059586	4059565	4059586
Akr1c14	P2	chr13	+	CAGE, matched peaks	4049001	4049030	4049001	4049030
Akr1c18	P1P2	chr13	-	CAGE, matched peaks	4150633	4150653	4150659	4150673
Akr1c19	P1P2	chr13	+	CAGE, matched peaks	4233730	4233758	4233730	4233758
Akr1c20	P1P2	chr13	-	CAGE, matched peaks	4523322	4523355	4523322	4523355
Akr1c21	P1	chr13	+	CAGE, matched peaks	4574075	4574088	4574075	4574088
Akr1c21	P2	chr13	+	CAGE, matched peaks	4577170	4577179	4577170	4577179
Akr1c6	P1P2	chr13	+	CAGE, matched peaks	4434337	4434388	4434337	4434388
Akr1cl	P1P2	chr1	-	CAGE, matched peaks	65032738	65032754	65032738	65032754
Akr1d1	P1P2	chr6	+	CAGE, matched peaks	37530204	37530240	37530184	37530198
Akr1e1	P1P2	chr13	-	CAGE, matched peaks	4609122	4609189	4609198	4609205
Akr7a5	P1P2	chr4	+	CAGE, matched peaks	139310732	139310793	139310732	139310793
Akt1	P1P2	chr12	-	CAGE, matched peaks	112674193	112674275	112674343	112674367
Akt1s1	P1P2	chr7	+	CAGE, matched peaks	44849216	44849295	44849949	44850026
Akt2	P1	chr7	+	CAGE, matched peaks	27591705	27591778	27591705	27591778
Akt2	P2	chr7	+	CAGE, matched peaks	27605801	27605841	27605801	27605841
Akt3	P1P2	chr1	-	CAGE, matched peaks	177258315	177258438	177258182	177258214
Aktip	P1P2	chr8	-	CAGE, matched peaks	91133949	91134022	91134027	91134038
Alad	P1P2	chr4	-	CAGE, matched peaks	62519885	62519967	62520054	62520079
Alas1	P1P2	chr9	-	CAGE, matched peaks	106247860	106247874	106247903	106247912
Alas2	P1P2	chrX	+	CAGE, matched peaks	150547437	150547452	150547437	150547452
Alb	P1P2	chr5	+	CAGE, matched peaks	90460892	90460908	90460892	90460908
Alcam	P1P2	chr16	-	CAGE, matched peaks	52452989	52453013	52452958	52452983
Aldh16a1	P1P2	chr7	-	CAGE, matched peaks	45154519	45154572	45154504	45154514
Aldh18a1	P1P2	chr19	-	CAGE, matched peaks	40588374	40588426	40588338	40588371
Aldh1a1	P1P2	chr19	+	CAGE, matched peaks	20601958	20601974	20601958	20601974
Aldh1a2	P1P2	chr9	+	CAGE, matched peaks	71215807	71215831	71215779	71215792
Aldh1a3	P1P2	chr7	-	CAGE, matched peaks	66427469	66427483	66427469	66427483
Aldh1a7	P1P2	chr19	-	CAGE, matched peaks	20727533	20727568	20727533	20727568
Aldh1b1	P1P2	chr4	+	CAGE, matched peaks	45799059	45799149	45799016	45799056
Aldh1l1	P1P2	chr6	+	CAGE, matched peaks	90550789	90550849	90550753	90550764
Aldh1l2	P1P2	chr10	-	CAGE, matched peaks	83534066	83534127	83534049	83534061
Aldh2	P1P2	chr5	-	CAGE, matched peaks	121593552	121593603	121593482	121593493
Aldh3a1	P1P2	chr11	+	CAGE, matched peaks	61208734	61208747	61208549	61208562
Aldh3a2	P1P2	chr11	-	CAGE, matched peaks	61267102	61267134	61267141	61267154
Aldh3b1	P1P2	chr19	-	CAGE, matched peaks	3929723	3929765	3929767	3929783
Aldh3b2	P1P2	chr19	+	CAGE, matched peaks	3972475	3972503	3972475	3972503
Aldh4a1	P1P2	chr4	+	CAGE, matched peaks	139623089	139623134	139622842	139622902
Aldh5a1	P1P2	chr13	-	CAGE, matched peaks	24937585	24937691	24937585	24937691
Aldh6a1	P1P2	chr12	-	CAGE, matched peaks	84450944	84451018	84450944	84451018
Aldh7a1	P1	chr18	-	CAGE, matched peaks	56562215	56562254	56562215	56562254
Aldh7a1	P2	chr18	-	CAGE, matched peaks	56572888	56572945	56572888	56572945
Aldh8a1	P1P2	chr10	+	CAGE, matched peaks	21377290	21377327	21377290	21377327
Aldh9a1	P1P2	chr1	+	CAGE, matched peaks	167350184	167350234	167349976	167350065
Aldoa	P1P2	chr7	-	CAGE, matched peaks	126800037	126800054	126799163	126799191
Aldoart1	ENSMUST00000179234.1	chr4	-	CAGE, robust peak	72852673	72852683	72852600	72852609
Aldoart2	P1P2	chr12	+	CAGE, matched peaks	55565565	55565566	55565565	55565566
Aldob	P1P2	chr4	-	CAGE, matched peaks	49549485	49549514	49549523	49549538
Aldoc	P1P2	chr11	+	CAGE, matched peaks	78323087	78323112	78323120	78323145
Alg1	P1P2	chr16	+	CAGE, matched peaks	5233615	5233653	5233615	5233653
Alg10b	P1P2	chr15	+	CAGE, matched peaks	90224293	90224374	90224277	90224291
Alg11	P1P2	chr8	+	CAGE, matched peaks	22060712	22060732	22060712	22060732
Alg12	P1P2	chr15	-	CAGE, matched peaks	88819279	88819335	88819073	88819117
Alg13	P1P2	chrX	+	CAGE, matched peaks	144317991	144318034	144318065	144318080
Alg14	P1P2	chr3	+	CAGE, matched peaks	121291725	121291817	121291725	121291817
Alg2	P1P2	chr4	-	CAGE, matched peaks	47474283	47474349	47474283	47474349
Alg3	P1P2	chr16	-	CAGE, matched peaks	20610741	20610757	20610741	20610757
Alg5	P1P2	chr3	+	CAGE, matched peaks	54735536	54735586	54735536	54735586
Alg6	P1P2	chr4	+	CAGE, matched peaks	99715640	99715682	99715620	99715635
Alg8	P1P2	chr7	+	CAGE, matched peaks	97371604	97371640	97371592	97371601
Alg9	P1P2	chr9	+	CAGE, matched peaks	50775279	50775327	50775347	50775369
Alk	P1P2	chr17	-	CAGE, matched peaks	72604633	72604645	72604633	72604645
Alkbh1	P1P2	chr12	-	CAGE, matched peaks	87443800	87443850	87443800	87443850
Alkbh2	P1P2	chr5	-	CAGE, matched peaks	114128171	114128219	114128244	114128247
Alkbh3	P1P2	chr2	-	CAGE, matched peaks	94010729	94010764	94010816	94010823
Alkbh4	P1P2	chr5	+	CAGE, matched peaks	136136137	136136174	136136223	136136256
Alkbh5	P1P2	chr11	+	CAGE, matched peaks	60537989	60538074	60537661	60537738
Alkbh6	P1P2	chr7	+	CAGE, matched peaks	30308772	30308818	30308741	30308758
Alkbh7	P1P2	chr17	+	CAGE, matched peaks	56997332	56997365	56997332	56997365
Alkbh8	P1P2	chr9	+	CAGE, matched peaks	3335470	3335501	3335508	3335531
Allc	P1P2	chr12	-	CAGE, matched peaks	28582517	28582533	28582538	28582559
Alms1	P1P2	chr6	+	CAGE, matched peaks	85587591	85587630	85587638	85587647
Alox12	P1P2	chr11	-	CAGE, matched peaks	70255329	70255347	70255277	70255286
Alox12b	P1P2	chr11	+	CAGE, matched peaks	69157032	69157051	69157063	69157081
Alox12e	P1P2	chr11	-	CAGE, matched peaks	70322520	70322537	70322502	70322514
Alox15	P1	chr11	-	CAGE, matched peaks	70352029	70352032	70352029	70352032
Alox15	P2	chr11	-	CAGE, matched peaks	70345702	70345723	70345702	70345723
Alox5	P1P2	chr6	-	CAGE, matched peaks	116461120	116461140	116461151	116461172
Alox5ap	P1P2	chr5	+	CAGE, matched peaks	149265035	149265058	149265077	149265088
Alox8	P1P2	chr11	-	CAGE, matched peaks	69197834	69197838	69197834	69197838
Aloxe3	P1P2	chr11	+	CAGE, matched peaks	69126218	69126249	69126186	69126210
Alpi	P1P2	chr1	-	CAGE, matched peaks	87101590	87101617	87101630	87101636
Alpk1	P1P2	chr3	-	CAGE, matched peaks	127780461	127780529	127780461	127780529
Alpk2	P1P2	chr18	-	CAGE, matched peaks	65393844	65393922	65394008	65394021
Alpk3	P1P2	chr7	+	CAGE, matched peaks	81057589	81057603	81057583	81057588
Alpl	P1P2	chr4	-	CAGE, matched peaks	137796308	137796325	137796308	137796325
Alppl2	ENSMUST00000027455.6	chr1	-	Annotation	87089927	87089927	87089927	87089927
Als2	P1P2	chr1	-	CAGE, matched peaks	59237175	59237256	59237660	59237685
Als2cl	P1P2	chr9	+	CAGE, matched peaks	110880286	110880315	110880157	110880187
Als2cr11	P1P2	chr1	-	CAGE, matched peaks	59094885	59094903	59094885	59094903
Als2cr12	P1P2	chr1	-	CAGE, matched peaks	58695944	58695964	58695997	58696010
Alx1	P1P2	chr10	-	CAGE, matched peaks	103028771	103028782	103028603	103028657
Alx3	P1P2	chr3	+	CAGE, matched peaks	107595138	107595164	107595094	107595110
Alx4	P1P2	chr2	+	CAGE, matched peaks	93642307	93642334	93642629	93642657
Alyref	P1P2	chr11	-	CAGE, matched peaks	120598346	120598405	120598514	120598518
Alyref2	P1P2	chr1	+	CAGE, matched peaks	171503625	171503649	171503410	171503456
Amacr	P1P2	chr15	+	CAGE, matched peaks	10981780	10981805	10981747	10981765
Ambn	P1P2	chr5	+	CAGE, matched peaks	88455988	88455993	88455988	88455993
Ambp	P1P2	chr4	-	CAGE, matched peaks	63154130	63154150	63154130	63154150
Ambra1	P1P2	chr2	+	CAGE, matched peaks	91730127	91730197	91730303	91730316
Amd1	P1P2	chr10	-	CAGE, matched peaks	40302186	40302206	40302208	40302219
Amd2	ENSMUST00000080898.2	chr10	-	Annotation	35711890	35711890	35711890	35711890
Amdhd1	P1P2	chr10	-	CAGE, matched peaks	93539971	93540014	93540016	93540027
Amdhd2	P1P2	chr17	-	CAGE, matched peaks	24163668	24163771	24163618	24163629
Amelx	P1P2	chrX	-	CAGE, matched peaks	169187205	169187210	169187205	169187210
Amer1	P1P2	chrX	-	CAGE, primary peaks	95444789	95444829	95444842	95444880
Amer2	P1P2	chr14	+	CAGE, primary peaks	60378295	60378371	60378242	60378292
Amer3	P1P2	chr1	+	CAGE, primary peaks	34579695	34579751	34579662	34579671
Amfr	P1P2	chr8	-	CAGE, matched peaks	94012558	94012687	94012537	94012554
Amh	P1P2	chr10	+	CAGE, matched peaks	80805233	80805249	80805233	80805249
Amhr2	P1P2	chr15	+	CAGE, matched peaks	102445387	102445403	102445387	102445403
Amica1	P1P2	chr9	+	CAGE, matched peaks	45079204	45079236	45079170	45079203
Amigo1	P1P2	chr3	+	CAGE, matched peaks	108186332	108186407	108186290	108186301
Amigo2	P1P2	chr15	-	CAGE, matched peaks	97247242	97247257	97247306	97247315
Amigo3	P1P2	chr9	+	CAGE, matched peaks	108053154	108053165	108053166	108053176
Ammecr1	P1P2	chrX	-	CAGE, matched peaks	142966709	142966734	142966745	142966762
Ammecr1l	P1P2	chr18	+	CAGE, matched peaks	31759888	31759973	31759976	31760003
Amn	P1	chr12	+	CAGE, matched peaks	111271089	111271121	111271089	111271121
Amn	P2	chr12	+	CAGE, matched peaks	111274655	111274683	111274655	111274683
Amn1	P1P2	chr6	-	CAGE, matched peaks	149188648	149188725	149188622	149188636
Amot	P1P2	chrX	-	CAGE, matched peaks	145505136	145505159	145505175	145505212
Amotl1	P1P2	chr9	-	CAGE, matched peaks	14614949	14615034	14615473	14615490
Amotl2	P1P2	chr9	+	CAGE, matched peaks	102717796	102717815	102717717	102717730
Ampd1	P1P2	chr3	+	CAGE, matched peaks	103074009	103074033	103074035	103074048
Ampd2	P1	chr3	-	CAGE, matched peaks	108086590	108086707	108086590	108086707
Ampd2	P2	chr3	-	CAGE, matched peaks	108085346	108085412	108085346	108085412
Ampd3	P1	chr7	+	CAGE, matched peaks	110773866	110773934	110773866	110773934
Ampd3	P2	chr7	+	CAGE, matched peaks	110777653	110777697	110777653	110777697
Amph	P1P2	chr13	+	CAGE, matched peaks	18948344	18948417	18948201	18948222
Amt	P1P2	chr9	+	CAGE, matched peaks	108296874	108296937	108296709	108296752
Amtn	P1P2	chr5	+	CAGE, matched peaks	88376105	88376109	88376141	88376147
Amy1	P1	chr3	-	CAGE, matched peaks	113577743	113577756	113577743	113577756
Amy1	P2	chr3	-	CAGE, matched peaks	113574758	113574774	113574758	113574774
Amy2a1	P1P2	chr3	-	CAGE, matched peaks	113532288	113532291	113532288	113532291
Amy2a2	ENSMUST00000098667.3	chr3	-	Annotation	113356657	113356657	113356657	113356657
Amy2a3	ENSMUST00000179314.1	chr3	-	Annotation	113324051	113324051	113324051	113324051
Amy2a4	ENSMUST00000179568.1	chr3	-	Annotation	113291448	113291448	113291448	113291448
Amy2a5	ENSMUST00000098673.3	chr3	-	Annotation	113258836	113258836	113258836	113258836
Amz1	P1	chr5	+	CAGE, matched peaks	140724085	140724112	140724085	140724112
Amz1	P2	chr5	+	CAGE, matched peaks	140735599	140735615	140735599	140735615
Amz2	P1P2	chr11	+	CAGE, matched peaks	109425967	109426010	109426154	109426222
Anapc1	P1P2	chr2	-	CAGE, matched peaks	128687357	128687396	128687400	128687411
Anapc10	P1P2	chr8	+	CAGE, matched peaks	79711833	79711884	79711792	79711827
Anapc11	P1P2	chr11	+	CAGE, matched peaks	120598454	120598518	120598641	120598678
Anapc13	P1P2	chr9	+	CAGE, matched peaks	102626278	102626328	102626278	102626328
Anapc15	P1P2	chr7	+	CAGE, primary peaks	101896372	101896431	101896817	101896850
Anapc15-ps	P1P2	chr10	-	CAGE, primary peaks	95673465	95673481	95673465	95673481
Anapc16	P1P2	chr10	-	CAGE, matched peaks	60003056	60003136	60003034	60003048
Anapc2	P1P2	chr2	+	CAGE, matched peaks	25272487	25272517	25272462	25272473
Anapc4	P1P2	chr5	+	CAGE, matched peaks	52834114	52834167	52834045	52834112
Anapc5	P1P2	chr5	-	CAGE, matched peaks	122821258	122821292	122821298	122821315
Anapc7	P1P2	chr5	+	CAGE, matched peaks	122422440	122422495	122422496	122422520
Ang	P1	chr14	+	CAGE, matched peaks	51096388	51096408	51096388	51096408
Ang	P2	chr14	+	CAGE, matched peaks	51091089	51091160	51091089	51091160
Ang2	ENSMUST00000051274.1	chr14	-	Annotation	51195922	51195922	51195922	51195922
Ang4	P1P2	chr14	-	CAGE, matched peaks	51773578	51773596	51773578	51773596
Ang5	P1P2	chr14	+	CAGE, matched peaks	43957038	43957039	43957038	43957039
Ang6	ENSMUST00000096869.2	chr14	-	Annotation	44002268	44002268	44002268	44002268
Angel1	P1P2	chr12	-	CAGE, matched peaks	86726387	86726438	86726439	86726475
Angel2	P1P2	chr1	+	CAGE, matched peaks	190928573	190928652	190928501	190928550
Angpt1	P1P2	chr15	-	CAGE, matched peaks	42676812	42676827	42676898	42676931
Angpt2	P1P2	chr8	-	CAGE, matched peaks	18741542	18741566	18741503	18741525
Angpt4	P1P2	chr2	+	CAGE, matched peaks	151911204	151911212	151911204	151911212
Angptl1	P1P2	chr1	+	CAGE, matched peaks	156838915	156838978	156838903	156838912
Angptl2	P1P2	chr2	+	CAGE, matched peaks	33216051	33216084	33216090	33216106
Angptl3	P1P2	chr4	+	CAGE, matched peaks	99030946	99030961	99030907	99030944
Angptl4	P1P2	chr17	-	CAGE, matched peaks	33781535	33781550	33781535	33781550
Angptl6	P1P2	chr9	-	CAGE, matched peaks	20879718	20879738	20879743	20879748
Angptl7	P1P2	chr4	-	CAGE, matched peaks	148500449	148500466	148500449	148500466
Ank	P1P2	chr15	+	CAGE, matched peaks	27466647	27466696	27466837	27466862
Ank1	P1P2	chr8	+	CAGE, matched peaks	23035116	23035185	23035116	23035185
Ank2	ENSMUST00000182726.1,ENSMUST00000182662.1	chr3	-	CAGE, robust peak	127226016	127226021	127225894	127225915
Ank3	P1P2	chr10	+	CAGE, matched peaks	69533803	69533848	69533803	69533848
Ankar	P1P2	chr1	-	CAGE, matched peaks	72700558	72700584	72700544	72700556
Ankdd1a	ENSMUST00000061766.5	chr9	-	Annotation	65516998	65516998	65516998	65516998
Ankdd1b	ENSMUST00000055607.5	chr13	-	CAGE, robust peak	96471214	96471224	96471162	96471165
Ankef1	P1P2	chr2	+	CAGE, primary peaks	136532266	136532287	136532180	136532215
Ankfn1	P1P2	chr11	-	CAGE, matched peaks	89538620	89538647	89538620	89538647
Ankfy1	P1P2	chr11	+	CAGE, matched peaks	72689997	72690015	72689997	72690015
Ankhd1	P1P2	chr18	+	CAGE, matched peaks	36560581	36560620	36560630	36560657
Ankib1	P1P2	chr5	-	CAGE, matched peaks	3803081	3803119	3803062	3803079
Ankk1	P1P2	chr9	-	CAGE, matched peaks	49426969	49426974	49427040	49427057
Ankle1	P1P2	chr8	+	CAGE, matched peaks	71406003	71406050	71406003	71406050
Ankle2	P1P2	chr5	+	CAGE, matched peaks	110230975	110231099	110231117	110231133
Ankmy1	P1P2	chr1	-	CAGE, matched peaks	92902883	92902921	92902925	92902932
Ankmy2	P1P2	chr12	+	CAGE, matched peaks	36157167	36157238	36157151	36157157
Ankra2	P1P2	chr13	+	CAGE, matched peaks	98263105	98263177	98263262	98263302
Ankrd1	P1P2	chr19	-	CAGE, matched peaks	36119833	36119847	36119833	36119847
Ankrd10	P1P2	chr8	-	CAGE, matched peaks	11635745	11635765	11635693	11635723
Ankrd11	ENSMUST00000098334.5	chr8	-	Annotation	122974792	122974792	122974792	122974792
Ankrd12	P1P2	chr17	-	CAGE, matched peaks	66077033	66077081	66077084	66077091
Ankrd13a	P1P2	chr5	+	CAGE, matched peaks	114774939	114774957	114774674	114774705
Ankrd13b	P1P2	chr11	-	CAGE, matched peaks	77490010	77490055	77489670	77489687
Ankrd13c	P1P2	chr3	+	CAGE, matched peaks	157946954	157946993	157947213	157947244
Ankrd13d	P1P2	chr19	-	CAGE, matched peaks	4283085	4283142	4283144	4283154
Ankrd16	P1P2	chr2	+	CAGE, matched peaks	11778480	11778586	11777912	11777939
Ankrd17	P1P2	chr5	-	CAGE, matched peaks	90366176	90366192	90366504	90366609
Ankrd2	P1P2	chr19	+	CAGE, matched peaks	42036025	42036032	42036025	42036032
Ankrd22	P1P2	chr19	-	CAGE, matched peaks	34166037	34166092	34165917	34165951
Ankrd23	P1P2	chr1	-	CAGE, matched peaks	36535719	36535764	36535719	36535764
Ankrd24	P1P2	chr10	+	CAGE, matched peaks	81633694	81633710	81633694	81633710
Ankrd26	P1P2	chr6	-	CAGE, matched peaks	118562226	118562280	118562204	118562216
Ankrd27	P1P2	chr7	+	CAGE, matched peaks	35586232	35586290	35586295	35586310
Ankrd28	P1P2	chr14	-	CAGE, matched peaks	31830653	31830733	31830402	31830440
Ankrd29	P1P2	chr18	-	CAGE, matched peaks	12305666	12305722	12305725	12305764
Ankrd32	P1P2	chr13	-	CAGE, matched peaks	77135416	77135491	77135497	77135514
Ankrd33	P1P2	chr15	+	CAGE, matched peaks	101115773	101115786	101115738	101115753
Ankrd33b	P1P2	chr15	-	CAGE, matched peaks	31367527	31367580	31367747	31367789
Ankrd34a	P1P2	chr3	+	CAGE, matched peaks	96596628	96596662	96596593	96596609
Ankrd34b	P1P2	chr13	+	CAGE, matched peaks	92425957	92426031	92425920	92425929
Ankrd34c	P1P2	chr9	-	CAGE, matched peaks	89738414	89738463	89738466	89738475
Ankrd35	P1P2	chr3	+	CAGE, matched peaks	96670298	96670346	96670131	96670145
Ankrd36	P1	chr11	+	CAGE, matched peaks	5569679	5569690	5569679	5569690
Ankrd36	P2	chr11	+	CAGE, matched peaks	5574156	5574167	5574156	5574167
Ankrd37	P1P2	chr8	-	CAGE, matched peaks	45999860	45999873	45999709	45999713
Ankrd39	P1P2	chr1	-	CAGE, matched peaks	36547194	36547233	36547182	36547187
Ankrd40	P1P2	chr11	+	CAGE, matched peaks	94327984	94328029	94328037	94328064
Ankrd42	P1P2	chr7	-	CAGE, matched peaks	92637079	92637147	92637056	92637076
Ankrd44	P1P2	chr1	-	CAGE, matched peaks	54926311	54926402	54926293	54926304
Ankrd45	P1P2	chr1	+	CAGE, matched peaks	161142661	161142701	161142706	161142744
Ankrd46	P1P2	chr15	-	CAGE, matched peaks	36496722	36496808	36496722	36496808
Ankrd49	P1P2	chr9	-	CAGE, matched peaks	14784506	14784577	14784506	14784577
Ankrd50	P1P2	chr3	-	CAGE, matched peaks	38484831	38484864	38484802	38484822
Ankrd52	P1P2	chr10	+	CAGE, matched peaks	128377086	128377155	128376764	128376778
Ankrd53	P1P2	chr6	+	CAGE, matched peaks	83762665	83762692	83762701	83762710
Ankrd54	P1P2	chr15	-	CAGE, matched peaks	79062866	79062941	79062866	79062941
Ankrd55	P1P2	chr13	+	CAGE, matched peaks	112288516	112288548	112288580	112288594
Ankrd6	P1P2	chr4	-	CAGE, matched peaks	32950813	32950866	32950813	32950866
Ankrd60	P1P2	chr2	-	CAGE, matched peaks	173578215	173578278	173578300	173578334
Ankrd61	P1P2	chr5	-	CAGE, matched peaks	143895025	143895075	143895078	143895091
Ankrd63	P1P2	chr2	-	CAGE, primary peaks	118703848	118703859	118704033	118704044
Ankrd65	ENSMUST00000165000.1	chr4	+	Annotation	155790438	155790438	155790438	155790438
Ankrd66	ENSMUST00000178772.1	chr17	-	Annotation	43543638	43543638	43543638	43543638
Ankrd7	P1P2	chr6	+	CAGE, matched peaks	18866309	18866333	18866342	18866355
Ankrd9	P1P2	chr12	-	CAGE, matched peaks	110978981	110979028	110978964	110978979
Anks1	P1P2	chr17	+	CAGE, matched peaks	27909337	27909409	27909337	27909409
Anks1b	ENSMUST00000183156.1	chr10	+	CAGE, robust peak	89873393	89873398	89873664	89873669
Anks3	P1P2	chr16	-	CAGE, matched peaks	4964168	4964220	4964153	4964162
Anks4b	P1P2	chr7	+	CAGE, matched peaks	120173847	120173893	120173902	120173914
Anks6	P1P2	chr4	-	CAGE, matched peaks	47057296	47057356	47057279	47057295
Ankzf1	P1P2	chr1	+	CAGE, primary peaks	75192143	75192230	75192143	75192230
Anln	P1P2	chr9	-	CAGE, matched peaks	22389113	22389196	22389086	22389099
Ano1	P1P2	chr7	-	CAGE, matched peaks	144738520	144738597	144738520	144738597
Ano10	P1P2	chr9	-	CAGE, matched peaks	122294361	122294407	122294409	122294431
Ano2	P1P2	chr6	+	CAGE, matched peaks	125690668	125690679	125690668	125690679
Ano3	P1P2	chr2	-	CAGE, matched peaks	110950222	110950303	110950193	110950206
Ano4	P1P2	chr10	-	CAGE, matched peaks	89257806	89257831	89257645	89257657
Ano5	P1P2	chr7	+	CAGE, matched peaks	51511005	51511046	51511124	51511190
Ano6	P1P2	chr15	+	CAGE, matched peaks	95790831	95790859	95790971	95791008
Ano7	P1P2	chr1	+	CAGE, matched peaks	93373810	93373839	93373874	93373899
Ano8	P1P2	chr8	-	CAGE, matched peaks	71485954	71485981	71485997	71486035
Ano9	P1P2	chr7	-	CAGE, matched peaks	141117772	141117797	141117818	141117821
Anp32a	P1P2	chr9	+	CAGE, matched peaks	62341338	62341390	62341393	62341416
Anp32b	P1P2	chr4	+	CAGE, matched peaks	46450912	46450994	46451080	46451111
Anp32e	P1P2	chr3	+	CAGE, matched peaks	95929279	95929298	95929332	95929343
Anpep	P1	chr7	-	CAGE, matched peaks	79842287	79842302	79842287	79842302
Anpep	P2	chr7	-	CAGE, matched peaks	79848191	79848224	79848191	79848224
Antxr1	P1P2	chr6	-	CAGE, matched peaks	87335707	87335724	87335727	87335756
Antxr2	P1P2	chr5	-	CAGE, matched peaks	98030994	98031038	98031137	98031254
Antxrl	P1P2	chr14	+	CAGE, matched peaks	34052683	34052730	34053158	34053176
Anxa1	P1P2	chr19	-	CAGE, matched peaks	20390665	20390679	20390665	20390679
Anxa10	P1P2	chr8	-	CAGE, matched peaks	62123106	62123123	62123106	62123123
Anxa11	P1P2	chr14	+	CAGE, matched peaks	25842174	25842193	25842201	25842222
Anxa13	P1P2	chr15	-	CAGE, matched peaks	58389263	58389280	58389263	58389280
Anxa2	P1P2	chr9	+	CAGE, matched peaks	69453676	69453704	69454084	69454116
Anxa3	P1P2	chr5	+	CAGE, matched peaks	96793453	96793528	96793387	96793404
Anxa4	P1P2	chr6	-	CAGE, matched peaks	86793522	86793582	86793522	86793582
Anxa5	P1P2	chr3	-	CAGE, matched peaks	36475604	36475675	36475688	36475705
Anxa6	P1P2	chr11	-	CAGE, matched peaks	55033398	55033461	55033398	55033461
Anxa7	P1P2	chr14	-	CAGE, matched peaks	20479929	20479968	20479862	20479869
Anxa8	P1P2	chr14	+	CAGE, matched peaks	34086008	34086026	34085978	34086004
Anxa9	P1P2	chr3	-	CAGE, matched peaks	95307132	95307181	95307132	95307181
Aoah	P1P2	chr13	+	CAGE, matched peaks	20794128	20794179	20794187	20794204
Aoc1	P1	chr6	+	CAGE, primary peaks	48895243	48895264	48895243	48895264
Aoc1	P2	chr6	+	CAGE, primary peaks	48904979	48904991	48904979	48904991
Aoc2	ENSMUST00000041095.7	chr11	+	Annotation	101325062	101325062	101325062	101325062
Aoc3	P1P2	chr11	+	CAGE, matched peaks	101330832	101330858	101330832	101330858
Aox1	P1P2	chr1	+	CAGE, matched peaks	58029955	58029974	58029984	58029997
Aox2	P1P2	chr1	+	CAGE, primary peaks	58278309	58278311	58278309	58278311
Aox3	P1	chr1	+	CAGE, matched peaks	58113166	58113184	58113166	58113184
Aox3	P2	chr1	+	CAGE, matched peaks	58122228	58122251	58122228	58122251
Aox4	P1P2	chr1	+	CAGE, matched peaks	58210443	58210457	58210443	58210457
Ap1ar	P1P2	chr3	-	CAGE, matched peaks	127837419	127837505	127837405	127837414
Ap1b1	P1P2	chr11	+	CAGE, matched peaks	4986898	4986949	4986950	4986964
Ap1g1	ENSMUST00000179104.1	chr8	+	Annotation	109863107	109863107	109863107	109863107
Ap1g2	P1P2	chr14	-	CAGE, matched peaks	55106547	55106594	55106521	55106541
Ap1m1	P1P2	chr8	+	CAGE, matched peaks	72240052	72240181	72240034	72240045
Ap1m2	P1P2	chr9	-	CAGE, matched peaks	21312255	21312332	21312336	21312345
Ap1s1	P1P2	chr5	-	CAGE, matched peaks	137046026	137046085	137045542	137045581
Ap1s2	P1P2	chrX	+	CAGE, matched peaks	163909132	163909169	163909106	163909128
Ap1s3	P1P2	chr1	-	CAGE, matched peaks	79671966	79671993	79672160	79672208
Ap2a1	P1P2	chr7	-	CAGE, matched peaks	44929410	44929521	44929391	44929402
Ap2a2	P1P2	chr7	+	CAGE, matched peaks	141562193	141562276	141562162	141562192
Ap2b1	P1P2	chr11	+	CAGE, matched peaks	83302641	83302803	83302817	83302822
Ap2m1	P1P2	chr16	+	CAGE, matched peaks	20535475	20535546	20535460	20535471
Ap2s1	P1P2	chr7	+	CAGE, matched peaks	16738436	16738476	16738436	16738476
Ap3b1	P1P2	chr13	+	CAGE, matched peaks	94358943	94359055	94359056	94359097
Ap3b2	P1P2	chr7	-	CAGE, matched peaks	81493699	81493719	81493883	81493947
Ap3d1	P1P2	chr10	-	CAGE, matched peaks	80742222	80742280	80742222	80742280
Ap3m1	P1P2	chr14	-	CAGE, matched peaks	21052177	21052225	21052452	21052510
Ap3m2	P1P2	chr8	-	CAGE, matched peaks	22805596	22805649	22805596	22805649
Ap3s1	P1P2	chr18	+	CAGE, matched peaks	46741903	46741930	46741852	46741900
Ap3s2	P1P2	chr7	-	CAGE, matched peaks	79920599	79920658	79920660	79920661
Ap4b1	P1P2	chr3	+	CAGE, matched peaks	103809575	103809635	103809502	103809530
Ap4e1	P1P2	chr2	+	CAGE, matched peaks	127008711	127008756	127008695	127008702
Ap4m1	P1P2	chr5	+	CAGE, matched peaks	138172110	138172132	138172141	138172188
Ap4s1	P1P2	chr12	+	CAGE, matched peaks	51690992	51691039	51691200	51691232
Ap5b1	P1P2	chr19	+	CAGE, primary peaks	5568002	5568062	5568068	5568084
Ap5m1	P1P2	chr14	+	CAGE, primary peaks	49066505	49066587	49066505	49066587
Ap5s1	P1P2	chr2	+	CAGE, primary peaks	131210363	131210476	131210501	131210552
Ap5z1	P1P2	chr5	+	CAGE, primary peaks	142464018	142464072	142463916	142463935
Apaf1	P1P2	chr10	-	CAGE, matched peaks	91082704	91082773	91082683	91082700
Apba1	P1P2	chr19	+	CAGE, matched peaks	23758819	23758907	23758792	23758807
Apba2	P1P2	chr7	+	CAGE, matched peaks	64502090	64502155	64501650	64501683
Apba3	P1P2	chr10	+	CAGE, matched peaks	81268207	81268270	81268176	81268205
Apbb1	P1P2	chr7	-	CAGE, matched peaks	105581200	105581271	105581501	105581569
Apbb1ip	P1P2	chr2	+	CAGE, matched peaks	22774373	22774424	22774432	22774472
Apbb2	P1P2	chr5	-	CAGE, matched peaks	66618636	66618711	66618772	66618807
Apbb3	P1P2	chr18	-	CAGE, matched peaks	36679285	36679349	36679470	36679497
Apc	P1	chr18	+	CAGE, matched peaks	34220890	34220931	34220890	34220931
Apc	P2	chr18	+	CAGE, matched peaks	34247685	34247704	34247685	34247704
Apc2	P1	chr10	+	CAGE, matched peaks	80300997	80301050	80300997	80301050
Apc2	P2	chr10	+	CAGE, matched peaks	80299084	80299126	80299084	80299126
Apcdd1	P1P2	chr18	+	CAGE, matched peaks	62922317	62922339	62922290	62922308
Apcs	P1P2	chr1	-	CAGE, matched peaks	172894925	172894958	172895048	172895063
Apeh	P1P2	chr9	-	CAGE, matched peaks	108094459	108094487	108094527	108094542
Apex1	P1P2	chr14	+	CAGE, matched peaks	50924971	50925004	50924949	50924965
Apex2	P1P2	chrX	-	CAGE, matched peaks	150588073	150588153	150588180	150588189
Aph1a	P1P2	chr3	+	CAGE, matched peaks	95893953	95893974	95893920	95893933
Aph1b	P1P2	chr9	-	CAGE, matched peaks	66795331	66795411	66795469	66795521
Aph1c	P1P2	chr9	-	CAGE, matched peaks	66834659	66834677	66834693	66834744
Api5	P1P2	chr2	-	CAGE, matched peaks	94438081	94438161	94438061	94438075
Apip	P1P2	chr2	+	CAGE, matched peaks	103073669	103073755	103073764	103073788
Apitd1	P1P2	chr4	-	CAGE, matched peaks	149137536	149137595	149137600	149137625
Aplf	P1P2	chr6	-	CAGE, matched peaks	87672142	87672179	87672121	87672138
Apln	P1P2	chrX	-	CAGE, matched peaks	48034842	48034858	48034842	48034858
Aplnr	P1P2	chr2	+	CAGE, matched peaks	85136374	85136439	85136355	85136371
Aplp1	P1P2	chr7	-	CAGE, matched peaks	30445508	30445591	30445462	30445494
Aplp2	P1P2	chr9	-	CAGE, matched peaks	31211805	31211824	31211805	31211824
Apmap	P1P2	chr2	-	CAGE, primary peaks	150608502	150608561	150608502	150608561
Apoa1	P1P2	chr9	+	CAGE, matched peaks	46228701	46228714	46228701	46228714
Apoa1bp	P1P2	chr3	-	CAGE, matched peaks	88058446	88058535	88058446	88058535
Apoa2	P1P2	chr1	+	CAGE, matched peaks	171225077	171225100	171225003	171225017
Apoa4	P1P2	chr9	+	CAGE, matched peaks	46241052	46241068	46241052	46241068
Apoa5	P1P2	chr9	+	CAGE, matched peaks	46268601	46268619	46269069	46269084
Apob	P1P2	chr12	+	CAGE, matched peaks	7977640	7977654	7977640	7977654
Apobec1	P1P2	chr6	-	CAGE, matched peaks	122602345	122602400	122602313	122602344
Apobec2	P1P2	chr17	-	CAGE, matched peaks	48432723	48432741	48432723	48432741
Apobec3	P1P2	chr15	+	CAGE, matched peaks	79892436	79892482	79892397	79892435
Apobec4	P1P2	chr1	+	CAGE, matched peaks	152750527	152750553	152750554	152750564
Apobr	P1P2	chr7	+	CAGE, matched peaks	126584968	126584988	126584948	126584953
Apoc1	P1P2	chr7	-	CAGE, matched peaks	19692629	19692648	19692451	19692471
Apoc2	P1	chr7	-	CAGE, matched peaks	19676749	19676767	19676749	19676767
Apoc2	P2	chr7	-	CAGE, matched peaks	19681396	19681467	19681396	19681467
Apoc3	P1P2	chr9	-	CAGE, matched peaks	46235289	46235306	46235631	46235665
Apoc4	P1P2	chr7	-	CAGE, matched peaks	19681396	19681467	19681396	19681467
Apod	P1P2	chr16	-	CAGE, matched peaks	31314586	31314605	31314586	31314605
Apoe	P1P2	chr7	-	CAGE, matched peaks	19699045	19699063	19698206	19698261
Apof	ENSMUST00000050901.2	chr10	+	Annotation	128267996	128267996	128267996	128267996
Apoh	P1	chr11	+	CAGE, matched peaks	108395288	108395324	108395288	108395324
Apoh	P2	chr11	+	CAGE, matched peaks	108381204	108381229	108381204	108381229
Apol10a	P1P2	chr15	+	CAGE, matched peaks	77477044	77477048	77477044	77477048
Apol10b	P1P2	chr15	-	CAGE, matched peaks	77596110	77596131	77596110	77596131
Apol11a	P1P2	chr15	+	CAGE, matched peaks	77508268	77508270	77508268	77508270
Apol11b	ENSMUST00000181467.1,ENSMUST00000166623.2,ENSMUST00000180949.1	chr15	-	Annotation	77643282	77643282	77643282	77643282
Apol6	P1P2	chr15	+	CAGE, matched peaks	77045103	77045139	77045259	77045275
Apol7a	P1P2	chr15	-	CAGE, matched peaks	77399211	77399235	77399211	77399235
Apol7b	ENSMUST00000089469.5	chr15	-	Annotation	77447443	77447443	77447443	77447443
Apol7c	P1P2	chr15	-	CAGE, matched peaks	77533312	77533317	77533312	77533317
Apol7d	P1P2	chr1	+	CAGE, matched peaks	71653316	71653347	71653316	71653347
Apol7e	P1P2	chr15	+	CAGE, matched peaks	77698904	77698910	77698853	77698863
Apol8	P1P2	chr15	-	CAGE, matched peaks	77755218	77755265	77755266	77755281
Apol9a	P1P2	chr15	-	CAGE, matched peaks	77410997	77411014	77410997	77411014
Apol9b	P1P2	chr15	+	CAGE, matched peaks	77729153	77729182	77729153	77729182
Apold1	P1P2	chr6	+	CAGE, matched peaks	134981998	134982002	134981920	134981953
Apom	P1P2	chr17	-	CAGE, matched peaks	35131790	35131807	35131763	35131785
Apon	P1P2	chr10	+	CAGE, matched peaks	128254157	128254176	128254185	128254196
Apoo	P1P2	chrX	+	CAGE, matched peaks	94367112	94367134	94367112	94367134
Apoo-ps	ENSMUST00000061241.6	chr13	-	Annotation	107414766	107414766	107414766	107414766
Apool	P1P2	chrX	+	CAGE, matched peaks	112311375	112311407	112311351	112311363
Apopt1	P1P2	chr12	+	CAGE, primary peaks	111713255	111713303	111713255	111713303
App	P1P2	chr16	-	CAGE, matched peaks	85173692	85173718	85174050	85174061
Appbp2	P1P2	chr11	-	CAGE, matched peaks	85235065	85235137	85235065	85235137
Appl1	P1P2	chr14	-	CAGE, matched peaks	26970447	26970556	26970558	26970596
Appl2	P1P2	chr10	-	CAGE, matched peaks	83648631	83648682	83648602	83648629
Aprt	P1P2	chr8	-	CAGE, matched peaks	122576830	122576892	122576899	122576927
Aptx	P1P2	chr4	-	CAGE, matched peaks	40703154	40703187	40702893	40702937
Aqp1	P1P2	chr6	+	CAGE, matched peaks	55336424	55336438	55336424	55336438
Aqp11	P1P2	chr7	-	CAGE, matched peaks	97737994	97738056	97738222	97738317
Aqp12	P1P2	chr1	+	CAGE, matched peaks	93006349	93006393	93006328	93006348
Aqp2	P1P2	chr15	+	CAGE, matched peaks	99579054	99579059	99579096	99579138
Aqp3	P1P2	chr4	-	CAGE, matched peaks	41098174	41098190	41098174	41098190
Aqp4	P1P2	chr18	-	CAGE, matched peaks	15403640	15403657	15403640	15403657
Aqp5	P1P2	chr15	+	CAGE, matched peaks	99591136	99591150	99591005	99591045
Aqp6	P1P2	chr15	+	CAGE, matched peaks	99601229	99601268	99601229	99601268
Aqp7	P1P2	chr4	-	CAGE, matched peaks	41047955	41047974	41047955	41047974
Aqp8	P1P2	chr7	+	CAGE, matched peaks	123462350	123462368	123462274	123462296
Aqp9	P1P2	chr9	-	CAGE, matched peaks	71163224	71163293	71163295	71163315
Aqr	P1P2	chr2	-	CAGE, matched peaks	114175299	114175317	114175321	114175344
Ar	P1P2	chrX	+	CAGE, matched peaks	98149666	98149714	98149717	98149724
Araf	P1P2	chrX	+	CAGE, matched peaks	20848559	20848583	20848559	20848583
Arap1	P1	chr7	+	CAGE, matched peaks	101394361	101394436	101394361	101394436
Arap1	P2	chr7	+	CAGE, matched peaks	101378183	101378210	101378183	101378210
Arap2	P1P2	chr5	-	CAGE, matched peaks	62766153	62766246	62766256	62766271
Arap3	P1	chr18	-	CAGE, matched peaks	37998714	37998771	37998714	37998771
Arap3	P2	chr18	-	CAGE, matched peaks	37997543	37997569	37997543	37997569
Arc	P1P2	chr15	-	CAGE, matched peaks	74672560	74672577	74672560	74672577
Arcn1	P1P2	chr9	-	CAGE, matched peaks	44767792	44767838	44767792	44767838
Areg	P1P2	chr5	+	CAGE, matched peaks	91139591	91139607	91139591	91139607
Arel1	P1P2	chr12	-	CAGE, primary peaks	84970814	84970884	84970888	84970899
Arf1	P1P2	chr11	-	CAGE, matched peaks	59228208	59228247	59228208	59228247
Arf2	P1P2	chr11	+	CAGE, matched peaks	103966716	103966790	103967008	103967017
Arf3	P1P2	chr15	-	CAGE, matched peaks	98763136	98763190	98763195	98763220
Arf4	P1P2	chr14	+	CAGE, matched peaks	26638157	26638224	26638120	26638151
Arf5	P1P2	chr6	+	CAGE, matched peaks	28423539	28423640	28423534	28423537
Arf6	P1P2	chr12	+	CAGE, matched peaks	69372112	69372172	69372051	69372062
Arfgap1	P1P2	chr2	+	CAGE, matched peaks	180967218	180967289	180967291	180967303
Arfgap2	P1P2	chr2	+	CAGE, matched peaks	91265252	91265315	91265207	91265227
Arfgap3	P1P2	chr15	-	CAGE, matched peaks	83350151	83350262	83350306	83350311
Arfgef1	P1P2	chr1	-	CAGE, matched peaks	10232968	10233000	10233047	10233093
Arfgef2	P1P2	chr2	+	CAGE, matched peaks	166805506	166805605	166805487	166805498
Arfip1	P1P2	chr3	-	CAGE, matched peaks	84582616	84582699	84582476	84582522
Arfip2	P1P2	chr7	-	CAGE, matched peaks	105640317	105640370	105640317	105640370
Arfrp1	P1P2	chr2	-	CAGE, matched peaks	181365306	181365371	181365375	181365386
Arg1	P1P2	chr10	-	CAGE, matched peaks	24927444	24927460	24927444	24927460
Arg2	P1P2	chr12	+	CAGE, matched peaks	79130800	79130816	79130800	79130816
Arglu1	P1P2	chr8	-	CAGE, matched peaks	8690493	8690538	8690481	8690492
Arhgap1	P1P2	chr2	+	CAGE, matched peaks	91650169	91650237	91650116	91650133
Arhgap10	P1P2	chr8	-	CAGE, matched peaks	77517898	77517938	77517949	77517979
Arhgap11a	P1P2	chr2	-	CAGE, matched peaks	113848655	113848744	113848274	113848375
Arhgap12	P1P2	chr18	-	CAGE, matched peaks	6135896	6135999	6135861	6135868
Arhgap15	P1P2	chr2	+	CAGE, matched peaks	43748802	43748875	43748802	43748875
Arhgap17	P1P2	chr7	-	CAGE, matched peaks	123369870	123369920	123369842	123369867
Arhgap18	P1P2	chr10	+	CAGE, matched peaks	26772523	26772569	26772488	26772515
Arhgap19	P1P2	chr19	-	CAGE, matched peaks	41802028	41802060	41802028	41802060
Arhgap20	P1P2	chr9	+	CAGE, matched peaks	51765325	51765364	51765304	51765317
Arhgap21	P1P2	chr2	-	CAGE, matched peaks	20968943	20968957	20968550	20968613
Arhgap22	ENSMUST00000111956.2	chr14	+	CAGE, robust peak	33216832	33216837	33216870	33216880
Arhgap23	P1P2	chr11	+	CAGE, primary peaks	97415577	97415597	97415554	97415576
Arhgap24	P1P2	chr5	+	CAGE, matched peaks	102481422	102481495	102481422	102481495
Arhgap25	P1P2	chr6	-	CAGE, matched peaks	87533219	87533264	87533219	87533264
Arhgap26	P1P2	chr18	+	CAGE, matched peaks	38993126	38993186	38993126	38993186
Arhgap27	P1P2	chr11	-	CAGE, matched peaks	103344651	103344719	103344651	103344719
Arhgap28	P1P2	chr17	-	CAGE, matched peaks	68004075	68004140	68004075	68004140
Arhgap29	P1	chr3	+	CAGE, matched peaks	121967822	121967838	121967822	121967838
Arhgap29	P2	chr3	+	CAGE, matched peaks	121953213	121953295	121953213	121953295
Arhgap30	P1P2	chr1	+	CAGE, matched peaks	171388955	171389042	171388955	171389042
Arhgap31	P1P2	chr16	-	CAGE, matched peaks	38712842	38712860	38712862	38712903
Arhgap32	ENSMUST00000174641.1	chr9	+	CAGE, robust peak	32115979	32115996	32116062	32116069
Arhgap33	P1P2	chr7	-	CAGE, matched peaks	30535006	30535047	30535056	30535066
Arhgap36	P1P2	chrX	+	CAGE, matched peaks	49470555	49470579	49470532	49470548
Arhgap39	P1P2	chr15	-	CAGE, matched peaks	76818093	76818174	76818176	76818177
Arhgap4	P1P2	chrX	-	CAGE, matched peaks	73921839	73921916	73921839	73921916
Arhgap40	P1P2	chr2	+	CAGE, matched peaks	158512747	158512771	158512747	158512771
Arhgap42	P1P2	chr9	-	CAGE, matched peaks	9239019	9239042	9239052	9239095
Arhgap44	P1P2	chr11	-	CAGE, matched peaks	65162907	65162976	65162826	65162831
Arhgap5	P1P2	chr12	+	CAGE, matched peaks	52503992	52504028	52503923	52503949
Arhgap6	ENSMUST00000033721.6	chrX	+	CAGE, robust peak	168795094	168795106	168795267	168795287
Arhgap8	P1P2	chr15	+	CAGE, matched peaks	84720053	84720092	84720093	84720104
Arhgap9	P1	chr10	+	CAGE, matched peaks	127321866	127321884	127321866	127321884
Arhgap9	P2	chr10	+	CAGE, matched peaks	127323700	127323736	127323700	127323736
Arhgdia	P1P2	chr11	-	CAGE, matched peaks	120581553	120581632	120581196	120581237
Arhgdib	P1P2	chr6	-	CAGE, matched peaks	136941694	136941726	136941859	136941884
Arhgdig	P1P2	chr17	-	CAGE, matched peaks	26201328	26201350	26201189	26201227
Arhgef1	P1	chr7	+	CAGE, matched peaks	24903011	24903080	24903011	24903080
Arhgef1	P2	chr7	+	CAGE, matched peaks	24904416	24904459	24904416	24904459
[truncated: 21,608 more rows]
