# Supplementary material for: Compact and highly active next-generation libraries for CRISPR-mediated gene repression and activation
Source: eLife. 2016 Sep 23;5:e19760. doi: 10.7554/eLife.19760 (PMC5094855; doi:10.7554/eLife.19760)
Supplement: Supplementary file 3. — DOI: http://dx.doi.org/10.7554/eLife.19760.015 [file elife-19760-supp3.xlsx]

## Sheet: hCRISPRi-v2
sgID	gene	transcript	protospacer sequence	selection rank	predicted score	empirical score	off-target stringency	CRISPRi-v2.1 predicted score	Sublibrary	Sublibrary half
[gene_strandtargeted_PAMcoordinate.sgRNAlength-transcript]	[gene targeted by the sgRNA, or "negative_control"]	[TSS targeted by the sgRNA; see Table S2]	[protospacer sequence; 5'G is included whether or not it is present in the genome]	[for each gene/transcript pair, the order in which the sgRNA was selected for inclusion in the library. 1=highest confidence]	[predicted score by CRISPRi-v2 (not 2.1) algorithm]	[empirical activity score, where available]	[stringency level at which sgRNA passed threshold (see Methods); 0 is most stringent]	[predicted score by CRISPRi-v2.1 algorithm]	h1-Kinases/Phosphatases/Drug Targets	[Top5 sgRNAs per TSS or Supp5 sgRNAs to create 10sgRNA/gene libraries]
									h2-Cancer/Apoptosis
									h3-Stress/Proteostasis
									h4-Mitochondria/Trafficking/Motility
									h5-Gene Expression
									h6-Membrane Proteins
									h7-Unassigned
A1BG_-_58858617.23-P1	A1BG	P1	GGAGACCCAGCGCTAACCAG	1	1.00882		0	0.685071	h3	Top5
A1BG_-_58858788.23-P1	A1BG	P1	GGGGCACCCAGGAGCGGTAG	2	0.901176		0	0.782793	h3	Top5
A1BG_+_58858964.23-P1	A1BG	P1	GCTCCGGGCGACGTGGAGTG	3	0.836188		0	0.870837	h3	Top5
A1BG_-_58858630.23-P1	A1BG	P1	GAACCAGGGGTGCCCAAGGG	4	0.827551		0	0.590668	h3	Top5
A1BG_+_58858549.23-P1	A1BG	P1	GGCGAGGAACCGCCCAGCAA	5	0.775395		0	0.49228	h3	Top5
A1BG_-_58858950.23-P1	A1BG	P1	GGCAGCGCAGGACGGCATCT	6	0.730457		0	0.706643	h3	Supp5
A1BG_-_58858915.23-P1	A1BG	P1	GAGCAGCTCGAAGGTGACGT	7	0.725473		0	0.700359	h3	Supp5
A1BG_-_58858991.23-P1	A1BG	P1	GTCCACGTCGCCCGGAGCTG	8	0.717108		0	0.722963	h3	Supp5
A1BG_-_58858562.23-P1	A1BG	P1	GCTGCAGGGCCTTTGCTGGG	9	0.711535		0	0.378271	h3	Supp5
A1BG_+_58858791.23-P1	A1BG	P1	GCCAGCACGCCGGCAACTAC	10	0.704958		0	0.609165	h3	Supp5
A1BG_-_58864840.23-P2	A1BG	P2	GCCGGTGCAGTGAGTGTCTG	1	0.936062		0	0.929946	h3	Top5
A1BG_+_58864367.23-P2	A1BG	P2	GTGCTGACGGGTGACACCCA	2	0.898563		0	0.589938	h3	Top5
A1BG_-_58864360.23-P2	A1BG	P2	GGGACAAGCCCGAGCGGCAG	3	0.874086		0	0.474089	h3	Top5
A1BG_-_58864354.23-P2	A1BG	P2	GTCCTGTGGACAAGCCCGAG	4	0.868199		0	0.580212	h3	Top5
A1BG_-_58864822.23-P2	A1BG	P2	GATGATGGTCGCGCTCACTC	5	0.794199		0	0.772174	h3	Top5
A1BG_-_58864715.23-P2	A1BG	P2	GTGCGGAGACAGCCCCCGTA	6	0.753376		0	0.663846	h3	Supp5
A1BG_-_58864428.23-P2	A1BG	P2	GCAGGTGAGTCAAGGTGCAC	7	0.742574		0	0.554815	h3	Supp5
A1BG_-_58864420.23-P2	A1BG	P2	GCTTGATGGCAGGTGAGTCA	8	0.735385		0	0.489078	h3	Supp5
A1BG_+_58864705.23-P2	A1BG	P2	GGGGAACAGGAGCCTTACGG	9	0.700607		0	0.720109	h3	Supp5
A1BG_-_58864436.23-P2	A1BG	P2	GTCAAGGTGCACAGGCTCCT	10	0.682217		0	0.459484	h3	Supp5
A1CF_-_52645373.23-P1P2	A1CF	P1P2	GAGAGATCCCCACCCGGAAA	1	0.628753		0	0.637224	h3	Top5
A1CF_+_52645339.23-P1P2	A1CF	P1P2	GGGGATCTCTGAAATTACTC	2	0.626302		0	0.690343	h3	Top5
A1CF_+_52645000.23-P1P2	A1CF	P1P2	GGAGTGCCTGTCCCAATCCT	3	0.618647		0	0.498248	h3	Top5
A1CF_+_52645080.23-P1P2	A1CF	P1P2	GACCACGGAGGGTTCAAGAG	4	0.599543		0	0.589738	h3	Top5
A1CF_-_52645011.23-P1P2	A1CF	P1P2	GTTCTCAGGGTCCTAGGATT	5	0.597853		0	0.47674	h3	Top5
A1CF_+_52645377.23-P1P2	A1CF	P1P2	GGTTGAATTCGCCATAATCA	6	0.548654		0	0.422654	h3	Supp5
A1CF_+_52645034.23-P1P2	A1CF	P1P2	GTAGCTCTAACCAGACAGCA	7	0.541459		0	0.500186	h3	Supp5
A1CF_-_52645249.23-P1P2	A1CF	P1P2	GTAGGCTCGATAACAGAAGA	8	0.518543		0	0.47915	h3	Supp5
A1CF_+_52645358.23-P1P2	A1CF	P1P2	GAGGAAACCTTTTCCGGGTG	9	0.505979		0	0.425473	h3	Supp5
A1CF_+_52645091.23-P1P2	A1CF	P1P2	GTCTGTAGACTTACCACGGA	10	0.492952		0	0.393721	h3	Supp5
A2M_+_9268487.23-P1P2	A2M	P1P2	GAGATGGATTGTAGGGAGTA	1	0.863322		0	0.787213	h2	Top5
A2M_+_9268495.23-P1P2	A2M	P1P2	GTTGGGACCAGATGGATTGT	2	0.765038		0	0.782909	h2	Top5
A2M_-_9268387.23-P1P2	A2M	P1P2	GCAGAGACTGAGGCGTCTGT	3	0.693853		0	0.647308	h2	Top5
A2M_-_9268273.23-P1P2	A2M	P1P2	GAAGAAGATGACAGTATCAT	4	0.572204		0	0.603529	h2	Top5
A2M_+_9268141.23-P1P2	A2M	P1P2	GAAtatgcaaagccttccta	5	0.565819		0	0.387812	h2	Top5
A2M_-_9268044.23-P1P2	A2M	P1P2	Gaaatggacccttgagaaag	6	0.533277		0	0.14831	h2	Supp5
A2M_+_9268524.23-P1P2	A2M	P1P2	GGCATAAAGCCCAGTTGCTT	7	0.503576		0	0.463307	h2	Supp5
A2M_-_9268427.23-P1P2	A2M	P1P2	GAAGAACCAGACTTGGATGA	8	0.473364		0	0.504253	h2	Supp5
A2M_-_9268360.23-P1P2	A2M	P1P2	GGCTCTCTGTGTGGAACTCA	9	0.450479		0	0.452151	h2	Supp5
A2M_-_9268326.23-P1P2	A2M	P1P2	GGCAATAAATGAAGGACTCT	10	0.414427		0	0.497869	h2	Supp5
A2ML1_-_8975593.23-P1P2	A2ML1	P1P2	GCTCGGTGAGGGCCTCCTGA	1	0.819527		0	0.65515	h7	Top5
A2ML1_+_8975211.23-P1P2	A2ML1	P1P2	GCAGATTTTTCCAGGGTCAG	2	0.729827		0	0.689459	h7	Top5
A2ML1_-_8975664.23-P1P2	A2ML1	P1P2	Gaaaatgaggtgcataagga	3	0.697307		0	0.469143	h7	Top5
A2ML1_-_8975582.23-P1P2	A2ML1	P1P2	GAGGCATGTGTGCTCGGTGA	4	0.638394		0	0.50916	h7	Top5
A2ML1_+_8975278.23-P1P2	A2ML1	P1P2	GTCTGCAATGGCTGGTGATA	5	0.626093		0	0.633175	h7	Top5
A2ML1_-_8975487.23-P1P2	A2ML1	P1P2	GGGGAGGCTGACGCATGAAG	6	0.596848		0	0.598342	h7	Supp5
A2ML1_-_8975669.23-P1P2	A2ML1	P1P2	Ggaggtgcataaggaaggca	7	0.591485		0	0.337737	h7	Supp5
A2ML1_-_8975403.23-P1P2	A2ML1	P1P2	GGAGATGGGGAGATCAACTT	8	0.574591		0	0.601457	h7	Supp5
A2ML1_+_8975452.23-P1P2	A2ML1	P1P2	GAGCCTCCCTCTCTGGGTAA	9	0.554813		0	0.474441	h7	Supp5
A2ML1_-_8975471.23-P1P2	A2ML1	P1P2	GATCCTTTACCCAGAGAGGG	10	0.551632		0	0.541492	h7	Supp5
A3GALT2_-_33786280.23-ENST00000442999.3	A3GALT2	ENST00000442999.3	GCAGCCATTAGGTCTTAAGG	1	0.896055		0	0.580218	h6	Top5
A3GALT2_+_33786649.23-ENST00000442999.3	A3GALT2	ENST00000442999.3	GGGGGGACAATGGTATGGAG	2	0.867623		0	0.7758	h6	Top5
A3GALT2_+_33786659.23-ENST00000442999.3	A3GALT2	ENST00000442999.3	GCTCAGGTGAGGGGGGACAA	3	0.857717		0	0.778829	h6	Top5
A3GALT2_+_33786682.23-ENST00000442999.3	A3GALT2	ENST00000442999.3	GCCCATATGGCTCTCAAGGA	4	0.822746		0	0.767503	h6	Top5
A3GALT2_+_33786675.23-ENST00000442999.3	A3GALT2	ENST00000442999.3	GGGCTCTCAAGGAGGGACTC	5	0.74937		0	0.754333	h6	Top5
A3GALT2_+_33786262.23-ENST00000442999.3	A3GALT2	ENST00000442999.3	GGTGCCCCCTTAAGACCTAA	6	0.718888		0	0.434422	h6	Supp5
A3GALT2_+_33786635.23-ENST00000442999.3	A3GALT2	ENST00000442999.3	GTGGAGAGGAAGAAAGCTTG	7	0.706914		0	0.644129	h6	Supp5
A3GALT2_-_33786237.23-ENST00000442999.3	A3GALT2	ENST00000442999.3	GCCCTGCTCCCCACTCTCGT	8	0.696274		0	0.489635	h6	Supp5
A3GALT2_+_33786358.23-ENST00000442999.3	A3GALT2	ENST00000442999.3	GCCGGAAAGCAGAGACCCGG	9	0.67448		0	0.611789	h6	Supp5
A3GALT2_+_33786467.23-ENST00000442999.3	A3GALT2	ENST00000442999.3	GTCCGTGTGCATGGACACCG	10	0.648266		0	0.65135	h6	Supp5
A4GALT_-_43116819.23-P1P2	A4GALT	P1P2	GGTACCTCTAGCTCCAgcgg	1	0.970303		0	0.967591	h2	Top5
A4GALT_+_43116792.23-P1P2	A4GALT	P1P2	GcTGGAGCTAGAGGTACGAG	2	0.961966		0	0.923	h2	Top5
A4GALT_+_43116425.23-P1P2	A4GALT	P1P2	GGGCTCTGCCCGGCCACCGT	3	0.92335		0	0.596204	h2	Top5
A4GALT_-_43116431.23-P1P2	A4GALT	P1P2	GGAGGAGCGCGACTCACCCA	4	0.888202		0	0.612889	h2	Top5
A4GALT_-_43116434.23-P1P2	A4GALT	P1P2	GGAGCGCGACTCACCCACGG	5	0.828486		0	0.564434	h2	Top5
A4GALT_-_43116460.23-P1P2	A4GALT	P1P2	GGCAGAGCCTGCCTCGAACC	6	0.797782		0	0.491757	h2	Supp5
A4GALT_-_43116503.23-P1P2	A4GALT	P1P2	GCCAGCCCCGGGACCCAACC	7	0.78		0	0.648668	h2	Supp5
A4GALT_-_43116823.23-P1P2	A4GALT	P1P2	GCTCTAGCTCCAgcggcggc	8	0.708321		0	0.672839	h2	Supp5
A4GALT_-_43116413.23-P1P2	A4GALT	P1P2	GCCAGGCTTCCCCCGGACGG	9	0.679937		0	0.303747	h2	Supp5
A4GALT_-_43116683.23-P1P2	A4GALT	P1P2	GGAACAGGTGGCCCGGGCTA	10	0.669138		0	0.645147	h2	Supp5
A4GNT_+_137851178.23-P1P2	A4GNT	P1P2	GGCATTTGCAGCTAGAAGTT	1	0.772687		0	0.778556	h7	Top5
A4GNT_-_137851117.23-P1P2	A4GNT	P1P2	GGAACACAGATCTCACGTCT	2	0.719131		0	0.592041	h7	Top5
A4GNT_+_137851024.23-P1P2	A4GNT	P1P2	Gttcagagcctggactttgg	3	0.622305		0	0.579485	h7	Top5
A4GNT_-_137851121.23-P1P2	A4GNT	P1P2	GACAGATCTCACGTCTTGGC	4	0.287843		0	0.289186	h7	Top5
A4GNT_+_137850968.23-P1P2	A4GNT	P1P2	Gcttgctaatcgtgtgatct	5	0.168693		0	0.13863	h7	Top5
A4GNT_+_137851070.23-P1P2	A4GNT	P1P2	GTGGTTAGAGCTAACATTTT	6	0.086456		0	0.225182	h7	Supp5
A4GNT_-_137850879.23-P1P2	A4GNT	P1P2	Gaagaggcaaaagtatctct	7	0.671253		1	0.579164	h7	Supp5
A4GNT_-_137850791.23-P1P2	A4GNT	P1P2	Gtcattgtcactgacatcat	8	0.668492		1	0.32742	h7	Supp5
A4GNT_+_137851046.23-P1P2	A4GNT	P1P2	GAGGAAAGCACTGCAGGtaa	9	0.607295		1	0.568374	h7	Supp5
A4GNT_+_137850764.23-P1P2	A4GNT	P1P2	Gatgtcagtgacaatgacaa	10	0.594421		1	0.256673	h7	Supp5
AAAS_-_53715438.23-P1P2	AAAS	P1P2	GAGGACGAGTACGCGGTCCC	1		1.1135	0	0.283384	h4	Top5
AAAS_+_53715355.23-P1P2	AAAS	P1P2	GCCTCGCCGTTTGTCCCTTG	2		0.905036	0	0.458072	h4	Top5
AAAS_-_53715389.23-P1P2	AAAS	P1P2	GACGGCGAGGCGGAACTCAA	3	0.990224		0	0.842295	h4	Top5
AAAS_+_53714983.23-P1P2	AAAS	P1P2	GCCCCGGCAGGAGGCTAGAA	4	0.960062		0	0.769461	h4	Top5
AAAS_-_53715371.23-P1P2	AAAS	P1P2	GGGGTACCGCAAGGGACAAA	5	0.809102		0	0.684339	h4	Top5
AAAS_+_53715016.23-P1P2	AAAS	P1P2	GGTCACAGAGTCTGGCGGAG	6	0.795		0	0.621098	h4	Supp5
AAAS_+_53714942.23-P1P2	AAAS	P1P2	GTGGGATTGGAGTATAACGG	7	0.746946		0	0.472994	h4	Supp5
AAAS_-_53715352.23-P1P2	AAAS	P1P2	GGCTAGATTCGTATGCGGAC	8	0.74594		0	0.628793	h4	Supp5
AAAS_-_53715347.23-P1P2	AAAS	P1P2	GCCCGGGCTAGATTCGTATG	9	0.729702		0	0.675485	h4	Supp5
AAAS_-_53715363.23-P1P2	AAAS	P1P2	GATGCGGACGGGTACCGCAA	10	0.725648		0	0.591099	h4	Supp5
AACS_+_125549983.23-P1P2	AACS	P1P2	GCGGCGGCGGCGGGGAACAA	1		1.1954	0	1.02738	h2	Top5
AACS_-_125550169.23-P1P2	AACS	P1P2	GCCCGGTCGGGAGGAGATCC	2		1.13843	0	0.769909	h2	Top5
AACS_+_125550002.23-P1P2	AACS	P1P2	GTGGCGGGCTGGGTCAGCGA	3	0.961416		0	0.968252	h2	Top5
AACS_+_125550035.23-P1P2	AACS	P1P2	GctgggaccggagGAAGCGA	4	0.924238		0	0.946289	h2	Top5
AACS_+_125549999.23-P1P2	AACS	P1P2	GCGGGCTGGGTCAGCGACGG	5	0.875458		0	0.896257	h2	Top5
AACS_-_125550187.23-P1P2	AACS	P1P2	GCTGGAGTGCCAGGTGATGT	6	0.817097		0	0.787137	h2	Supp5
AACS_+_125550369.23-P1P2	AACS	P1P2	GAGGCCTCCCCGCCATCAAG	7	0.813981		0	0.570461	h2	Supp5
AACS_-_125550379.23-P1P2	AACS	P1P2	GGGCTGGAGGAGCCACTTGA	8	0.813559		0	0.594305	h2	Supp5
AACS_+_125550406.23-P1P2	AACS	P1P2	GGATGTTCCCCAAGACTGGG	9	0.804897		0	0.489853	h2	Supp5
AACS_+_125549974.23-P1P2	AACS	P1P2	GCGGGGAACAAGGGACTGAA	10	0.773657		0	0.813509	h2	Supp5
AADAC_-_151531954.23-P1P2	AADAC	P1P2	GGAAGCGGGACGTTCACCAT	1	0.974169		0	0.954914	h3	Top5
AADAC_-_151531905.23-P1P2	AADAC	P1P2	GCTATTCAGGCATATCATGT	2	0.666496		0	0.670842	h3	Top5
AADAC_-_151531939.23-P1P2	AADAC	P1P2	GGTTTCTAGAGACCAAGAAG	3	0.646976		0	0.761582	h3	Top5
AADAC_+_151532013.23-P1P2	AADAC	P1P2	GCCTCAACGTTATCTGGGAG	4	0.622743		0	0.549372	h3	Top5
AADAC_+_151532371.23-P1P2	AADAC	P1P2	GCCTAAGATAAGAATTTCAA	5	0.545086		0	0.444851	h3	Top5
AADAC_+_151532125.23-P1P2	AADAC	P1P2	GAATTCTCTGGGTCAAATGG	6	0.533513		0	0.621837	h3	Supp5
AADAC_-_151532317.23-P1P2	AADAC	P1P2	GAGCAAGGAGTCATTTGAAT	7	0.520198		0	0.329494	h3	Supp5
AADAC_-_151531985.23-P1P2	AADAC	P1P2	GGCTGTACCTTCTGATTGTG	8	0.508155		0	0.526407	h3	Supp5
AADAC_-_151532366.23-P1P2	AADAC	P1P2	GAGCTTTAATATCACGATAG	9	0.49129		0	0.247848	h3	Supp5
AADAC_-_151532397.23-P1P2	AADAC	P1P2	GGAAATTCTTATCTTAGGTA	10	0.476857		0	0.298029	h3	Supp5
AADACL2_+_151451732.23-P1P2	AADACL2	P1P2	GGTAGAGCAATTGTAGACTT	1	0.806014		0	0.776821	h1	Top5
AADACL2_+_151452121.23-P1P2	AADACL2	P1P2	GACTGTTACTCACAGATATA	2	0.680523		0	0.522822	h1	Top5
AADACL2_-_151451828.23-P1P2	AADACL2	P1P2	GTGGAAAAAGGGATATTATG	3	0.534195		0	0.49011	h1	Top5
AADACL2_+_151451926.23-P1P2	AADACL2	P1P2	GGTTTTAGCGATGGCATCCA	4	0.436036		0	0.297638	h1	Top5
AADACL2_-_151451961.23-P1P2	AADACL2	P1P2	GGCTAAAACTTGTACATTTA	5	0.219652		0	0.242616	h1	Top5
AADACL2_+_151451892.23-P1P2	AADACL2	P1P2	GAGCTTTCTTCAATGTTGTC	6	0.195183		0	0.205715	h1	Supp5
AADACL2_-_151452019.23-P1P2	AADACL2	P1P2	GATGACTTATTGACTAAAAA	7	0.186186		0	0.28389	h1	Supp5
AADACL2_+_151452057.23-P1P2	AADACL2	P1P2	GAGCAATGGTTCTTTCAAAA	8	0.17888		0	0.143807	h1	Supp5
AADACL2_-_151451931.23-P1P2	AADACL2	P1P2	GAGCTGGAAAATAATGGCCT	9	0.177441		0	0.1619	h1	Supp5
AADACL2_+_151451935.23-P1P2	AADACL2	P1P2	GAATGTACAAGTTTTAGCGA	10	0.163198		0	0.208762	h1	Supp5
AADACL3_+_12776133.23-P1P2	AADACL3	P1P2	GGAGAGGAAGCTGTGCGCAG	1	0.824641		0	0.782219	h6	Top5
AADACL3_+_12776495.23-P1P2	AADACL3	P1P2	GGGCTGAGAACCACCTAATA	2	0.78164		0	0.507186	h6	Top5
AADACL3_+_12776213.23-P1P2	AADACL3	P1P2	GACCCCTAGTGAGAACACTC	3	0.699401		0	0.733383	h6	Top5
AADACL3_+_12776115.23-P1P2	AADACL3	P1P2	GGTGGAAACCATTTAGGACA	4	0.64415		0	0.565434	h6	Top5
AADACL3_+_12776313.23-P1P2	AADACL3	P1P2	GCAGCTGGAAGATGCAATGG	5	0.615739		0	0.597589	h6	Top5
AADACL3_+_12776369.23-P1P2	AADACL3	P1P2	GCCTTAATGGTCAGCTGGAG	6	0.582905		0	0.469092	h6	Supp5
AADACL3_-_12776233.23-P1P2	AADACL3	P1P2	GGCCTGAGTGTTCTCACTAG	7	0.580009		0	0.518935	h6	Supp5
AADACL3_-_12776129.23-P1P2	AADACL3	P1P2	GCTCTGAACCATGTCCTAAA	8	0.579805		0	0.584993	h6	Supp5
AADACL3_-_12776507.23-P1P2	AADACL3	P1P2	GGTGCATAATCCCTATTAGG	9	0.568396		0	0.394209	h6	Supp5
AADACL3_+_12776121.23-P1P2	AADACL3	P1P2	GTGCGCAGTGGAAACCATTT	10	0.534061		0	0.52967	h6	Supp5
AADACL4_+_12704573.23-P1P2	AADACL4	P1P2	GCAAGAGTAGCACTAGCCAG	1	0.94506		0	0.833466	h6	Top5
AADACL4_+_12704601.23-P1P2	AADACL4	P1P2	GAGACCCCCAGGAAAAAGAT	2	0.84585		0	0.753359	h6	Top5
AADACL4_+_12704714.23-P1P2	AADACL4	P1P2	GCACCAAAGTGACCAGGTAG	3	0.771054		0	0.724324	h6	Top5
AADACL4_-_12704768.23-P1P2	AADACL4	P1P2	GAGGCCACGTCGTAACCTGG	4	0.73512		0	0.74055	h6	Top5
AADACL4_+_12704653.23-P1P2	AADACL4	P1P2	GAAGGTAGCAGGGATATCCG	5	0.653991		0	0.591426	h6	Top5
AADACL4_+_12704750.23-P1P2	AADACL4	P1P2	GAAGCCCCCAGGTTACGACG	6	0.653926		0	0.682385	h6	Supp5
AADACL4_+_12704556.23-P1P2	AADACL4	P1P2	GAGGGGACAGCCATGTTCCT	7	0.643265		0	0.735289	h6	Supp5
AADACL4_+_12704492.23-P1P2	AADACL4	P1P2	GATGTGAAGAGGACCTGGCT	8	0.519408		0	0.465545	h6	Supp5
AADACL4_+_12704686.23-P1P2	AADACL4	P1P2	GCAATGCAGGAATCTCAACT	9	0.469922		0	0.490311	h6	Supp5
AADACL4_+_12704720.23-P1P2	AADACL4	P1P2	GTAAACTCACCAAAGTGACC	10	0.444679		0	0.509291	h6	Supp5
AADAT_+_171011392.23-P1P2	AADAT	P1P2	GTCCCGAGGATTAGGATCAC	1	0.896141		0	0.782409	h1	Top5
AADAT_-_171011368.23-P1P2	AADAT	P1P2	GCGGCCCAGAGGCTAGCCCA	2	0.823343		0	0.804767	h1	Top5
AADAT_+_171010929.23-P1P2	AADAT	P1P2	GCGGTGGCGTTGCCAGAGTG	3	0.803882		0	0.505341	h1	Top5
AADAT_+_171010904.23-P1P2	AADAT	P1P2	GTAGCAGGCAGGACTTGACG	4	0.798739		0	0.559294	h1	Top5
AADAT_-_171011321.23-P1P2	AADAT	P1P2	GGCTGGGAATCACCGCAACC	5	0.768729		0	0.693242	h1	Top5
AADAT_-_171011333.23-P1P2	AADAT	P1P2	GCGCAACCCGGCGTCCGCGT	6	0.733491		0	0.704613	h1	Supp5
AADAT_-_171011381.23-P1P2	AADAT	P1P2	GAGCCCAGGGGCTGACCGAG	7	0.733133		0	0.761114	h1	Supp5
AADAT_+_171011325.23-P1P2	AADAT	P1P2	GGCGCCTAGGCCGGCCAACG	8	0.724863		0	0.803994	h1	Supp5
AADAT_+_171011279.23-P1P2	AADAT	P1P2	GCGGCGAGGTCAAGAGTCAT	9	0.708454		0	0.653702	h1	Supp5
AADAT_+_171011005.23-P1P2	AADAT	P1P2	GTCCAGCCGGGGAGTTTCGG	10	0.688989		0	0.578106	h1	Supp5
AAED1_+_99417117.23-P1P2	AAED1	P1P2	GTCACGCACGGCGAAGTACA	1	0.87334		0	0.535823	h7	Top5
AAED1_+_99417525.23-P1P2	AAED1	P1P2	GCGGTCACGCGGCAGGTTAG	2	0.847683		0	0.834443	h7	Top5
AAED1_+_99417233.23-P1P2	AAED1	P1P2	GCGCGGCCGCTTCCCAACTA	3	0.828133		0	0.606236	h7	Top5
AAED1_+_99417589.23-P1P2	AAED1	P1P2	GccggtccgcgctgACAGAG	4	0.820068		0	0.808795	h7	Top5
AAED1_-_99417574.23-P1P2	AAED1	P1P2	GGCGCGGCCATGACGCGGGG	5	0.781882		0	0.851909	h7	Top5
AAED1_+_99417483.23-P1P2	AAED1	P1P2	GCCCCGAGCGGCCCCGACAG	6	0.743797		0	0.687965	h7	Supp5
AAED1_+_99417228.23-P1P2	AAED1	P1P2	GCCGCTTCCCAACTAGGGCG	7	0.736465		0	0.535839	h7	Supp5
AAED1_-_99417150.23-P1P2	AAED1	P1P2	GCCGTGCGTGACGCGAGCAA	8	0.693066		0	0.431733	h7	Supp5
AAED1_-_99417451.23-P1P2	AAED1	P1P2	GGCCCGCGGGCGTCCAGCAC	9	0.675698		0	0.59558	h7	Supp5
AAED1_-_99417581.23-P1P2	AAED1	P1P2	GCATGACGCGGGGCGGCCGA	10	0.674005		0	0.667894	h7	Supp5
AAGAB_-_67546997.23-P1P2	AAGAB	P1P2	GCTCGCGAGCCGGTTCCGTC	1		1.52596	0	0.858551	h7	Top5
AAGAB_-_67546928.23-P1P2	AAGAB	P1P2	GTGGTCTCCTGAGAAGACGG	2		0.771083	0	1.06763	h7	Top5
AAGAB_+_67546965.23-P1P2	AAGAB	P1P2	GCGGCTCGCGAGCGCAGCTA	3	1.00516		0	1.00598	h7	Top5
AAGAB_-_67546952.23-P1P2	AAGAB	P1P2	GCAGCTGGTGACTAACGCAC	4	0.982604		0	0.997176	h7	Top5
AAGAB_-_67546714.23-P1P2	AAGAB	P1P2	GACGCCGAAGAAGGCCGAGT	5	0.962576		0	0.851154	h7	Top5
AAGAB_+_67546560.23-P1P2	AAGAB	P1P2	Ggctaggttacaggagtgta	6	0.941293		0	0.615663	h7	Supp5
AAGAB_-_67546743.23-P1P2	AAGAB	P1P2	GGCACGAGATTAAGAGATAG	7	0.888378		0	0.817366	h7	Supp5
AAGAB_+_67546984.23-P1P2	AAGAB	P1P2	GAGCGGCTGCCTGACGGAAC	8	0.80158		0	0.808561	h7	Supp5
AAGAB_-_67546780.23-P1P2	AAGAB	P1P2	GACTGGGCGCCTCCACTGAC	9	0.790402		0	0.781636	h7	Supp5
AAGAB_-_67546617.23-P1P2	AAGAB	P1P2	Ggccttcaggttcatctcaa	10	0.752681		0	0.48351	h7	Supp5
AAK1_-_69870791.23-P1P2	AAK1	P1P2	GGGCCTGCGACGCAGAGAAG	1	0.999258		0	0.998884	h1	Top5
AAK1_-_69870794.23-P1P2	AAK1	P1P2	GCTGCGACGCAGAGAAGAGG	2	0.957883		0	0.940086	h1	Top5
AAK1_-_69870541.23-P1P2	AAK1	P1P2	GCCCGGCGAGAAAAACCGTG	3	0.789058		0	0.691458	h1	Top5
AAK1_+_69870290.23-P1P2	AAK1	P1P2	GCCCCACGGCCGGATTCGGG	4	0.773168		0	0.504571	h1	Top5
AAK1_+_69870701.23-P1P2	AAK1	P1P2	GCCGCCGAGCCGTCTCAAGT	5	0.757136		0	0.728217	h1	Top5
AAK1_-_69870759.23-P1P2	AAK1	P1P2	GCAGCCCCGCGACATTGTCA	6	0.749939		0	0.786122	h1	Supp5
AAK1_+_69870743.23-P1P2	AAK1	P1P2	GGGCGGCCGTGACAATGTCG	7	0.744031		0	0.718642	h1	Supp5
AAK1_-_69870339.23-P1P2	AAK1	P1P2	GGCTGAGGGAGGATGCCTAT	8	0.728062		0	0.443304	h1	Supp5
AAK1_-_69870640.23-P1P2	AAK1	P1P2	GCGGCAGCGCCGACCCTCCC	9	0.713419		0	0.693425	h1	Supp5
AAK1_-_69870719.23-P1P2	AAK1	P1P2	GGCACCCACTTGAGACGGCT	10	0.705147		0	0.663018	h1	Supp5
AAMDC_-_77532236.23-P1P2	AAMDC	P1P2	GGCGCTGGGAGCGTAAGTGC	1	1.08143		0	1.09107	h7	Top5
AAMDC_-_77532187.23-P1P2	AAMDC	P1P2	GTGCAGGGCGTATTCCCGGA	2	0.803998		0	0.766096	h7	Top5
AAMDC_+_77532426.23-P1P2	AAMDC	P1P2	GCAGCCCAGCCCCTAATTAA	3	0.796973		0	0.748386	h7	Top5
AAMDC_-_77532222.23-P1P2	AAMDC	P1P2	GCAGATCCCGAAGCAGCGCT	4	0.78827		0	0.773631	h7	Top5
AAMDC_-_77532634.23-P1P2	AAMDC	P1P2	GGAGACCAGGCTCTGCTAGG	5	0.751343		0	0.415203	h7	Top5
AAMDC_-_77532195.23-P1P2	AAMDC	P1P2	GGTATTCCCGGAGGGCAGTT	6	0.742768		0	0.719386	h7	Supp5
AAMDC_-_77532649.23-P1P2	AAMDC	P1P2	GTAGGGGGCCATGGTGTGAG	7	0.722068		0	0.400703	h7	Supp5
AAMDC_-_77532439.23-P1P2	AAMDC	P1P2	GGAGGTGTGCCCTTAATTAG	8	0.708594		0	0.672907	h7	Supp5
AAMDC_-_77532705.23-P1P2	AAMDC	P1P2	GGGGCTGGGACTCCATTGAG	9	0.701229		0	0.501937	h7	Supp5
AAMDC_-_77532686.23-P1P2	AAMDC	P1P2	GGGGACCAGAATCGGAGTGT	10	0.686196		0	0.424295	h7	Supp5
AAMP_+_219134841.23-P1P2	AAMP	P1P2	GGCTGACTCTGGGAGGCGTT	1		0.853322	0	0.519632	h3	Top5
AAMP_-_219134469.23-P1P2	AAMP	P1P2	GGGAGGGCCAAGGGGATGAT	2	1.00655		0	0.798945	h3	Top5
AAMP_+_219134851.23-P1P2	AAMP	P1P2	GGTCGCGCAGAGCTGACTCT	3	1.0004		0	0.955381	h3	Top5
AAMP_-_219134415.23-P1P2	AAMP	P1P2	GGGCGCGCGGGACACAGGAC	4	0.975717		0	0.766371	h3	Top5
AAMP_-_219134424.23-P1P2	AAMP	P1P2	GGACACAGGACGGGAGGCCA	5	0.924343		0	0.647555	h3	Top5
AAMP_-_219134449.23-P1P2	AAMP	P1P2	GGCCAGAGACCGTGCGGTAA	6	0.899167		0	0.647998	h3	Supp5
AAMP_-_219134418.23-P1P2	AAMP	P1P2	GGCGCGGGACACAGGACGGG	7	0.897815		0	0.644023	h3	Supp5
AAMP_-_219134443.23-P1P2	AAMP	P1P2	GCGGCTGGCCAGAGACCGTG	8	0.892615		0	0.572475	h3	Supp5
AAMP_-_219134310.23-P1P2	AAMP	P1P2	GCGGGAGGCGGTAAGAGGTA	9	0.886119		0	0.749414	h3	Supp5
AAMP_-_219134453.23-P1P2	AAMP	P1P2	GGAGACCGTGCGGTAAGGGA	10	0.867827		0	0.654428	h3	Supp5
AANAT_-_74464175.23-P1P2	AANAT	P1P2	GGCCATCTGGATAGAAGTAG	1	0.952826		0	0.66728	h1	Top5
AANAT_-_74464185.23-P1P2	AANAT	P1P2	GTAGAAGTAGAGGCTCCCTA	2	0.888587		0	0.512	h1	Top5
AANAT_+_74464088.23-P1P2	AANAT	P1P2	GGGAGGTTAGAGGGAGCCGG	3	0.859049		0	0.624474	h1	Top5
AANAT_+_74463735.23-P1P2	AANAT	P1P2	GGGGGCCTGTCCGCAGGCAC	4	0.827143		0	0.73474	h1	Top5
AANAT_+_74463718.23-P1P2	AANAT	P1P2	GACGGGAACCAGTAAAATCC	5	0.812125		0	0.732251	h1	Top5
AANAT_+_74464143.23-P1P2	AANAT	P1P2	GATCCAGATGGCCTCAGACT	6	0.802477		0	0.443173	h1	Supp5
AANAT_+_74463710.23-P1P2	AANAT	P1P2	GCAGTAAAATCCGGGACTCC	7	0.801366		0	0.717282	h1	Supp5
AANAT_+_74463793.23-P1P2	AANAT	P1P2	GACCTACCTGGACTGTGGAG	8	0.758486		0	0.723822	h1	Supp5
AANAT_-_74463789.23-P1P2	AANAT	P1P2	GGCTTTGTGGAGGGAACACT	9	0.735186		0	0.746847	h1	Supp5
AANAT_+_74464038.23-P1P2	AANAT	P1P2	GGCAGGCAAGGAGAGTGCAT	10	0.719118		0	0.63666	h1	Supp5
AAR2_-_34824425.23-P1P2	AAR2	P1P2	GACCGGAACGTGGGGCGAGG	1	0.955056		0	0.952099	h7	Top5
AAR2_-_34824417.23-P1P2	AAR2	P1P2	GTCCGCTGTACCGGAACGTG	2	0.91634		0	0.893435	h7	Top5
AAR2_+_34824488.23-P1P2	AAR2	P1P2	GGACTCTGAGCCGAGAAGAG	3	0.773761		0	0.667478	h7	Top5
AAR2_+_34824386.23-P1P2	AAR2	P1P2	GCGGTACAGCGGAAACGCAC	4	0.754326		0	0.669503	h7	Top5
AAR2_+_34824681.23-P1P2	AAR2	P1P2	Gggaagtcacgcagagagta	5	0.738518		0	0.705763	h7	Top5
AAR2_-_34824937.23-P1P2	AAR2	P1P2	Ggagacctgacctagcccca	6	0.725882		0	0.48382	h7	Supp5
AAR2_-_34824434.23-P1P2	AAR2	P1P2	GTGGGGCGAGGCGGTGAGTG	7	0.70757		0	0.650962	h7	Supp5
AAR2_+_34824485.23-P1P2	AAR2	P1P2	GTCTGAGCCGAGAAGAGGGG	8	0.703574		0	0.69255	h7	Supp5
AAR2_+_34824405.23-P1P2	AAR2	P1P2	GACCGCCTCGCCCCACGTTC	9	0.702583		0	0.678556	h7	Supp5
AAR2_+_34824655.23-P1P2	AAR2	P1P2	Ggccaggtcgagtgcaatca	10	0.67337		0	0.650503	h7	Supp5
AARD_+_117950477.23-P1P2	AARD	P1P2	GAAGTCCCCGGGGCCCATCG	1	0.879467		0	0.939576	h7	Top5
AARD_+_117950489.23-P1P2	AARD	P1P2	GCTGCAGCGGCGGAAGTCCC	2	0.853345		0	0.831047	h7	Top5
AARD_+_117950890.23-P1P2	AARD	P1P2	Ggccccccaaggcgtcgggt	3	0.845834		0	0.556011	h7	Top5
AARD_+_117950882.23-P1P2	AARD	P1P2	Gaggcgtcgggtgggctacg	4	0.835111		0	0.523069	h7	Top5
AARD_-_117950494.23-P1P2	AARD	P1P2	GGTCTCCGCGATGGGCCCCG	5	0.830149		0	0.824618	h7	Top5
AARD_+_117950901.23-P1P2	AARD	P1P2	Gagacctgaggggcccccca	6	0.815385		0	0.607393	h7	Supp5
AARD_-_117950667.23-P1P2	AARD	P1P2	GGCTGGAGGACCTCAGACGA	7	0.767841		0	0.823771	h7	Supp5
AARD_-_117950692.23-P1P2	AARD	P1P2	GACGCGCGCCTTCCAGTGGG	8	0.76335		0	0.659755	h7	Supp5
AARD_-_117950728.23-P1P2	AARD	P1P2	GTCGAGGCGCGTGCAGGAgg	9	0.762082		0	0.762748	h7	Supp5
AARD_+_117950911.23-P1P2	AARD	P1P2	Gcgccgtgtccagacctgag	10	0.755984		0	0.533036	h7	Supp5
AARS_+_70323353.23-P1P2	AARS	P1P2	GCCCTTGGCGGGGGACTCTG	1		1.0406	0	0.957962	h1	Top5
AARS_+_70323318.23-P1P2	AARS	P1P2	GCGGCGACCCTAGGAGAGGT	2		0.997242	0	0.817471	h1	Top5
AARS_+_70323322.23-P1P2	AARS	P1P2	GGGGACGGCGACCCTAGGAG	3	0.909981	0.851107	0	0.875338	h1	Top5
AARS_+_70323362.23-P1P2	AARS	P1P2	GTGCAGCGGGCCCTTGGCGG	4	0.818323	0.962154	0	0.865275	h1	Top5
AARS_-_70323332.23-P1P2	AARS	P1P2	GAGGGCGGCCTACCTCTCCT	5	0.814094	0.824812	0	0.81575	h1	Top5
AARS_+_70323296.23-P1P2	AARS	P1P2	GCCGCCCTCGGAGAGCTCTG	6	0.729765	0.912409	0	0.698133	h1	Supp5
AARS_-_70323314.23-P1P2	AARS	P1P2	GGCACCGCAGAGCTCTCCGA	7	0.890227		0	0.838644	h1	Supp5
AARS_+_70323376.23-P1P2	AARS	P1P2	GTCTGCGGGAATAGGTGCAG	8	0.870476		0	0.835041	h1	Supp5
AARS_-_70322952.23-P1P2	AARS	P1P2	GGGTCTCGGTGCGCCTGGAC	9	0.816624		0	0.443157	h1	Supp5
AARS_+_70323368.23-P1P2	AARS	P1P2	GAATAGGTGCAGCGGGCCCT	10	0.812299		0	0.822304	h1	Supp5
AARS2_+_44281044.23-P1P2	AARS2	P1P2	GGCTACGATGGCAGCGTCAG	1		1.24713	0	1.09972	h1	Top5
AARS2_+_44281056.23-P1P2	AARS2	P1P2	GTCACTGCCCGGAGCTACGA	2		0.891763	0	0.998377	h1	Top5
AARS2_+_44281006.23-P1P2	AARS2	P1P2	GGCTGCGGCGGGCCATTCGA	3	0.972763	0.861104	0	0.984765	h1	Top5
AARS2_+_44281027.23-P1P2	AARS2	P1P2	GAGTGGCAGCTGCAGCCCGG	4	1.05523		0	1.06959	h1	Top5
AARS2_+_44280650.23-P1P2	AARS2	P1P2	GGGTACGGCGCTCAGAGTAT	5	0.96242		0	0.631862	h1	Top5
AARS2_+_44280645.23-P1P2	AARS2	P1P2	GGGCGCTCAGAGTATAGGGA	6	0.95562		0	0.662686	h1	Supp5
AARS2_-_44281016.23-P1P2	AARS2	P1P2	GCATGCGGGCGACCTTCGAA	7	0.892273		0	0.832841	h1	Supp5
AARS2_+_44280670.23-P1P2	AARS2	P1P2	GTGGTTGGGTAAAGTGATGG	8	0.851501		0	0.568979	h1	Supp5
AARS2_-_44280878.23-P1P2	AARS2	P1P2	GCCGCGGGGCCGCACGGAAG	9	0.615699	0.771396	0	0.640997	h1	Supp5
AARS2_-_44281001.23-P1P2	AARS2	P1P2	GTGGCTGAGGCCCCGCCATG	10	0.810739		0	0.750319	h1	Supp5
AARSD1_-_41116425.23-P1	AARSD1	P1	GCCGTGACGCCGTACCTCTC	1	1.08017		0	1.02331	h5	Top5
AARSD1_+_41116412.23-P1	AARSD1	P1	GCAGTTATGCCCGAGAGGTA	2	0.97134		0	0.98616	h5	Top5
AARSD1_-_41116243.23-P1	AARSD1	P1	GGCGGGACAGCAGGAGACCA	3	0.940243		0	0.858765	h5	Top5
AARSD1_+_41116417.23-P1	AARSD1	P1	GCGTGACAGTTATGCCCGAG	4	0.824758		0	0.858047	h5	Top5
AARSD1_+_41116203.23-P1	AARSD1	P1	GCGCGGAGCTGCAGACTGAA	5	0.801655		0	0.736622	h5	Top5
AARSD1_-_41116465.23-P1	AARSD1	P1	GACCAGAACGCCATACCTGC	6	0.675282		0	0.684522	h5	Supp5
AARSD1_-_41116508.23-P1	AARSD1	P1	GAGAGAAGCCTGGGAGCGAA	7	0.633801		0	0.593978	h5	Supp5
AARSD1_-_41116054.23-P1	AARSD1	P1	GCATTATGGCTGAGAAAAAA	8	0.562402		0	0.346688	h5	Supp5
AARSD1_+_41116343.23-P1	AARSD1	P1	GGGAAGAGGGCGCCACGTGT	9	0.547373		0	0.569089	h5	Supp5
AARSD1_-_41116499.23-P1	AARSD1	P1	GCGCACGCGCAGAGAAGCCT	10	0.540889		0	0.590702	h5	Supp5
AARSD1_+_41132061.23-P2	AARSD1	P2	GAGCGGGAGCCGCAATGGCA	1	0.954963		0	0.960971	h5	Top5
AARSD1_-_41132088.23-P2	AARSD1	P2	GCATTGCGGCTCCCGCTCCA	2	0.874507		0	0.756436	h5	Top5
AARSD1_-_41132037.23-P2	AARSD1	P2	GTCCAGGGAAAAGGGCCAGG	3	0.864052		0	0.807574	h5	Top5
AARSD1_-_41131712.23-P2	AARSD1	P2	GTTGAGGTGTGGCTTCATAG	4	0.804871		0	0.51247	h5	Top5
AARSD1_+_41132078.23-P2	AARSD1	P2	GTCTAAATGCCACCCTGGAG	5	0.777651		0	0.769219	h5	Top5
AARSD1_-_41131671.23-P2	AARSD1	P2	GCTGTCGTACCACAAGGTCC	6	0.776884		0	0.501649	h5	Supp5
AARSD1_-_41131716.23-P2	AARSD1	P2	GGGTGTGGCTTCATAGGGGT	7	0.767086		0	0.606281	h5	Supp5
AARSD1_-_41132022.23-P2	AARSD1	P2	GTTGGAGCAGGGAATCTCCA	8	0.755619		0	0.778069	h5	Supp5
AARSD1_-_41131701.23-P2	AARSD1	P2	GCTGAAGAGAAGTTGAGGTG	9	0.742668		0	0.465824	h5	Supp5
AARSD1_-_41132004.23-P2	AARSD1	P2	GCTGGAGCGCCCAGAAGACT	10	0.718646		0	0.745522	h5	Supp5
AASDH_-_57253588.23-P1P2	AASDH	P1P2	GTTTCCCGGATAGCTCGTCG	1	0.773449		0	0.75009	h4	Top5
AASDH_+_57253570.23-P1P2	AASDH	P1P2	GTATCCGCGACGAGCTATCC	2	0.771293		0	0.747608	h4	Top5
AASDH_-_57253280.23-P1P2	AASDH	P1P2	Gtcttcgaaaccactctagg	3	0.769448		0	0.597119	h4	Top5
AASDH_-_57253362.23-P1P2	AASDH	P1P2	GGGAGTGTACACACAGGTCA	4	0.760044		0	0.710819	h4	Top5
AASDH_-_57253356.23-P1P2	AASDH	P1P2	GGACGCAGGAGTGTACACAC	5	0.752393		0	0.691843	h4	Top5
AASDH_+_57253649.23-P1P2	AASDH	P1P2	GGACGCGGAAGATTTACGTA	6	0.688874		0	0.561398	h4	Supp5
AASDH_+_57253636.23-P1P2	AASDH	P1P2	GTACGTATGGTGCCTCGCTC	7	0.678973		0	0.604804	h4	Supp5
AASDH_-_57253646.23-P1P2	AASDH	P1P2	GGTAAAGCTATCCCAGAGCG	8	0.654774		0	0.540394	h4	Supp5
AASDH_+_57253516.23-P1P2	AASDH	P1P2	GAGACTTGCTAAGTGAGTCG	9	0.630321		0	0.534397	h4	Supp5
AASDH_-_57253574.23-P1P2	AASDH	P1P2	GATCGCATTCGGCCCTTTCC	10	0.625151		0	0.650592	h4	Supp5
AASDHPPT_-_105948417.23-P1P2	AASDHPPT	P1P2	GGCCATCAGGCCCGAGATAG	1		1.33068	0	1.05928	h3	Top5
AASDHPPT_+_105948405.23-P1P2	AASDHPPT	P1P2	GCGGACCTCGCCGCTATCTC	2		1.32794	0	0.626807	h3	Top5
AASDHPPT_+_105948450.23-P1P2	AASDHPPT	P1P2	GGGCACCAAGCAGAACCGTT	3	0.975566		0	0.890262	h3	Top5
AASDHPPT_+_105948813.23-P1P2	AASDHPPT	P1P2	GGCCATCGCGGCCTCCAAGG	4	0.889037		0	0.592039	h3	Top5
AASDHPPT_-_105948374.23-P1P2	AASDHPPT	P1P2	GACGGACGCCGGGAAGAAGG	5	0.886309		0	0.863045	h3	Top5
AASDHPPT_+_105948804.23-P1P2	AASDHPPT	P1P2	GGCCTCCAAGGCGGTTACAA	6	0.88003		0	0.601837	h3	Supp5
AASDHPPT_-_105948422.23-P1P2	AASDHPPT	P1P2	GCAGGCCCGAGATAGCGGCG	7	0.816543		0	0.844832	h3	Supp5
AASDHPPT_+_105948470.23-P1P2	AASDHPPT	P1P2	GAGCGCACGCCCTCCATGGA	8	0.816098		0	0.81318	h3	Supp5
AASDHPPT_-_105948779.23-P1P2	AASDHPPT	P1P2	GGCCGGCGCTGCGGAGTTGT	9	0.782899		0	0.555918	h3	Supp5
AASDHPPT_+_105948816.23-P1P2	AASDHPPT	P1P2	GACAGCCATCGCGGCCTCCA	10	0.780963		0	0.441259	h3	Supp5
AASS_+_121784247.23-P1P2	AASS	P1P2	GCGACTCGGAAGATTCGAGG	1	0.928354		0	0.899314	h1	Top5
AASS_-_121784328.23-P1P2	AASS	P1P2	GTGGAAGGCCGGGAAGTAGG	2	0.86653		0	0.794438	h1	Top5
AASS_+_121784219.23-P1P2	AASS	P1P2	GACAAGTCGGCGCCCCAGAG	3	0.806573		0	0.864743	h1	Top5
AASS_+_121784000.23-P1P2	AASS	P1P2	GCCTCCCTGCGAGGAATGGA	4	0.796607		0	0.746792	h1	Top5
AASS_-_121784277.23-P1P2	AASS	P1P2	GATCTTCCGAGTCGCTGCAG	5	0.791636		0	0.728149	h1	Top5
AASS_+_121784250.23-P1P2	AASS	P1P2	GCAGCGACTCGGAAGATTCG	6	0.752439		0	0.704139	h1	Supp5
AASS_-_121784091.23-P1P2	AASS	P1P2	GTCGCGGCGCCGGGACCCGA	7	0.732939		0	0.625412	h1	Supp5
AASS_-_121784313.23-P1P2	AASS	P1P2	GTAGAAGAAACTGGGATGGA	8	0.718497		0	0.59729	h1	Supp5
AASS_+_121784213.23-P1P2	AASS	P1P2	GCGGCGCCCCAGAGCGGACG	9	0.711459		0	0.67402	h1	Supp5
AASS_-_121784229.23-P1P2	AASS	P1P2	GCCTCACCTCGTCCGCTCTG	10	0.698714		0	0.646685	h1	Supp5
AATF_-_35306286.23-P1P2	AATF	P1P2	GAGTGGCCGGTCCAGAGCTG	1		0.963578	0	0.631887	h2	Top5
AATF_-_35306340.23-P1P2	AATF	P1P2	GGGAATCGGATCAAGGCGAG	2		0.818805	0	0.633339	h2	Top5
AATF_-_35306346.23-P1P2	AATF	P1P2	GGGATCAAGGCGAGAGGATC	3	0.974744		0	0.893616	h2	Top5
AATF_-_35306333.23-P1P2	AATF	P1P2	GGAGTCGGGGAATCGGATCA	4	0.882728		0	0.916197	h2	Top5
AATF_-_35306312.23-P1P2	AATF	P1P2	GGCCTCCGCGCGGTCTCTGG	5	0.850583		0	0.863259	h2	Top5
AATF_-_35306747.23-P1P2	AATF	P1P2	GGATGGGCGGAACAGATCGA	6	0.819465		0	0.543157	h2	Supp5
AATF_-_35306351.23-P1P2	AATF	P1P2	GAAGGCGAGAGGATCCGGCA	7	0.784002		0	0.802256	h2	Supp5
AATF_-_35306320.23-P1P2	AATF	P1P2	GGCGGTCTCTGGCGGAGTCG	8	0.782247		0	0.815054	h2	Supp5
AATF_+_35306366.23-P1P2	AATF	P1P2	GAAATGTGCGGCCCAACCCC	9	0.69974		0	0.552004	h2	Supp5
AATF_+_35306650.23-P1P2	AATF	P1P2	GGAGGCCGGGACCACCCTCG	10	0.698945		0	0.466705	h2	Supp5
AATK_+_79139571.23-ENST00000326724.4	AATK	ENST00000326724.4	GGCGGCCCCAGATCTCGGAG	1	1.09147		0	0.832609	h1	Top5
AATK_+_79139589.23-ENST00000326724.4	AATK	ENST00000326724.4	GAAGCAGCCGGACCCCCTGG	2	0.903417		0	0.711492	h1	Top5
AATK_-_79139956.23-ENST00000326724.4	AATK	ENST00000326724.4	GCGCAGAGCCCGCACCGGTG	3	0.898461		0	0.852129	h1	Top5
AATK_+_79139592.23-ENST00000326724.4	AATK	ENST00000326724.4	GCAGAAGCAGCCGGACCCCC	4	0.896574		0	0.684125	h1	Top5
AATK_-_79139586.23-ENST00000326724.4	AATK	ENST00000326724.4	GGGCCTGCCCCTCCGAGATC	5	0.809493		0	0.580374	h1	Top5
AATK_-_79139975.23-ENST00000326724.4	AATK	ENST00000326724.4	GGGGGCGGCGGCGACAGACG	6	0.809042		0	0.740865	h1	Supp5
AATK_-_79139880.23-ENST00000326724.4	AATK	ENST00000326724.4	GgagccgccgcATCACCCAG	7	0.793512		0	0.706401	h1	Supp5
AATK_+_79139544.23-ENST00000326724.4	AATK	ENST00000326724.4	GCCTGGGCCCCAGCACAAAC	8	0.766122		0	0.551007	h1	Supp5
AATK_-_79139960.23-ENST00000326724.4	AATK	ENST00000326724.4	GGAGCCCGCACCGGTGGGGG	9	0.758193		0	0.732044	h1	Supp5
AATK_-_79139702.23-ENST00000326724.4	AATK	ENST00000326724.4	GTCACGTCCGCAGCGGAGGG	10	0.744483		0	0.670342	h1	Supp5
ABAT_-_8768533.23-P1	ABAT	P1	GCCCGCAAGTCGGAACCCGG	1	0.990677		0	0.953493	h1	Top5
ABAT_-_8768504.23-P1	ABAT	P1	GCCAGCGCTGCCGGAACTCG	2	0.986682		0	0.935512	h1	Top5
ABAT_+_8768492.23-P1	ABAT	P1	GGGATGCGCGCCCCGAGTTC	3	0.974889		0	0.875262	h1	Top5
ABAT_+_8768682.23-P1	ABAT	P1	GCCGCGTCTTGGGAAGATGA	4	0.906191		0	0.802266	h1	Top5
ABAT_-_8768523.23-P1	ABAT	P1	GGGGCGCGCATCCCGCAAGT	5	0.882594		0	0.79303	h1	Top5
ABAT_+_8768874.23-P1	ABAT	P1	GAGTCTCCCAAGAGGTGAGG	6	0.842655		0	0.629788	h1	Supp5
ABAT_+_8768542.23-P1	ABAT	P1	GAGGCCCCGTCTCCGATCTG	7	0.815744		0	0.760434	h1	Supp5
ABAT_-_8768530.23-P1	ABAT	P1	GCATCCCGCAAGTCGGAACC	8	0.796734		0	0.777638	h1	Supp5
ABAT_+_8768526.23-P1	ABAT	P1	GCTGCGGGATCCGATCCGCC	9	0.747771		0	0.715516	h1	Supp5
ABAT_-_8768466.23-P1	ABAT	P1	GGGAGTCCGGCGAGTCGCTG	10	0.73142		0	0.730265	h1	Supp5
ABAT_+_8807464.23-P2	ABAT	P2	GGATGCACTCAGCTGGTACC	1	0.910401		0	0.851766	h1	Top5
ABAT_+_8807450.23-P2	ABAT	P2	GGTACCCGGCAAGTGCGCAA	2	0.908607		0	0.839132	h1	Top5
ABAT_+_8807445.23-P2	ABAT	P2	GCGGCAAGTGCGCAAGGGAG	3	0.823612		0	0.743762	h1	Top5
ABAT_+_8807696.23-P2	ABAT	P2	GCCTGGTAGTCGGAGTCCTG	4	0.762461		0	0.7221	h1	Top5
ABAT_+_8807492.23-P2	ABAT	P2	GCTTGGAAGCAGAGCAGGTT	5	0.756581		0	0.812243	h1	Top5
ABAT_+_8807437.23-P2	ABAT	P2	GGCGCAAGGGAGAGGGACGG	6	0.728499		0	0.675506	h1	Supp5
ABAT_+_8807798.23-P2	ABAT	P2	GAACAGGCACTGACAGACAC	7	0.708719		0	0.545333	h1	Supp5
ABAT_+_8807706.23-P2	ABAT	P2	GACTCACGGTGCCTGGTAGT	8	0.538053		0	0.487566	h1	Supp5
ABAT_+_8807610.23-P2	ABAT	P2	GTGGCTGGGTTCATCCTAAG	9	0.498858		0	0.437068	h1	Supp5
ABAT_+_8807600.23-P2	ABAT	P2	GCATCCTAAGAGGTGCCGTT	10	0.484708		0	0.450713	h1	Supp5
ABCA1_-_107690389.23-P1P2	ABCA1	P1P2	GCAGCCCGGGAGAGAAGGGT	1	1.19365		0	1.18804	h2	Top5
ABCA1_-_107690385.23-P1P2	ABCA1	P1P2	GGCCGCAGCCCGGGAGAGAA	2	1.16791		0	1.16167	h2	Top5
ABCA1_-_107690031.23-P1P2	ABCA1	P1P2	GGCAGCAGCGCAGAGTCCTG	3	0.919926		0	0.681625	h2	Top5
ABCA1_-_107689997.23-P1P2	ABCA1	P1P2	GCTCCCCGGTCTCCACCGTC	4	0.862757		0	0.536706	h2	Top5
ABCA1_-_107690394.23-P1P2	ABCA1	P1P2	GCGGGAGAGAAGGGTCGGCT	5	0.860433		0	0.857154	h2	Top5
ABCA1_+_107690410.23-P1P2	ABCA1	P1P2	GTTGCGAGCGAGAGTGAGTG	6	0.82676		0	0.771669	h2	Supp5
ABCA1_+_107689978.23-P1P2	ABCA1	P1P2	GTGCCCGACGGTGGAGACCG	7	0.826132		0	0.530453	h2	Supp5
ABCA1_-_107690202.23-P1P2	ABCA1	P1P2	GTAACGCCCAAGTAAGTCAC	8	0.812041		0	0.707905	h2	Supp5
ABCA1_-_107690338.23-P1P2	ABCA1	P1P2	GCCCTGAGAACCGGCTCTGT	9	0.729834		0	0.684659	h2	Supp5
ABCA1_+_107689930.23-P1P2	ABCA1	P1P2	GCGCAGTACCCCGGGCTCAG	10	0.720079		0	0.452558	h2	Supp5
ABCA10_+_67224929.23-P1P2	ABCA10	P1P2	GTCTGAAGAGTAACTGGACA	1	0.54154		0	0.497599	h6	Top5
ABCA10_-_67224823.23-P1P2	ABCA10	P1P2	GTCAAGGACTCCTCTACAAA	2	0.516309		0	0.535236	h6	Top5
ABCA10_+_67224811.23-P1P2	ABCA10	P1P2	GAAGAGGCAACCATTTGTAG	3	0.479262		0	0.579591	h6	Top5
ABCA10_-_67224767.23-P1P2	ABCA10	P1P2	GTTGAAGCACTTGGATCCAC	4	0.47313		0	0.391432	h6	Top5
ABCA10_-_67224447.23-P1P2	ABCA10	P1P2	GAACCATACAAATTCTCAAA	5	0.382342		0	0.142234	h6	Top5
ABCA10_+_67224827.23-P1P2	ABCA10	P1P2	GATCAAAACAGTTTTAAAAG	6	0.372708		0	0.468263	h6	Supp5
ABCA10_-_67224969.23-P1P2	ABCA10	P1P2	GAGAGAGTGTAATGAATTGT	7	0.313819		0	0.370012	h6	Supp5
ABCA10_-_67224857.23-P1P2	ABCA10	P1P2	GAAACTGTTTTGATTCAGCT	8	0.241472		0	0.290087	h6	Supp5
ABCA10_+_67224502.23-P1P2	ABCA10	P1P2	GGAAAGATGGCTAGATTCAG	9	0.735059		1	0.452673	h6	Supp5
ABCA10_+_67224916.23-P1P2	ABCA10	P1P2	GTGGACAAGGAGAAAAACAT	10	0.597561		1	0.535933	h6	Supp5
ABCA12_+_216003308.23-P1P2	ABCA12	P1P2	GCATGGAGAGTAGGAGGTGT	1	1.00714		0	0.891934	h3	Top5
ABCA12_+_216003314.23-P1P2	ABCA12	P1P2	GTAATTTCATGGAGAGTAGG	2	0.824508		0	0.816284	h3	Top5
ABCA12_+_216003340.23-P1P2	ABCA12	P1P2	GTGTTCTCTAAGGTGTGGAT	3	0.719309		0	0.753292	h3	Top5
ABCA12_-_216002923.23-P1P2	ABCA12	P1P2	GATCTGAAGCTGATGAAACA	4	0.716915		0	0.491851	h3	Top5
ABCA12_+_216002996.23-P1P2	ABCA12	P1P2	GACATACAGCAAGTTGGACG	5	0.673461		0	0.386048	h3	Top5
ABCA12_+_216002883.23-P1P2	ABCA12	P1P2	GGATCCTGGTCTGGAAAAAT	6	0.660027		0	0.361134	h3	Supp5
ABCA12_+_216003317.23-P1P2	ABCA12	P1P2	GAATTAATTTCATGGAGAGT	7	0.616209		0	0.689134	h3	Supp5
ABCA12_+_216002868.23-P1P2	ABCA12	P1P2	GAAATTGGCTAGGTGTAAAA	8	0.605387		0	0.380302	h3	Supp5
ABCA12_+_216003325.23-P1P2	ABCA12	P1P2	GGGATAGGCAATTAATTTCA	9	0.551175		0	0.602983	h3	Supp5
ABCA12_-_216003059.23-P1P2	ABCA12	P1P2	GCACGGCATAGCTTCCTTGA	10	0.530867		0	0.434335	h3	Supp5
ABCA13_+_48211097.23-P1P2	ABCA13	P1P2	GCCACAGCAGGGCTTTGAAC	1	0.919266		0	0.943852	h2	Top5
ABCA13_+_48211160.23-P1P2	ABCA13	P1P2	GGGAACCCTATGGAAAACCA	2	0.743467		0	0.68015	h2	Top5
ABCA13_+_48211145.23-P1P2	ABCA13	P1P2	GACCAAGGCAAGCACTCACC	3	0.735951		0	0.666313	h2	Top5
ABCA13_+_48211090.23-P1P2	ABCA13	P1P2	GAGGGCTTTGAACTGGCACC	4	0.681371		0	0.698796	h2	Top5
ABCA13_-_48211093.23-P1P2	ABCA13	P1P2	GCAGCAGGCATGGGGCATGC	5	0.670551		0	0.750328	h2	Top5
ABCA13_-_48211206.23-P1P2	ABCA13	P1P2	GGAGGTCTGGAGCAAGATCA	6	0.651692		0	0.663153	h2	Supp5
ABCA13_+_48211170.23-P1P2	ABCA13	P1P2	GAGACCTCACTGGAACCCTA	7	0.647524		0	0.659265	h2	Supp5
ABCA13_-_48211352.23-P1P2	ABCA13	P1P2	GAATGACCAGGATGAAATCA	8	0.64286		0	0.552618	h2	Supp5
ABCA13_-_48211142.23-P1P2	ABCA13	P1P2	GGAATTGGCTCTGCAGACTC	9	0.619168		0	0.606863	h2	Supp5
ABCA13_-_48211482.23-P1P2	ABCA13	P1P2	GAACTGAACAGTGAATTCTC	10	0.611371		0	0.326346	h2	Supp5
ABCA2_+_139922272.23-P1P2	ABCA2	P1P2	GGCGGTGCTCGGCTGAGTCA	1	0.897056		0	0.661893	h3	Top5
ABCA2_+_139922669.23-P1P2	ABCA2	P1P2	GCCgcgcgggcgatgcccag	2	0.882403		0	0.766926	h3	Top5
ABCA2_-_139922596.23-P1P2	ABCA2	P1P2	GTGGTGCAGGAAGCCCATGG	3	0.830818		0	0.797832	h3	Top5
ABCA2_+_139922190.23-P1P2	ABCA2	P1P2	GCAGGACTCTGGCTCGAGGG	4	0.813769		0	0.446743	h3	Top5
ABCA2_+_139922201.23-P1P2	ABCA2	P1P2	GCAAGCGGCGCTCAGGACTC	5	0.812782		0	0.46007	h3	Top5
ABCA2_-_139922304.23-P1P2	ABCA2	P1P2	GCCGAGCACCGCGATGTCAG	6	0.744601		0	0.579355	h3	Supp5
ABCA2_+_139922290.23-P1P2	ABCA2	P1P2	GCCCGCGTCCGCTGACATCG	7	0.689488		0	0.434236	h3	Supp5
ABCA2_-_139922262.23-P1P2	ABCA2	P1P2	GCCCAGCGAGCGCGCTGCAG	8	0.644856		0	0.336732	h3	Supp5
ABCA2_-_139922347.23-P1P2	ABCA2	P1P2	GGACCGAGCCACCTCCCCGG	9	0.643331		0	0.517713	h3	Supp5
ABCA2_+_139922193.23-P1P2	ABCA2	P1P2	GGCTCAGGACTCTGGCTCGA	10	0.62519		0	0.388237	h3	Supp5
ABCA3_+_2390611.23-P1P2	ABCA3	P1P2	GGGGAGGGGACCCCGCGAGA	1		2.68696	0	0.440557	h2	Top5
ABCA3_-_2390704.23-P1P2	ABCA3	P1P2	GCTGCGTGGCCGCCCTGGAG	2	1.08361		0	1.08625	h2	Top5
ABCA3_-_2390333.23-P1P2	ABCA3	P1P2	GACACGCCCAAGGCTCGGAT	3	0.974202		0	0.719613	h2	Top5
ABCA3_+_2390336.23-P1P2	ABCA3	P1P2	GGGTGCCGCTCCCTCAGCGT	4	0.86845		0	0.561911	h2	Top5
ABCA3_-_2390323.23-P1P2	ABCA3	P1P2	GGCAGTGCGGGACACGCCCA	5	0.867764		0	0.578853	h2	Top5
ABCA3_-_2390673.23-P1P2	ABCA3	P1P2	GTCCAGCCTCGCAGTGGCGG	6	0.864965		0	0.830372	h2	Supp5
ABCA3_+_2390721.23-P1P2	ABCA3	P1P2	GCCGCTGCGTCCGCCAGTAG	7	0.848425		0	0.798376	h2	Supp5
ABCA3_-_2390733.23-P1P2	ABCA3	P1P2	GGCCTGCAACCCGCTACTGG	8	0.83266		0	0.841741	h2	Supp5
ABCA3_-_2390670.23-P1P2	ABCA3	P1P2	GCGCTCCAGCCTCGCAGTGG	9	0.823932		0	0.820587	h2	Supp5
ABCA3_-_2390500.23-P1P2	ABCA3	P1P2	Gcgagctggccggcgagggt	10	0.79927		0	0.726218	h2	Supp5
ABCA4_-_94586232.23-P1P2	ABCA4	P1P2	GAGAGAGCGGTAGACTGGAC	1	1.04039		0	0.691987	h2	Top5
ABCA4_-_94586658.23-P1P2	ABCA4	P1P2	GGAGGCCCCTCAGACAGCAA	2	1.00107		0	0.937657	h2	Top5
ABCA4_-_94586219.23-P1P2	ABCA4	P1P2	GGCGTGGATGCCCTAGAGAG	3	0.984814		0	0.705819	h2	Top5
ABCA4_+_94586668.23-P1P2	ABCA4	P1P2	GGAGCCAGAGGCGCTCTTAA	4	0.924275		0	0.897463	h2	Top5
ABCA4_-_94586250.23-P1P2	ABCA4	P1P2	GCAGGCAGGTGTAAAACGGG	5	0.893588		0	0.504599	h2	Top5
ABCA4_-_94586284.23-P1P2	ABCA4	P1P2	GGGGCAGGCAATGGATTGAC	6	0.828695		0	0.577555	h2	Supp5
ABCA4_-_94586628.23-P1P2	ABCA4	P1P2	GGACCACACGAAGACCAGAT	7	0.82146		0	0.737643	h2	Supp5
ABCA4_+_94586620.23-P1P2	ABCA4	P1P2	GGCCTCAGCTCTGACCAATC	8	0.768179		0	0.781041	h2	Supp5
ABCA4_-_94586293.23-P1P2	ABCA4	P1P2	GATGGATTGACAGGCACGGT	9	0.74589		0	0.446527	h2	Supp5
ABCA4_+_94586689.23-P1P2	ABCA4	P1P2	GAGGAGAAGGACACAGCGTC	10	0.745363		0	0.663066	h2	Supp5
ABCA5_-_67322851.23-P1P2	ABCA5	P1P2	GAACGACAGCGTCCAGGCAA	1	0.907467		0	0.568225	h2	Top5
ABCA5_-_67322891.23-P1P2	ABCA5	P1P2	GCGGCCGGACCCGGTCCCAG	2	0.819122		0	0.517564	h2	Top5
ABCA5_-_67323220.23-P1P2	ABCA5	P1P2	GCCCGAGCCGCAGAGCTGTC	3	0.802784		0	0.784467	h2	Top5
ABCA5_-_67322872.23-P1P2	ABCA5	P1P2	GGCAGTGTCCCGAAGTCCCA	4	0.782866		0	0.538976	h2	Top5
ABCA5_-_67323280.23-P1P2	ABCA5	P1P2	GCCAGCTGGGATCTGTGCGA	5	0.76059		0	0.707368	h2	Top5
ABCA5_+_67322884.23-P1P2	ABCA5	P1P2	GGGCTCCGCGAGGCTCCCCT	6	0.755797		0	0.515563	h2	Supp5
ABCA5_+_67323191.23-P1P2	ABCA5	P1P2	GCTCTGCGGCTCGGGCCCTG	7	0.723886		0	0.716082	h2	Supp5
ABCA5_+_67323221.23-P1P2	ABCA5	P1P2	GCAACAGACTGAGCGCGTCC	8	0.723769		0	0.712519	h2	Supp5
ABCA5_-_67323267.23-P1P2	ABCA5	P1P2	GCAGTGCGGGTGACCCAGCT	9	0.691419		0	0.671379	h2	Supp5
ABCA5_-_67322845.23-P1P2	ABCA5	P1P2	GGGGTGGAACGACAGCGTCC	10	0.684824		0	0.430405	h2	Supp5
ABCA6_+_67138008.23-P1P2	ABCA6	P1P2	GCAGGCTGTGTAAGAGCTGC	1	0.659096		0	0.757386	h2	Top5
ABCA6_+_67137842.23-P1P2	ABCA6	P1P2	GTGTGCTGTGCCAAATATGT	2	0.630206		0	0.631301	h2	Top5
ABCA6_-_67137854.23-P1P2	ABCA6	P1P2	GCAGTGTCCACCCACATATT	3	0.562917		0	0.613518	h2	Top5
ABCA6_+_67138050.23-P1P2	ABCA6	P1P2	GCATCATGTACAGCTTGGTC	4	0.556501		0	0.537666	h2	Top5
ABCA6_+_67138026.23-P1P2	ABCA6	P1P2	GACACCCCTTTTCAGAAACC	5	0.480099		0	0.456253	h2	Top5
ABCA6_-_67137744.23-P1P2	ABCA6	P1P2	GCAATCTACACAATAAAAAG	6	0.361133		0	0.378378	h2	Supp5
ABCA6_-_67137948.23-P1P2	ABCA6	P1P2	GACCAGTTCTCTGTTTGTCT	7	0.352704		0	0.354911	h2	Supp5
ABCA6_+_67137671.23-P1P2	ABCA6	P1P2	GTTTGCTTCTGTGCTAGCTG	8	0.30149		0	0.109993	h2	Supp5
ABCA6_-_67137748.23-P1P2	ABCA6	P1P2	GCTACACAATAAAAAGTGGT	9	0.166562		0	0.152108	h2	Supp5
ABCA6_+_67138055.23-P1P2	ABCA6	P1P2	GAAGTTCATCATGTACAGCT	10	0.142574		0	0.207849	h2	Supp5
ABCA7_-_1040133.23-P1	ABCA7	P1	GGCGCACTTGGCTTAAGGGG	1	0.963602		0	0.945274	h2	Top5
ABCA7_-_1040209.23-P1	ABCA7	P1	GCTGGAAGGTGAGAAGGACT	2	0.939154		0	0.847894	h2	Top5
ABCA7_+_1040577.23-P1	ABCA7	P1	Ggaatctgacgctgacagag	3	0.860024		0	0.550238	h2	Top5
ABCA7_+_1040513.23-P1	ABCA7	P1	Ggacccagacccttacgcca	4	0.70583		0	0.462651	h2	Top5
ABCA7_+_1040413.23-P1	ABCA7	P1	GGGAGTGCAGGAGTTCTAAC	5	0.700498		0	0.67691	h2	Top5
ABCA7_+_1040474.23-P1	ABCA7	P1	GAGCGGGACTTAGGATCTGG	6	0.692923		0	0.564602	h2	Supp5
ABCA7_-_1040214.23-P1	ABCA7	P1	GAGGTGAGAAGGACTCGGAG	7	0.691741		0	0.712337	h2	Supp5
ABCA7_-_1040526.23-P1	ABCA7	P1	Gggaaagaaccctggcgtaa	8	0.676529		0	0.417109	h2	Supp5
ABCA7_+_1040541.23-P1	ABCA7	P1	Gaggtgaccaggccggaact	9	0.673716		0	0.442388	h2	Supp5
ABCA7_+_1040560.23-P1	ABCA7	P1	Gaggggcaggaagttgctaa	10	0.647165		0	0.354136	h2	Supp5
ABCA7_+_1041311.23-P2	ABCA7	P2	GAGAGGTCAGGACAACGGTC	1	0.963879		0	0.819685	h2	Top5
ABCA7_+_1041297.23-P2	ABCA7	P2	GCGGTCGGGCTGAAGACGTG	2	0.894681		0	0.780613	h2	Top5
ABCA7_-_1041459.23-P2	ABCA7	P2	GTGTGAGACCAGGGCCGGGT	3	0.878952		0	0.801698	h2	Top5
ABCA7_-_1041717.23-P2	ABCA7	P2	GTCACCAGGCCGCCAATACA	4	0.865585		0	0.561354	h2	Top5
ABCA7_+_1041292.23-P2	ABCA7	P2	GGGGCTGAAGACGTGCGGTG	5	0.853744		0	0.784698	h2	Top5
ABCA7_+_1041673.23-P2	ABCA7	P2	GGGCTCCCTGACATGCACGG	6	0.819796		0	0.528023	h2	Supp5
ABCA7_+_1041489.23-P2	ABCA7	P2	GGACCTGGGGGAGAATAGGT	7	0.779236		0	0.725666	h2	Supp5
ABCA7_-_1041690.23-P2	ABCA7	P2	GGAATCCCCCGTGCATGTCA	8	0.748457		0	0.458075	h2	Supp5
ABCA7_+_1041432.23-P2	ABCA7	P2	GCGGCCCTGGTCTCACACTG	9	0.733085		0	0.650483	h2	Supp5
ABCA7_+_1041348.23-P2	ABCA7	P2	GAGAAGGCCATGGTGAGACT	10	0.718077		0	0.635763	h2	Supp5
ABCA8_+_66951401.23-P1P2	ABCA8	P1P2	GTTCTAAACAAGGAGCTCAG	1	0.621216		0	0.630835	h4	Top5
ABCA8_+_66950959.23-P1P2	ABCA8	P1P2	GTTGATTGCACAATAATGTA	2	0.544238		0	0.339118	h4	Top5
ABCA8_-_66951525.23-P1P2	ABCA8	P1P2	GGTGAAGACTGCTTTCAGAG	3	0.437285		0	0.452436	h4	Top5
ABCA8_-_66951528.23-P1P2	ABCA8	P1P2	GAAGACTGCTTTCAGAGTGG	4	0.430383		0	0.440401	h4	Top5
ABCA8_-_66951372.23-P1P2	ABCA8	P1P2	GGAACTTACTTCTGGGAAAA	5	0.33247		0	0.333661	h4	Top5
ABCA8_-_66951365.23-P1P2	ABCA8	P1P2	GATACAGTGAACTTACTTCT	6	0.312811		0	0.44557	h4	Supp5
ABCA8_-_66951447.23-P1P2	ABCA8	P1P2	GAGTTATTCATATTTTCTCC	7	0.180279		0	0.285189	h4	Supp5
ABCA8_+_66951172.23-P1P2	ABCA8	P1P2	GACTTTAAAGATTTTATATC	8	0.105568		0	0.0466407	h4	Supp5
ABCA8_+_66950951.23-P1P2	ABCA8	P1P2	GACAATAATGTAGGGCATTT	9	-0.0351427		0	-0.00694607	h4	Supp5
ABCA8_-_66951390.23-P1P2	ABCA8	P1P2	GATGGAAGCAAGGAATCTAG	10	0.861628		1	0.763621	h4	Supp5
ABCA9_-_67057053.23-P1P2	ABCA9	P1P2	GAGAAACACAGTTCATCCAT	1	0.76686		0	0.778018	h2	Top5
ABCA9_-_67056649.23-P1P2	ABCA9	P1P2	GGCAATGCTTACAATTCCTC	2	0.702384		0	0.4528	h2	Top5
ABCA9_+_67057085.23-P1P2	ABCA9	P1P2	GGATGTAGTAGTGACCCAAA	3	0.684244		0	0.695276	h2	Top5
ABCA9_-_67057012.23-P1P2	ABCA9	P1P2	GTAGAGGTTAACTTACTCTC	4	0.675061		0	0.624669	h2	Top5
ABCA9_-_67057069.23-P1P2	ABCA9	P1P2	GCATGGGTCTCTGCATGTTC	5	0.644334		0	0.665568	h2	Top5
ABCA9_+_67056924.23-P1P2	ABCA9	P1P2	GATAGGCATGCCAGACGTTT	6	0.429349		0	0.510113	h2	Supp5
ABCA9_-_67056936.23-P1P2	ABCA9	P1P2	GTGGTTTCTACCTAAACGTC	7	0.364762		0	0.371308	h2	Supp5
ABCA9_-_67056810.23-P1P2	ABCA9	P1P2	GCAAAAATGTTTTAGTTACG	8	0.130989		0	0.0966517	h2	Supp5
ABCA9_+_67056982.23-P1P2	ABCA9	P1P2	GAAGTTAACCTCTAAAATTG	9	0.0849039		0	0.130316	h2	Supp5
ABCA9_-_67056917.23-P1P2	ABCA9	P1P2	GAATAACTTACTGCTTTTAA	10	0.0807174		0	0.263212	h2	Supp5
ABCB1_-_87342674.23-ENST00000265724.3	ABCB1	ENST00000265724.3	GGGAGGAGCTACATGAACTA	1	0.966936		0	0.750057	h2	Top5
ABCB1_-_87342256.23-ENST00000265724.3	ABCB1	ENST00000265724.3	GCTTAAGAAAGGAAGTAAGT	2	0.709636		0	0.451841	h2	Top5
ABCB1_-_87342654.23-ENST00000265724.3	ABCB1	ENST00000265724.3	GGTGTTTATCCCAGTACCAG	3	0.707031		0	0.699864	h2	Top5
ABCB1_-_87342657.23-ENST00000265724.3	ABCB1	ENST00000265724.3	GTTTATCCCAGTACCAGAGG	4	0.686813		0	0.748351	h2	Top5
ABCB1_-_87342302.23-ENST00000265724.3	ABCB1	ENST00000265724.3	GAGAAGTTAACTAAAAAATG	5	0.6766		0	0.563084	h2	Top5
ABCB1_+_87342641.23-ENST00000265724.3	ABCB1	ENST00000265724.3	GTAGCTCCTCCTCTGGTACT	6	0.671676		0	0.610667	h2	Supp5
ABCB1_-_87342678.23-ENST00000265724.3	ABCB1	ENST00000265724.3	GGAGCTACATGAACTAAGGC	7	0.660686		0	0.569015	h2	Supp5
ABCB1_-_87342245.23-ENST00000265724.3	ABCB1	ENST00000265724.3	GGCTTTGGAACTCTTAAGAA	8	0.658512		0	0.375392	h2	Supp5
ABCB1_+_87342475.23-ENST00000265724.3	ABCB1	ENST00000265724.3	GCAGGAAGCAACCAGATAAA	9	0.621025		0	0.530587	h2	Supp5
ABCB1_-_87342682.23-ENST00000265724.3	ABCB1	ENST00000265724.3	GTACATGAACTAAGGCAGGC	10	0.526029		0	0.469794	h2	Supp5
ABCB10_-_229694297.23-P1P2	ABCB10	P1P2	GCGATAGGGACCCGGGAACG	1		1.57233	0	0.404255	h2	Top5
ABCB10_+_229694285.23-P1P2	ABCB10	P1P2	GCGCGGCCAGCCGCGTTCCC	2		1.22761	0	0.188447	h2	Top5
ABCB10_+_229694413.23-P1P2	ABCB10	P1P2	GCCGGCGGGCTGAGGCGTAC	3	0.968421		0	1.01103	h2	Top5
ABCB10_-_229694457.23-P1P2	ABCB10	P1P2	GCAGGCGCGCGCAAAGCCCG	4	0.788918		0	0.735725	h2	Top5
ABCB10_-_229694467.23-P1P2	ABCB10	P1P2	GCAAAGCCCGAGGACCCTCC	5	0.705709		0	0.676483	h2	Top5
ABCB10_-_229694400.23-P1P2	ABCB10	P1P2	GCAGGCAGGGGGGCCTCGCA	6	0.645457		0	0.608959	h2	Supp5
ABCB10_+_229694391.23-P1P2	ABCB10	P1P2	GTCGCACGCAGCGCCATGCG	7	0.630588		0	0.574256	h2	Supp5
ABCB10_+_229694012.23-P1P2	ABCB10	P1P2	GCGCAGCCGCTGCCTGGGCA	8	0.627818		0	0.285576	h2	Supp5
ABCB10_-_229694290.23-P1P2	ABCB10	P1P2	GTGAACGGCGATAGGGACCC	9	0.619742		0	0.590475	h2	Supp5
ABCB10_-_229694283.23-P1P2	ABCB10	P1P2	GAGGCCAGTGAACGGCGATA	10	0.615456		0	0.572347	h2	Supp5
ABCB11_-_169887784.23-P1P2	ABCB11	P1P2	GGAAATAATGGACTCCACTG	1	0.85956		0	0.835256	h2	Top5
ABCB11_-_169887796.23-P1P2	ABCB11	P1P2	GTCCACTGTGGAGAGTTAAA	2	0.800795		0	0.788245	h2	Top5
ABCB11_-_169887416.23-P1P2	ABCB11	P1P2	GAGTTAAAAAAGAAGCCCAC	3	0.658983		0	0.341671	h2	Top5
ABCB11_+_169887811.23-P1P2	ABCB11	P1P2	GGAATGATGAAAACCGAGGT	4	0.658412		0	0.530902	h2	Top5
ABCB11_+_169887409.23-P1P2	ABCB11	P1P2	GTCAAAGTAAAAATACCAGT	5	0.641962		0	0.462241	h2	Top5
ABCB11_+_169887815.23-P1P2	ABCB11	P1P2	GTTTAGAATGATGAAAACCG	6	0.569632		0	0.525759	h2	Supp5
ABCB11_+_169887776.23-P1P2	ABCB11	P1P2	GACCTTTTAACTCTCCACAG	7	0.569213		0	0.584015	h2	Supp5
ABCB11_+_169887589.23-P1P2	ABCB11	P1P2	GTACTTGGATAGAAACTTAC	8	0.475999		0	0.399777	h2	Supp5
ABCB11_-_169887692.23-P1P2	ABCB11	P1P2	GCCACAAAGTAAGAGTTAAA	9	0.419386		0	0.494974	h2	Supp5
ABCB11_+_169887604.23-P1P2	ABCB11	P1P2	GTAAACAACGCTACAATACT	10	0.331076		0	0.350474	h2	Supp5
ABCB4_+_87104939.23-P1P2	ABCB4	P1P2	GGCGAGGTTCGAGGTGAGAG	1	0.816148		0	0.747197	h4	Top5
ABCB4_+_87104933.23-P1P2	ABCB4	P1P2	GTTCGAGGTGAGAGAGGTCC	2	0.80481		0	0.827871	h4	Top5
ABCB4_-_87104975.23-P1P2	ABCB4	P1P2	GACCTCGCGCGTGTCTGGCA	3	0.792855		0	0.81707	h4	Top5
ABCB4_-_87104608.23-P1P2	ABCB4	P1P2	GCCAAAACAAAGGTCTTCAA	4	0.790591		0	0.463227	h4	Top5
ABCB4_+_87105008.23-P1P2	ABCB4	P1P2	GgCCGCGGCGAGCAAAGTCC	5	0.776673		0	0.753737	h4	Top5
ABCB4_-_87104991.23-P1P2	ABCB4	P1P2	GGCAGGGCCTCTGGACGCGC	6	0.770083		0	0.738679	h4	Supp5
ABCB4_+_87104948.23-P1P2	ABCB4	P1P2	GCAGACACGCGCGAGGTTCG	7	0.743651		0	0.725325	h4	Supp5
ABCB4_+_87104755.23-P1P2	ABCB4	P1P2	GATCTTGAGGCGGCAAAGAA	8	0.674144		0	0.642418	h4	Supp5
ABCB4_+_87104897.23-P1P2	ABCB4	P1P2	GAAGGGAGACCCGGGACGTG	9	0.670079		0	0.693342	h4	Supp5
ABCB4_+_87104635.23-P1P2	ABCB4	P1P2	GGCAGGACTAAGTTCACCCT	10	0.669621		0	0.426505	h4	Supp5
ABCB5_+_20687051.23-P1P2	ABCB5	P1P2	GGCTCACAGAGAGATATTAG	1	0.762473		0	0.781216	h6	Top5
ABCB5_+_20687409.23-P1P2	ABCB5	P1P2	GCCTCTTAGAAAAGAATTAA	2	0.626046		0	0.375639	h6	Top5
ABCB5_-_20687396.23-P1P2	ABCB5	P1P2	GATGTTGGCCAGTTGTTTAT	3	0.573384		0	0.412934	h6	Top5
ABCB5_+_20687242.23-P1P2	ABCB5	P1P2	GATAACCTGGAAAATATGAA	4	0.523721		0	0.51078	h6	Top5
ABCB5_+_20687218.23-P1P2	ABCB5	P1P2	GGCTCCTCGGGCTATTGCGA	5	0.485484		0	0.463202	h6	Top5
ABCB5_-_20687236.23-P1P2	ABCB5	P1P2	GAAACCTTCGCAATAGCCCG	6	0.37539		0	0.347551	h6	Supp5
ABCB5_+_20687450.23-P1P2	ABCB5	P1P2	GTGCATTGAGTTAGACATGA	7	0.366354		0	0.147708	h6	Supp5
ABCB5_-_20687194.23-P1P2	ABCB5	P1P2	GTCCATAGCAGTTATTGCAT	8	0.365639		0	0.420074	h6	Supp5
ABCB5_+_20687204.23-P1P2	ABCB5	P1P2	GTGCGAAGGTTTCAAAGTGA	9	0.365034		0	0.391346	h6	Supp5
ABCB5_-_20687157.23-P1P2	ABCB5	P1P2	GTCACTTTGTTTGTTCCTGT	10	0.364175		0	0.298683	h6	Supp5
ABCB6_-_220083604.23-P1P2	ABCB6	P1P2	GGCCGCCACGCACTCACGCA	1	0.85987		0	0.762344	h3	Top5
ABCB6_-_220083181.23-P1P2	ABCB6	P1P2	GGAAGCAGCTGCAGCACGTA	2	0.849525		0	0.542514	h3	Top5
ABCB6_-_220083194.23-P1P2	ABCB6	P1P2	GCACGTAGGGAGAGATGCGA	3	0.756668		0	0.513663	h3	Top5
ABCB6_-_220083468.23-P1P2	ABCB6	P1P2	GGGACTGGTCACTCGGAGAG	4	0.732655		0	0.676804	h3	Top5
ABCB6_+_220083500.23-P1P2	ABCB6	P1P2	GCCCGCAGCTTGGCGCCCAG	5	0.719984		0	0.618157	h3	Top5
ABCB6_+_220083287.23-P1P2	ABCB6	P1P2	GCACGCTCGTGCCCTCGACG	6	0.7146		0	0.462312	h3	Supp5
ABCB6_+_220083669.23-P1P2	ABCB6	P1P2	GCAACACCGAGCATTCCCGT	7	0.7071		0	0.696876	h3	Supp5
ABCB6_+_220083584.23-P1P2	ABCB6	P1P2	GGCCCTGCGTGAGTGCGTGG	8	0.70684		0	0.701939	h3	Supp5
ABCB6_-_220083298.23-P1P2	ABCB6	P1P2	GCCAGAGCCATCCGCGTCGA	9	0.706718		0	0.44501	h3	Supp5
ABCB6_+_220083613.23-P1P2	ABCB6	P1P2	GCAGCGGGGCCGTGCTGAGA	10	0.699779		0	0.714752	h3	Supp5
ABCB7_-_74376019.23-P1P2	ABCB7	P1P2	GAGCCGCTAACAGAGACTAA	1		1.16375	0	0.557256	h3	Top5
ABCB7_-_74375964.23-P1P2	ABCB7	P1P2	GTAGGCTCGAGCGGTTCCCA	2		0.893056	0	0.548634	h3	Top5
ABCB7_+_74376070.23-P1P2	ABCB7	P1P2	GATGCATTCTTGGCGCTGGG	3	0.709032	0.772763	0	0.594108	h3	Top5
ABCB7_-_74376044.23-P1P2	ABCB7	P1P2	GGATCAGAATCGCGGAGTGC	4	0.635342	0.808661	0	0.576815	h3	Top5
ABCB7_+_74375885.23-P1P2	ABCB7	P1P2	GAAGGGCAAGGGGACCTGTA	5	0.79399		0	0.76432	h3	Top5
ABCB7_-_74376036.23-P1P2	ABCB7	P1P2	GAAAGGCCGGATCAGAATCG	6	0.782221		0	0.652251	h3	Supp5
ABCB7_+_74375720.23-P1P2	ABCB7	P1P2	GAAACGGGGCAGGAGGTTCT	7	0.774123		0	0.530375	h3	Supp5
ABCB7_+_74375695.23-P1P2	ABCB7	P1P2	GAGGACACCTGGAGCGCTGG	8	0.749908		0	0.523194	h3	Supp5
ABCB7_+_74375896.23-P1P2	ABCB7	P1P2	GAGAATAGGGTGAAGGGCAA	9	0.652091		0	0.600603	h3	Supp5
ABCB7_-_74375871.23-P1P2	ABCB7	P1P2	GCTCTCTCTGCCCCGAGGTC	10	0.642639		0	0.613341	h3	Supp5
ABCB8_-_150725551.23-P1P2	ABCB8	P1P2	GGCCAACATAGAGCCCTCAG	1	0.972821		0	0.929459	h2	Top5
ABCB8_-_150725580.23-P1P2	ABCB8	P1P2	GGTGAAACTGCTATTGCCGG	2	0.868761		0	0.840827	h2	Top5
ABCB8_-_150725928.23-P1P2	ABCB8	P1P2	GCGCGTGTCAGCCAGAAGGA	3	0.850392		0	0.632971	h2	Top5
ABCB8_-_150725975.23-P1P2	ABCB8	P1P2	GCAGTCCGCACTCCCGACCG	4	0.825049		0	0.512911	h2	Top5
ABCB8_+_150725965.23-P1P2	ABCB8	P1P2	GGGAAAGGGGACCCCCGGTC	5	0.814		0	0.593895	h2	Top5
ABCB8_+_150725531.23-P1P2	ABCB8	P1P2	GCCCACTGAGGGCTCTATGT	6	0.785067		0	0.812941	h2	Supp5
ABCB8_+_150725592.23-P1P2	ABCB8	P1P2	GATGCACCAGCATGCTGACG	7	0.754829		0	0.701134	h2	Supp5
ABCB8_-_150725938.23-P1P2	ABCB8	P1P2	GCCAGAAGGAGGGGACGCTC	8	0.752498		0	0.57777	h2	Supp5
ABCB8_-_150725890.23-P1P2	ABCB8	P1P2	GCACTCCAGTCGCCAGCAGG	9	0.750443		0	0.636777	h2	Supp5
ABCB8_+_150725958.23-P1P2	ABCB8	P1P2	GGGACCCCCGGTCGGGAGTG	10	0.747333		0	0.481407	h2	Supp5
ABCB9_+_123450970.23-P1	ABCB9	P1	GGCAGCGGCGCAGCGCGGGT	1	0.92327		0	0.876427	h3	Top5
ABCB9_+_123450566.23-P1	ABCB9	P1	GGCTGCCTCTTGGAAAATGT	2	0.851142		0	0.469073	h3	Top5
ABCB9_-_123450999.23-P1	ABCB9	P1	GCGCTGCGCCGCTGCAAGGT	3	0.817502		0	0.739638	h3	Top5
ABCB9_+_123450546.23-P1	ABCB9	P1	GGGAGGTGTTGGAGGATCCT	4	0.777638		0	0.495912	h3	Top5
ABCB9_+_123450826.23-P1	ABCB9	P1	GGGTGCCAGGTAACAGGTAA	5	0.776509		0	0.655601	h3	Top5
ABCB9_+_123450542.23-P1	ABCB9	P1	GGTGTTGGAGGATCCTGGGA	6	0.718612		0	0.454869	h3	Supp5
ABCB9_-_123450551.23-P1	ABCB9	P1	GGGGGAACGACAGCCATCCC	7	0.706087		0	0.303242	h3	Supp5
ABCB9_+_123450501.23-P1	ABCB9	P1	GGGGCTGGCGCGCCTTCTGA	8	0.701444		0	0.509614	h3	Supp5
ABCB9_-_123450533.23-P1	ABCB9	P1	GCGCGCCAGCCCCGTCCTGG	9	0.699472		0	0.407725	h3	Supp5
ABCB9_-_123450530.23-P1	ABCB9	P1	GAGGCGCGCCAGCCCCGTCC	10	0.698311		0	0.41813	h3	Supp5
ABCB9_-_123465699.23-P2	ABCB9	P2	GGCGGCGCCATGGCTCACGT	1	1.00773		0	0.89451	h3	Top5
ABCB9_-_123465422.23-P2	ABCB9	P2	GGACGGCGGCCAGTTCCCAG	2	0.914752		0	0.691857	h3	Top5
ABCB9_-_123465738.23-P2	ABCB9	P2	GGGAGTCGCAGCCGGTCCCG	3	0.905767		0	0.867968	h3	Top5
ABCB9_+_123465727.23-P2	ABCB9	P2	GCGACCCCCGTCCCCGGGAC	4	0.881238		0	0.829103	h3	Top5
ABCB9_-_123465787.23-P2	ABCB9	P2	GGAGCAGGAAAGACACCTCG	5	0.867321		0	0.726459	h3	Top5
ABCB9_-_123465296.23-P2	ABCB9	P2	GCCCGCAGGGCGGTCGAGGT	6	0.830035		0	0.573237	h3	Supp5
ABCB9_+_123465780.23-P2	ABCB9	P2	GGAGGCCGAGCAGTTCCTCG	7	0.820647		0	0.713234	h3	Supp5
ABCB9_-_123465398.23-P2	ABCB9	P2	GGCGCCCCAGACGCCACTCG	8	0.812176		0	0.602073	h3	Supp5
ABCB9_+_123465380.23-P2	ABCB9	P2	GCCGCCGCGAGTGGCGTCTG	9	0.805443		0	0.531451	h3	Supp5
ABCB9_+_123465415.23-P2	ABCB9	P2	GCACCCGGCTCCAAACCCCT	10	0.803785		0	0.630178	h3	Supp5
ABCC1_+_16043482.23-P1P2	ABCC1	P1P2	GCTGGCGCTAGCGCTggcgg	1		0.969184	0	0.564629	h2	Top5
ABCC1_+_16043921.23-P1P2	ABCC1	P1P2	GCAGGAAGGCCTCCTCACGG	2	0.877396		0	0.591829	h2	Top5
ABCC1_-_16044002.23-P1P2	ABCC1	P1P2	GAGGGGACGCTAGAGATGGG	3	0.776668		0	0.590462	h2	Top5
ABCC1_-_16043934.23-P1P2	ABCC1	P1P2	GGGTCAGAGCCGCCGTGAGG	4	0.77551		0	0.455631	h2	Top5
ABCC1_-_16043871.23-P1P2	ABCC1	P1P2	GTTCCTGCGGAGCAGAGCGT	5	0.73808		0	0.551311	h2	Top5
ABCC1_+_16043887.23-P1P2	ABCC1	P1P2	GCCGACCCTCCAAAACCCCA	6	0.732908		0	0.371188	h2	Supp5
ABCC1_+_16043939.23-P1P2	ABCC1	P1P2	GCAGACGGGAACCCCAAAAC	7	0.685947		0	0.422476	h2	Supp5
ABCC1_+_16043647.23-P1P2	ABCC1	P1P2	GCCCCGGCACGTACCCAGAG	8	0.675607		0	0.607659	h2	Supp5
ABCC1_-_16043841.23-P1P2	ABCC1	P1P2	GCAAGGCATGGGGGAAACTT	9	0.674882		0	0.416472	h2	Supp5
ABCC1_-_16043999.23-P1P2	ABCC1	P1P2	GGGAAGGGGACGCTAGAGAT	10	0.665861		0	0.505704	h2	Supp5
ABCC10_+_43395315.23-P1P2	ABCC10	P1P2	GTGGCACCCCACCTAGAGGT	1	1.09559		0	1.01068	h6	Top5
ABCC10_-_43395984.23-P1P2	ABCC10	P1P2	Gtagcgaggtctctggagta	2	0.896177		0	0.627303	h6	Top5
ABCC10_-_43395343.23-P1P2	ABCC10	P1P2	GCTAGGTGGGGTGCCAGCCG	3	0.874537		0	0.914594	h6	Top5
ABCC10_-_43395330.23-P1P2	ABCC10	P1P2	GGGTCTTCCAACCTCTAGGT	4	0.826396		0	0.767717	h6	Top5
ABCC10_-_43395891.23-P1P2	ABCC10	P1P2	GCCCCGAGGTGGGTAGAGAC	5	0.790411		0	0.600386	h6	Top5
ABCC10_-_43395326.23-P1P2	ABCC10	P1P2	GGCTAGGTCTTCCAACCTCT	6	0.783222		0	0.774571	h6	Supp5
ABCC10_+_43395536.23-P1P2	ABCC10	P1P2	GCGGTACCAAGGGTAAAAAC	7	0.757561		0	0.730629	h6	Supp5
ABCC10_+_43395660.23-P1P2	ABCC10	P1P2	GGGCTGTGCAGGGTAACAGC	8	0.754843		0	0.57815	h6	Supp5
ABCC10_-_43395719.23-P1P2	ABCC10	P1P2	GCCTTCAGGTGAGGCGTCCA	9	0.727598		0	0.496659	h6	Supp5
ABCC10_+_43395533.23-P1P2	ABCC10	P1P2	GTACCAAGGGTAAAAACGGG	10	0.722384		0	0.626089	h6	Supp5
ABCC11_-_48278125.23-P1	ABCC11	P1	GACGCTCAAGTCTTACCGGG	1	0.931683		0	0.894412	h6	Top5
ABCC11_-_48278122.23-P1	ABCC11	P1	GAGGACGCTCAAGTCTTACC	2	0.831819		0	0.754214	h6	Top5
ABCC11_+_48278130.23-P1	ABCC11	P1	GTGGCTTCGCGCTGCTCTCT	3	0.711474		0	0.771481	h6	Top5
ABCC11_-_48277852.23-P1	ABCC11	P1	Gggcagaggctgcaagccgt	4	0.694594		0	0.587749	h6	Top5
ABCC11_-_48278103.23-P1	ABCC11	P1	GCACGTCTTTCCGCATAGGT	5	0.670923		0	0.735069	h6	Top5
ABCC11_-_48278197.23-P1	ABCC11	P1	GCGTAGCGCGTAGCCGGAAG	6	0.666292		0	0.608489	h6	Supp5
ABCC11_+_48278163.23-P1	ABCC11	P1	GCGCGCTACGGTCCGTCCCC	7	0.645691		0	0.52072	h6	Supp5
ABCC11_+_48278091.23-P1	ABCC11	P1	GCTTGAGCGTCCTACCTATG	8	0.630785		0	0.573222	h6	Supp5
ABCC11_-_48278200.23-P1	ABCC11	P1	GAGCGCGTAGCCGGAAGCGG	9	0.605162		0	0.540605	h6	Supp5
ABCC11_+_48277846.23-P1	ABCC11	P1	Gtgcaatggcgcgataccca	10	0.574581		0	0.558183	h6	Supp5
ABCC11_+_48281428.23-P2	ABCC11	P2	GGCACACTAACGTGCAGAAA	1	0.687907		0	0.720196	h6	Top5
ABCC11_+_48281001.23-P2	ABCC11	P2	GTACTTCTAGGATAACTAGA	2	0.620231		0	0.413158	h6	Top5
ABCC11_+_48281042.23-P2	ABCC11	P2	GTGGTACAATCTTTCCACAT	3	0.571706		0	0.379295	h6	Top5
ABCC11_-_48280980.23-P2	ABCC11	P2	GAAAAGTCTTCATAGAAGTC	4	0.543256		0	0.202641	h6	Top5
ABCC11_+_48281345.23-P2	ABCC11	P2	GTCTGTGTGGCAAAGAACGC	5	0.507039		0	0.504115	h6	Top5
ABCC11_+_48281160.23-P2	ABCC11	P2	GGCTATGGATTACTCAGTAT	6	0.504653		0	0.489373	h6	Supp5
ABCC11_+_48281284.23-P2	ABCC11	P2	GCGTCACCTGGATAGCGCAA	7	0.470393		0	0.461051	h6	Supp5
ABCC11_+_48281175.23-P2	ABCC11	P2	GTGGAAACAGGCTAATGCTA	8	0.45185		0	0.387125	h6	Supp5
ABCC11_+_48281194.23-P2	ABCC11	P2	GGGAAGGACAGACTTGTGCG	9	0.445864		0	0.440246	h6	Supp5
ABCC11_-_48281374.23-P2	ABCC11	P2	GCTTTGCCACACAGAGTGGC	10	0.435282		0	0.488745	h6	Supp5
ABCC12_-_48180643.23-ENST00000311303.3	ABCC12	ENST00000311303.3	GCCAAGAGCAGAAAACCCTA	1	1.01855		0	0.974861	h4	Top5
ABCC12_-_48180648.23-ENST00000311303.3	ABCC12	ENST00000311303.3	GAGCAGAAAACCCTATGGTG	2	0.902471		0	0.752685	h4	Top5
ABCC12_-_48180679.23-ENST00000311303.3	ABCC12	ENST00000311303.3	GGGAGCCGGTCCAATGACCA	3	0.811488		0	0.732698	h4	Top5
ABCC12_+_48180636.23-ENST00000311303.3	ABCC12	ENST00000311303.3	GCAACCAAAACCACACCATA	4	0.78766		0	0.643308	h4	Top5
ABCC12_-_48180314.23-ENST00000311303.3	ABCC12	ENST00000311303.3	GCTGGTCCAGATCTGAGATA	5	0.749874		0	0.549296	h4	Top5
ABCC12_+_48180599.23-ENST00000311303.3	ABCC12	ENST00000311303.3	GCAACCCAACATGAGAAAAG	6	0.659223		0	0.599261	h4	Supp5
ABCC12_+_48180281.23-ENST00000311303.3	ABCC12	ENST00000311303.3	GTCTGGACCAGCGAGGCCGG	7	0.64831		0	0.377916	h4	Supp5
ABCC12_+_48180353.23-ENST00000311303.3	ABCC12	ENST00000311303.3	GTCCCCAGGCCAAAAGCCCA	8	0.631222		0	0.478522	h4	Supp5
ABCC12_-_48180571.23-ENST00000311303.3	ABCC12	ENST00000311303.3	GGTCCCTTAATGCTACGCTG	9	0.627263		0	0.538096	h4	Supp5
ABCC12_+_48180331.23-ENST00000311303.3	ABCC12	ENST00000311303.3	GCTCCAGGCTGCCATCAGGA	10	0.621297		0	0.583994	h4	Supp5
ABCC2_+_101542981.23-P1P2	ABCC2	P1P2	GTCTCAGCAAGACTCAGTCA	1	0.766558		0	0.547274	h1	Top5
ABCC2_+_101542914.23-P1P2	ABCC2	P1P2	GTTCCTCACACGGATTAAAT	2	0.594336		0	0.28634	h1	Top5
ABCC2_+_101542910.23-P1P2	ABCC2	P1P2	GTCACACGGATTAAATTGGA	3	0.557583		0	0.183821	h1	Top5
ABCC2_-_101542808.23-P1P2	ABCC2	P1P2	GCTCCAGAGGATATAAGATC	4	0.541662		0	0.446892	h1	Top5
ABCC2_+_101542515.23-P1P2	ABCC2	P1P2	GCTTGTTTCATCAAAGAAAG	5	0.513342		0	0.497889	h1	Top5
ABCC2_-_101542705.23-P1P2	ABCC2	P1P2	GGTGGTAGTTAGTTAACTTA	6	0.499638		0	0.504348	h1	Supp5
ABCC2_-_101542708.23-P1P2	ABCC2	P1P2	GGTAGTTAGTTAACTTAGGG	7	0.498889		0	0.498798	h1	Supp5
ABCC2_-_101542903.23-P1P2	ABCC2	P1P2	GGCCTTCTCTAAAGAGAAAC	8	0.462623		0	0.187463	h1	Supp5
ABCC2_+_101542376.23-P1P2	ABCC2	P1P2	GCTAAAAAGCCCTAGGGACA	9	0.428679		0	0.474482	h1	Supp5
ABCC2_-_101542463.23-P1P2	ABCC2	P1P2	GGGTTAACGATTAAATGGTT	10	0.423658		0	0.397014	h1	Supp5
ABCC3_+_48712248.23-P1P2	ABCC3	P1P2	GCGAGCGCGGTCGGACCCAG	1	1.02268		0	1.00353	h2	Top5
ABCC3_+_48712270.23-P1P2	ABCC3	P1P2	GCGAGGCGCGGCTGCAAGGA	2	0.982973		0	0.855206	h2	Top5
ABCC3_+_48712662.23-P1P2	ABCC3	P1P2	GCCTTCCGCACCCGACGGAG	3	0.942788		0	0.651989	h2	Top5
ABCC3_+_48712559.23-P1P2	ABCC3	P1P2	GCCAGTGCTGCAGCCGGGAA	4	0.912279		0	0.807109	h2	Top5
ABCC3_+_48712450.23-P1P2	ABCC3	P1P2	GGGCGCCCAGGCCGTCTCAG	5	0.892337		0	0.806907	h2	Top5
ABCC3_-_48712163.23-P1P2	ABCC3	P1P2	GGCAGGGAGACCGGACCCAG	6	0.854696		0	0.777727	h2	Supp5
ABCC3_+_48712294.23-P1P2	ABCC3	P1P2	GAACCGCACAGGGCGTCCAT	7	0.836229		0	0.764372	h2	Supp5
ABCC3_+_48712245.23-P1P2	ABCC3	P1P2	GGCGCGGTCGGACCCAGCGG	8	0.812822		0	0.83523	h2	Supp5
ABCC3_-_48712673.23-P1P2	ABCC3	P1P2	GTCCATCCCAGCCCCTCCGT	9	0.777684		0	0.530695	h2	Supp5
ABCC3_+_48712738.23-P1P2	ABCC3	P1P2	GGCAACCGAGTCCTAACCTG	10	0.771007		0	0.626373	h2	Supp5
ABCC4_+_95953430.23-P1P2	ABCC4	P1P2	GCGCCGCGGACGCACTCTCC	1		1.02377	0	0.404269	h2	Top5
ABCC4_+_95953641.23-P1P2	ABCC4	P1P2	GGCCCCAGCATCCCTGCTTG	2		1.00651	0	0.672243	h2	Top5
ABCC4_-_95953652.23-P1P2	ABCC4	P1P2	GCGCTCCTGGACCTCAAGCA	3	0.915712		0	0.93117	h2	Top5
ABCC4_+_95953668.23-P1P2	ABCC4	P1P2	GGCCGAGCGGACAGGCGTGG	4	0.887235		0	0.934474	h2	Top5
ABCC4_-_95953614.23-P1P2	ABCC4	P1P2	GcggggTCGCGCTGATCAGG	5	0.654969	0.906939	0	0.663403	h2	Top5
ABCC4_+_95953676.23-P1P2	ABCC4	P1P2	GAGGCTCCAGCCGAGCGGAC	6	0.836272		0	0.940252	h2	Supp5
ABCC4_+_95953681.23-P1P2	ABCC4	P1P2	GTTCACAGGCTCCAGCCGAG	7	0.815328		0	0.845405	h2	Supp5
ABCC4_+_95953695.23-P1P2	ABCC4	P1P2	GCCGGAAGCGGCTGCTTCAC	8	0.807644		0	0.795316	h2	Supp5
ABCC4_-_95953458.23-P1P2	ABCC4	P1P2	GAGTGCGTCCGCGGCGCCAG	9	0.606166	0.969716	0	0.577049	h2	Supp5
ABCC4_-_95953561.23-P1P2	ABCC4	P1P2	GGCTTCACCTCCTGGTACAC	10	0.605682	0.909537	0	0.60476	h2	Supp5
ABCC5_-_183735467.23-P1P2	ABCC5	P1P2	GGGCGGCGGCAGGAGACCAG	1	0.998749		0	0.909819	h3	Top5
ABCC5_-_183735259.23-P1P2	ABCC5	P1P2	GCTGGGATGCCCGGGCCCTA	2	0.885969		0	0.583458	h3	Top5
ABCC5_+_183735648.23-P1P2	ABCC5	P1P2	GGCTCGGGAGCGTGGTTGAG	3	0.821123		0	0.858322	h3	Top5
ABCC5_+_183735692.23-P1P2	ABCC5	P1P2	GGCGGCCGATGCCGCTATAA	4	0.798443		0	0.684771	h3	Top5
ABCC5_-_183735312.23-P1P2	ABCC5	P1P2	GCGAGCGCGACCCACACCCA	5	0.776667		0	0.60206	h3	Top5
ABCC5_+_183735252.23-P1P2	ABCC5	P1P2	GGGGCTGTGGGAACGCCCTA	6	0.773276		0	0.490363	h3	Supp5
ABCC5_+_183735202.23-P1P2	ABCC5	P1P2	GAGAGAAACGCCCACCTGGG	7	0.764574		0	0.492564	h3	Supp5
ABCC5_+_183735246.23-P1P2	ABCC5	P1P2	GTGGGAACGCCCTAGGGCCC	8	0.745662		0	0.426767	h3	Supp5
ABCC5_+_183735285.23-P1P2	ABCC5	P1P2	GGTGTGGGTCGCGCTCGCCT	9	0.741388		0	0.522869	h3	Supp5
ABCC5_-_183735588.23-P1P2	ABCC5	P1P2	GCCGTGACAACCGAGCTGGA	10	0.734002		0	0.665333	h3	Supp5
ABCC6_+_16316916.23-ENST00000205557.7	ABCC6	ENST00000205557.7	GCTCTTAGCAAAGGACTCCA	1	0.945109		4	0.640394	h6	Top5
ABCC6_-_16317247.23-ENST00000205557.7	ABCC6	ENST00000205557.7	GGAGAGTGGGGCGCGATGGG	2	0.895695		4	0.851828	h6	Top5
ABCC6_-_16317235.23-ENST00000205557.7	ABCC6	ENST00000205557.7	GAGCCTGGAAAAGGAGAGTG	3	0.88686		4	0.742647	h6	Top5
ABCC6_+_16317296.23-ENST00000205557.7	ABCC6	ENST00000205557.7	GTGGGACCCACGACGACAGA	4	0.867214		4	0.75115	h6	Top5
ABCC6_+_16317287.23-ENST00000205557.7	ABCC6	ENST00000205557.7	GCGACGACAGAAGGCGCCGA	5	0.809715		4	0.728971	h6	Top5
ABCC6_+_16316894.23-ENST00000205557.7	ABCC6	ENST00000205557.7	GAGTGGAGTTCATGGAGTGG	6	0.806626		4	0.520716	h6	Supp5
ABCC6_-_16317049.23-ENST00000205557.7	ABCC6	ENST00000205557.7	GCCCTAGTAGCTGGGAGGTC	7	0.741811		4	0.648384	h6	Supp5
ABCC6_-_16317052.23-ENST00000205557.7	ABCC6	ENST00000205557.7	GTAGTAGCTGGGAGGTCTGG	8	0.731722		4	0.693524	h6	Supp5
ABCC6_-_16316877.23-ENST00000205557.7	ABCC6	ENST00000205557.7	GTCCCTGGCCCTCGAAATGC	9	0.730753		4	0.374498	h6	Supp5
ABCC6_-_16317344.23-ENST00000205557.7	ABCC6	ENST00000205557.7	GTGTCTGTCGCTAAGTCTCT	10	0.722027		4	0.752954	h6	Supp5
ABCC8_+_17498387.23-P1P2	ABCC8	P1P2	Ggcggagctgcaagggacag	1	0.962866		0	0.884395	h1	Top5
ABCC8_+_17497953.23-P1P2	ABCC8	P1P2	GGATCCCGCGCCAAACACAG	2	0.897795		0	0.554834	h1	Top5
ABCC8_-_17497979.23-P1P2	ABCC8	P1P2	GGTGTTTGGCGCGGGATCGG	3	0.823999		0	0.586729	h1	Top5
ABCC8_-_17498220.23-P1P2	ABCC8	P1P2	GTGAAGAGTAGGAAGACGTG	4	0.787695		0	0.696251	h1	Top5
ABCC8_-_17497997.23-P1P2	ABCC8	P1P2	GGGGGCACCGGGGGAGTGAA	5	0.779798		0	0.514732	h1	Top5
ABCC8_+_17498249.23-P1P2	ABCC8	P1P2	GACCAGGGGGTCCTCAACAA	6	0.770926		0	0.748545	h1	Supp5
ABCC8_-_17498282.23-P1P2	ABCC8	P1P2	GACCCCCTGGTCCACCCGGT	7	0.757332		0	0.721083	h1	Supp5
ABCC8_+_17498394.23-P1P2	ABCC8	P1P2	Gccgggcggcggagctgcaa	8	0.729088		0	0.760305	h1	Supp5
ABCC8_-_17498066.23-P1P2	ABCC8	P1P2	GGGGGACCCCGGGAACGAGG	9	0.697873		0	0.657958	h1	Supp5
ABCC8_+_17497824.23-P1P2	ABCC8	P1P2	GGGTCGGGCCTCACCCTCCG	10	0.671867		0	0.417818	h1	Supp5
ABCC9_+_22093941.23-P1P2	ABCC9	P1P2	GCCCGGCTCGAGAAGTGAAG	1	0.926974		0	0.687239	h1	Top5
ABCC9_+_22093937.23-P1P2	ABCC9	P1P2	GGCTCGAGAAGTGAAGGGGT	2	0.861274		0	0.589004	h1	Top5
ABCC9_+_22093678.23-P1P2	ABCC9	P1P2	GGAAGGTAGCTCAAGTGCAC	3	0.739246		0	0.452599	h1	Top5
ABCC9_+_22093672.23-P1P2	ABCC9	P1P2	GAGCTCAAGTGCACCGGCAG	4	0.702184		0	0.490453	h1	Top5
ABCC9_+_22094309.23-P1P2	ABCC9	P1P2	GAGGTCTCCGGCCCCAGGCG	5	0.696666		0	0.648382	h1	Top5
ABCC9_+_22094152.23-P1P2	ABCC9	P1P2	GGCACTGCGTGCTTCGCCTA	6	0.688645		0	0.598455	h1	Supp5
ABCC9_+_22094148.23-P1P2	ABCC9	P1P2	GTGCGTGCTTCGCCTAGGGG	7	0.653242		0	0.763067	h1	Supp5
ABCC9_-_22094122.23-P1P2	ABCC9	P1P2	GGGCATTCATGTAAAAGACA	8	0.644359		0	0.549264	h1	Supp5
ABCC9_-_22094032.23-P1P2	ABCC9	P1P2	GGAAGTGCGAGAGAGTGCGA	9	0.612413		0	0.502211	h1	Supp5
ABCC9_-_22093906.23-P1P2	ABCC9	P1P2	GAGTTGATTTGAGTAGGAGA	10	0.60729		0	0.361075	h1	Supp5
ABCD1_-_152990338.23-P1P2	ABCD1	P1P2	GCTTCAGCCAGGCTGCGGAG	1	0.934745		0	0.912202	h3	Top5
ABCD1_+_152990711.23-P1P2	ABCD1	P1P2	GGAGCACCGGCATGTCACCT	2	0.834588		0	0.570465	h3	Top5
ABCD1_+_152990414.23-P1P2	ABCD1	P1P2	GGAGAGGTCTCGGGCAGAGG	3	0.83434		0	0.752825	h3	Top5
ABCD1_-_152990379.23-P1P2	ABCD1	P1P2	GCGGGGAGGGGCGCCACCgg	4	0.806262		0	0.726732	h3	Top5
ABCD1_-_152990703.23-P1P2	ABCD1	P1P2	GACCAGCCCCAGTCCCTACG	5	0.795978		0	0.585924	h3	Top5
ABCD1_-_152990342.23-P1P2	ABCD1	P1P2	GAGCCAGGCTGCGGAGCGGA	6	0.78887		0	0.817936	h3	Supp5
ABCD1_-_152990333.23-P1P2	ABCD1	P1P2	GTGTCGCTTCAGCCAGGCTG	7	0.774299		0	0.717222	h3	Supp5
ABCD1_+_152990694.23-P1P2	ABCD1	P1P2	GCTGGGCTGGCTGCCGCGTA	8	0.74958		0	0.50079	h3	Supp5
ABCD1_-_152990498.23-P1P2	ABCD1	P1P2	GGAGCCAAGTTCCTCCACTT	9	0.723573		0	0.705086	h3	Supp5
ABCD1_-_152990727.23-P1P2	ABCD1	P1P2	GGCCAGCCCAGGTGACATGC	10	0.708481		0	0.439823	h3	Supp5
ABCD2_+_40013594.23-P1P2	ABCD2	P1P2	GTCATTCCCGGTAGATGCAG	1	0.890703		0	0.865563	h2	Top5
ABCD2_+_40013514.23-P1P2	ABCD2	P1P2	GGAGAAACGCTGCAGACTAT	2	0.697317		0	0.621771	h2	Top5
ABCD2_-_40013610.23-P1P2	ABCD2	P1P2	GAGACTCCGCTGCATCTACC	3	0.638783		0	0.653913	h2	Top5
ABCD2_-_40013191.23-P1P2	ABCD2	P1P2	GCTGCATTCACTCCAGGCGA	4	0.627229		0	0.324785	h2	Top5
ABCD2_+_40013099.23-P1P2	ABCD2	P1P2	GTGTGACCACTGAAACAGGG	5	0.595221		0	0.3299	h2	Top5
ABCD2_-_40013373.23-P1P2	ABCD2	P1P2	GCTCTTAGCAGCACTCGATC	6	0.544884		0	0.494292	h2	Supp5
ABCD2_-_40013342.23-P1P2	ABCD2	P1P2	GAGCATATGCCGCAGCCACC	7	0.485645		0	0.463277	h2	Supp5
ABCD2_+_40013295.23-P1P2	ABCD2	P1P2	GAAACCCTCTATCCCATCAT	8	0.482666		0	0.358527	h2	Supp5
ABCD2_+_40013504.23-P1P2	ABCD2	P1P2	GGCAGACTATGGGACGCTGT	9	0.480755		0	0.472418	h2	Supp5
ABCD2_-_40013313.23-P1P2	ABCD2	P1P2	GTTGCCAATGATGGGATAGA	10	0.477644		0	0.385006	h2	Supp5
ABCD3_+_94884002.23-P1P2	ABCD3	P1P2	GGTACCAGCGAGCCGGCGAG	1	0.948669		0	1.02125	h4	Top5
ABCD3_+_94884032.23-P1P2	ABCD3	P1P2	GTACTTGCTGAAGGCCGCCA	2	0.884247		0	0.895239	h4	Top5
ABCD3_-_94883974.23-P1P2	ABCD3	P1P2	GCCCCGCGCTGCGTGCAGTA	3	0.855931		0	0.789934	h4	Top5
ABCD3_+_94884009.23-P1P2	ABCD3	P1P2	GACTGCCGGTACCAGCGAGC	4	0.8367		0	0.833094	h4	Top5
ABCD3_+_94884473.23-P1P2	ABCD3	P1P2	GCACAGAAGGGGGTGATGTA	5	0.755945		0	0.446458	h4	Top5
ABCD3_-_94884365.23-P1P2	ABCD3	P1P2	GGGCGACCTCGCTCCACCCC	6	0.739721		0	0.45387	h4	Supp5
ABCD3_-_94884061.23-P1P2	ABCD3	P1P2	GGCCTTCAGCAAGTACTTGA	7	0.72045		0	0.700929	h4	Supp5
ABCD3_+_94884210.23-P1P2	ABCD3	P1P2	GAGAGACCTGTCGGCCGGGT	8	0.701442		0	0.663949	h4	Supp5
ABCD3_+_94884219.23-P1P2	ABCD3	P1P2	GGTCGGGCAAAGAGACCTGT	9	0.679039		0	0.598366	h4	Supp5
ABCD3_-_94884436.23-P1P2	ABCD3	P1P2	GCAGGCAGCGGCCTCCAGTT	10	0.678056		0	0.429888	h4	Supp5
ABCD4_+_74769611.23-P1P2	ABCD4	P1P2	GTCCCTCGGGTCTCAGGTCA	1		1.25773	0	0.867429	h2	Top5
ABCD4_-_74769729.23-P1P2	ABCD4	P1P2	GCGGCGTTTGATAGAGAGGA	2		0.925137	0	0.260985	h2	Top5
ABCD4_-_74769631.23-P1P2	ABCD4	P1P2	GGCCATGACCTGAGACCCGA	3	1.11942		0	1.13052	h2	Top5
ABCD4_-_74769682.23-P1P2	ABCD4	P1P2	GTACTGGGTAGAGTCCGAGG	4	0.756885	0.81713	0	0.733219	h2	Top5
ABCD4_+_74769649.23-P1P2	ABCD4	P1P2	GCTACCCAGTACTGAACTAG	5	0.856326		0	0.866392	h2	Top5
ABCD4_+_74769232.23-P1P2	ABCD4	P1P2	Gcaccctgtgggccaatgca	6	0.794998		0	0.511472	h2	Supp5
ABCD4_+_74769625.23-P1P2	ABCD4	P1P2	GGCTGGGCTCCAGAGTCCCT	7	0.784974		0	0.792435	h2	Supp5
ABCD4_-_74769666.23-P1P2	ABCD4	P1P2	GGCTGCCCCTAGTTCAGTAC	8	0.745378		0	0.698871	h2	Supp5
ABCD4_-_74769174.23-P1P2	ABCD4	P1P2	Gagagtggctgtctgaaaag	9	0.725696		0	0.453738	h2	Supp5
ABCD4_+_74769429.23-P1P2	ABCD4	P1P2	GGAAAGAGGAGCTCTCGAAG	10	0.724336		0	0.641837	h2	Supp5
ABCE1_+_146019317.23-P1P2	ABCE1	P1P2	GCGTTGGCGAAGCCAGCTGC	1		2.50527	0	0.154335	h1	Top5
ABCE1_-_146019516.23-P1P2	ABCE1	P1P2	GCTGTGTGGCTGAAAAGTGA	2	1.01403		0	0.935151	h1	Top5
ABCE1_-_146019502.23-P1P2	ABCE1	P1P2	GGCCGTGAGAACACGCTGTG	3	0.984652		0	0.97191	h1	Top5
ABCE1_+_146019463.23-P1P2	ABCE1	P1P2	GCGGCCACCGGCCAAAATGG	4	0.967878		0	0.833631	h1	Top5
ABCE1_+_146019842.23-P1P2	ABCE1	P1P2	GAAAGGGGGAGTGGAGACTA	5	0.907877		0	0.579285	h1	Top5
ABCE1_+_146019792.23-P1P2	ABCE1	P1P2	GCGGGTGTGGCAGGCAACAG	6	0.882512		0	0.707967	h1	Supp5
ABCE1_-_146019439.23-P1P2	ABCE1	P1P2	GGCGCGCGCACTACGTCCTA	7	0.832073		0	0.668651	h1	Supp5
ABCE1_+_146019651.23-P1P2	ABCE1	P1P2	GCCACCTAAGGCCTAACCAA	8	0.828919		0	0.750736	h1	Supp5
ABCE1_+_146019482.23-P1P2	ABCE1	P1P2	GGCCACACAGCGTGTTCTCA	9	0.779468		0	0.737078	h1	Supp5
ABCE1_+_146019466.23-P1P2	ABCE1	P1P2	GTCACGGCCACCGGCCAAAA	10	0.771297		0	0.715229	h1	Supp5
ABCF1_+_30539238.23-P1	ABCF1	P1	GGTGGCAGTTACAGCTACTG	1	0.867919		0	0.830595	h4	Top5
ABCF1_+_30539647.23-P1	ABCF1	P1	GCCTGGTGGAATACAGTGTA	2	0.839275		0	0.476854	h4	Top5
ABCF1_-_30539602.23-P1	ABCF1	P1	GTGGCACCGAGGGAGAGATG	3	0.83586		0	0.627643	h4	Top5
ABCF1_-_30539232.23-P1	ABCF1	P1	GCGGAAGCGGAAATAGCACC	4	0.821927		0	0.705816	h4	Top5
ABCF1_+_30539469.23-P1	ABCF1	P1	GTCCCCGGCAAACTCCTCCC	5	0.731915		0	0.696172	h4	Top5
ABCF1_+_30539664.23-P1	ABCF1	P1	GGGCAGGGCTCATATATTCC	6	0.728457		0	0.386153	h4	Supp5
ABCF1_-_30539559.23-P1	ABCF1	P1	GACGTGACCTAAGTGAGACT	7	0.674759		0	0.526697	h4	Supp5
ABCF1_-_30539728.23-P1	ABCF1	P1	GGCGCGCATACACACACCTT	8	0.652203		0	0.350565	h4	Supp5
ABCF1_+_30539434.23-P1	ABCF1	P1	GTGCGCAGTAACTCCCGCAG	9	0.646784		0	0.649497	h4	Supp5
ABCF1_-_30539219.23-P1	ABCF1	P1	GGGTTCCCCGCCGCCGGAAG	10	0.623404		0	0.571321	h4	Supp5
ABCF1_-_30546354.23-P2	ABCF1	P2	GGAGAAGAATCGGATCAATA	1	0.891249		0	0.885556	h4	Top5
ABCF1_-_30546344.23-P2	ABCF1	P2	GTGCCAAGCCGGAGAAGAAT	2	0.860494		0	0.862635	h4	Top5
ABCF1_-_30546366.23-P2	ABCF1	P2	GATCAATAAGGTGACAGTGG	3	0.801146		0	0.779173	h4	Top5
ABCF1_+_30546312.23-P2	ABCF1	P2	GCCGGCTTGGCAGGCTTAGG	4	0.784072		0	0.706236	h4	Top5
ABCF1_+_30546315.23-P2	ABCF1	P2	GTCTCCGGCTTGGCAGGCTT	5	0.664764		0	0.732754	h4	Top5
ABCF1_+_30546387.23-P2	ABCF1	P2	GATGGCCAGAAGGTGCTAAA	6	0.663263		0	0.665695	h4	Supp5
ABCF1_-_30546413.23-P2	ABCF1	P2	GTAGCACCTTCTGGCCATGG	7	0.611864		0	0.570682	h4	Supp5
ABCF1_+_30546405.23-P2	ABCF1	P2	GGCGGGAAATTACTCCACCA	8	0.541156		0	0.495238	h4	Supp5
ABCF1_-_30546502.23-P2	ABCF1	P2	GTAGAATACATGCCCAggct	9	0.520826		0	0.485887	h4	Supp5
ABCF1_+_30546397.23-P2	ABCF1	P2	GTTACTCCACCATGGCCAGA	10	0.4077		0	0.452031	h4	Supp5
ABCF2_+_150924287.23-P1P2	ABCF2	P1P2	GCCGCACGCGGAGGATCCTA	1	1.10702		0	1.04795	h4	Top5
ABCF2_-_150923882.23-P1P2	ABCF2	P1P2	GACCAGGTTCTGCCCCTCAG	2	0.962504		0	0.608884	h4	Top5
ABCF2_+_150923872.23-P1P2	ABCF2	P1P2	GGACGGAGACCTCCGCTGAG	3	0.908681		0	0.623904	h4	Top5
ABCF2_+_150924236.23-P1P2	ABCF2	P1P2	GGCGAGGCCCAGTGAGTTAG	4	0.902509		0	0.894278	h4	Top5
ABCF2_+_150923902.23-P1P2	ABCF2	P1P2	GTGCGGAGCGCCAAGTTGTA	5	0.89247		0	0.621786	h4	Top5
ABCF2_+_150923936.23-P1P2	ABCF2	P1P2	GGGAGGAAGCCCGGAAAGTG	6	0.865749		0	0.620189	h4	Supp5
ABCF2_+_150923959.23-P1P2	ABCF2	P1P2	GGAAGAGGCCCGAGACGGAC	7	0.817416		0	0.638128	h4	Supp5
ABCF2_+_150924059.23-P1P2	ABCF2	P1P2	GCGAGCGTGGAGACTCGGAG	8	0.799915		0	0.866083	h4	Supp5
ABCF2_+_150924331.23-P1P2	ABCF2	P1P2	GGCGCGCCGAGAACCACCCG	9	0.786879		0	0.762	h4	Supp5
ABCF2_+_150924296.23-P1P2	ABCF2	P1P2	GGTGAGCCGGCCGCACGCGG	10	0.780708		0	0.702718	h4	Supp5
ABCF3_-_183904021.23-P1P2	ABCF3	P1P2	GGACTTGCGCCGAAATCCTG	1	0.998904		0	0.87449	h5	Top5
ABCF3_-_183903991.23-P1P2	ABCF3	P1P2	GGCGCGGACGGGTTCCTGAG	2	0.931072		0	0.939078	h5	Top5
ABCF3_-_183903980.23-P1P2	ABCF3	P1P2	GTCACAGCGACTGCGCGGAC	3	0.810753		0	0.799218	h5	Top5
ABCF3_-_183904356.23-P1P2	ABCF3	P1P2	GGACCTGGTGGAAGCTGTAG	4	0.777469		0	0.598391	h5	Top5
ABCF3_-_183904380.23-P1P2	ABCF3	P1P2	GCTATTGCAAGAGGTGTCCG	5	0.765552		0	0.475247	h5	Top5
ABCF3_-_183904344.23-P1P2	ABCF3	P1P2	GGAGTCTGTGGATGACCTGG	6	0.755414		0	0.64254	h5	Supp5
ABCF3_-_183904399.23-P1P2	ABCF3	P1P2	GGGGACAGCAAGGATGACGC	7	0.755009		0	0.424179	h5	Supp5
ABCF3_+_183904140.23-P1P2	ABCF3	P1P2	GGAGGCCTGGCAACAGTCCC	8	0.715029		0	0.664322	h5	Supp5
ABCF3_-_183904044.23-P1P2	ABCF3	P1P2	GGCGAGTTCCCCGAAATTGA	9	0.690203		0	0.681094	h5	Supp5
ABCF3_-_183904495.23-P1P2	ABCF3	P1P2	GGAAGGGACGGCGAACGGTC	10	0.686246		0	0.401999	h5	Supp5
ABCG1_+_43639681.23-P1P2	ABCG1	P1P2	GGCCATCGGTCCAACTTGTA	1	0.956585		0	0.614826	h1	Top5
ABCG1_-_43639282.23-P1P2	ABCG1	P1P2	GCAGCCCGCACCCCGCGCAG	2	0.917859		0	0.984601	h1	Top5
ABCG1_-_43639541.23-P1P2	ABCG1	P1P2	GTCCTCTGGGCGCTGACCCA	3	0.862291		0	0.829081	h1	Top5
ABCG1_+_43639544.23-P1P2	ABCG1	P1P2	GGGAGCCGGGCGCCACTCTA	4	0.859674		0	0.721968	h1	Top5
ABCG1_-_43639626.23-P1P2	ABCG1	P1P2	GCTCGGGATGCCCCTTGCAC	5	0.830942		0	0.600359	h1	Top5
ABCG1_-_43639647.23-P1P2	ABCG1	P1P2	GGCAGAGAGCACGGACTAGG	6	0.829358		0	0.552995	h1	Supp5
ABCG1_-_43639644.23-P1P2	ABCG1	P1P2	GCCGGCAGAGAGCACGGACT	7	0.820921		0	0.670203	h1	Supp5
ABCG1_-_43639652.23-P1P2	ABCG1	P1P2	GGAGCACGGACTAGGTGGAG	8	0.80619		0	0.554031	h1	Supp5
ABCG1_+_43639503.23-P1P2	ABCG1	P1P2	GGAGGACGCGCTCCTGGGAG	9	0.803313		0	0.834178	h1	Supp5
ABCG1_-_43639554.23-P1P2	ABCG1	P1P2	GGACCCAGGGCACCCTAGAG	10	0.792742		0	0.755135	h1	Supp5
ABCG2_+_89080044.23-P1P2	ABCG2	P1P2	GCCACTGCGTTCAGCTCTGG	1		1.12053	0	0.646389	h2	Top5
ABCG2_+_89079974.23-P1P2	ABCG2	P1P2	GGCTCGTCCCCTGGATGTCC	2		1.02652	0	0.752757	h2	Top5
ABCG2_-_89079989.23-P1P2	ABCG2	P1P2	GGGGAGACCCGGACATCCAG	3	1.00433		0	1.0822	h2	Top5
ABCG2_-_89080000.23-P1P2	ABCG2	P1P2	GACATCCAGGGGACGAGCTC	4	0.937666		0	0.943554	h2	Top5
ABCG2_+_89080025.23-P1P2	ABCG2	P1P2	GCGGTCCACAGCCCGAAGCG	5	0.846624		0	0.789692	h2	Top5
ABCG2_+_89079727.23-P1P2	ABCG2	P1P2	GGGCAGCCTGTGGAGGAACT	6	0.805852		0	0.634712	h2	Supp5
ABCG2_-_89079568.23-P1P2	ABCG2	P1P2	GAGAGCTCGGTCTTAACCAA	7	0.804279		0	0.477543	h2	Supp5
ABCG2_-_89079599.23-P1P2	ABCG2	P1P2	GTCAGGATGCGTGCGCTCGG	8	0.760158		0	0.47545	h2	Supp5
ABCG2_-_89079947.23-P1P2	ABCG2	P1P2	GTGCGGCTGGAGGTCACGAT	9	0.731456		0	0.678223	h2	Supp5
ABCG2_+_89079755.23-P1P2	ABCG2	P1P2	GCCACTGAGATTGAGAGACG	10	0.693928		0	0.632117	h2	Supp5
ABCG4_-_119019798.23-P1P2	ABCG4	P1P2	GCTCGGAGGACACAGCGTCC	1	0.916266		0	0.947189	h6	Top5
ABCG4_+_119019794.23-P1P2	ABCG4	P1P2	GGCTTCCCAGAGCCTGGTCC	2	0.912283		0	0.984403	h6	Top5
ABCG4_-_119019811.23-P1P2	ABCG4	P1P2	GGCGTCCGGGACCAGGCTCT	3	0.855647		0	0.877566	h6	Top5
ABCG4_-_119019784.23-P1P2	ABCG4	P1P2	GAGTCGCCCCGCGGGCTCGG	4	0.831133		0	0.824772	h6	Top5
ABCG4_+_119019855.23-P1P2	ABCG4	P1P2	GCGGCAAGGATGGTGAGAGG	5	0.803747		0	0.795322	h6	Top5
ABCG4_-_119019755.23-P1P2	ABCG4	P1P2	GCCGGCGAGCAGTAGCTGGT	6	0.792584		0	0.777721	h6	Supp5
ABCG4_-_119019776.23-P1P2	ABCG4	P1P2	GGAGAGCGCAGTCGCCCCGC	7	0.767807		0	0.778938	h6	Supp5
ABCG4_-_119020232.23-P1P2	ABCG4	P1P2	GGGCGTCGCGCCAAGGGATG	8	0.761239		0	0.487618	h6	Supp5
ABCG4_+_119020113.23-P1P2	ABCG4	P1P2	GCTCAAAACTAAGCGCCCCA	9	0.761016		0	0.5593	h6	Supp5
ABCG4_-_119020171.23-P1P2	ABCG4	P1P2	GTGGCTTTGGGGACAgcccg	10	0.75222		0	0.483778	h6	Supp5
ABCG5_-_44065433.23-P1P2	ABCG5	P1P2	GCAGGCCGTAGACACTGGGT	1	0.955509		0	0.678012	h6	Top5
ABCG5_+_44065447.23-P1P2	ABCG5	P1P2	GGGCCTGGGCATAAACAAAG	2	0.942311		0	0.554237	h6	Top5
ABCG5_+_44065865.23-P1P2	ABCG5	P1P2	GCCCAACTGAAGCCACTCTG	3	0.889772		0	0.900932	h6	Top5
ABCG5_-_44065428.23-P1P2	ABCG5	P1P2	GGAGGGCAGGCCGTAGACAC	4	0.872321		0	0.51907	h6	Top5
ABCG5_-_44065840.23-P1P2	ABCG5	P1P2	GGCCAACAGGCAGCAAAGCT	5	0.838231		0	0.87992	h6	Top5
ABCG5_-_44065586.23-P1P2	ABCG5	P1P2	GGAGCCCGAAGTGCCCAGAC	6	0.788821		0	0.686497	h6	Supp5
ABCG5_+_44065669.23-P1P2	ABCG5	P1P2	GCCTCCTACAGCGTCAGGTA	7	0.769758		0	0.791268	h6	Supp5
ABCG5_-_44065438.23-P1P2	ABCG5	P1P2	GCGTAGACACTGGGTTGGCA	8	0.768425		0	0.489845	h6	Supp5
ABCG5_+_44065537.23-P1P2	ABCG5	P1P2	GTAGTGGATCGGGTGGAGAG	9	0.743297		0	0.568482	h6	Supp5
ABCG5_+_44065862.23-P1P2	ABCG5	P1P2	GAACTGAAGCCACTCTGGGG	10	0.715568		0	0.786183	h6	Supp5
ABCG8_+_44066166.23-P1P2	ABCG8	P1P2	GCCCACAGGTCTGTGACCCT	1	1.00949		0	1.00885	h6	Top5
ABCG8_-_44066172.23-P1P2	ABCG8	P1P2	GCTAAGAGAGCTGCAGCCCA	2	0.924501		0	0.962705	h6	Top5
ABCG8_+_44066323.23-P1P2	ABCG8	P1P2	GTAGGACAGAAGGCTCCTGA	3	0.818223		0	0.877952	h6	Top5
ABCG8_+_44066180.23-P1P2	ABCG8	P1P2	GTCCCGGCCATGGGGCCCAC	4	0.73711		0	0.761836	h6	Top5
ABCG8_+_44066333.23-P1P2	ABCG8	P1P2	GCGGGTGGTGCTAGGACAGA	5	0.727272		0	0.742148	h6	Top5
ABCG8_+_44066240.23-P1P2	ABCG8	P1P2	GCACTCACCGAGGTATCCTG	6	0.640898		0	0.670403	h6	Supp5
ABCG8_-_44066292.23-P1P2	ABCG8	P1P2	GAAGTCGGCCCAGGCCTGGT	7	0.633225		0	0.653873	h6	Supp5
ABCG8_-_44066199.23-P1P2	ABCG8	P1P2	GGACCTGTGGGCCCCATGGC	8	0.620217		0	0.561489	h6	Supp5
ABCG8_-_44066213.23-P1P2	ABCG8	P1P2	GATGGCCGGGAAGGCGGCAG	9	0.606501		0	0.606801	h6	Supp5
ABCG8_-_44066373.23-P1P2	ABCG8	P1P2	GCCGGACATCAAGCAGTGTG	10	0.576991		0	0.477894	h6	Supp5
ABHD1_+_27347075.23-P1P2	ABHD1	P1P2	GGGATGCAGAGGCACTAGAG	1	1.0975		0	0.722706	h3	Top5
ABHD1_+_27347132.23-P1P2	ABHD1	P1P2	GTATAGGGAGCAGCACCCTC	2	1.01139		0	0.612431	h3	Top5
ABHD1_+_27347086.23-P1P2	ABHD1	P1P2	GGGGATCACATGGGATGCAG	3	0.991709		0	0.632057	h3	Top5
ABHD1_+_27347095.23-P1P2	ABHD1	P1P2	GGCTGGCATGGGGATCACAT	4	0.955789		0	0.616164	h3	Top5
ABHD1_-_27346733.23-P1P2	ABHD1	P1P2	GGACCTGCACAGGCCGCCTA	5	0.942774		0	0.948605	h3	Top5
ABHD1_+_27346724.23-P1P2	ABHD1	P1P2	GACCCGCCGCCCGCCATAGG	6	0.929707		0	0.911039	h3	Supp5
ABHD1_+_27346727.23-P1P2	ABHD1	P1P2	GCCCACCCGCCGCCCGCCAT	7	0.917595		0	0.904407	h3	Supp5
ABHD1_-_27346736.23-P1P2	ABHD1	P1P2	GCTGCACAGGCCGCCTATGG	8	0.916781		0	0.866022	h3	Supp5
ABHD1_+_27347051.23-P1P2	ABHD1	P1P2	GGAGCCGACTCTCCATTCGG	9	0.877697		0	0.67839	h3	Supp5
ABHD1_-_27347069.23-P1P2	ABHD1	P1P2	GCTACCACCGAATGGAGAGT	10	0.829863		0	0.581118	h3	Supp5
ABHD10_-_111697914.23-P1P2	ABHD10	P1P2	GGGGACAACTACGAAGATGG	1	0.928576		0	0.886436	h4	Top5
ABHD10_-_111697877.23-P1P2	ABHD10	P1P2	GGCGTAGCGTGTCCCTCAGT	2	0.841134		0	0.771052	h4	Top5
ABHD10_+_111697851.23-P1P2	ABHD10	P1P2	GTGAGGGACACGCTACGCAA	3	0.836822		0	0.739532	h4	Top5
ABHD10_+_111698316.23-P1P2	ABHD10	P1P2	GGTGTTGGCCTTTAATGCAG	4	0.784596		0	0.428866	h4	Top5
ABHD10_+_111698093.23-P1P2	ABHD10	P1P2	GCGGTAACTGACGGAACCCG	5	0.77605		0	0.691584	h4	Top5
ABHD10_+_111697939.23-P1P2	ABHD10	P1P2	GCAGCTCCGACAAGGTACCC	6	0.767272		0	0.769567	h4	Supp5
ABHD10_-_111697911.23-P1P2	ABHD10	P1P2	GGCGGGGACAACTACGAAGA	7	0.7586		0	0.753948	h4	Supp5
ABHD10_-_111697938.23-P1P2	ABHD10	P1P2	GGCGCGCTTGGCAGCTGTGG	8	0.746029		0	0.710694	h4	Supp5
ABHD10_+_111698102.23-P1P2	ABHD10	P1P2	GGCACAGGCACGGTAACTGA	9	0.740806		0	0.640174	h4	Supp5
ABHD10_+_111698117.23-P1P2	ABHD10	P1P2	GCGCCAAAGACGCACTGCAC	10	0.713709		0	0.61787	h4	Supp5
ABHD11_-_73153094.23-P1P2	ABHD11	P1P2	GCCTCCAGGCTCGGGTCCAG	1	1.05534		0	0.995374	h4	Top5
ABHD11_+_73152963.23-P1P2	ABHD11	P1P2	GCCGAGCCGAGGTCAGTCAA	2	0.91116		0	0.847939	h4	Top5
ABHD11_-_73152688.23-P1P2	ABHD11	P1P2	GGTCTGCTGGGCCAAGATCT	3	0.893634		0	0.563318	h4	Top5
ABHD11_-_73153135.23-P1P2	ABHD11	P1P2	GGGCCGGCTCGCATCTCACA	4	0.876845		0	0.772784	h4	Top5
ABHD11_+_73152656.23-P1P2	ABHD11	P1P2	GGCCCAGCAGACAGGCCGTA	5	0.856472		0	0.613735	h4	Top5
ABHD11_-_73153052.23-P1P2	ABHD11	P1P2	GCGCGAAGCTAGGGCCGTGG	6	0.819833		0	0.818023	h4	Supp5
ABHD11_-_73153080.23-P1P2	ABHD11	P1P2	GCCCTCACGCGGGAGCCTCC	7	0.817893		0	0.826556	h4	Supp5
ABHD11_-_73153115.23-P1P2	ABHD11	P1P2	GGAGCATGCTTGCAAGCTGT	8	0.788302		0	0.751821	h4	Supp5
ABHD11_+_73153163.23-P1P2	ABHD11	P1P2	Gtgggcggggctgcgagcta	9	0.747635		0	0.754262	h4	Supp5
ABHD11_+_73152640.23-P1P2	ABHD11	P1P2	GGTAGGGTGAGCTTTCGAGT	10	0.724761		0	0.497747	h4	Supp5
ABHD12_-_25371489.23-P1P2	ABHD12	P1P2	GTGCGCCGGCTACGAACCAG	1	0.890489		0	0.73518	h6	Top5
ABHD12_-_25371053.23-P1P2	ABHD12	P1P2	GTCGGGCGGACGGCCACTCT	2	0.877576		0	0.497269	h6	Top5
ABHD12_+_25371393.23-P1P2	ABHD12	P1P2	GTGGCGGCGGCTGTGAGCGG	3	0.841116		0	0.826513	h6	Top5
ABHD12_-_25371057.23-P1P2	ABHD12	P1P2	GGCGGACGGCCACTCTGGGA	4	0.814794		0	0.489928	h6	Top5
ABHD12_+_25371436.23-P1P2	ABHD12	P1P2	GCTGGGATGTGAGGAGCGGC	5	0.7873		0	0.767459	h6	Top5
ABHD12_-_25371024.23-P1P2	ABHD12	P1P2	GACACAGGCGCGGACGGGGG	6	0.762502		0	0.454401	h6	Supp5
ABHD12_-_25371009.23-P1P2	ABHD12	P1P2	GCGGGCCAAATGCGGGACAC	7	0.707789		0	0.386674	h6	Supp5
ABHD12_-_25371014.23-P1P2	ABHD12	P1P2	GCAAATGCGGGACACAGGCG	8	0.705697		0	0.41582	h6	Supp5
ABHD12_-_25371074.23-P1P2	ABHD12	P1P2	GGAGGGGCTGGGAGGTACCG	9	0.703449		0	0.429675	h6	Supp5
ABHD12_+_25371025.23-P1P2	ABHD12	P1P2	GTGGCCGTCCGCCCGATCCG	10	0.702666		0	0.403543	h6	Supp5
ABHD12B_-_51338864.23-P1P2	ABHD12B	P1P2	GCGGACTGCAGCTCCCGCGG	1	0.907246		0	0.891249	h7	Top5
ABHD12B_-_51338885.23-P1P2	ABHD12B	P1P2	GGTGGCGGCGTATCGGGACA	2	0.884442		0	0.856231	h7	Top5
ABHD12B_+_51339177.23-P1P2	ABHD12B	P1P2	GTTGAGGCTGAGGATAGCAA	3	0.785604		0	0.616758	h7	Top5
ABHD12B_-_51339227.23-P1P2	ABHD12B	P1P2	GCTGGACCAGCGAGACTCTC	4	0.781963		0	0.45214	h7	Top5
ABHD12B_-_51338832.23-P1P2	ABHD12B	P1P2	GCGCCGGGGCGGGAAGGTCG	5	0.753605		0	0.725333	h7	Top5
ABHD12B_-_51339232.23-P1P2	ABHD12B	P1P2	GCCAGCGAGACTCTCAGGTT	6	0.724189		0	0.42796	h7	Supp5
ABHD12B_-_51338895.23-P1P2	ABHD12B	P1P2	GATCGGGACACGGCGCGGGA	7	0.718854		0	0.70658	h7	Supp5
ABHD12B_-_51338913.23-P1P2	ABHD12B	P1P2	GATGGACGCGCAGGACTGCC	8	0.718751		0	0.735571	h7	Supp5
ABHD12B_-_51338916.23-P1P2	ABHD12B	P1P2	GGACGCGCAGGACTGCCAGG	9	0.713281		0	0.758094	h7	Supp5
ABHD12B_-_51338879.23-P1P2	ABHD12B	P1P2	GGCGGCGGTGGCGGCGTATC	10	0.700498		0	0.710424	h7	Supp5
ABHD13_+_108870795.23-P1P2	ABHD13	P1P2	GCGCCGGCAAATGCCCCCGC	1		1.28113	0	0.317081	h3	Top5
ABHD13_+_108870811.23-P1P2	ABHD13	P1P2	GGCCCCCGCTCGGGTGTCGC	2		0.955645	0	0.372852	h3	Top5
ABHD13_-_108870880.23-P1P2	ABHD13	P1P2	GGGAGCTCCGGGCTAGACCG	3	1.00917	0.763225	0	0.896626	h3	Top5
ABHD13_-_108871256.23-P1P2	ABHD13	P1P2	GTCCGCTCACCACTCACCAG	4	0.951529		0	0.660441	h3	Top5
ABHD13_+_108871228.23-P1P2	ABHD13	P1P2	GTGAGTGGTGAGCGGAGTCG	5	0.857741		0	0.640902	h3	Top5
ABHD13_-_108870892.23-P1P2	ABHD13	P1P2	GTAGACCGTGGCGCCGGCAG	6	0.789998		0	0.769163	h3	Supp5
ABHD13_+_108871155.23-P1P2	ABHD13	P1P2	GGCCCCCGCACGACCCCCAG	7	0.774615		0	0.697876	h3	Supp5
ABHD13_-_108871313.23-P1P2	ABHD13	P1P2	GAAGGTGCGCGCATTGCCAG	8	0.72355		0	0.4503	h3	Supp5
ABHD13_-_108870927.23-P1P2	ABHD13	P1P2	GGGAGGATGATGAGGAGCGA	9	0.710603		0	0.759729	h3	Supp5
ABHD13_+_108871236.23-P1P2	ABHD13	P1P2	GTCCCCTGGTGAGTGGTGAG	10	0.70765		0	0.489622	h3	Supp5
ABHD14A_+_52009255.23-P1P2	ABHD14A	P1P2	GGGTAAAGACGGCCCTCCCC	1		1.66309	0	0.426975	h3	Top5
ABHD14A_+_52009194.23-P1P2	ABHD14A	P1P2	GCCCAACGGGATGAGCGGGC	2		0.83304	0	0.549009	h3	Top5
ABHD14A_+_52009149.23-P1P2	ABHD14A	P1P2	GCCGCACAGCGCCCCGACCA	3	0.903718		0	0.956079	h3	Top5
ABHD14A_-_52009160.23-P1P2	ABHD14A	P1P2	GGCGGAGGCAGCCATGGTCG	4	0.8521		0	0.873587	h3	Top5
ABHD14A_-_52009122.23-P1P2	ABHD14A	P1P2	GGCTCCTGGCCGCCTAGAGC	5	0.85015		0	0.763276	h3	Top5
ABHD14A_-_52009154.23-P1P2	ABHD14A	P1P2	GGGAGCTGCGGAGGCAGCCA	6	0.832668		0	0.842255	h3	Supp5
ABHD14A_+_52009119.23-P1P2	ABHD14A	P1P2	GGCAGCTCCGCGGGCCGCTC	7	0.815517		0	0.785952	h3	Supp5
ABHD14A_+_52009088.23-P1P2	ABHD14A	P1P2	GGCCAGGAGCGCGGCCATCT	8	0.756526		0	0.757911	h3	Supp5
ABHD14A_-_52009315.23-P1P2	ABHD14A	P1P2	GGCCCCGGGGCAGAGTCCCG	9	0.708102		0	0.680637	h3	Supp5
ABHD14A_+_52009199.23-P1P2	ABHD14A	P1P2	GCCGGGCCCAACGGGATGAG	10	0.684559		0	0.631938	h3	Supp5
ABHD14B_-_52007985.23-P1	ABHD14B	P1	GAGTGCAGGGCGGGTACCTG	1	1.01759		0	0.957276	h3	Top5
ABHD14B_-_52008040.23-P1	ABHD14B	P1	GGCGTGCTGGCGGTGACCTG	2	0.998675		0	0.934386	h3	Top5
ABHD14B_+_52007815.23-P1	ABHD14B	P1	GGAGCCAGAACCGTAGTCCG	3	0.830005		0	0.762869	h3	Top5
ABHD14B_-_52007995.23-P1	ABHD14B	P1	GGGGTACCTGGGGAGCTGCG	4	0.808554		0	0.831579	h3	Top5
ABHD14B_-_52008027.23-P1	ABHD14B	P1	GACGGGAAGCAGGCGCGTGC	5	0.793395		0	0.789906	h3	Top5
ABHD14B_-_52007852.23-P1	ABHD14B	P1	GTGGCTCGCTAGCTCTGGAA	6	0.782029		0	0.723456	h3	Supp5
ABHD14B_-_52008010.23-P1	ABHD14B	P1	GTGCGTGGACTCGCGCAGAC	7	0.776385		0	0.729824	h3	Supp5
ABHD14B_-_52008030.23-P1	ABHD14B	P1	GGGAAGCAGGCGCGTGCTGG	8	0.775272		0	0.742981	h3	Supp5
ABHD14B_-_52007865.23-P1	ABHD14B	P1	GCTGGAAGGGAGCACCGGGA	9	0.72743		0	0.693195	h3	Supp5
ABHD14B_-_52007690.23-P1	ABHD14B	P1	GcacaggcgcgcTTCCACAC	10	0.721658		0	0.538133	h3	Supp5
ABHD14B_-_52016965.23-P2	ABHD14B	P2	GGCCTCCTGGAGTTCAGTGT	1	1.0828		0	0.860518	h3	Top5
ABHD14B_+_52017350.23-P2	ABHD14B	P2	GGCCTCAGCGAGATTACTGG	2	0.92221		0	0.915259	h3	Top5
ABHD14B_+_52017325.23-P2	ABHD14B	P2	GAGATCCGGATCCCGTcccc	3	0.911577		0	0.845529	h3	Top5
ABHD14B_+_52016945.23-P2	ABHD14B	P2	GGCCCACACTGAACTCCAGG	4	0.90439		0	0.558647	h3	Top5
ABHD14B_-_52017383.23-P2	ABHD14B	P2	GTCGCTGAGGCCCGAACCAG	5	0.893746		0	0.854757	h3	Top5
ABHD14B_-_52017387.23-P2	ABHD14B	P2	GTGAGGCCCGAACCAGAGGC	6	0.875068		0	0.737141	h3	Supp5
ABHD14B_+_52017055.23-P2	ABHD14B	P2	GCTCCTCGGCAAGTCTCCAA	7	0.856813		0	0.725957	h3	Supp5
ABHD14B_+_52017353.23-P2	ABHD14B	P2	GCGGGCCTCAGCGAGATTAC	8	0.853745		0	0.858561	h3	Supp5
ABHD14B_-_52017160.23-P2	ABHD14B	P2	GTTCCTCCCGCCCTATCCGG	9	0.838336		0	0.853435	h3	Supp5
ABHD14B_-_52016935.23-P2	ABHD14B	P2	GGGCAGAACCTTGCAGGAAG	10	0.794003		0	0.449051	h3	Supp5
ABHD15_-_27893980.23-P1P2	ABHD15	P1P2	GCGAGGGCGGCGCCCCACGG	1	1.08452		0	1.10671	h7	Top5
ABHD15_-_27893654.23-P1P2	ABHD15	P1P2	GCGCTACGGGCAGGACGAAG	2	1.01569		0	0.758012	h7	Top5
ABHD15_-_27893641.23-P1P2	ABHD15	P1P2	GGCTCAGGCCCAGGCGCTAC	3	0.943772		0	0.663783	h7	Top5
ABHD15_-_27893577.23-P1P2	ABHD15	P1P2	GGGTCCTACCACCCAGTCCA	4	0.908653		0	0.57675	h7	Top5
ABHD15_-_27894008.23-P1P2	ABHD15	P1P2	GGAAGCTGGAGAgccccggc	5	0.908201		0	0.849164	h7	Top5
ABHD15_-_27893616.23-P1P2	ABHD15	P1P2	GGCCAACTGCAGGTACTCCC	6	0.893984		0	0.560452	h7	Supp5
ABHD15_-_27893964.23-P1P2	ABHD15	P1P2	GACGGCCAAGATGAGCGCGA	7	0.802685		0	0.77337	h7	Supp5
ABHD15_-_27893937.23-P1P2	ABHD15	P1P2	GGGGCCGAGCAGGCCGAGAA	8	0.770203		0	0.754334	h7	Supp5
ABHD15_+_27893970.23-P1P2	ABHD15	P1P2	GGCTTCGCCATGCCGCCGTG	9	0.754479		0	0.739465	h7	Supp5
ABHD15_+_27893596.23-P1P2	ABHD15	P1P2	GGCCCGGGAGTACCTGCAGT	10	0.738416		0	0.442193	h7	Supp5
ABHD16A_-_31670679.23-P1P2	ABHD16A	P1P2	GCACGACACACAGGGTCGGG	1	0.881528		0	0.631236	h6	Top5
ABHD16A_+_31671120.23-P1P2	ABHD16A	P1P2	GAGGGCACACAACACCTCAG	2	0.838493		0	0.708567	h6	Top5
ABHD16A_-_31670764.23-P1P2	ABHD16A	P1P2	GAAGGAGGCGGCCAGTCCGT	3	0.819444		0	0.729432	h6	Top5
ABHD16A_+_31671138.23-P1P2	ABHD16A	P1P2	GCGGTACGGGCTGACGTCAA	4	0.800851		0	0.650768	h6	Top5
ABHD16A_-_31670671.23-P1P2	ABHD16A	P1P2	GGCACGAACCACGACACACA	5	0.770233		0	0.54706	h6	Top5
ABHD16A_+_31670831.23-P1P2	ABHD16A	P1P2	GGCCCATAATGGGAAATAAG	6	0.727527		0	0.724057	h6	Supp5
ABHD16A_-_31670645.23-P1P2	ABHD16A	P1P2	GCGGGACTCAAGACTCAACT	7	0.72229		0	0.464007	h6	Supp5
ABHD16A_-_31670675.23-P1P2	ABHD16A	P1P2	GGAACCACGACACACAGGGT	8	0.720452		0	0.495748	h6	Supp5
ABHD16A_-_31670650.23-P1P2	ABHD16A	P1P2	GCTCAAGACTCAACTGGGAC	9	0.719561		0	0.502687	h6	Supp5
ABHD16A_-_31670442.23-P1P2	ABHD16A	P1P2	GCGGGTCTCCAGGCTAGGTT	10	0.700046		0	0.578585	h6	Supp5
ABHD16B_-_62492870.23-P1P2	ABHD16B	P1P2	GCGCGGCGATCCCGGCCCAG	1	0.858039		0	0.843977	h7	Top5
ABHD16B_+_62492837.23-P1P2	ABHD16B	P1P2	GGATCGCCGCGAGAGGCACA	2	0.835117		0	0.828212	h7	Top5
ABHD16B_+_62492887.23-P1P2	ABHD16B	P1P2	GAGCAGATGACGCACATGAG	3	0.809729		0	0.78528	h7	Top5
ABHD16B_+_62492825.23-P1P2	ABHD16B	P1P2	GAGGCACAGGGCAGTCTTAG	4	0.796127		0	0.757905	h7	Top5
ABHD16B_+_62493236.23-P1P2	ABHD16B	P1P2	GGCGCGCGTCATCAGGGACA	5	0.789914		0	0.53155	h7	Top5
ABHD16B_+_62493200.23-P1P2	ABHD16B	P1P2	GAGCCAGCGGCCCAGCGAGT	6	0.761092		0	0.646579	h7	Supp5
ABHD16B_+_62493242.23-P1P2	ABHD16B	P1P2	GAGCAGCGCGCGCGTCATCA	7	0.75341		0	0.528016	h7	Supp5
ABHD16B_-_62493298.23-P1P2	ABHD16B	P1P2	GCAGGGCCAAGAGCGCCTCG	8	0.751933		0	0.54264	h7	Supp5
ABHD16B_+_62493291.23-P1P2	ABHD16B	P1P2	GGCCGTGGTAGCGCTCCACG	9	0.742029		0	0.466906	h7	Supp5
ABHD16B_-_62493095.23-P1P2	ABHD16B	P1P2	GTGCTGCGGGACGAGACGCT	10	0.728078		0	0.664575	h7	Supp5
ABHD17A_-_1885483.23-P1P2	ABHD17A	P1P2	GccgcagctccccccACGGA	1	0.925109		0	0.878925	h2	Top5
ABHD17A_-_1885099.23-P1P2	ABHD17A	P1P2	GTCGGACGGGTGCTCCCCGA	2	0.924243		0	0.58612	h2	Top5
ABHD17A_-_1885076.23-P1P2	ABHD17A	P1P2	GGGCAAAAGAGCGGAATCCG	3	0.838539		0	0.503688	h2	Top5
ABHD17A_-_1885045.23-P1P2	ABHD17A	P1P2	GGAAGCGTTTGTCGGACTGG	4	0.78079		0	0.452983	h2	Top5
ABHD17A_+_1885470.23-P1P2	ABHD17A	P1P2	GGCTCACTTCCGTCCGTggg	5	0.770379		0	0.705147	h2	Top5
ABHD17A_-_1885067.23-P1P2	ABHD17A	P1P2	GCAGTTTCGGGGCAAAAGAG	6	0.758874		0	0.427603	h2	Supp5
ABHD17A_-_1885105.23-P1P2	ABHD17A	P1P2	GGGGTGCTCCCCGAAGGCAA	7	0.751661		0	0.555566	h2	Supp5
ABHD17A_-_1885086.23-P1P2	ABHD17A	P1P2	GCGGAATCCGCGGCTCGGAC	8	0.746588		0	0.515843	h2	Supp5
ABHD17A_+_1885071.23-P1P2	ABHD17A	P1P2	GGGAGCACCCGTCCGAGCCG	9	0.732503		0	0.409529	h2	Supp5
ABHD17A_-_1885122.23-P1P2	ABHD17A	P1P2	GAAGGGCCGCGTCCGCAGGA	10	0.681926		0	0.496738	h2	Supp5
ABHD17B_-_74525690.23-P1P2	ABHD17B	P1P2	GCTGCAGACTGGCCCGACAG	1	1.04292		0	0.613614	h7	Top5
ABHD17B_+_74526089.23-P1P2	ABHD17B	P1P2	GCCAGTCAGTGGCCAACTCC	2	0.945229		0	0.939852	h7	Top5
ABHD17B_-_74525704.23-P1P2	ABHD17B	P1P2	GGACAGAGGAGCGGGGACCA	3	0.925952		0	0.633945	h7	Top5
ABHD17B_+_74525862.23-P1P2	ABHD17B	P1P2	GAGGCCCGAGAGCAACCGAC	4	0.916474		0	0.865366	h7	Top5
ABHD17B_+_74525655.23-P1P2	ABHD17B	P1P2	GGTCTGCAGGCGGAGAGAGT	5	0.902348		0	0.587915	h7	Top5
ABHD17B_+_74526100.23-P1P2	ABHD17B	P1P2	GGGCACCTTCCTCCAGTCAG	6	0.889229		0	0.800916	h7	Supp5
ABHD17B_-_74525630.23-P1P2	ABHD17B	P1P2	GCGACGCGCTGTCCTCCACA	7	0.835384		0	0.435251	h7	Supp5
ABHD17B_+_74526081.23-P1P2	ABHD17B	P1P2	GTGGCCAACTCCTGGCTCAG	8	0.819132		0	0.788711	h7	Supp5
ABHD17B_+_74525744.23-P1P2	ABHD17B	P1P2	GAGCGTGAGCGGGGCCCCTG	9	0.782194		0	0.676348	h7	Supp5
ABHD17B_-_74526135.23-P1P2	ABHD17B	P1P2	GAAGGTGCCAAAGCTGACCC	10	0.779024		0	0.72905	h7	Supp5
ABHD17C_+_80987703.23-P1P2	ABHD17C	P1P2	GggctggcCcgggaggacgg	1	0.867971		0	0.834043	h7	Top5
ABHD17C_+_80988086.23-P1P2	ABHD17C	P1P2	GCGCGAGAAGAAGACCTCGA	2	0.860526		0	0.577173	h7	Top5
ABHD17C_+_80987662.23-P1P2	ABHD17C	P1P2	Ggctggcaggcgagcgcgga	3	0.819057		0	0.782688	h7	Top5
ABHD17C_+_80987878.23-P1P2	ABHD17C	P1P2	GCCGTGTAGGTGGGCTCGGG	4	0.762389		0	0.675925	h7	Top5
ABHD17C_+_80987887.23-P1P2	ABHD17C	P1P2	GgcgccagcACCGTGTAGGT	5	0.760881		0	0.682132	h7	Top5
ABHD17C_+_80987691.23-P1P2	ABHD17C	P1P2	Gaggacggaggacggacgcg	6	0.732203		0	0.761218	h7	Supp5
ABHD17C_+_80988162.23-P1P2	ABHD17C	P1P2	GCGAGAAGAGCAGCGTGTAG	7	0.723589		0	0.40641	h7	Supp5
ABHD17C_-_80988126.23-P1P2	ABHD17C	P1P2	GGCGCACGGCCCGGGACAAC	8	0.715497		0	0.488587	h7	Supp5
ABHD17C_-_80987718.23-P1P2	ABHD17C	P1P2	Ggtccgtcctccgtcctccc	9	0.713069		0	0.70743	h7	Supp5
ABHD17C_-_80988060.23-P1P2	ABHD17C	P1P2	GCCTCAGCGAGCGCGCCGAC	10	0.676096		0	0.401065	h7	Supp5
ABHD2_-_89631760.23-P1P2	ABHD2	P1P2	GAGCTGCAGGAACCAGACTG	1	0.994192		0	0.978977	h3	Top5
ABHD2_+_89632075.23-P1P2	ABHD2	P1P2	GCAGGAGTGAGCACCAATGG	2	0.898914		0	0.578755	h3	Top5
ABHD2_-_89631738.23-P1P2	ABHD2	P1P2	GTGAGCGCCGCTGGCAGCCG	3	0.846676		0	0.861483	h3	Top5
ABHD2_+_89631693.23-P1P2	ABHD2	P1P2	GGATATACAGCCGGAACCCC	4	0.77898		0	0.768388	h3	Top5
ABHD2_-_89632154.23-P1P2	ABHD2	P1P2	GGGCTCGGCGAAGAAGGTCC	5	0.772408		0	0.508409	h3	Top5
ABHD2_-_89631921.23-P1P2	ABHD2	P1P2	GCGCAGCCTGAGGGGATCCT	6	0.761937		0	0.634062	h3	Supp5
ABHD2_-_89631662.23-P1P2	ABHD2	P1P2	GGGCGTGGCGGCAGTTACTT	7	0.738662		0	0.695166	h3	Supp5
ABHD2_-_89632047.23-P1P2	ABHD2	P1P2	GCCTTCTGCCCGAGGAACCG	8	0.724644		0	0.515936	h3	Supp5
ABHD2_+_89632196.23-P1P2	ABHD2	P1P2	GgaGGCCTCTCGGGTATCTC	9	0.721475		0	0.469622	h3	Supp5
ABHD2_-_89631993.23-P1P2	ABHD2	P1P2	GGTGGGGACAGCCCAGATCG	10	0.716189		0	0.622513	h3	Supp5
ABHD3_-_19284770.23-P1P2	ABHD3	P1P2	GGGAGCGCGGCTTCCGACAA	1		1.88348	0	0.59633	h7	Top5
ABHD3_+_19284534.23-P1P2	ABHD3	P1P2	GGGGTGGGGTTCTTCGGCTC	2		0.909197	0	0.324116	h7	Top5
ABHD3_+_19284728.23-P1P2	ABHD3	P1P2	GCGCCAGGCAGGAGACACTG	3	1.05979		0	1.03781	h7	Top5
ABHD3_+_19284717.23-P1P2	ABHD3	P1P2	GAGACACTGTGGTCGGGAGT	4	1.03537		0	1.04831	h7	Top5
ABHD3_+_19284354.23-P1P2	ABHD3	P1P2	GCGGCAGCCCCGGGGATAGG	5	0.979133		0	0.773448	h7	Top5
ABHD3_-_19284708.23-P1P2	ABHD3	P1P2	GgagcgggcgagagcggACG	6	0.883836		0	0.85655	h7	Supp5
ABHD3_-_19284521.23-P1P2	ABHD3	P1P2	GGACGCTGAAGCCCAGGATA	7	0.879501		0	0.730618	h7	Supp5
ABHD3_-_19284492.23-P1P2	ABHD3	P1P2	GATGCTGCTCAGGTAGTAGA	8	0.855348		0	0.737115	h7	Supp5
ABHD3_-_19284369.23-P1P2	ABHD3	P1P2	GAGCTCGCCGCCTATCCCCG	9	0.755021		0	0.615693	h7	Supp5
ABHD3_-_19284683.23-P1P2	ABHD3	P1P2	GGGAGAGCCGGCTGGCgagc	10	0.678906		0	0.641848	h7	Supp5
ABHD4_-_23067199.23-P1P2	ABHD4	P1P2	GGGGCGGGCTCGCCAGGACC	1	0.907508		0	0.858763	h3	Top5
ABHD4_+_23067613.23-P1P2	ABHD4	P1P2	GCCACGACTGCCGTTCTGGG	2	0.906711		0	0.531826	h3	Top5
ABHD4_-_23067625.23-P1P2	ABHD4	P1P2	GCTCGACTTGCCCCCCAGAA	3	0.853345		0	0.529531	h3	Top5
ABHD4_-_23067680.23-P1P2	ABHD4	P1P2	GGCCCGGCAAAGAGAAGATG	4	0.726189		0	0.517089	h3	Top5
ABHD4_+_23067515.23-P1P2	ABHD4	P1P2	GCAACATGGAATCTCTCCAG	5	0.709354		0	0.519735	h3	Top5
ABHD4_+_23067458.23-P1P2	ABHD4	P1P2	GGTAGAAAGCCAGGATCCCC	6	0.692161		0	0.647827	h3	Supp5
ABHD4_+_23067144.23-P1P2	ABHD4	P1P2	GCAGCACCAGCTGACCCGGG	7	0.691692		0	0.669123	h3	Supp5
ABHD4_+_23067433.23-P1P2	ABHD4	P1P2	GCGGGCGAGCGCGTCTCCCA	8	0.676295		0	0.662509	h3	Supp5
ABHD4_-_23067583.23-P1P2	ABHD4	P1P2	GTTGTGGGACGCGGGTGCGG	9	0.664732		0	0.375665	h3	Supp5
ABHD4_-_23067580.23-P1P2	ABHD4	P1P2	GAGCTTGTGGGACGCGGGTG	10	0.661015		0	0.444214	h3	Supp5
ABHD5_-_43732464.23-P1P2	ABHD5	P1P2	GCCGGCTTCGAGATAAGTCC	1	0.930025		0	0.966193	h3	Top5
ABHD5_-_43732422.23-P1P2	ABHD5	P1P2	GTAAGTGCCGCGCCAGCCCG	2	0.850603		0	0.828095	h3	Top5
ABHD5_+_43732521.23-P1P2	ABHD5	P1P2	GGGCTGCGCTTACCTCTCTC	3	0.81031		0	0.750168	h3	Top5
ABHD5_+_43732395.23-P1P2	ABHD5	P1P2	GGCTGGCGCGGCACTTAAGG	4	0.761364		0	0.747424	h3	Top5
ABHD5_+_43732806.23-P1P2	ABHD5	P1P2	GGGTGGCTTATACAACAACG	5	0.745533		0	0.527795	h3	Top5
ABHD5_+_43732860.23-P1P2	ABHD5	P1P2	GGGCAGAGCCCGAGCCGGTG	6	0.740566		0	0.448281	h3	Supp5
ABHD5_-_43732446.23-P1P2	ABHD5	P1P2	GGCCCAGTCGGCCTGTCAGC	7	0.724635		0	0.748141	h3	Supp5
ABHD5_+_43732515.23-P1P2	ABHD5	P1P2	GGCTTACCTCTCTCCGGTGT	8	0.720076		0	0.686481	h3	Supp5
ABHD5_-_43732886.23-P1P2	ABHD5	P1P2	GCCGGCTCGGGCTCTGCCAA	9	0.69557		0	0.331319	h3	Supp5
ABHD5_+_43732435.23-P1P2	ABHD5	P1P2	GTATCTCGAAGCCGGCTGAC	10	0.669251		0	0.694157	h3	Supp5
ABHD6_-_58223594.23-P1P2	ABHD6	P1P2	GGCCCGGGGCTAGAGACCGA	1	0.885299		0	0.872515	h4	Top5
ABHD6_+_58223718.23-P1P2	ABHD6	P1P2	GCCGCTGCAGGGAGACACTG	2	0.872173		0	0.876244	h4	Top5
ABHD6_-_58223914.23-P1P2	ABHD6	P1P2	GGGACAGAGTGAGGACGGGT	3	0.832893		0	0.52057	h4	Top5
ABHD6_+_58223966.23-P1P2	ABHD6	P1P2	GCACTGCGAGGGGCGCCTAA	4	0.832601		0	0.560973	h4	Top5
ABHD6_-_58223553.23-P1P2	ABHD6	P1P2	GAGCTGGGAGCGGCGCGGGT	5	0.830828		0	0.790975	h4	Top5
ABHD6_-_58223761.23-P1P2	ABHD6	P1P2	GCGCATCGAGTGGAAAGAGT	6	0.792559		0	0.644713	h4	Supp5
ABHD6_+_58223988.23-P1P2	ABHD6	P1P2	GCAGGACCCCAAAATCCTCT	7	0.747373		0	0.434744	h4	Supp5
ABHD6_+_58223924.23-P1P2	ABHD6	P1P2	GGGGGAGGCGAAGTAGAAAG	8	0.742658		0	0.397516	h4	Supp5
ABHD6_-_58223751.23-P1P2	ABHD6	P1P2	GCCTGCAGCGGCGCATCGAG	9	0.727266		0	0.617126	h4	Supp5
ABHD6_+_58223976.23-P1P2	ABHD6	P1P2	GATCCTCTCGGCACTGCGAG	10	0.716236		0	0.415376	h4	Supp5
ABHD8_-_17414201.23-P1P2	ABHD8	P1P2	GCCCCTGGCGGTCAGCGCAG	1	1.01631		0	0.956625	h4	Top5
ABHD8_-_17413788.23-P1P2	ABHD8	P1P2	GGCAGTGGCCCCAGACATAC	2	0.945237		0	0.628616	h4	Top5
ABHD8_+_17413753.23-P1P2	ABHD8	P1P2	GGCCACTGCGGCTCAGTCTC	3	0.841295		0	0.538851	h4	Top5
ABHD8_-_17414169.23-P1P2	ABHD8	P1P2	GAGGCCGGGTGCGTCTACGC	4	0.82524		0	0.795083	h4	Top5
ABHD8_-_17414173.23-P1P2	ABHD8	P1P2	GCGGGTGCGTCTACGCGGGC	5	0.816876		0	0.719573	h4	Top5
ABHD8_-_17413792.23-P1P2	ABHD8	P1P2	GTGGCCCCAGACATACTGGA	6	0.790478		0	0.496338	h4	Supp5
ABHD8_+_17414242.23-P1P2	ABHD8	P1P2	GCGTGGCTCCGCCTACTCGG	7	0.785192		0	0.67916	h4	Supp5
ABHD8_+_17413933.23-P1P2	ABHD8	P1P2	GGAAGCCACGGAGCCCCAGT	8	0.779745		0	0.723336	h4	Supp5
ABHD8_+_17413810.23-P1P2	ABHD8	P1P2	GATTAGGGCCCCACTCGAGG	9	0.779494		0	0.504807	h4	Supp5
ABHD8_-_17413858.23-P1P2	ABHD8	P1P2	GATTGTGGAGGGCAACGCAC	10	0.773677		0	0.522604	h4	Supp5
ABI1_-_27149837.23-P1P2	ABI1	P1P2	GTCTCGCGTTAAAGAGACAG	1	0.983291		0	0.905427	h2	Top5
ABI1_-_27149855.23-P1P2	ABI1	P1P2	GGAGGCAGCAAGGTCCGCCG	2	0.943492		0	0.877971	h2	Top5
ABI1_+_27149446.23-P1P2	ABI1	P1P2	GTGGTGGAAACCGATAGAAG	3	0.927459		0	0.633775	h2	Top5
ABI1_+_27149474.23-P1P2	ABI1	P1P2	GCGGGCTGCGATACAGGAAG	4	0.898874		0	0.620423	h2	Top5
ABI1_+_27149800.23-P1P2	ABI1	P1P2	GGCGAGAGGAAGCGATGCAG	5	0.789324		0	0.76696	h2	Top5
ABI1_-_27149590.23-P1P2	ABI1	P1P2	GgTGGCAGCCGCTGAGGTCA	6	0.782577		0	0.736181	h2	Supp5
ABI1_-_27149345.23-P1P2	ABI1	P1P2	GGGACTGGAGGCTACCTGGG	7	0.742322		0	0.536722	h2	Supp5
ABI1_+_27149704.23-P1P2	ABI1	P1P2	GTACCAGAACCTGACTCGGG	8	0.716371		0	0.6775	h2	Supp5
ABI1_+_27149511.23-P1P2	ABI1	P1P2	GcaaccGGGGACAGAGCGAG	9	0.681176		0	0.508071	h2	Supp5
ABI1_+_27149865.23-P1P2	ABI1	P1P2	GGGTTTGTATCCGGGCTGTG	10	0.672209		0	0.681583	h2	Supp5
ABI2_-_204193288.23-P1P2	ABI2	P1P2	GGAAATCCCGGGGGGCCGCC	1		1.26779	0	0.0510277	h5	Top5
ABI2_+_204193079.23-P1P2	ABI2	P1P2	GCAGCGCGCGACAGGGGAGG	2	0.984818		0	1.01468	h5	Top5
ABI2_+_204193030.23-P1P2	ABI2	P1P2	GACTCCGAGGACGGTCAccg	3	0.925058		0	0.917206	h5	Top5
ABI2_+_204193458.23-P1P2	ABI2	P1P2	GAGCTCCCCACCCCCATCGG	4	0.904206		0	0.611573	h5	Top5
ABI2_-_204193058.23-P1P2	ABI2	P1P2	GGACCGTCCTCGGAGTCCGT	5	0.888186		0	0.817849	h5	Top5
ABI2_+_204193039.23-P1P2	ABI2	P1P2	GAGCCGACGGACTCCGAGGA	6	0.880042		0	0.872979	h5	Supp5
ABI2_+_204193085.23-P1P2	ABI2	P1P2	GCAGCCCCAGCGCGCGACAG	7	0.865808		0	0.821945	h5	Supp5
ABI2_+_204193116.23-P1P2	ABI2	P1P2	GACGGCGGCGGTAACTCGGA	8	0.859212		0	0.747104	h5	Supp5
ABI2_+_204193043.23-P1P2	ABI2	P1P2	GCGCGAGCCGACGGACTCCG	9	0.850436		0	0.817965	h5	Supp5
ABI2_-_204193048.23-P1P2	ABI2	P1P2	GtcgccgcggTGACCGTCCT	10	0.812134		0	0.787338	h5	Supp5
ABI3_+_47287798.23-P1P2	ABI3	P1P2	GGCAGAGGAAGCCAAGGTCG	1	0.920023		0	0.795216	h7	Top5
ABI3_-_47288028.23-P1P2	ABI3	P1P2	GAGGCAGAGCAACCAATCAA	2	0.883292		0	0.80213	h7	Top5
ABI3_+_47288524.23-P1P2	ABI3	P1P2	GAGCATCTGTGTGAGGACGG	3	0.820023		0	0.556634	h7	Top5
ABI3_+_47288122.23-P1P2	ABI3	P1P2	GTCAGAGCCTCCCGGCCAGT	4	0.786003		0	0.710632	h7	Top5
ABI3_+_47288159.23-P1P2	ABI3	P1P2	GTAGTCAGCGACCCGCAGCA	5	0.772492		0	0.785394	h7	Top5
ABI3_+_47288056.23-P1P2	ABI3	P1P2	GGCCTCTGTCTGGCTCCCCA	6	0.749786		0	0.718996	h7	Supp5
ABI3_+_47288486.23-P1P2	ABI3	P1P2	GTGACCCGTGGGAACTCAGA	7	0.740777		0	0.470157	h7	Supp5
ABI3_+_47288474.23-P1P2	ABI3	P1P2	GACTCAGAAGGATGAACCTG	8	0.738331		0	0.449467	h7	Supp5
ABI3_+_47288453.23-P1P2	ABI3	P1P2	GGTGACACCTGAGAACAGGA	9	0.714882		0	0.514122	h7	Supp5
ABI3_+_47287730.23-P1P2	ABI3	P1P2	GGGGATGGGGTCGGAGACTG	10	0.692544		0	0.51584	h7	Supp5
ABI3BP_-_100712267.23-P1P2	ABI3BP	P1P2	GCATGGGGAATGATGCTGGT	1	0.803154		0	0.694601	h7	Top5
ABI3BP_-_100712320.23-P1P2	ABI3BP	P1P2	GGACTGTCTCCCAGTGACAG	2	0.708365		0	0.578812	h7	Top5
ABI3BP_+_100712238.23-P1P2	ABI3BP	P1P2	GCATCATTCCCCATGCGAGG	3	0.662756		0	0.675354	h7	Top5
ABI3BP_-_100712220.23-P1P2	ABI3BP	P1P2	GAGAAGTAGACACCCCAAAC	4	0.661657		0	0.786924	h7	Top5
ABI3BP_+_100712307.23-P1P2	ABI3BP	P1P2	GGCCGCCCGCCTCTGTCACT	5	0.655721		0	0.638582	h7	Top5
ABI3BP_+_100712193.23-P1P2	ABI3BP	P1P2	GTGGGGTGTCTACTTCTCTG	6	0.571279		0	0.606205	h7	Supp5
ABI3BP_+_100712278.23-P1P2	ABI3BP	P1P2	GCCACTTAAATGCAGCTCCA	7	0.566577		0	0.460972	h7	Supp5
ABI3BP_-_100712283.23-P1P2	ABI3BP	P1P2	GGGTGGGTGCCTCGCAACCC	8	0.560465		0	0.46817	h7	Supp5
ABI3BP_+_100711811.23-P1P2	ABI3BP	P1P2	GTCTGTTAGAAAGAGTTGTT	9	0.55139		0	0.288788	h7	Supp5
ABI3BP_-_100712323.23-P1P2	ABI3BP	P1P2	GTGTCTCCCAGTGACAGAGG	10	0.532119		0	0.566906	h7	Supp5
ABL1_-_133589228.23-ENST00000372348.2	ABL1	ENST00000372348.2	GGCGAGAGCGGCCACTAGTT	1	0.910133		0	0.842405	h1	Top5
ABL1_+_133589629.23-ENST00000372348.2	ABL1	ENST00000372348.2	GCAGCGAGCGTAGAGGGAAA	2	0.843733		0	0.523882	h1	Top5
ABL1_+_133589617.23-ENST00000372348.2	ABL1	ENST00000372348.2	GAGGGAAATGGCATATACGT	3	0.764491		0	0.467179	h1	Top5
ABL1_-_133589268.23-ENST00000372348.2	ABL1	ENST00000372348.2	GATGAAGAAGCTAAGATAGG	4	0.677903		0	0.586251	h1	Top5
ABL1_+_133589636.23-ENST00000372348.2	ABL1	ENST00000372348.2	GGAACGGTCAGCGAGCGTAG	5	0.673653		0	0.327217	h1	Top5
ABL1_-_133589804.23-ENST00000372348.2	ABL1	ENST00000372348.2	GAGGGAAGAAGGAATCATCG	6	0.668107		0	0.466287	h1	Supp5
ABL1_-_133589216.23-ENST00000372348.2	ABL1	ENST00000372348.2	GCAAAGCAGAGAAGCGAGAG	7	0.66268		0	0.672403	h1	Supp5
ABL1_-_133589272.23-ENST00000372348.2	ABL1	ENST00000372348.2	GAGAAGCTAAGATAGGGGGT	8	0.538443		0	0.509153	h1	Supp5
ABL1_+_133589652.23-ENST00000372348.2	ABL1	ENST00000372348.2	GGGTTCAAGATCTTCCAGAA	9	0.535959		0	0.365239	h1	Supp5
ABL1_+_133589362.23-ENST00000372348.2	ABL1	ENST00000372348.2	GTCACAGGGGATGCTGAAAA	10	0.502298		0	0.480292	h1	Supp5
ABL2_-_179112154.23-P1	ABL2	P1	GCTCTGCCATAACTATTAGG	1	0.804817		0	0.780934	h1	Top5
ABL2_-_179112151.23-P1	ABL2	P1	GGATCTCTGCCATAACTATT	2	0.779013		0	0.793286	h1	Top5
ABL2_+_179112168.23-P1	ABL2	P1	GTGGGCAGAGGTATGGTCCT	3	0.691132		0	0.69713	h1	Top5
ABL2_-_179112158.23-P1	ABL2	P1	GGCCATAACTATTAGGTGGA	4	0.55994		0	0.53119	h1	Top5
ABL2_+_179112186.23-P1	ABL2	P1	GGTTTAACTTTTGTGCTTCT	5	0.551634		0	0.566697	h1	Top5
ABL2_+_179112138.23-P1	ABL2	P1	GTCCTTCCACCTAATAGTTA	6	0.526444		0	0.73589	h1	Supp5
ABL2_+_179111875.23-P1	ABL2	P1	GTACTGAATGGAAGAATGTA	7	0.459259		0	0.416223	h1	Supp5
ABL2_+_179111908.23-P1	ABL2	P1	GTGGGGGAATATCTCATAGT	8	0.453278		0	0.405422	h1	Supp5
ABL2_+_179112061.23-P1	ABL2	P1	GCTACCCGACTTAACAGGTA	9	0.437956		0	0.42675	h1	Supp5
ABL2_+_179112036.23-P1	ABL2	P1	GAGAGTTGATAGTTTCAGGG	10	0.408994		0	0.404953	h1	Supp5
ABL2_+_179198398.23-P2	ABL2	P2	GCGGGGCGCACCACAGAGAC	1	0.884196		0	0.646501	h1	Top5
ABL2_+_179198565.23-P2	ABL2	P2	GCGAGGAGGAATGTGACCAG	2	0.869359		0	0.75398	h1	Top5
ABL2_-_179198834.23-P2	ABL2	P2	GCCGAGCGCTGGGAAAGCGT	3	0.866531		0	0.85146	h1	Top5
ABL2_+_179198340.23-P2	ABL2	P2	GGGAGCCGGCATGAGAGCGT	4	0.807219		0	0.492195	h1	Top5
ABL2_+_179198740.23-P2	ABL2	P2	GGGCGCGGAGCCGCGACAGG	5	0.805743		0	0.746969	h1	Top5
ABL2_+_179198736.23-P2	ABL2	P2	GCGGAGCCGCGACAGGAGGA	6	0.767973		0	0.845436	h1	Supp5
ABL2_+_179198561.23-P2	ABL2	P2	GGAGGAATGTGACCAGGGGT	7	0.728649		0	0.715988	h1	Supp5
ABL2_-_179198654.23-P2	ABL2	P2	GCCCAGGCCCTGGCCCTGAG	8	0.684782		0	0.640653	h1	Supp5
ABL2_+_179198799.23-P2	ABL2	P2	GGCGCTCGGTGGTTTAAAGA	9	0.682974		0	0.790815	h1	Supp5
ABL2_+_179198527.23-P2	ABL2	P2	GAGTACGCGAGAGCAGGGAT	10	0.678179		0	0.63443	h1	Supp5
ABLIM1_+_116418018.23-ENST00000277895.5	ABLIM1	ENST00000277895.5	GGGGAACAGAGAGAATTGTG	1	0.781356		0	0.855503	h5	Top5
ABLIM1_-_116417810.23-ENST00000277895.5	ABLIM1	ENST00000277895.5	GATAGTGGCACGCCTATGAG	2	0.73932		0	0.70915	h5	Top5
ABLIM1_+_116417743.23-ENST00000277895.5	ABLIM1	ENST00000277895.5	GCAAGGACTACTGCCCACGT	3	0.680012		0	0.647803	h5	Top5
ABLIM1_-_116417795.23-ENST00000277895.5	ABLIM1	ENST00000277895.5	GTACAGCAAATGAGTGATAG	4	0.650014		0	0.480622	h5	Top5
ABLIM1_+_116417829.23-ENST00000277895.5	ABLIM1	ENST00000277895.5	GCTGATTGTTGAGGACCGGA	5	0.632087		0	0.655213	h5	Top5
ABLIM1_+_116417800.23-ENST00000277895.5	ABLIM1	ENST00000277895.5	GGACCTCCTTCACCGCTCAT	6	0.62033		0	0.638598	h5	Supp5
ABLIM1_+_116417821.23-ENST00000277895.5	ABLIM1	ENST00000277895.5	GTGAGGACCGGAGGGTCTCT	7	0.609794		0	0.633208	h5	Supp5
ABLIM1_-_116417819.23-ENST00000277895.5	ABLIM1	ENST00000277895.5	GCGCCTATGAGCGGTGAAGG	8	0.607157		0	0.572129	h5	Supp5
ABLIM1_-_116417816.23-ENST00000277895.5	ABLIM1	ENST00000277895.5	GGCACGCCTATGAGCGGTGA	9	0.596446		0	0.533637	h5	Supp5
ABLIM1_+_116417833.23-ENST00000277895.5	ABLIM1	ENST00000277895.5	GGAGACTGATTGTTGAGGAC	10	0.569748		0	0.594455	h5	Supp5
ABLIM2_+_8160523.23-P1P2	ABLIM2	P1P2	Gctggcgtgtgcgcaaggag	1	0.958211		0	0.960713	h2	Top5
ABLIM2_-_8160138.23-P1P2	ABLIM2	P1P2	GCCCGTGAGAAGCAAAGAAG	2	0.913466		0	0.623675	h2	Top5
ABLIM2_+_8160016.23-P1P2	ABLIM2	P1P2	GAGCAGACCTAGGCACGCAG	3	0.890233		0	0.678279	h2	Top5
ABLIM2_+_8160204.23-P1P2	ABLIM2	P1P2	GCCCGGAGCGCGTAGCTCAG	4	0.819855		0	0.617959	h2	Top5
ABLIM2_+_8160141.23-P1P2	ABLIM2	P1P2	GCTGCGCCAGGATGTCTGGA	5	0.817843		0	0.536307	h2	Top5
ABLIM2_+_8160487.23-P1P2	ABLIM2	P1P2	Gggcgggcggaggatagcgc	6	0.780062		0	0.722847	h2	Supp5
ABLIM2_-_8160157.23-P1P2	ABLIM2	P1P2	GGGGCGCCTTCCAGACATCC	7	0.776262		0	0.497064	h2	Supp5
ABLIM2_-_8160471.23-P1P2	ABLIM2	P1P2	GCTGCGACAGCCAGACCCTC	8	0.774066		0	0.733957	h2	Supp5
ABLIM2_+_8160328.23-P1P2	ABLIM2	P1P2	GAGGGCTGGGTGGCATTCGG	9	0.769119		0	0.781715	h2	Supp5
ABLIM2_+_8160086.23-P1P2	ABLIM2	P1P2	GTGTTCCAGGCTGCAGAAAG	10	0.732377		0	0.441292	h2	Supp5
ABLIM3_-_148521229.23-P1P2	ABLIM3	P1P2	GGGCCGAGAGGTGGGTTCCG	1		0.878237	0	0.565306	h5	Top5
ABLIM3_+_148521102.23-P1P2	ABLIM3	P1P2	GGGCTAGCAATGCGAAATAG	2	0.976573		0	0.79363	h5	Top5
ABLIM3_-_148521503.23-P1P2	ABLIM3	P1P2	GGCTACAGCCCAGACAGAGA	3	0.895102		0	0.633889	h5	Top5
ABLIM3_-_148521482.23-P1P2	ABLIM3	P1P2	GCACGCGCCTTCAAGGCCAG	4	0.855385		0	0.527981	h5	Top5
ABLIM3_+_148521451.23-P1P2	ABLIM3	P1P2	GTGAAGGCGCGTGGACTAAT	5	0.840963		0	0.687556	h5	Top5
ABLIM3_+_148521137.23-P1P2	ABLIM3	P1P2	GGAATCCTGGTCCTCGTCTG	6	0.789106		0	0.733969	h5	Supp5
ABLIM3_+_148521279.23-P1P2	ABLIM3	P1P2	GGGGGGTGTGGACCACAGGG	7	0.78907		0	0.695944	h5	Supp5
ABLIM3_+_148521122.23-P1P2	ABLIM3	P1P2	GTCTGGGGTCTCGAATTCCA	8	0.780862		0	0.732396	h5	Supp5
ABLIM3_+_148521081.23-P1P2	ABLIM3	P1P2	GGAGCTCGACATCCATGATG	9	0.762311		0	0.718768	h5	Supp5
ABLIM3_+_148521297.23-P1P2	ABLIM3	P1P2	GGCGGCTCCGGAGCCCAAAG	10	0.731351		0	0.68235	h5	Supp5
ABO_+_136150190.23-P1	ABO	P1	GCCGACCCTGGACTAGGACA	1	0.98734		0	0.651361	h1	Top5
ABO_-_136150600.23-P1	ABO	P1	GGCCAGCGTCCGCAACACCT	2	0.933009		0	0.864843	h1	Top5
ABO_+_136150601.23-P1	ABO	P1	GGAGACCAGACGCGGAGCCA	3	0.908832		0	0.97422	h1	Top5
ABO_-_136150219.23-P1	ABO	P1	GTAGTCCAGGGTCGGGCGGT	4	0.844279		0	0.629941	h1	Top5
ABO_-_136150606.23-P1	ABO	P1	GGTCCGCAACACCTCGGCCA	5	0.841995		0	0.831645	h1	Top5
ABO_-_136150207.23-P1	ABO	P1	GAGAGCCTTGTCCTAGTCCA	6	0.833193		0	0.541557	h1	Supp5
ABO_+_136150587.23-P1	ABO	P1	GAGCCATGGCCGAGGTGTTG	7	0.826681		0	0.893675	h1	Supp5
ABO_-_136150446.23-P1	ABO	P1	GCCAGGACGCAGGGTCTCGG	8	0.819098		0	0.72656	h1	Supp5
ABO_-_136150162.23-P1	ABO	P1	GGCCGCCGTGCCCGAGGGAA	9	0.814223		0	0.509232	h1	Supp5
ABO_+_136150541.23-P1	ABO	P1	GCGGCCCCGGGTGCCCGCGA	10	0.796903		0	0.791995	h1	Supp5
ABO_-_136130966.23-P2	ABO	P2	GCTCACAACAGGACGGACAA	1	0.574331		0	0.497299	h1	Top5
ABO_-_136130955.23-P2	ABO	P2	GGGCTTCAGTTACTCACAAC	2	0.550223		0	0.486931	h1	Top5
ABO_-_136130959.23-P2	ABO	P2	GTCAGTTACTCACAACAGGA	3	0.524715		0	0.506263	h1	Top5
ABO_-_136130692.23-P2	ABO	P2	GTGTGTTTCTGTGGCCGGAA	4	0.509984		0	0.4334	h1	Top5
ABO_-_136130921.23-P2	ABO	P2	GGGGTGTGTGTGATTTGAGG	5	0.489353		0	0.557297	h1	Top5
ABO_+_136130684.23-P2	ABO	P2	GAATCGCAGATACGCCCTTC	6	0.197518		0	0.135386	h1	Supp5
ABO_-_136130928.23-P2	ABO	P2	GTGTGATTTGAGGTGGGGAC	7	0.418149		1	0.452338	h1	Supp5
ABO_-_136130683.23-P2	ABO	P2	GgtgtAATGGTGTGTTTCTG	8	0.255953		1	0.255291	h1	Supp5
ABO_-_136130896.23-P2	ABO	P2	GtAATGGTGTCTCTGTGGTG	9	0.923867		2	0.896058	h1	Supp5
ABO_-_136130899.23-P2	ABO	P2	GTGGTGTCTCTGTGGTGGGG	10	0.602738		2	0.679762	h1	Supp5
ABR_-_1083256.23-P1P2	ABR	P1P2	GGCCGCGCCGAGCCCAGCTG	1	1.01868		0	1.0266	h4	Top5
ABR_+_1082862.23-P1P2	ABR	P1P2	GGGATCGGGACCCCAAGATC	2	0.88203		0	0.578921	h4	Top5
ABR_+_1082842.23-P1P2	ABR	P1P2	GGGATCGGGACCCAGGCACC	3	0.762988		0	0.45318	h4	Top5
ABR_-_1083263.23-P1P2	ABR	P1P2	GCGAGCCCAGCTGCGGATCC	4	0.746528		0	0.695096	h4	Top5
ABR_+_1083266.23-P1P2	ABR	P1P2	GcccCCGCGAAGTTGCTCAT	5	0.734003		0	0.768307	h4	Top5
ABR_+_1083246.23-P1P2	ABR	P1P2	GGGTTCCGGGATCCGCAGCT	6	0.729465		0	0.794227	h4	Supp5
ABR_+_1083212.23-P1P2	ABR	P1P2	GGCTGGGGCCGGGAGGGTTC	7	0.718001		0	0.743451	h4	Supp5
ABR_+_1082896.23-P1P2	ABR	P1P2	GGGACCCCAGGATGGAGATC	8	0.705453		0	0.490521	h4	Supp5
ABR_-_1082914.23-P1P2	ABR	P1P2	GGGTCCCGATCTCCATCCTG	9	0.685785		0	0.498342	h4	Supp5
ABR_-_1083030.23-P1P2	ABR	P1P2	GGAGCGGCTCCATCCCGCGG	10	0.672139		0	0.655661	h4	Supp5
ABRA_+_107782422.23-P1P2	ABRA	P1P2	GTCAGCAGAGAAAGACAGGT	1	1.0218		0	0.93119	h5	Top5
ABRA_+_107782399.23-P1P2	ABRA	P1P2	GAGCATGGCTCCGGGCGAAA	2	0.77469		0	0.746948	h5	Top5
ABRA_+_107782392.23-P1P2	ABRA	P1P2	GCTCCGGGCGAAAAGGAAAG	3	0.748153		0	0.729492	h5	Top5
ABRA_+_107782019.23-P1P2	ABRA	P1P2	GCCTCAGCCACAGGTACGAG	4	0.732076		0	0.400876	h5	Top5
ABRA_-_107782350.23-P1P2	ABRA	P1P2	GGCCAAGCTGATGACCAGGG	5	0.703348		0	0.74186	h5	Top5
ABRA_+_107782269.23-P1P2	ABRA	P1P2	GGGCAGGCCCAGGAGCCTAC	6	0.688842		0	0.641176	h5	Supp5
ABRA_+_107782407.23-P1P2	ABRA	P1P2	GAGGTGGGCAGCATGGCTCC	7	0.686832		0	0.751598	h5	Supp5
ABRA_-_107782347.23-P1P2	ABRA	P1P2	GCGGGCCAAGCTGATGACCA	8	0.656723		0	0.589154	h5	Supp5
ABRA_-_107782371.23-P1P2	ABRA	P1P2	GGCTGTGCGTATCTTCCGGA	9	0.647791		0	0.656384	h5	Supp5
ABRA_+_107782028.23-P1P2	ABRA	P1P2	GCGTGAGCCACCTCAGCCAC	10	0.645173		0	0.30478	h5	Supp5
ABRACL_+_139350209.23-P1P2	ABRACL	P1P2	GAAGTCGACCCGAGAGGTGG	1	0.768097		0	0.716923	h7	Top5
ABRACL_+_139349876.23-P1P2	ABRACL	P1P2	GAAGAGAAAGACGGCTGTGG	2	0.759576		0	0.802771	h7	Top5
ABRACL_+_139349879.23-P1P2	ABRACL	P1P2	GGCAAAGAGAAAGACGGCTG	3	0.751852		0	0.784535	h7	Top5
ABRACL_-_139350119.23-P1P2	ABRACL	P1P2	GTGAGAGTCGGGTCAGGAGG	4	0.751422		0	0.778988	h7	Top5
ABRACL_+_139349931.23-P1P2	ABRACL	P1P2	GTACCTTCTTCAGTGCACTG	5	0.744854		0	0.658065	h7	Top5
ABRACL_-_139350061.23-P1P2	ABRACL	P1P2	GTAGGTAGCAGGGATGGACT	6	0.738819		0	0.687707	h7	Supp5
ABRACL_+_139350231.23-P1P2	ABRACL	P1P2	GACGTCACGTGAGCCGAGTG	7	0.737149		0	0.56703	h7	Supp5
ABRACL_-_139350417.23-P1P2	ABRACL	P1P2	GGCTGCCCCGAGGAACGTGG	8	0.736333		0	0.561014	h7	Supp5
ABRACL_+_139349873.23-P1P2	ABRACL	P1P2	GAGAAAGACGGCTGTGGAGG	9	0.731788		0	0.774271	h7	Supp5
ABRACL_-_139350292.23-P1P2	ABRACL	P1P2	GACTGGGAAGCCGGCAGAAA	10	0.722442		0	0.490064	h7	Supp5
ABT1_+_26597412.23-P1P2	ABT1	P1P2	GACGCGTCCGACCTCGCCAT	1	0.802527		0	0.737225	h5	Top5
ABT1_+_26597184.23-P1P2	ABT1	P1P2	GACTGACACGAGCGGCACGA	2	0.753598		0	0.727635	h5	Top5
ABT1_-_26597617.23-P1P2	ABT1	P1P2	GGCTGGTGAATCAGTCTGTG	3	0.737321		0	0.433227	h5	Top5
ABT1_-_26597263.23-P1P2	ABT1	P1P2	GGGAGCAAGAGCCGCTGGAA	4	0.737201		0	0.731316	h5	Top5
ABT1_-_26597427.23-P1P2	ABT1	P1P2	GTCAGCGCCTATGGCGAGGT	5	0.722793		0	0.745425	h5	Top5
ABT1_+_26597401.23-P1P2	ABT1	P1P2	GCTCGCCATAGGCGCTGAGA	6	0.671964		0	0.567741	h5	Supp5
ABT1_-_26597485.23-P1P2	ABT1	P1P2	GCCCTGACGGTGACAGGAGG	7	0.668765		0	0.609273	h5	Supp5
ABT1_-_26597649.23-P1P2	ABT1	P1P2	GGGGCGGGCGGAGGGGATAT	8	0.66431		0	0.369363	h5	Supp5
ABT1_-_26597183.23-P1P2	ABT1	P1P2	GCAGTTGGCAAGGCACTTTA	9	0.636417		0	0.618008	h5	Supp5
ABT1_+_26597384.23-P1P2	ABT1	P1P2	GGAAGGTTGCGGACGTGCAG	10	0.623634		0	0.534919	h5	Supp5
ABTB1_+_127391828.23-P1P2	ABTB1	P1P2	GCGAGCCGAACGACCTCGGG	1	1.03063		0	0.944315	h2	Top5
ABTB1_+_127391831.23-P1P2	ABTB1	P1P2	GACCCGAGCCGAACGACCTC	2	0.9724		0	0.928227	h2	Top5
ABTB1_-_127392198.23-P1P2	ABTB1	P1P2	GCCGAAGGCGCAGAAGTGGG	3	0.956636		0	0.688216	h2	Top5
ABTB1_+_127391808.23-P1P2	ABTB1	P1P2	GGGCGAAGCCGCGCACCCGG	4	0.937018		0	0.851496	h2	Top5
ABTB1_+_127392221.23-P1P2	ABTB1	P1P2	GTGACGTCCGGGCCCTACCA	5	0.912021		0	0.648474	h2	Top5
ABTB1_-_127391845.23-P1P2	ABTB1	P1P2	GTTCGCCGCCCGAGGTCGTT	6	0.878681		0	0.807819	h2	Supp5
ABTB1_+_127392211.23-P1P2	ABTB1	P1P2	GGCCCTACCAGGGCGAACAG	7	0.848944		0	0.504266	h2	Supp5
ABTB1_-_127392172.23-P1P2	ABTB1	P1P2	GGTAAGAAGGGACTGCTCAG	8	0.837285		0	0.65803	h2	Supp5
ABTB1_-_127392210.23-P1P2	ABTB1	P1P2	GAAGTGGGCGGAGAGAAGGC	9	0.782367		0	0.523861	h2	Supp5
ABTB1_+_127391861.23-P1P2	ABTB1	P1P2	GGTCGCTGGTGTCCATGGCG	10	0.777678		0	0.757443	h2	Supp5
ABTB2_-_34379465.23-P1P2	ABTB2	P1P2	GGAATCCCGGGAGAACAGGG	1	0.989644		0	0.88899	h3	Top5
ABTB2_-_34379521.23-P1P2	ABTB2	P1P2	GCAGGGCGCAGCGCGAGTCC	2	0.877057		0	0.919279	h3	Top5
ABTB2_-_34379146.23-P1P2	ABTB2	P1P2	GGCCATGGGGAGCCTGCCGA	3	0.832628		0	0.58909	h3	Top5
ABTB2_-_34379074.23-P1P2	ABTB2	P1P2	GGAGTCCCCGGCCCCATACC	4	0.774621		0	0.43093	h3	Top5
ABTB2_-_34379310.23-P1P2	ABTB2	P1P2	GGGAAGGTGGCCGAGATCCG	5	0.748106		0	0.654964	h3	Top5
ABTB2_+_34379321.23-P1P2	ABTB2	P1P2	GTCGGGACGCCGGGAGCGTG	6	0.745164		0	0.708663	h3	Supp5
ABTB2_+_34379353.23-P1P2	ABTB2	P1P2	GGCGACGGGGTTCTTTCCAG	7	0.731835		0	0.668903	h3	Supp5
ABTB2_-_34379166.23-P1P2	ABTB2	P1P2	GGGCGGCGTCGCCGAGCGAG	8	0.700169		0	0.526496	h3	Supp5
ABTB2_-_34379384.23-P1P2	ABTB2	P1P2	GGAACCCCGTCGCTACCCCC	9	0.698834		0	0.584624	h3	Supp5
ABTB2_-_34379083.23-P1P2	ABTB2	P1P2	GGCCCCATACCCGGAGTCCA	10	0.69609		0	0.40382	h3	Supp5
ACAA1_-_38178575.23-P1P2	ACAA1	P1P2	GCCAGTCCGGGAACTGACCG	1	0.928673		0	0.919917	h3	Top5
ACAA1_-_38178168.23-P1P2	ACAA1	P1P2	GGCCGAGAGAAGCTCGTCGG	2	0.91068		0	0.651476	h3	Top5
ACAA1_+_38178517.23-P1P2	ACAA1	P1P2	GGTTGACCTGCGCAATGCAG	3	0.865135		0	0.775022	h3	Top5
ACAA1_+_38178570.23-P1P2	ACAA1	P1P2	GCGGCTGTCTGTTAACTCCG	4	0.855715		0	0.774855	h3	Top5
ACAA1_+_38178488.23-P1P2	ACAA1	P1P2	GTAGTGCTGGGCCACCTGAG	5	0.782641		0	0.775421	h3	Top5
ACAA1_-_38178165.23-P1P2	ACAA1	P1P2	GACTGCCGAGAGAAGCTCGT	6	0.737639		0	0.443735	h3	Supp5
ACAA1_+_38178110.23-P1P2	ACAA1	P1P2	GTCTCAAGGACGTGAATCTG	7	0.723833		0	0.471608	h3	Supp5
ACAA1_-_38178499.23-P1P2	ACAA1	P1P2	GATCGGCCGGACCCCTCAGG	8	0.694503		0	0.624754	h3	Supp5
ACAA1_+_38178133.23-P1P2	ACAA1	P1P2	GCTCTCGGCAGTCATGACCG	9	0.69416		0	0.41729	h3	Supp5
ACAA1_-_38178171.23-P1P2	ACAA1	P1P2	GGAGAGAAGCTCGTCGGGGG	10	0.673316		0	0.37366	h3	Supp5
ACAA2_-_47339855.23-P1P2	ACAA2	P1P2	GTCACCTCGGAGCAGAGCCA	1	1.01215		0	1.03412	h3	Top5
ACAA2_-_47339858.23-P1P2	ACAA2	P1P2	GCCTCGGAGCAGAGCCATGG	2	1.00347		0	1.02388	h3	Top5
ACAA2_+_47339850.23-P1P2	ACAA2	P1P2	GGACGACCCAGCAGCCGCCA	3	0.899405		0	0.89097	h3	Top5
ACAA2_-_47339449.23-P1P2	ACAA2	P1P2	GCCTGACCACCGAGGCCGAG	4	0.88645		0	0.514878	h3	Top5
ACAA2_-_47339876.23-P1P2	ACAA2	P1P2	GGCGGCTGCTGGGTCGTCGG	5	0.859895		0	0.812605	h3	Top5
ACAA2_-_47339441.23-P1P2	ACAA2	P1P2	GCGGGGAGCCCTGACCACCG	6	0.804103		0	0.460576	h3	Supp5
ACAA2_+_47339407.23-P1P2	ACAA2	P1P2	GGGCTCCCCGGGTGAATCGA	7	0.767876		0	0.52979	h3	Supp5
ACAA2_-_47339894.23-P1P2	ACAA2	P1P2	GGCGGCGCGGGTCTGTGGTG	8	0.75114		0	0.706873	h3	Supp5
ACAA2_-_47339655.23-P1P2	ACAA2	P1P2	GGCTAGCGCCTTACAAGTAA	9	0.747074		0	0.707955	h3	Supp5
ACAA2_+_47339402.23-P1P2	ACAA2	P1P2	GCCCGGGTGAATCGATGGAG	10	0.739955		0	0.471589	h3	Supp5
ACACA_-_35715847.23-P1P2	ACACA	P1P2	GGCCGCGTGCGGGTGAGCGG	1		1.22499	0	0.631962	h1	Top5
ACACA_-_35716002.23-P1P2	ACACA	P1P2	GCCTGCGTGGAGGAACTGCT	2	1.08394		0	0.98169	h1	Top5
ACACA_+_35715655.23-P1P2	ACACA	P1P2	GAGGGCTCCTCTAGGAAGGG	3	1.01368		0	0.708883	h1	Top5
ACACA_-_35715992.23-P1P2	ACACA	P1P2	GTTCCGGAGCCCCTGCGTGG	4	0.878129		0	0.823244	h1	Top5
ACACA_+_35715534.23-P1P2	ACACA	P1P2	GGAGAGGGAGAAGACCACGT	5	0.840137		0	0.586476	h1	Top5
ACACA_-_35716041.23-P1P2	ACACA	P1P2	GGGCTCGGGCGATGGCTGAC	6	0.837998		0	0.856379	h1	Supp5
ACACA_-_35715962.23-P1P2	ACACA	P1P2	GCTCAGGGTGGCAACGTGTG	7	0.813705		0	0.796868	h1	Supp5
ACACA_+_35715673.23-P1P2	ACACA	P1P2	GCTGGGAGGCGTACAGTTCA	8	0.795893		0	0.571523	h1	Supp5
ACACA_+_35715687.23-P1P2	ACACA	P1P2	GTTCAGATCCCGGAACTGGG	9	0.785952		0	0.590615	h1	Supp5
ACACA_-_35715615.23-P1P2	ACACA	P1P2	GATCAGACCACGCTGGAGCT	10	0.755088		0	0.404513	h1	Supp5
ACACB_+_109569160.23-P1	ACACB	P1	GGCGCCCACAGGGTGACTAA	1	1.01537		0	0.950657	h1	Top5
ACACB_-_109569231.23-P1	ACACB	P1	GGTGGCTGCATCCCCAGTGA	2	0.926827		0	0.896415	h1	Top5
ACACB_+_109569170.23-P1	ACACB	P1	GAGGCTGACAGGCGCCCACA	3	0.92284		0	0.950868	h1	Top5
ACACB_-_109569178.23-P1	ACACB	P1	GGTTCCCTTAGTCACCCTGT	4	0.887443		0	0.876659	h1	Top5
ACACB_-_109569639.23-P1	ACACB	P1	GCCACAGAGGTTCACTGGAA	5	0.780002		0	0.397683	h1	Top5
ACACB_-_109569213.23-P1	ACACB	P1	GCACTCAAGAATGGAGCTGG	6	0.775944		0	0.785279	h1	Supp5
ACACB_-_109569626.23-P1	ACACB	P1	GGTCATGATAGCGTCCACAG	7	0.75659		0	0.405093	h1	Supp5
ACACB_+_109569572.23-P1	ACACB	P1	GCTTCGCTGAAATAACCCAG	8	0.753151		0	0.481534	h1	Supp5
ACACB_+_109569423.23-P1	ACACB	P1	GTAAGTGCTGGCCAGTCACC	9	0.717026		0	0.679477	h1	Supp5
ACACB_-_109569253.23-P1	ACACB	P1	GTAAGTGGCAACAAGTGCTG	10	0.706482		0	0.646232	h1	Supp5
ACACB_-_109592519.23-P2	ACACB	P2	GGCAAGCGCAGCGCGAAGTT	1	0.891466		0	0.883281	h1	Top5
ACACB_+_109592574.23-P2	ACACB	P2	GCAGCCAGGTCGCGACCCGG	2	0.810897		0	0.769674	h1	Top5
ACACB_+_109592655.23-P2	ACACB	P2	GTCCCACCGGGCTCCCGCAG	3	0.76276		0	0.718244	h1	Top5
ACACB_+_109592908.23-P2	ACACB	P2	GAGGCCAGCTAGAGTTTCCA	4	0.748391		0	0.401117	h1	Top5
ACACB_-_109592496.23-P2	ACACB	P2	GCGCAGGGTGCATTTCGGGA	5	0.747641		0	0.792156	h1	Top5
ACACB_-_109592941.23-P2	ACACB	P2	GTAGCTGGCCTTGGCGGGAG	6	0.745363		0	0.390742	h1	Supp5
ACACB_+_109592523.23-P2	ACACB	P2	GGGGGTTCTGCTGCAGCCGG	7	0.724045		0	0.695808	h1	Supp5
ACACB_+_109592546.23-P2	ACACB	P2	GTGCAGTCCTAGAGCGCCGC	8	0.702478		0	0.664397	h1	Supp5
ACACB_-_109592529.23-P2	ACACB	P2	GCGCGAAGTTGGGCGCCCGC	9	0.69129		0	0.677856	h1	Supp5
ACACB_+_109592577.23-P2	ACACB	P2	GGGACAGCCAGGTCGCGACC	10	0.690416		0	0.63159	h1	Supp5
ACAD10_-_112123907.23-P1P2	ACAD10	P1P2	GTCGGAGCGGAAGGACGTCG	1	1.02133		0	0.959369	h3	Top5
ACAD10_-_112123894.23-P1P2	ACAD10	P1P2	GAATTTTGAGGAGGTCGGAG	2	0.725595		0	0.715327	h3	Top5
ACAD10_-_112123925.23-P1P2	ACAD10	P1P2	GGTGGAGATTGCTTGCGCTG	3	0.711761		0	0.678256	h3	Top5
ACAD10_+_112124115.23-P1P2	ACAD10	P1P2	GAACAAAACCATCCAGACTA	4	0.70097		0	0.596927	h3	Top5
ACAD10_-_112124210.23-P1P2	ACAD10	P1P2	Gtctaaggggccgtagagag	5	0.700275		0	0.600703	h3	Top5
ACAD10_-_112123885.23-P1P2	ACAD10	P1P2	GTCCGGACGCAATTTTGAGG	6	0.68986		0	0.623049	h3	Supp5
ACAD10_+_112123853.23-P1P2	ACAD10	P1P2	GTTGCGTCCGGAAGAGCAGT	7	0.596907		0	0.581742	h3	Supp5
ACAD10_-_112123838.23-P1P2	ACAD10	P1P2	GACCGCGCACAGCGATTGGG	8	0.560344		0	0.598243	h3	Supp5
ACAD10_-_112124129.23-P1P2	ACAD10	P1P2	GTCTCTAACCCTAGTCTGGA	9	0.546249		0	0.505875	h3	Supp5
ACAD10_+_112123992.23-P1P2	ACAD10	P1P2	GGCCGAGGTGGATTAGGACG	10	0.498848		0	0.521513	h3	Supp5
ACAD11_-_132379444.23-P1P2	ACAD11	P1P2	GCTGGAGCGGGAACTTGCCC	1		1.28891	0	0.431041	h3	Top5
ACAD11_+_132379379.23-P1P2	ACAD11	P1P2	GCGCTCCACAGACTCCGCCA	2		0.869565	0	0.467426	h3	Top5
ACAD11_-_132378623.23-P1P2	ACAD11	P1P2	GCCCGCAGGCCACAGCAACG	3	0.950934		0	0.897453	h3	Top5
ACAD11_-_132378633.23-P1P2	ACAD11	P1P2	GACAGCAACGCGGCATCCAC	4	0.817462		0	0.776495	h3	Top5
ACAD11_+_132378312.23-P1P2	ACAD11	P1P2	GGTCAGTGGACGCACCCTAC	5	0.75415		0	0.618972	h3	Top5
ACAD11_-_132378357.23-P1P2	ACAD11	P1P2	GCAGGAAAAGCAATCAGGGT	6	0.743391		0	0.595453	h3	Supp5
ACAD11_+_132378627.23-P1P2	ACAD11	P1P2	GCTTCGGCACTCGAGACCTG	7	0.740218		0	0.661866	h3	Supp5
ACAD11_+_132378245.23-P1P2	ACAD11	P1P2	GCCCAATTGGAGGGCGGTAA	8	0.731385		0	0.506805	h3	Supp5
ACAD11_-_132378588.23-P1P2	ACAD11	P1P2	GCGGACTCGCCAGTAGCACC	9	0.697579		0	0.657619	h3	Supp5
ACAD11_+_132378251.23-P1P2	ACAD11	P1P2	GGGGCTTCCCAATTGGAGGG	10	0.686856		0	0.354447	h3	Supp5
ACAD8_-_134123448.23-P1P2	ACAD8	P1P2	GGCCAGTGCGAGCGCAACGG	1	0.934115		0	0.887843	h1	Top5
ACAD8_-_134123507.23-P1P2	ACAD8	P1P2	GCGGCGGCTATGCTGTGGAG	2	0.926189		0	0.904415	h1	Top5
ACAD8_-_134123502.23-P1P2	ACAD8	P1P2	GAGCTGCGGCGGCTATGCTG	3	0.890999		0	0.855667	h1	Top5
ACAD8_+_134123511.23-P1P2	ACAD8	P1P2	GGAGGCGCGCCCCGAAACGC	4	0.841264		0	0.856882	h1	Top5
ACAD8_-_134123455.23-P1P2	ACAD8	P1P2	GCGAGCGCAACGGAGGTCGA	5	0.803181		0	0.752998	h1	Top5
ACAD8_-_134123488.23-P1P2	ACAD8	P1P2	GTTAGCTGAACGCGGAGCTG	6	0.787614		0	0.812641	h1	Supp5
ACAD8_-_134123648.23-P1P2	ACAD8	P1P2	GGGACAGGTGTCCAGAACCC	7	0.76373		0	0.744446	h1	Supp5
ACAD8_-_134123445.23-P1P2	ACAD8	P1P2	GCCCGCCAGTGCGAGCGCAA	8	0.759418		0	0.717201	h1	Supp5
ACAD8_-_134123480.23-P1P2	ACAD8	P1P2	GTCAGACTCTTAGCTGAACG	9	0.747563		0	0.708695	h1	Supp5
ACAD8_+_134123936.23-P1P2	ACAD8	P1P2	GGAACCTGCGGGGGGATGAC	10	0.701544		0	0.364737	h1	Supp5
ACAD9_-_128598541.23-P1P2	ACAD9	P1P2	GGAACATCGGGCAGCATGAG	1		1.48864	0	0.894438	h4	Top5
ACAD9_+_128598604.23-P1P2	ACAD9	P1P2	GCGCAGTAGCCGCCGGTTCG	2		0.786897	0	0.419349	h4	Top5
ACAD9_-_128598499.23-P1P2	ACAD9	P1P2	GTCCCTGCGGCGCTAAGAAG	3	1.18317		0	1.23191	h4	Top5
ACAD9_-_128598508.23-P1P2	ACAD9	P1P2	GCGCTAAGAAGGGGAGACTG	4	1.1676		0	1.11994	h4	Top5
ACAD9_-_128598528.23-P1P2	ACAD9	P1P2	GGGCTGAGGCTGGGGAACAT	5	0.891838		0	0.80684	h4	Top5
ACAD9_+_128598584.23-P1P2	ACAD9	P1P2	GGGTAGAGACCACCAGACCC	6	0.72545		0	0.676456	h4	Supp5
ACAD9_+_128598694.23-P1P2	ACAD9	P1P2	GGACAGCAAGGGTTCGCCCA	7	0.721355		0	0.674639	h4	Supp5
ACAD9_+_128598781.23-P1P2	ACAD9	P1P2	GGCCGCAGGGTGTATCTCTC	8	0.702638		0	0.550625	h4	Supp5
ACAD9_-_128598801.23-P1P2	ACAD9	P1P2	GGCCAGAGAGATACACCCTG	9	0.695047		0	0.60372	h4	Supp5
ACAD9_-_128598823.23-P1P2	ACAD9	P1P2	GCCGAGGCGTGTTAACACTC	10	0.631331		0	0.373779	h4	Supp5
ACADL_-_211090095.23-P1P2	ACADL	P1P2	GCAGCTGAGGCGTCCACCTG	1	0.955902		0	0.881082	h3	Top5
ACADL_-_211090048.23-P1P2	ACADL	P1P2	GGCGGCTACTCGGCGACTCG	2	0.914012		0	0.807828	h3	Top5
ACADL_-_211089695.23-P1P2	ACADL	P1P2	GCGGCGGTCTGTTCTCGGGG	3	0.878385		0	0.570251	h3	Top5
ACADL_-_211090030.23-P1P2	ACADL	P1P2	GGGCGACGGAGGCGACTCTG	4	0.864715		0	0.800019	h3	Top5
ACADL_+_211089722.23-P1P2	ACADL	P1P2	GCTGGGTGCAACCAGCATCT	5	0.837475		0	0.628751	h3	Top5
ACADL_-_211089616.23-P1P2	ACADL	P1P2	GGCCGCTGAACTAGACGGGT	6	0.834643		0	0.564015	h3	Supp5
ACADL_+_211090089.23-P1P2	ACADL	P1P2	GTTTTTTGGGAGGACACCAC	7	0.827104		0	0.771654	h3	Supp5
ACADL_-_211090002.23-P1P2	ACADL	P1P2	GGGCCATGTCCGAAACACAG	8	0.808598		0	0.698152	h3	Supp5
ACADL_+_211089708.23-P1P2	ACADL	P1P2	GCATCTGGGCGGAGGAAAAA	9	0.797575		0	0.528595	h3	Supp5
ACADL_-_211090061.23-P1P2	ACADL	P1P2	GGACTCGGGGCAGGGTCCCC	10	0.794745		0	0.757128	h3	Supp5
ACADM_+_76190432.23-P1P2	ACADM	P1P2	GCACTCGGACAATAATACAC	1	0.903316		0	0.832791	h2	Top5
ACADM_+_76190107.23-P1P2	ACADM	P1P2	GCAGCGCGGAAAGAGAGCCA	2	0.87917		0	0.741822	h2	Top5
ACADM_-_76190475.23-P1P2	ACADM	P1P2	GGCCGGAACGGGAGCCAACA	3	0.861234		0	0.883913	h2	Top5
ACADM_-_76190633.23-P1P2	ACADM	P1P2	GTGAGGAAGGAGCCAGCCTA	4	0.776257		0	0.613316	h2	Top5
ACADM_+_76190695.23-P1P2	ACADM	P1P2	GGTCGCCTGACGGGAGGATA	5	0.766427		0	0.642641	h2	Top5
ACADM_+_76190716.23-P1P2	ACADM	P1P2	GGAGGATGCCGGCTATAACG	6	0.744266		0	0.6649	h2	Supp5
ACADM_-_76190463.23-P1P2	ACADM	P1P2	GATTGTCCGAGTGGCCGGAA	7	0.717395		0	0.727724	h2	Supp5
ACADM_-_76190620.23-P1P2	ACADM	P1P2	GTGGGAAGTCGGGCTGAGGA	8	0.702967		0	0.536359	h2	Supp5
ACADM_+_76190816.23-P1P2	ACADM	P1P2	GTGGTTCTGACACAGAGACG	9	0.700028		0	0.474357	h2	Supp5
ACADM_-_76190671.23-P1P2	ACADM	P1P2	GCACGCCTCCTACCACCGGA	10	0.696869		0	0.541902	h2	Supp5
ACADS_+_121163685.23-P1P2	ACADS	P1P2	GCGAGCAGCGCGGCGGCCAT	1	0.945734		0	0.909861	h1	Top5
ACADS_-_121163653.23-P1P2	ACADS	P1P2	GCGGAACAGCGCGCTCGCAG	2	0.940011		0	0.888558	h1	Top5
ACADS_+_121164090.23-P1P2	ACADS	P1P2	Ggccaaccgaggctgaggag	3	0.92045		0	0.668107	h1	Top5
ACADS_-_121163671.23-P1P2	ACADS	P1P2	GGCGGGAGGTCGCGAAGCCT	4	0.898847		0	0.980128	h1	Top5
ACADS_-_121163657.23-P1P2	ACADS	P1P2	GACAGCGCGCTCGCAGCGGG	5	0.857303		0	0.853206	h1	Top5
ACADS_+_121163865.23-P1P2	ACADS	P1P2	GGCAAGGAGCAGCAGAACTG	6	0.846752		0	0.818757	h1	Supp5
ACADS_+_121163619.23-P1P2	ACADS	P1P2	GGCTGTTCCGGAGTGCTGGG	7	0.802883		0	0.775671	h1	Supp5
ACADS_+_121163695.23-P1P2	ACADS	P1P2	GGAGGCCCGGGCGAGCAGCG	8	0.760157		0	0.818291	h1	Supp5
ACADS_-_121163758.23-P1P2	ACADS	P1P2	GAGTGCGCTGGGGATCCGTA	9	0.755832		0	0.706292	h1	Supp5
ACADS_+_121164027.23-P1P2	ACADS	P1P2	Gcaggcctggctccggaaga	10	0.751999		0	0.45785	h1	Supp5
ACADSB_-_124768552.23-P1P2	ACADSB	P1P2	GGGCCTGCGGCGAGGATGGA	1	1.12092		0	1.10884	h1	Top5
ACADSB_+_124768941.23-P1P2	ACADSB	P1P2	GGTGCGTTAGGGCATCAGGG	2	0.822806		0	0.55448	h1	Top5
ACADSB_+_124768891.23-P1P2	ACADSB	P1P2	GTCCAGAGATCCAGACTCGG	3	0.820701		0	0.563984	h1	Top5
ACADSB_+_124768944.23-P1P2	ACADSB	P1P2	GAAGGTGCGTTAGGGCATCA	4	0.808004		0	0.522942	h1	Top5
ACADSB_+_124768874.23-P1P2	ACADSB	P1P2	GGGTGGCTCTCAGGACGCAA	5	0.803552		0	0.541362	h1	Top5
ACADSB_+_124768952.23-P1P2	ACADSB	P1P2	GACTCGGGAAAGGTGCGTTA	6	0.797748		0	0.459503	h1	Supp5
ACADSB_-_124768497.23-P1P2	ACADSB	P1P2	GCTTGCTCGGGTAACTCCCA	7	0.795444		0	0.693377	h1	Supp5
ACADSB_+_124768894.23-P1P2	ACADSB	P1P2	GAGATCCAGAGATCCAGACT	8	0.787996		0	0.576713	h1	Supp5
ACADSB_+_124768710.23-P1P2	ACADSB	P1P2	GCCCGCGGGTAAAGAGTCTG	9	0.745357		0	0.709411	h1	Supp5
ACADSB_+_124768533.23-P1P2	ACADSB	P1P2	GGGCCCTCCATCCTCGCCGC	10	0.724176		0	0.681884	h1	Supp5
ACADVL_-_7123677.23-P1P2	ACADVL	P1P2	GTGCCCTAGGGCGAAACTAG	1	0.984995		0	0.650063	h3	Top5
ACADVL_-_7123639.23-P1P2	ACADVL	P1P2	GGCTCAGTCGCCGAAAGTAG	2	0.934537		0	0.663107	h3	Top5
ACADVL_-_7123283.23-P1P2	ACADVL	P1P2	GGGGTCAGAGCTCGAGCCAG	3	0.906543		0	0.901015	h3	Top5
ACADVL_-_7123665.23-P1P2	ACADVL	P1P2	GGGCAAGCCAGGGTGCCCTA	4	0.881782		0	0.552653	h3	Top5
ACADVL_-_7123221.23-P1P2	ACADVL	P1P2	GCACTGTGGACGATGAGTCA	5	0.839566		0	0.794735	h3	Top5
ACADVL_-_7123392.23-P1P2	ACADVL	P1P2	GGTGTGACAAGAGGGACGGT	6	0.836986		0	0.706876	h3	Supp5
ACADVL_+_7123231.23-P1P2	ACADVL	P1P2	GGTCCTGCACGCCCACGTCC	7	0.836621		0	0.815955	h3	Supp5
ACADVL_+_7123718.23-P1P2	ACADVL	P1P2	GGCTGTGTCAAGGGGAGAAC	8	0.828381		0	0.577303	h3	Supp5
ACADVL_-_7123242.23-P1P2	ACADVL	P1P2	GGTTAGGGGCGCCAGGACGT	9	0.828054		0	0.848359	h3	Supp5
ACADVL_-_7123300.23-P1P2	ACADVL	P1P2	GAGCGGCGCCCGGAGAGATT	10	0.815247		0	0.816271	h3	Supp5
ACAN_+_89347139.23-P1P2	ACAN	P1P2	GAGCTCTAGGGCGGAGACCA	1	1.09271		0	0.771441	h1	Top5
ACAN_+_89347151.23-P1P2	ACAN	P1P2	GCCCGGCACACATAGCTCTA	2	0.996729		0	0.679952	h1	Top5
ACAN_-_89346701.23-P1P2	ACAN	P1P2	GctccccgccGCTCCAGAGG	3	0.995498		0	1.02279	h1	Top5
ACAN_-_89347101.23-P1P2	ACAN	P1P2	GCGCCCGGCGAGCCAGGAAC	4	0.905979		0	0.758006	h1	Top5
ACAN_+_89347148.23-P1P2	ACAN	P1P2	GGGCACACATAGCTCTAGGG	5	0.856729		0	0.546724	h1	Top5
ACAN_+_89346671.23-P1P2	ACAN	P1P2	GGAGCggcggggaggtaggt	6	0.855905		0	0.851446	h1	Supp5
ACAN_+_89347050.23-P1P2	ACAN	P1P2	GGAGCCTCGCTCTGGAGGGA	7	0.843889		0	0.633673	h1	Supp5
ACAN_+_89347058.23-P1P2	ACAN	P1P2	GCCCTGGGAGAGCCTCGCTC	8	0.834301		0	0.627584	h1	Supp5
ACAN_-_89346738.23-P1P2	ACAN	P1P2	GACGCGCGCAGCGCTGCTCA	9	0.829434		0	0.791103	h1	Supp5
ACAN_+_89347054.23-P1P2	ACAN	P1P2	GGGGAGAGCCTCGCTCTGGA	10	0.813105		0	0.61213	h1	Supp5
ACAP1_+_7240320.23-P1P2	ACAP1	P1P2	GGAGGGAATGCCAGCTCTAG	1	0.834925		0	0.575094	h4	Top5
ACAP1_-_7240242.23-P1P2	ACAP1	P1P2	GGCGAGCCTGTGGGCCAAAG	2	0.766736		0	0.446307	h4	Top5
ACAP1_+_7239956.23-P1P2	ACAP1	P1P2	GCCCAGGAAGGGGAGATGAG	3	0.715015		0	0.703133	h4	Top5
ACAP1_-_7239866.23-P1P2	ACAP1	P1P2	GCCAGCACTGCCTGGAAGTG	4	0.714773		0	0.624283	h4	Top5
ACAP1_+_7239854.23-P1P2	ACAP1	P1P2	GGCTCTCACCCCACACTTCC	5	0.705621		0	0.722981	h4	Top5
ACAP1_+_7239925.23-P1P2	ACAP1	P1P2	GGAGGGACCTCCGCGGGGAA	6	0.696303		0	0.6979	h4	Supp5
ACAP1_+_7240302.23-P1P2	ACAP1	P1P2	GGGGGTGAGGGAAACTGCAG	7	0.694633		0	0.365555	h4	Supp5
ACAP1_-_7240198.23-P1P2	ACAP1	P1P2	GCAGGCCAGGTCTCCTTCCA	8	0.666814		0	0.500108	h4	Supp5
ACAP1_-_7240264.23-P1P2	ACAP1	P1P2	GTACCCCAGCTGTGAAAGCA	9	0.665246		0	0.331862	h4	Supp5
ACAP1_+_7239897.23-P1P2	ACAP1	P1P2	GGGCACAATTCTTTCCCCAA	10	0.637431		0	0.6451	h4	Supp5
ACAP2_+_195163707.23-P1P2	ACAP2	P1P2	GTCGCGGCTGCTATGACCAG	1	0.99652		0	0.998523	h3	Top5
ACAP2_-_195163395.23-P1P2	ACAP2	P1P2	GCTCGCAGGGTGGGAAACGG	2	0.917577		0	0.638424	h3	Top5
ACAP2_-_195163362.23-P1P2	ACAP2	P1P2	GCCCTCGGGAGGGCTCGGTG	3	0.838372		0	0.618323	h3	Top5
ACAP2_-_195163352.23-P1P2	ACAP2	P1P2	GACTTCGTCGCCCCTCGGGA	4	0.825874		0	0.554725	h3	Top5
ACAP2_-_195163655.23-P1P2	ACAP2	P1P2	GGCTGGGACGCAGACGGCTA	5	0.787629		0	0.709326	h3	Top5
ACAP2_-_195163382.23-P1P2	ACAP2	P1P2	GGGACTGCAGTGCCCTCGCA	6	0.741047		0	0.46465	h3	Supp5
ACAP2_-_195163749.23-P1P2	ACAP2	P1P2	GAAGACGGCGACGACTAGTC	7	0.700422		0	0.638437	h3	Supp5
ACAP2_-_195163292.23-P1P2	ACAP2	P1P2	GGGCGCTCCGCCCCGGCAGA	8	0.693354		0	0.387931	h3	Supp5
ACAP2_+_195163325.23-P1P2	ACAP2	P1P2	GCGAGGGGCGACGAAGTGGC	9	0.686275		0	0.363426	h3	Supp5
ACAP2_+_195163701.23-P1P2	ACAP2	P1P2	GCTGCTATGACCAGCGGGCG	10	0.685975		0	0.714031	h3	Supp5
ACAP3_+_1243258.23-P1P2	ACAP3	P1P2	Gcgggcgggacgagcggtcc	1		1.12415	0	0.755086	h5	Top5
ACAP3_+_1243337.23-P1P2	ACAP3	P1P2	GGACGCTCCCCGGCGGTGAC	2		0.955389	0	0.307805	h5	Top5
ACAP3_-_1243235.23-P1P2	ACAP3	P1P2	GCTCACTGGCACGAGGACcg	3	0.884001	0.920456	0	0.859729	h5	Top5
ACAP3_-_1243221.23-P1P2	ACAP3	P1P2	GCGGCGGCCGCGGCGCTCAC	4	0.922601		0	0.795979	h5	Top5
ACAP3_-_1243095.23-P1P2	ACAP3	P1P2	GACCCCGCCGCCGGGCACAA	5	0.77439		0	0.73338	h5	Top5
ACAP3_-_1242913.23-P1P2	ACAP3	P1P2	GGACGGTCCCGAGGTGCCCA	6	0.771786		0	0.564455	h5	Supp5
ACAP3_+_1242907.23-P1P2	ACAP3	P1P2	GCGTGCGCGTGGGCAGCCGT	7	0.761		0	0.491454	h5	Supp5
ACAP3_-_1242824.23-P1P2	ACAP3	P1P2	GCCACGGACCCAGACGACCC	8	0.734058		0	0.425253	h5	Supp5
ACAP3_+_1243301.23-P1P2	ACAP3	P1P2	Ggcgcggcggcctcattccg	9	0.697194		0	0.674303	h5	Supp5
ACAP3_-_1243228.23-P1P2	ACAP3	P1P2	GCGCGGCGCTCACTGGCACG	10	0.686507		0	0.586977	h5	Supp5
ACAT1_+_107992310.23-P1P2	ACAT1	P1P2	GGTCGCAGAGGGCTGAGTAT	1	1.08192		0	1.04833	h1	Top5
ACAT1_+_107992321.23-P1P2	ACAT1	P1P2	GGCACAGCCATGGTCGCAGA	2	0.989514		0	0.9725	h1	Top5
ACAT1_+_107992288.23-P1P2	ACAT1	P1P2	GCTCCACAGGCGTAGACTAG	3	0.894273		0	0.838012	h1	Top5
ACAT1_-_107992733.23-P1P2	ACAT1	P1P2	GGGCCTGAGCGGTGGGATCG	4	0.856948		0	0.644675	h1	Top5
ACAT1_-_107992364.23-P1P2	ACAT1	P1P2	GTGGCGGCACTTCTGCGCAG	5	0.841827		0	0.764172	h1	Top5
ACAT1_-_107992336.23-P1P2	ACAT1	P1P2	GACTCAGCCCTCTGCGACCA	6	0.789779		0	0.802591	h1	Supp5
ACAT1_+_107992693.23-P1P2	ACAT1	P1P2	GGCCGGGCCAGCGCCAATCC	7	0.776422		0	0.512108	h1	Supp5
ACAT1_-_107992307.23-P1P2	ACAT1	P1P2	GGGCCGCTAGTCTACGCCTG	8	0.765997		0	0.684978	h1	Supp5
ACAT1_+_107992690.23-P1P2	ACAT1	P1P2	GGGGCCAGCGCCAATCCTGG	9	0.736177		0	0.50867	h1	Supp5
ACAT1_-_107992702.23-P1P2	ACAT1	P1P2	GCGGGCAGGACCGCCAGGAT	10	0.733993		0	0.509725	h1	Supp5
ACAT2_-_160183095.23-P1P2	ACAT2	P1P2	GCTAGCTTGCAGGCAGCGCA	1	0.903321		0	0.809658	h1	Top5
ACAT2_+_160183436.23-P1P2	ACAT2	P1P2	GCTACGCCAACCAATGGGAG	2	0.838454		0	0.570373	h1	Top5
ACAT2_-_160183174.23-P1P2	ACAT2	P1P2	GCGGCGGCGCGGACCATCAT	3	0.828023		0	0.728999	h1	Top5
ACAT2_+_160183505.23-P1P2	ACAT2	P1P2	GCTGCCGCAGGCATTACCGA	4	0.82297		0	0.538969	h1	Top5
ACAT2_-_160183054.23-P1P2	ACAT2	P1P2	GCCGCCCGCGGCAGGCCTGT	5	0.773382		0	0.687699	h1	Top5
ACAT2_-_160183042.23-P1P2	ACAT2	P1P2	GCTACCTCAGGTCCCGCCCG	6	0.772173		0	0.668328	h1	Supp5
ACAT2_+_160183137.23-P1P2	ACAT2	P1P2	GCCGCCGAGACGATGACCAC	7	0.771508		0	0.705177	h1	Supp5
ACAT2_+_160183421.23-P1P2	ACAT2	P1P2	GGGAGAGGCAGGCCACGCGA	8	0.768921		0	0.610765	h1	Supp5
ACAT2_-_160183545.23-P1P2	ACAT2	P1P2	GCAGGGGCGGAACTGCTAGG	9	0.767593		0	0.631734	h1	Supp5
ACAT2_-_160183588.23-P1P2	ACAT2	P1P2	GGGGTCGGGCTGTCACACAA	10	0.762043		0	0.609505	h1	Supp5
ACBD3_-_226374403.23-P1P2	ACBD3	P1P2	GCTGCTGCACCTCCTCAGCG	1		1.07755	0	0.587168	h4	Top5
ACBD3_+_226374329.23-P1P2	ACBD3	P1P2	GGACTCGAGGTGTCCGTCGA	2		0.969485	0	0.587292	h4	Top5
ACBD3_+_226374366.23-P1P2	ACBD3	P1P2	GCAGCAGCCGGAGATGGCGG	3	0.884017		0	0.903053	h4	Top5
ACBD3_-_226374411.23-P1P2	ACBD3	P1P2	GCCTCCTCAGCGGGGACAGA	4	0.843626		0	0.862253	h4	Top5
ACBD3_-_226373992.23-P1P2	ACBD3	P1P2	GACCACAGCCCAGTATGAGT	5	0.831131		0	0.615051	h4	Top5
ACBD3_-_226374023.23-P1P2	ACBD3	P1P2	GGTCTGGTCCAGTCACCCTG	6	0.802683		0	0.580817	h4	Supp5
ACBD3_-_226373998.23-P1P2	ACBD3	P1P2	GGCCCAGTATGAGTGGGTGA	7	0.784047		0	0.585546	h4	Supp5
ACBD3_-_226373955.23-P1P2	ACBD3	P1P2	GCTTCGGGTACCCCCAAGGA	8	0.753875		0	0.508943	h4	Supp5
ACBD3_-_226373901.23-P1P2	ACBD3	P1P2	GAAGGTTGCAGGCCCGTCAG	9	0.750842		0	0.626335	h4	Supp5
ACBD3_-_226374064.23-P1P2	ACBD3	P1P2	GTCCCGGGGCCGGGCAGAAG	10	0.745997		0	0.617936	h4	Supp5
ACBD4_-_43213072.23-P1	ACBD4	P1	GTCAGTAGGAAGCCGCGGGG	1	0.955279		0	0.951379	h6	Top5
ACBD4_-_43213050.23-P1	ACBD4	P1	GCCGGCCCTGCTGGACCCCG	2	0.848229		0	0.788377	h6	Top5
ACBD4_+_43213087.23-P1	ACBD4	P1	GCGCCCACTGCCAGGACACC	3	0.832593		0	0.761219	h6	Top5
ACBD4_+_43213412.23-P1	ACBD4	P1	GCCCCCGGCACCATAAGCCA	4	0.78667		0	0.488103	h6	Top5
ACBD4_-_43213075.23-P1	ACBD4	P1	GGTAGGAAGCCGCGGGGTGG	5	0.784106		0	0.781145	h6	Top5
ACBD4_+_43213044.23-P1	ACBD4	P1	GGCGGCTTCCTACTGACCCC	6	0.779462		0	0.595144	h6	Supp5
ACBD4_-_43213460.23-P1	ACBD4	P1	GTGGAGGCCCCCTCACACGA	7	0.766687		0	0.517073	h6	Supp5
ACBD4_-_43213105.23-P1	ACBD4	P1	GGACCCAGGTGTCCTGGCAG	8	0.749083		0	0.693431	h6	Supp5
ACBD4_-_43213242.23-P1	ACBD4	P1	GCCTAAAGGAGGCGCATCTG	9	0.732999		0	0.734989	h6	Supp5
ACBD4_-_43213499.23-P1	ACBD4	P1	GGCTCAAAAGTAGGGCCCCA	10	0.72247		0	0.413682	h6	Supp5
ACBD4_+_43210408.23-P2	ACBD4	P2	GAGACTGTGGCTCTCCGAGG	1	1.14484		0	0.81994	h6	Top5
ACBD4_+_43210060.23-P2	ACBD4	P2	GCCCTTGCGGCCAAGATCAG	2	1.11331		0	1.0125	h6	Top5
ACBD4_+_43210042.23-P2	ACBD4	P2	GGAGGCTCGCCCGGACTAAG	3	1.09883		0	1.09087	h6	Top5
ACBD4_+_43210021.23-P2	ACBD4	P2	GGAGACGGACTCACGAGCAG	4	0.93657		0	0.921568	h6	Top5
ACBD4_-_43210055.23-P2	ACBD4	P2	GGTCCGTCTCCCCTTAGTCC	5	0.895199		0	0.910362	h6	Top5
ACBD4_-_43210377.23-P2	ACBD4	P2	GAGGTTGGCAGTGACGTCAT	6	0.81664		0	0.570377	h6	Supp5
ACBD4_+_43210421.23-P2	ACBD4	P2	GTCCGTCAGCTCCGAGACTG	7	0.786597		0	0.493511	h6	Supp5
ACBD4_-_43210416.23-P2	ACBD4	P2	GAGGCCAGGTGCTGCCCCCT	8	0.764668		0	0.450459	h6	Supp5
ACBD4_-_43210458.23-P2	ACBD4	P2	GGACGGACCTGGGGAGCGTG	9	0.749081		0	0.432728	h6	Supp5
ACBD4_-_43210342.23-P2	ACBD4	P2	GAGCGCGAACCCGAAGGGAT	10	0.732898		0	0.580743	h6	Supp5
ACBD5_+_27529701.23-P1P2	ACBD5	P1P2	GCGGACTCCGGCGGAATGGG	1	0.919347		0	0.900227	h4	Top5
ACBD5_+_27529710.23-P1P2	ACBD5	P1P2	GACTGACAGACGGACTCCGG	2	0.886711		0	0.83191	h4	Top5
ACBD5_+_27529332.23-P1P2	ACBD5	P1P2	GTTGGGACCGGGGCCAACAC	3	0.80966		0	0.578024	h4	Top5
ACBD5_+_27529682.23-P1P2	ACBD5	P1P2	GGGGTGTGGCTGCTCCGCCA	4	0.79539		0	0.786	h4	Top5
ACBD5_-_27529679.23-P1P2	ACBD5	P1P2	GGGAGCCGCTCTCCCACCCT	5	0.783829		0	0.659509	h4	Top5
ACBD5_-_27529363.23-P1P2	ACBD5	P1P2	GCCCCGGTCCCAAGGTCTGT	6	0.751517		0	0.591447	h4	Supp5
ACBD5_+_27529290.23-P1P2	ACBD5	P1P2	GGAGATCCGTGCACGAGACT	7	0.72482		0	0.487024	h4	Supp5
ACBD5_+_27529713.23-P1P2	ACBD5	P1P2	GCGGACTGACAGACGGACTC	8	0.722355		0	0.706361	h4	Supp5
ACBD5_+_27529127.23-P1P2	ACBD5	P1P2	GCTGTGTAGGAGCCATGTAG	9	0.706698		0	0.602766	h4	Supp5
ACBD5_-_27529780.23-P1P2	ACBD5	P1P2	GGAGTCACCGGAGGACCCAC	10	0.702414		0	0.712667	h4	Supp5
ACBD6_-_180471707.23-P1P2	ACBD6	P1P2	GCAACGGAACAGGAGTCGAG	1	0.982043		0	0.871837	h4	Top5
ACBD6_+_180471319.23-P1P2	ACBD6	P1P2	GTCAGGGGACGACTCCGGGG	2	0.913849		0	0.735917	h4	Top5
ACBD6_-_180471532.23-P1P2	ACBD6	P1P2	GTCGGACCCAAGCTCAGTCG	3	0.849622		0	0.742988	h4	Top5
ACBD6_+_180471617.23-P1P2	ACBD6	P1P2	GGGAGGAGACCGGGTCGACT	4	0.832255		0	0.774354	h4	Top5
ACBD6_+_180471354.23-P1P2	ACBD6	P1P2	GGGGCCATCACCGGCGACAG	5	0.829695		0	0.534909	h4	Top5
ACBD6_-_180471311.23-P1P2	ACBD6	P1P2	GCTCGATCTCAGGGCTATGG	6	0.810346		0	0.52694	h4	Supp5
ACBD6_+_180471324.23-P1P2	ACBD6	P1P2	GTGAGCTCAGGGGACGACTC	7	0.796996		0	0.492851	h4	Supp5
ACBD6_+_180471478.23-P1P2	ACBD6	P1P2	GGCTCGCGACCCAGACTGGT	8	0.791561		0	0.679288	h4	Supp5
ACBD6_+_180471539.23-P1P2	ACBD6	P1P2	GAGGGAGCAGGGTCACGTGA	9	0.780475		0	0.701683	h4	Supp5
ACBD6_-_180471491.23-P1P2	ACBD6	P1P2	GAGGCCTGGCCCACCAGTCT	10	0.769953		0	0.698701	h4	Supp5
ACBD7_+_15130776.23-P1P2	ACBD7	P1P2	GAAGCGGTGGGTGCGAGAGG	1	0.87973		0	0.884536	h3	Top5
ACBD7_+_15130520.23-P1P2	ACBD7	P1P2	GCGGCGAGCCAGGGCTCCCA	2	0.86804		0	0.717803	h3	Top5
ACBD7_-_15130379.23-P1P2	ACBD7	P1P2	GACACTAAGAGAGGTCCTGG	3	0.828445		0	0.665711	h3	Top5
ACBD7_-_15130397.23-P1P2	ACBD7	P1P2	GGAGGTCCCAACGAGCGAAG	4	0.802306		0	0.581093	h3	Top5
ACBD7_-_15130438.23-P1P2	ACBD7	P1P2	GCTCCCTCTCGGAGACGGAG	5	0.767324		0	0.624063	h3	Top5
ACBD7_+_15130765.23-P1P2	ACBD7	P1P2	GGCGAGAGGGGGCAGAGCAC	6	0.736018		0	0.782063	h3	Supp5
ACBD7_-_15130579.23-P1P2	ACBD7	P1P2	GCGGTCTACACTGCCATCTG	7	0.705192		0	0.674581	h3	Supp5
ACBD7_+_15130458.23-P1P2	ACBD7	P1P2	GAGGCAAGGCAGGAGCGCCG	8	0.686543		0	0.635043	h3	Supp5
ACBD7_-_15130555.23-P1P2	ACBD7	P1P2	GGCTCGCCGTCAGCAGGCAC	9	0.671781		0	0.603238	h3	Supp5
ACBD7_-_15130633.23-P1P2	ACBD7	P1P2	GCACCGCCGACCGCTCCCAG	10	0.667266		0	0.558256	h3	Supp5
ACCS_+_44088091.23-P1P2	ACCS	P1P2	GCAGATACCCGCACTCGATG	1	0.961723		0	0.907125	h1	Top5
ACCS_-_44088090.23-P1P2	ACCS	P1P2	GCCCCACTTGCGGGATTCCA	2	0.876434		0	0.876477	h1	Top5
ACCS_+_44088028.23-P1P2	ACCS	P1P2	GACCGAAACGGCCTTCTACA	3	0.847268		0	0.761606	h1	Top5
ACCS_+_44088215.23-P1P2	ACCS	P1P2	GACAGCCCAGGTCCGAGGAA	4	0.835344		0	0.8285	h1	Top5
ACCS_+_44087946.23-P1P2	ACCS	P1P2	GCAAGGGATTCGAGATGGAA	5	0.796161		0	0.687823	h1	Top5
ACCS_-_44088106.23-P1P2	ACCS	P1P2	GCCAAGGCCTCATCGAGTGC	6	0.778583		0	0.798082	h1	Supp5
ACCS_+_44088290.23-P1P2	ACCS	P1P2	GCTCCGCAAAGTCTTCTCAG	7	0.761656		0	0.627238	h1	Supp5
ACCS_+_44088070.23-P1P2	ACCS	P1P2	GGCCTTGGAATCCCGCAAGT	8	0.737141		0	0.731179	h1	Supp5
ACCS_-_44088081.23-P1P2	ACCS	P1P2	GCGGTAGCCGCCCCACTTGC	9	0.735365		0	0.689532	h1	Supp5
ACCS_+_44088025.23-P1P2	ACCS	P1P2	GGAAACGGCCTTCTACAGGG	10	0.715626		0	0.643907	h1	Supp5
ACCSL_+_44069971.23-ENST00000378832.1	ACCSL	ENST00000378832.1	GGATAGGTCGCGGTTGACAA	1	0.957572		0	0.618629	h7	Top5
ACCSL_-_44069930.23-ENST00000378832.1	ACCSL	ENST00000378832.1	GGCAGAGGGCCCAACTCTCT	2	0.908886		0	0.68577	h7	Top5
ACCSL_-_44069582.23-ENST00000378832.1	ACCSL	ENST00000378832.1	GAGAGGCCAGTAAAGATACC	3	0.844266		0	0.804654	h7	Top5
ACCSL_+_44069616.23-ENST00000378832.1	ACCSL	ENST00000378832.1	GGGCCTCTCCTCTGACCAGA	4	0.794434		0	0.725024	h7	Top5
ACCSL_+_44069981.23-ENST00000378832.1	ACCSL	ENST00000378832.1	GCCCACGGATGGATAGGTCG	5	0.769264		0	0.460831	h7	Top5
ACCSL_-_44069772.23-ENST00000378832.1	ACCSL	ENST00000378832.1	GGAGGAAAGGAGGCACACTG	6	0.729789		0	0.643368	h7	Supp5
ACCSL_-_44069740.23-ENST00000378832.1	ACCSL	ENST00000378832.1	GTGCAGCTGACGAGCAGACA	7	0.687329		0	0.699075	h7	Supp5
ACCSL_+_44069992.23-ENST00000378832.1	ACCSL	ENST00000378832.1	GGAGATGTCAATCCCACGGA	8	0.679464		0	0.327728	h7	Supp5
ACCSL_+_44069556.23-ENST00000378832.1	ACCSL	ENST00000378832.1	GTATCTTTACTGGCCTCTGA	9	0.676569		0	0.662376	h7	Supp5
ACCSL_-_44069759.23-ENST00000378832.1	ACCSL	ENST00000378832.1	GGGGCCTGTCGCTGGAGGAA	10	0.655207		0	0.651264	h7	Supp5
ACD_-_67694143.23-P1P2	ACD	P1P2	GTCCCCACGGCTACACCCAG	1	1.12153		0	1.10473	h5	Top5
ACD_+_67693748.23-P1P2	ACD	P1P2	GCGGCAGGAGAGCGCGAGGT	2	0.970664		0	0.618922	h5	Top5
ACD_+_67694124.23-P1P2	ACD	P1P2	GATCCGCTGGGTGTAGCCGT	3	0.872004		0	0.888531	h5	Top5
ACD_-_67693904.23-P1P2	ACD	P1P2	GCCGACGTCGGACGTATCAG	4	0.871463		0	0.75452	h5	Top5
ACD_-_67693957.23-P1P2	ACD	P1P2	GGTCCTGTAGTACCTGACGG	5	0.860462		0	0.788492	h5	Top5
ACD_-_67694092.23-P1P2	ACD	P1P2	GGAATCAGCTCCCGAATCCA	6	0.842606		0	0.793744	h5	Supp5
ACD_+_67694105.23-P1P2	ACD	P1P2	GGGGGATGGCAGGTTCGGGG	7	0.830428		0	0.766179	h5	Supp5
ACD_-_67693954.23-P1P2	ACD	P1P2	GGGCGTCCTGTAGTACCTGA	8	0.808608		0	0.756546	h5	Supp5
ACD_-_67694152.23-P1P2	ACD	P1P2	GCTACACCCAGCGGATGCAA	9	0.807464		0	0.825042	h5	Supp5
ACD_+_67693727.23-P1P2	ACD	P1P2	GGCGGGCCTTGTGTTCAGGT	10	0.782863		0	0.431599	h5	Supp5
ACE_-_61554428.23-P1	ACE	P1	GGGCCGCGGCGCAGGAGAAG	1	1.10914		0	1.17793	h1	Top5
ACE_+_61554448.23-P1	ACE	P1	GcgaggcggcccccATGACG	2	1.02614		0	0.979124	h1	Top5
ACE_-_61554461.23-P1	ACE	P1	GACCGCGCACCGCGTCATgg	3	0.849775		0	0.891879	h1	Top5
ACE_+_61554829.23-P1	ACE	P1	GGCCCCGCGGCTGACTGTCG	4	0.842932		0	0.604524	h1	Top5
ACE_-_61554458.23-P1	ACE	P1	GAGCACCGCGCACCGCGTCA	5	0.772507		0	0.792084	h1	Top5
ACE_+_61554651.23-P1	ACE	P1	GGTGTCGTGCGCCCAGCTGG	6	0.749732		0	0.735824	h1	Supp5
ACE_-_61554915.23-P1	ACE	P1	GCGAGTTGGATGGATGAGGG	7	0.742233		0	0.425767	h1	Supp5
ACE_-_61554901.23-P1	ACE	P1	GGCTCCCAGCATGCACGAGT	8	0.736636		0	0.407301	h1	Supp5
ACE_+_61554534.23-P1	ACE	P1	GAGCCCGGGGTCCAACGCCA	9	0.690315		0	0.699234	h1	Supp5
ACE_+_61554816.23-P1	ACE	P1	GCTGTCGGGGCGAGGGTCCG	10	0.664453		0	0.502832	h1	Supp5
ACE_-_61562443.23-P2	ACE	P2	GCCCAAGTGGGACCATGCAG	1	0.891328		0	0.846506	h1	Top5
ACE_-_61562661.23-P2	ACE	P2	GTATGACCGGACATCCCAGG	2	0.819863		0	0.420274	h1	Top5
ACE_-_61562238.23-P2	ACE	P2	GCTCCTGCGGCCATGGGCCA	3	0.764915		0	0.777431	h1	Top5
ACE_+_61562272.23-P2	ACE	P2	GGTGCCCGTAGCAGAGCAGC	4	0.758863		0	0.800745	h1	Top5
ACE_+_61562293.23-P2	ACE	P2	GCTGGCTGGGGACCAGCAGA	5	0.748402		0	0.730928	h1	Top5
ACE_-_61562505.23-P2	ACE	P2	GGGGACAGGGCAGGGTACAA	6	0.718195		0	0.685094	h1	Supp5
ACE_+_61562589.23-P2	ACE	P2	GCATCAGTCACCAGGTCTGT	7	0.676048		0	0.447777	h1	Supp5
ACE_+_61562226.23-P2	ACE	P2	GGTAGCCCAACCCTGGCCCA	8	0.665175		0	0.662346	h1	Supp5
ACE_+_61562404.23-P2	ACE	P2	GTGGGCTCTGGGCTGATGTC	9	0.651213		0	0.581461	h1	Supp5
ACE_-_61562601.23-P2	ACE	P2	GGCACTCTGTCCCACAGACC	10	0.648483		0	0.392942	h1	Supp5
ACE2_-_15619013.23-P1P2	ACE2	P1P2	GTACAGCAACAAGGCTGAGA	1	0.897077		0	0.784144	h1	Top5
ACE2_+_15619016.23-P1P2	ACE2	P1P2	GGACGATGTCAAGCTCTTCC	2	0.688794		0	0.684596	h1	Top5
ACE2_-_15618975.23-P1P2	ACE2	P1P2	GGTCTTGGCCTGTTCCTCAA	3	0.654823		0	0.688982	h1	Top5
ACE2_-_15618594.23-P1P2	ACE2	P1P2	GACTGTGATGAGAATTATGG	4	0.64905		0	0.377428	h1	Top5
ACE2_+_15619087.23-P1P2	ACE2	P1P2	GGAGAGAAAATCTCATGAGG	5	0.590883		0	0.505408	h1	Top5
ACE2_-_15618591.23-P1P2	ACE2	P1P2	GCTGACTGTGATGAGAATTA	6	0.576573		0	0.326301	h1	Supp5
ACE2_+_15618847.23-P1P2	ACE2	P1P2	GGAAGAGAATGTCCAAAACA	7	0.574547		0	0.52202	h1	Supp5
ACE2_+_15619047.23-P1P2	ACE2	P1P2	GCATTCAGTGGATGTGATCT	8	0.569666		0	0.648868	h1	Supp5
ACE2_-_15618978.23-P1P2	ACE2	P1P2	GTTGGCCTGTTCCTCAATGG	9	0.55664		0	0.530284	h1	Supp5
ACE2_+_15618824.23-P1P2	ACE2	P1P2	GGAGTTCTCATGGCTCTATT	10	0.51692		0	0.544142	h1	Supp5
ACER1_-_6333545.23-P1P2	ACER1	P1P2	GTCCACCTCGGAGCTCTGAT	1	0.972335		0	1.06765	h3	Top5
ACER1_+_6333110.23-P1P2	ACER1	P1P2	Gggtgcccctgagctagagg	2	0.887276		0	0.664433	h3	Top5
ACER1_+_6333137.23-P1P2	ACER1	P1P2	Gaggcagctgtggtaggggg	3	0.879411		0	0.540467	h3	Top5
ACER1_-_6333558.23-P1P2	ACER1	P1P2	GTCTGATAGGCGAAGATGCT	4	0.863863		0	0.91553	h3	Top5
ACER1_+_6333164.23-P1P2	ACER1	P1P2	Ggcgatggtgccttcttgga	5	0.829746		0	0.534672	h3	Top5
ACER1_-_6333623.23-P1P2	ACER1	P1P2	GAGAGAAGGCGAGCTTGGGA	6	0.814401		0	0.834291	h3	Supp5
ACER1_+_6333525.23-P1P2	ACER1	P1P2	GGCCTATCAGAGCTCCGAGG	7	0.802124		0	0.876012	h3	Supp5
ACER1_-_6333127.23-P1P2	ACER1	P1P2	Gcccaccccctctagctcag	8	0.774872		0	0.522502	h3	Supp5
ACER1_-_6333176.23-P1P2	ACER1	P1P2	Ggcctctgtgccctccaaga	9	0.753952		0	0.489847	h3	Supp5
ACER1_-_6333413.23-P1P2	ACER1	P1P2	Gccagtaaggctgtatgggg	10	0.725021		0	0.770239	h3	Supp5
ACER2_+_19409007.23-P1P2	ACER2	P1P2	GCTGCTGCGGAGGCAAAACG	1	0.983575		0	0.917112	h3	Top5
ACER2_-_19409474.23-P1P2	ACER2	P1P2	GCCACGCGTCCAGGAACCAG	2	0.872662		0	0.52851	h3	Top5
ACER2_+_19409376.23-P1P2	ACER2	P1P2	GAGCCCAGCTGTCGGGAATG	3	0.673257		0	0.468898	h3	Top5
ACER2_+_19409383.23-P1P2	ACER2	P1P2	GGAAGATGAGCCCAGCTGTC	4	0.668489		0	0.495928	h3	Top5
ACER2_+_19409248.23-P1P2	ACER2	P1P2	GGTCCAGCTTCCAGACGCTG	5	0.667156		0	0.6059	h3	Top5
ACER2_-_19409294.23-P1P2	ACER2	P1P2	GGGTCTCTGCGCGCATCTGG	6	0.649058		0	0.611765	h3	Supp5
ACER2_-_19409274.23-P1P2	ACER2	P1P2	GGCGTCTGGAAGCTGGACGT	7	0.63063		0	0.633418	h3	Supp5
ACER2_+_19409433.23-P1P2	ACER2	P1P2	GGGGGGCCAAACAAGACAAT	8	0.583656		0	0.208527	h3	Supp5
ACER2_+_19409371.23-P1P2	ACER2	P1P2	GAGCTGTCGGGAATGGGGAC	9	0.563644		0	0.467837	h3	Supp5
ACER2_+_19409493.23-P1P2	ACER2	P1P2	GCCCCCAGCTGACCCAAACA	10	0.533302		0	0.273073	h3	Supp5
ACER3_-_76571978.23-P1P2	ACER3	P1P2	GccTGGTCGCCAGCCTAACC	1	0.985372		0	0.938364	h4	Top5
ACER3_-_76572003.23-P1P2	ACER3	P1P2	GAGTGAGCGGAGCGCCTGGG	2	0.92634		0	0.968842	h4	Top5
ACER3_-_76572000.23-P1P2	ACER3	P1P2	GCACAGTGAGCGGAGCGCCT	3	0.887747		0	0.895108	h4	Top5
ACER3_-_76572404.23-P1P2	ACER3	P1P2	GGAGCCCCTGCTGGACCTAA	4	0.868992		0	0.546389	h4	Top5
ACER3_+_76571969.23-P1P2	ACER3	P1P2	GCCGCTCACTGTGCCGGGTT	5	0.824759		0	0.809923	h4	Top5
ACER3_-_76572045.23-P1P2	ACER3	P1P2	GCTCCGGCCGCGGACCGAGA	6	0.811418		0	0.788807	h4	Supp5
ACER3_-_76572006.23-P1P2	ACER3	P1P2	GGAGCGGAGCGCCTGGGCGG	7	0.795028		0	0.773896	h4	Supp5
ACER3_-_76571770.23-P1P2	ACER3	P1P2	GCCCGCCCAAGGGTGAAGAG	8	0.787395		0	0.718039	h4	Supp5
ACER3_-_76572313.23-P1P2	ACER3	P1P2	GGAGTCCAGTGTGTAGAGGG	9	0.786549		0	0.600227	h4	Supp5
ACER3_+_76572444.23-P1P2	ACER3	P1P2	GCTGGCCCCACTCCGCTCTC	10	0.76626		0	0.425952	h4	Supp5
ACHE_+_100493473.23-P1	ACHE	P1	GAGCCTGCGCCGGGGAACAT	1	0.973497		0	0.99836	h1	Top5
ACHE_-_100493427.23-P1	ACHE	P1	GGGGGAGGGAGACTCACCTG	2	0.850417		0	0.762453	h1	Top5
ACHE_-_100493486.23-P1	ACHE	P1	GGGAGGCGGCCGATGTTCCC	3	0.833005		0	0.827626	h1	Top5
ACHE_-_100493122.23-P1	ACHE	P1	GCGGGTACCGCCCCAATTAG	4	0.781961		0	0.564728	h1	Top5
ACHE_+_100493456.23-P1	ACHE	P1	GATCGGCCGCCTCCAGCTcc	5	0.763068		0	0.765408	h1	Top5
ACHE_-_100493040.23-P1	ACHE	P1	GTCTGCGGGGCGCTGCGCAG	6	0.754748		0	0.459281	h1	Supp5
ACHE_-_100493104.23-P1	ACHE	P1	GCCGGGAACCTGCGCAGCTC	7	0.713359		0	0.422654	h1	Supp5
ACHE_-_100493407.23-P1	ACHE	P1	GCCTTAAGGAGAGTCCCGGG	8	0.706005		0	0.716751	h1	Supp5
ACHE_+_100493137.23-P1	ACHE	P1	GCCGATCGCTCCCTAGTCCG	9	0.688251		0	0.476993	h1	Supp5
ACHE_+_100493329.23-P1	ACHE	P1	GCCAGGCCCCCCTAACGGGA	10	0.668677		0	0.654958	h1	Supp5
ACHE_+_100494559.23-P2	ACHE	P2	GCTCCCACGCGGGGTCTCGG	1	1.00749		0	1.03172	h1	Top5
ACHE_-_100494578.23-P2	ACHE	P2	GAGCCCCCGAGACCCCGCGT	2	1.00734		0	1.01241	h1	Top5
ACHE_-_100494236.23-P2	ACHE	P2	GGGCGAGGCGCACTCCGCGG	3	0.884824		0	0.694761	h1	Top5
ACHE_-_100494233.23-P2	ACHE	P2	GCTGGGCGAGGCGCACTCCG	4	0.791198		0	0.578897	h1	Top5
ACHE_+_100494570.23-P2	ACHE	P2	GCGCCGGCCGCTCTCCCACG	5	0.769602		0	0.724056	h1	Top5
ACHE_-_100494526.23-P2	ACHE	P2	GTGCATGCGGCAATACCGCG	6	0.737958		0	0.757658	h1	Supp5
ACHE_-_100494356.23-P2	ACHE	P2	GCACCAGGCCTAGCATTCAT	7	0.737292		0	0.645161	h1	Supp5
ACHE_+_100494596.23-P2	ACHE	P2	GgcgcacgcacgcccgACGC	8	0.736033		0	0.688704	h1	Supp5
ACHE_-_100494415.23-P2	ACHE	P2	GGCCCCCAGCCTGCTCCGAG	9	0.720947		0	0.716934	h1	Supp5
ACHE_-_100494326.23-P2	ACHE	P2	GCGTCACCAGGGTCCGGTCG	10	0.690014		0	0.680269	h1	Supp5
ACIN1_+_23564314.23-P1	ACIN1	P1	GAGTACCTCACGCAAGATGG	1	1.02307		0	1.03344	h3	Top5
ACIN1_-_23564284.23-P1	ACIN1	P1	GTCACCCGCAGCGCCTGAAG	2	0.893562		0	0.87312	h3	Top5
ACIN1_-_23564262.23-P1	ACIN1	P1	GTCCAGTGCGGCCTTCAGGT	3	0.852089		0	0.79344	h3	Top5
ACIN1_-_23563847.23-P1	ACIN1	P1	GCTCAGGCCAGCAACGCCGT	4	0.835348		0	0.518884	h3	Top5
ACIN1_-_23563913.23-P1	ACIN1	P1	GACAGATACAAACAAGGAGG	5	0.823863		0	0.553792	h3	Top5
ACIN1_+_23563962.23-P1	ACIN1	P1	GAGCGCGAGCCCAAATGGGA	6	0.809777		0	0.583434	h3	Supp5
ACIN1_-_23564062.23-P1	ACIN1	P1	GACCGTGCGCGCGGATCCAG	7	0.799651		0	0.710195	h3	Supp5
ACIN1_+_23564097.23-P1	ACIN1	P1	GCGGCGCAGGCGCAGTATCC	8	0.772648		0	0.750159	h3	Supp5
ACIN1_+_23564345.23-P1	ACIN1	P1	GGAAGATGCCCGAAGCCGTC	9	0.76128		0	0.721522	h3	Supp5
ACIN1_+_23563821.23-P1	ACIN1	P1	GGGCGTTGCTGGCCTGAGGG	10	0.752891		0	0.572096	h3	Supp5
ACIN1_-_23540756.23-P2	ACIN1	P2	GGATCAGCCGGAGACATGCA	1	0.978304		0	0.9464	h3	Top5
ACIN1_-_23540730.23-P2	ACIN1	P2	GCTCTATTGTATTGGCGGAG	2	0.859887		0	0.761951	h3	Top5
ACIN1_-_23540292.23-P2	ACIN1	P2	GAGGAAGACGAAGGGAGCTA	3	0.824124		0	0.542191	h3	Top5
ACIN1_-_23540722.23-P2	ACIN1	P2	GGTGGCTGGCTCTATTGTAT	4	0.785395		0	0.783372	h3	Top5
ACIN1_-_23540744.23-P2	ACIN1	P2	GCGGAGCGGCAGCGATCAGC	5	0.741793		0	0.738999	h3	Top5
ACIN1_+_23540370.23-P2	ACIN1	P2	GGGGATAAACAGCACTTCCA	6	0.719451		0	0.465243	h3	Supp5
ACIN1_-_23540315.23-P2	ACIN1	P2	GGGCGGGGAAAAGGCATACA	7	0.715081		0	0.356968	h3	Supp5
ACIN1_-_23540725.23-P2	ACIN1	P2	GGCTGGCTCTATTGTATTGG	8	0.706612		0	0.634353	h3	Supp5
ACIN1_+_23540783.23-P2	ACIN1	P2	GCTCCCCCATCCGCACACAC	9	0.665633		0	0.679399	h3	Supp5
ACIN1_-_23540802.23-P2	ACIN1	P2	GAGCCTGTGTGTGCGGATGG	10	0.633206		0	0.614845	h3	Supp5
ACKR2_-_42851020.23-P1P2	ACKR2	P1P2	Gtatgagctgctattgaaca	1	0.756448		0	0.72696	h6	Top5
ACKR2_-_42850976.23-P1P2	ACKR2	P1P2	Gtcctttcaggatacagtac	2	0.672232		0	0.689137	h6	Top5
ACKR2_+_42850956.23-P1P2	ACKR2	P1P2	Gtcccgtactgtatcctgaa	3	0.671107		0	0.597315	h6	Top5
ACKR2_-_42850992.23-P1P2	ACKR2	P1P2	Gtacgggatcctttctggaa	4	0.652076		0	0.572062	h6	Top5
ACKR2_-_42851479.23-P1P2	ACKR2	P1P2	Ggtatgacagatagacagga	5	0.643828		0	0.450307	h6	Top5
ACKR2_-_42851024.23-P1P2	ACKR2	P1P2	Gagctgctattgaacacggc	6	0.609416		0	0.519975	h6	Supp5
ACKR2_-_42850987.23-P1P2	ACKR2	P1P2	Gtacagtacgggatcctttc	7	0.601327		0	0.627613	h6	Supp5
ACKR2_-_42851475.23-P1P2	ACKR2	P1P2	Ggagggtatgacagatagac	8	0.5781		0	0.388576	h6	Supp5
ACKR2_-_42851391.23-P1P2	ACKR2	P1P2	Gtggggaagcttagaggttc	9	0.502156		0	0.227134	h6	Supp5
ACKR2_-_42851412.23-P1P2	ACKR2	P1P2	Ggtttctgtaatcagccttg	10	0.4499		0	0.285814	h6	Supp5
ACKR3_+_237478916.23-P1	ACKR3	P1	GTCCCCATGCCAAATTGGTC	1	0.640385		0	0.295991	h2	Top5
ACKR3_+_237478500.23-P1	ACKR3	P1	GTCCTGGCTGTGCTGTGCGC	2	0.637667		0	0.658153	h2	Top5
ACKR3_-_237478610.23-P1	ACKR3	P1	GGCAGCTCTGCTCGGAAAGA	3	0.629736		0	0.559982	h2	Top5
ACKR3_-_237478578.23-P1	ACKR3	P1	GcagcccGGAGGTAAGGAAA	4	0.628869		0	0.55539	h2	Top5
ACKR3_+_237478950.23-P1	ACKR3	P1	GAAGCAAAACAGGTAAACAG	5	0.628054		0	0.344233	h2	Top5
ACKR3_-_237478572.23-P1	ACKR3	P1	GcccagccagcccGGAGGTA	6	0.597973		0	0.554345	h2	Supp5
ACKR3_-_237478586.23-P1	ACKR3	P1	GAGGTAAGGAAACGGTGCTC	7	0.577987		0	0.442418	h2	Supp5
ACKR3_-_237478884.23-P1	ACKR3	P1	GTTTAAGCTCCAGTAAGCAG	8	0.566524		0	0.336816	h2	Supp5
ACKR3_-_237478929.23-P1	ACKR3	P1	GCCATTCTGCCTGACCAATT	9	0.558882		0	0.365385	h2	Supp5
ACKR3_-_237478615.23-P1	ACKR3	P1	GTCTGCTCGGAAAGAAGGCA	10	0.523381		0	0.568546	h2	Supp5
ACKR3_-_237476505.23-P2	ACKR3	P2	GGTGAGTGCGGAACAAGTCT	1	0.940353		0	0.943837	h2	Top5
ACKR3_+_237476822.23-P2	ACKR3	P2	GCCCGGTGGAAACACAGAGT	2	0.897885		0	0.603829	h2	Top5
ACKR3_-_237476493.23-P2	ACKR3	P2	GGCCCGGCCGTGCGTGAGTG	3	0.891482		0	0.788396	h2	Top5
ACKR3_+_237476473.23-P2	ACKR3	P2	GTCCGCACTCACGCACGGCC	4	0.886639		0	0.778105	h2	Top5
ACKR3_-_237476900.23-P2	ACKR3	P2	GAGGACAGGCCCCGGAGTCA	5	0.876133		0	0.549899	h2	Top5
ACKR3_+_237476736.23-P2	ACKR3	P2	GGGACAGGATGCTAACGTAG	6	0.811108		0	0.618669	h2	Supp5
ACKR3_+_237476887.23-P2	ACKR3	P2	GGGCTGTAGCCGTGACTCCG	7	0.739061		0	0.443513	h2	Supp5
ACKR3_-_237476457.23-P2	ACKR3	P2	GCCGGGGCCAGAATTCTCGC	8	0.739047		0	0.771057	h2	Supp5
ACKR3_+_237476442.23-P2	ACKR3	P2	GCAGGCGCCTGCGAGAATTC	9	0.714776		0	0.636586	h2	Supp5
ACKR3_-_237476881.23-P2	ACKR3	P2	GTGCGGAGCGCGTTCTCTGA	10	0.713576		0	0.426646	h2	Supp5
ACKR4_-_132316171.23-P1P2	ACKR4	P1P2	GTCTGCCGACTACAACAGGT	1	0.999491		0	0.965351	h6	Top5
ACKR4_-_132316167.23-P1P2	ACKR4	P1P2	GCCTCTCTGCCGACTACAAC	2	0.716959		0	0.783068	h6	Top5
ACKR4_-_132316525.23-P1P2	ACKR4	P1P2	GTGTCTATATATCTGCCGGA	3	0.481416		0	0.2336	h6	Top5
ACKR4_-_132316111.23-P1P2	ACKR4	P1P2	GAACAAAAGTAGCTGGAGTT	4	0.470109		0	0.459536	h6	Top5
ACKR4_+_132316377.23-P1P2	ACKR4	P1P2	GAAGTTTTACCGACAAGTAA	5	0.463567		0	0.557559	h6	Top5
ACKR4_+_132316216.23-P1P2	ACKR4	P1P2	GAGTAAATATACAAGATCTT	6	0.388241		0	0.516944	h6	Supp5
ACKR4_-_132316406.23-P1P2	ACKR4	P1P2	GTGTCGGTAAAACTTTGTTA	7	0.298948		0	0.38451	h6	Supp5
ACKR4_-_132316248.23-P1P2	ACKR4	P1P2	GGTATATTTACTTATATAGA	8	0.12827		0	0.208561	h6	Supp5
ACKR4_+_132316328.23-P1P2	ACKR4	P1P2	GATATTAAGATTTTCATTTA	9	0.0662698		0	0.158314	h6	Supp5
ACKR4_+_132316545.23-P1P2	ACKR4	P1P2	GGAGTAAAAAAGAGTAGAAA	10	0.565552		1	0.370883	h6	Supp5
ACLY_-_40075227.23-P1P2	ACLY	P1P2	GCCGGTAGCTTCCCGGGATC	1		1.54427	0	0.536261	h3	Top5
ACLY_-_40075090.23-P1P2	ACLY	P1P2	GCGGAGGCAGGAAGCTCCTA	2		0.967523	0	0.716765	h3	Top5
ACLY_+_40074807.23-P1P2	ACLY	P1P2	GGGCGCGCCTCACCCCTCCC	3	0.938064		0	0.631978	h3	Top5
ACLY_-_40074817.23-P1P2	ACLY	P1P2	GCGATAGCTGTGCCCGGGAG	4	0.934648		0	0.647253	h3	Top5
ACLY_+_40075121.23-P1P2	ACLY	P1P2	GCTTCGGCAGAGGTGAGCAC	5	0.915115		0	0.902071	h3	Top5
ACLY_-_40074750.23-P1P2	ACLY	P1P2	GCCGTCCCGGCATCCGATGG	6	0.847746		0	0.51641	h3	Supp5
ACLY_-_40075168.23-P1P2	ACLY	P1P2	GTGCGCGGCGCTTCTTCCAC	7	0.844093		0	0.784555	h3	Supp5
ACLY_-_40075221.23-P1P2	ACLY	P1P2	GCAGCAGCCGGTAGCTTCCC	8	0.833328		0	0.784939	h3	Supp5
ACLY_+_40074710.23-P1P2	ACLY	P1P2	GCGGGAAGTAGAGAAAGCGG	9	0.809992		0	0.540277	h3	Supp5
ACLY_-_40075192.23-P1P2	ACLY	P1P2	GCGACGAACCCCGCAAAATC	10	0.756365		0	0.650243	h3	Supp5
ACMSD_+_135596183.23-P1P2	ACMSD	P1P2	GGAGACCTTTGTGAAAACTG	1	0.692624		0	0.630503	h6	Top5
ACMSD_-_135596200.23-P1P2	ACMSD	P1P2	GAACTCCACAGTTTTCACAA	2	0.524937		0	0.585176	h6	Top5
ACMSD_-_135596123.23-P1P2	ACMSD	P1P2	GAATGGACCTAGACTGGGTT	3	0.455173		0	0.432562	h6	Top5
ACMSD_-_135596438.23-P1P2	ACMSD	P1P2	GGCGAGGGGGTTAAATCATT	4	0.445609		0	0.396149	h6	Top5
ACMSD_-_135596354.23-P1P2	ACMSD	P1P2	GTATTTCTGAAACTTCTCCA	5	0.421281		0	0.494791	h6	Top5
ACMSD_-_135596149.23-P1P2	ACMSD	P1P2	GCCTACTGACTGCTGCCTGA	6	0.4018		0	0.451787	h6	Supp5
ACMSD_-_135596315.23-P1P2	ACMSD	P1P2	GCCAGATCTAAAAAAGGTAA	7	0.399783		0	0.325524	h6	Supp5
ACMSD_+_135596266.23-P1P2	ACMSD	P1P2	GTTTTGGTAGAATATGACTA	8	0.393675		0	0.419829	h6	Supp5
ACMSD_-_135596118.23-P1P2	ACMSD	P1P2	GGTTCTAATGGACCTAGACT	9	0.364591		0	0.326642	h6	Supp5
ACMSD_-_135596683.23-P1P2	ACMSD	P1P2	GAGTAGAAGACCATTAAAAA	10	0.360121		0	0.253981	h6	Supp5
ACN9_-_96747046.23-P1P2	ACN9	P1P2	GGTGGGGCGCTATGCCGGGG	1	0.880791		0	0.883264	h4	Top5
ACN9_+_96747240.23-P1P2	ACN9	P1P2	GGGACACCGAGGAACCCCAA	2	0.868669		0	0.817388	h4	Top5
ACN9_+_96747104.23-P1P2	ACN9	P1P2	GCCAGGGATTTGAGGTCCGG	3	0.828354		0	0.740839	h4	Top5
ACN9_-_96747065.23-P1P2	ACN9	P1P2	GCGGCACGTTTCTCGAGTCC	4	0.82728		0	0.821489	h4	Top5
ACN9_+_96747363.23-P1P2	ACN9	P1P2	GGCTCTAGTGAGAAACCCGT	5	0.826416		0	0.627379	h4	Top5
ACN9_-_96747455.23-P1P2	ACN9	P1P2	GGCAGATGCCAGGTGCTCAA	6	0.822265		0	0.574269	h4	Supp5
ACN9_+_96747061.23-P1P2	ACN9	P1P2	GGACGCGCTTGTACAATGCC	7	0.820173		0	0.890776	h4	Supp5
ACN9_+_96747221.23-P1P2	ACN9	P1P2	GAGGTCTTGGGCAAAGAGAA	8	0.818496		0	0.696644	h4	Supp5
ACN9_+_96747038.23-P1P2	ACN9	P1P2	GCTCGAGAAACGTGCCGCCC	9	0.808926		0	0.767075	h4	Supp5
ACN9_-_96747019.23-P1P2	ACN9	P1P2	GTCTGCGCAGGCGCAGTCGG	10	0.795232		0	0.754334	h4	Supp5
ACO1_+_32384680.23-P1P2	ACO1	P1P2	GGCGAACCTGACCCAAGCAG	1	1.02914		0	0.944208	h3	Top5
ACO1_-_32384733.23-P1P2	ACO1	P1P2	GAGCCCCGCCGTGCAGTCGG	2	0.95666		0	0.889541	h3	Top5
ACO1_-_32385047.23-P1P2	ACO1	P1P2	GAGGGTGTGCGGCCAGTCCT	3	0.909343		0	0.628816	h3	Top5
ACO1_-_32385064.23-P1P2	ACO1	P1P2	GCTGGGAGTCCTAACCCCGA	4	0.89699		0	0.58992	h3	Top5
ACO1_+_32385057.23-P1P2	ACO1	P1P2	GGTGCGGGCCTCACACCCTC	5	0.880361		0	0.524547	h3	Top5
ACO1_-_32384671.23-P1P2	ACO1	P1P2	GCTGGAACCGCGCAGCGCAC	6	0.860537		0	0.829583	h3	Supp5
ACO1_+_32384714.23-P1P2	ACO1	P1P2	GCACCTCCGACTGCACGGCG	7	0.845031		0	0.813663	h3	Supp5
ACO1_-_32384889.23-P1P2	ACO1	P1P2	GGAGGCTGAGAGGAGAATCG	8	0.842614		0	0.790933	h3	Supp5
ACO1_-_32385115.23-P1P2	ACO1	P1P2	GAGGCCCGGCTGGCTGGATA	9	0.841083		0	0.496747	h3	Supp5
ACO1_-_32384696.23-P1P2	ACO1	P1P2	GGCGTCCCGCTGCTTGGGTC	10	0.735025		0	0.686491	h3	Supp5
ACO2_-_41865534.23-P1P2	ACO2	P1P2	GTGAGGACAAGGTGACTAGG	1	0.938123		0	0.594498	h2	Top5
ACO2_+_41865228.23-P1P2	ACO2	P1P2	GCAGCCGCCGGCACAGTAGG	2	0.909594		0	0.836978	h2	Top5
ACO2_+_41865345.23-P1P2	ACO2	P1P2	GCCGGGGACGCCTTGACCTA	3	0.893621		0	0.798254	h2	Top5
ACO2_+_41865203.23-P1P2	ACO2	P1P2	GCCCGCCCCCGTGAACCCAG	4	0.839552		0	0.780721	h2	Top5
ACO2_-_41865209.23-P1P2	ACO2	P1P2	GGAGCGAGCTCAGGGACCTC	5	0.790405		0	0.701349	h2	Top5
ACO2_-_41865573.23-P1P2	ACO2	P1P2	GCTTCTAGGCCCAGTTCCTG	6	0.777137		0	0.465573	h2	Supp5
ACO2_+_41865484.23-P1P2	ACO2	P1P2	GGAATGGAAACACACCCCAC	7	0.763221		0	0.505108	h2	Supp5
ACO2_+_41865560.23-P1P2	ACO2	P1P2	GAAGTGAGGCCTCAGGAACT	8	0.759406		0	0.4614	h2	Supp5
ACO2_-_41865357.23-P1P2	ACO2	P1P2	GTCTCTGGTGCCCTAGGTCA	9	0.743813		0	0.698831	h2	Supp5
ACO2_+_41865231.23-P1P2	ACO2	P1P2	GCCACAGCCGCCGGCACAGT	10	0.717579		0	0.629217	h2	Supp5
ACOT1_-_74004062.23-P1P2	ACOT1	P1P2	GCAGCCCGAGAGGAAGAGTT	1	1.03995		0	1.00305	h4	Top5
ACOT1_-_74004076.23-P1P2	ACOT1	P1P2	GGAGTTGGGCAGAGTTGCAG	2	0.763102		0	0.79475	h4	Top5
ACOT1_+_74004100.23-P1P2	ACOT1	P1P2	GAGCAGGAACCCAAATAATC	3	0.524735		0	0.497108	h4	Top5
ACOT1_+_74003843.23-P1P2	ACOT1	P1P2	GGCTTGCTGGCTCGCGGAAT	4	0.519933		0	0.48589	h4	Top5
ACOT1_+_74003818.23-P1P2	ACOT1	P1P2	GGGCCAGGACTGGTTCgtcc	5	0.465244		0	0.403454	h4	Top5
ACOT1_-_74004113.23-P1P2	ACOT1	P1P2	GCAGTTTGGCCGGATTATTT	6	0.409574		0	0.472121	h4	Supp5
ACOT1_+_74003838.23-P1P2	ACOT1	P1P2	GCTGGCTCGCGGAATGGGCT	7	0.35999		0	0.375441	h4	Supp5
ACOT1_-_74004496.23-P1P2	ACOT1	P1P2	GGCGGCTGCTGTGCCGGGTG	8	0.606154		1	0.374659	h4	Supp5
ACOT1_-_74004524.23-P1P2	ACOT1	P1P2	GCGCTACTTCCTCCCGCCCG	9	0.383252		1	0.188085	h4	Supp5
ACOT1_-_74004103.23-P1P2	ACOT1	P1P2	GACAGCTGAGGCAGTTTGGC	10	0.315146		1	0.330947	h4	Supp5
ACOT11_-_55013950.23-P1	ACOT11	P1	GGTGACCAGCTTGTGTCTCT	1	0.704436		0	0.748318	h4	Top5
ACOT11_+_55013888.23-P1	ACOT11	P1	GGACTCCAAATGAAGCCTGT	2	0.673445		0	0.602758	h4	Top5
ACOT11_+_55013970.23-P1	ACOT11	P1	GTCTGGATCATCGCGCCGGG	3	0.664874		0	0.604909	h4	Top5
ACOT11_+_55013964.23-P1	ACOT11	P1	GTCATCGCGCCGGGTGGCCG	4	0.662322		0	0.625271	h4	Top5
ACOT11_-_55014234.23-P1	ACOT11	P1	GGGGCTGTCAGATCCCCCAC	5	0.660553		0	0.60297	h4	Top5
ACOT11_-_55013905.23-P1	ACOT11	P1	GGAGGCCCACAGGCTTCATT	6	0.654899		0	0.650884	h4	Supp5
ACOT11_+_55014110.23-P1	ACOT11	P1	GATGGCCCGTGGAGAGTGTG	7	0.647701		0	0.632083	h4	Supp5
ACOT11_-_55014024.23-P1	ACOT11	P1	GCACCTGCGACGGGTATGGA	8	0.62564		0	0.569697	h4	Supp5
ACOT11_-_55014292.23-P1	ACOT11	P1	GCGGCCTCTGGAATTCTATT	9	0.616983		0	0.387334	h4	Supp5
ACOT11_-_55014173.23-P1	ACOT11	P1	GGAGAAATCGCAGAACCCCT	10	0.616717		0	0.581255	h4	Supp5
ACOT11_+_55007947.23-P2	ACOT11	P2	GCTGCGGGCAGGCTGAAGGG	1	0.997226		0	0.943659	h4	Top5
ACOT11_-_55008004.23-P2	ACOT11	P2	GCTGGGCTCGGGGACCTCGG	2	0.989972		0	1.0565	h4	Top5
ACOT11_-_55008376.23-P2	ACOT11	P2	GTGGCTCCGGAGAAGACCTG	3	0.960967		0	0.702848	h4	Top5
ACOT11_+_55007963.23-P2	ACOT11	P2	GAGCCAGAGGCGGGAAGCTG	4	0.918272		0	0.970417	h4	Top5
ACOT11_+_55008406.23-P2	ACOT11	P2	GTCCGCAAATGAGTCAGCAG	5	0.869722		0	0.582566	h4	Top5
ACOT11_+_55008184.23-P2	ACOT11	P2	GGGTACAGGCTGATCTCCCC	6	0.818314		0	0.765995	h4	Supp5
ACOT11_-_55008399.23-P2	ACOT11	P2	GCGCAAGACTCAGAGGCCAG	7	0.813261		0	0.514698	h4	Supp5
ACOT11_-_55008353.23-P2	ACOT11	P2	GCTGGCCCGGCGCGCCGCAG	8	0.794146		0	0.533354	h4	Supp5
ACOT11_+_55007958.23-P2	ACOT11	P2	GGAGGCGGGAAGCTGCGGGC	9	0.791108		0	0.782573	h4	Supp5
ACOT11_+_55008024.23-P2	ACOT11	P2	GCGTCCGGGGAGCGAGTCCG	10	0.756853		0	0.846096	h4	Supp5
ACOT12_+_80689672.23-P1P2	ACOT12	P1P2	GCCTGCGCAGCCAGGGATAG	1	0.757849		0	0.703915	h4	Top5
ACOT12_-_80689574.23-P1P2	ACOT12	P1P2	GAACCCCGCAGAAGCTCTCT	2	0.742589		0	0.557851	h4	Top5
ACOT12_+_80689929.23-P1P2	ACOT12	P1P2	GAGCGCTCTCGCCCTGGCCA	3	0.721489		0	0.698673	h4	Top5
ACOT12_+_80689628.23-P1P2	ACOT12	P1P2	GTGGGCATGGCCGAGACCGG	4	0.710384		0	0.574747	h4	Top5
ACOT12_-_80689897.23-P1P2	ACOT12	P1P2	GGTGCGCCGGCTGGATGGCT	5	0.676855		0	0.734094	h4	Top5
ACOT12_+_80689961.23-P1P2	ACOT12	P1P2	GGGGCATGGTGGGGTGTCGG	6	0.672357		0	0.624369	h4	Supp5
ACOT12_+_80689507.23-P1P2	ACOT12	P1P2	GTGTTGTTGAGctctctccc	7	0.67208		0	0.322078	h4	Supp5
ACOT12_+_80689920.23-P1P2	ACOT12	P1P2	GGCCCTGGCCATGGAGCGGC	8	0.670117		0	0.669561	h4	Supp5
ACOT12_+_80689555.23-P1P2	ACOT12	P1P2	GAGCCCAGAGAGCTTCTGCG	9	0.6566		0	0.419896	h4	Supp5
ACOT12_-_80689916.23-P1P2	ACOT12	P1P2	GTGGCTCATGACCACCTCGC	10	0.652836		0	0.697303	h4	Supp5
ACOT13_-_24667371.23-P1P2	ACOT13	P1P2	GCGGCCTCTTGCGCTCCTAG	1	0.895523		0	0.845005	h1	Top5
ACOT13_+_24667341.23-P1P2	ACOT13	P1P2	GGCGCAAGAGGCCGGGAGTC	2	0.797573		0	0.722689	h1	Top5
ACOT13_-_24667329.23-P1P2	ACOT13	P1P2	GAGCAAATCGCGGACCACCG	3	0.785569		0	0.75201	h1	Top5
ACOT13_-_24667473.23-P1P2	ACOT13	P1P2	GGTTCTTGCGCAAAGCCCAA	4	0.676941		0	0.535444	h1	Top5
ACOT13_-_24667386.23-P1P2	ACOT13	P1P2	GCTAGGGGCGGAGAAGGGTG	5	0.660683		0	0.678063	h1	Top5
ACOT13_-_24667374.23-P1P2	ACOT13	P1P2	GCCTCTTGCGCTCCTAGGGG	6	0.651046		0	0.674681	h1	Supp5
ACOT13_-_24667530.23-P1P2	ACOT13	P1P2	GTCTCTGCGGGAGGTGATAA	7	0.644578		0	0.587224	h1	Supp5
ACOT13_-_24667290.23-P1P2	ACOT13	P1P2	GCATGCGCGCTTCGTCACAA	8	0.639085		0	0.546993	h1	Supp5
ACOT13_-_24667815.23-P1P2	ACOT13	P1P2	GACTCGTGGAGACAGTTCCA	9	0.581175		0	0.396771	h1	Supp5
ACOT13_+_24667625.23-P1P2	ACOT13	P1P2	GCTCACAACGGCACCAAGCA	10	0.555866		0	0.428718	h1	Supp5
ACOT2_+_74035740.23-P1P2	ACOT2	P1P2	GTCAGAAGCTTGCTGGCCTG	1		1.81866	0	0.280849	h3	Top5
ACOT2_-_74036051.23-P1P2	ACOT2	P1P2	GAGCGTCCCGGCTGTACCAA	2	0.815466		0	0.823961	h3	Top5
ACOT2_+_74035970.23-P1P2	ACOT2	P1P2	GCCTGAGAACAACTGAATGG	3	0.81233		0	0.684051	h3	Top5
ACOT2_-_74036501.23-P1P2	ACOT2	P1P2	GGCGGCTGCTGTGCCAGACG	4	0.766887		0	0.498062	h3	Top5
ACOT2_+_74036024.23-P1P2	ACOT2	P1P2	GGTACAGCCGGGACGCTCGA	5	0.735437		0	0.791088	h3	Top5
ACOT2_+_74036035.23-P1P2	ACOT2	P1P2	GAGGCTCCATTGGTACAGCC	6	0.666344		0	0.71435	h3	Supp5
ACOT2_+_74036054.23-P1P2	ACOT2	P1P2	GGAACTGCGCCGAACTCTTC	7	0.6438		0	0.684283	h3	Supp5
ACOT2_-_74036039.23-P1P2	ACOT2	P1P2	GTGCTGTCCTTCGAGCGTCC	8	0.612585		0	0.627765	h3	Supp5
ACOT2_-_74036080.23-P1P2	ACOT2	P1P2	GAGAGTTCGGCGCAGTTCCT	9	0.597679		0	0.610274	h3	Supp5
ACOT2_-_74036118.23-P1P2	ACOT2	P1P2	GCAGGTTGGTCAGATCATTA	10	0.550712		0	0.56906	h3	Supp5
ACOT4_+_74058647.23-P1P2	ACOT4	P1P2	GTGACATCTTGGAGCCGGAG	1		2.38208	0	0.545585	h3	Top5
ACOT4_+_74058635.23-P1P2	ACOT4	P1P2	GGCCGGAGCGGGGAATTCAA	2	0.81061		0	0.823439	h3	Top5
ACOT4_-_74059268.23-P1P2	ACOT4	P1P2	GGCCACTCTACCAAAATAGA	3	0.796402		0	0.499448	h3	Top5
ACOT4_+_74058910.23-P1P2	ACOT4	P1P2	GAAAGGCTTCTCGGGTTCCA	4	0.745265		0	0.6694	h3	Top5
ACOT4_+_74058918.23-P1P2	ACOT4	P1P2	GAGCGCCAAAAAGGCTTCTC	5	0.704663		0	0.603237	h3	Top5
ACOT4_-_74059158.23-P1P2	ACOT4	P1P2	GCGGGTGGTGTGAGCGTCAG	6	0.685655		0	0.620524	h3	Supp5
ACOT4_+_74058687.23-P1P2	ACOT4	P1P2	GTCCAGCAGCAGCGGCCTGG	7	0.655728		0	0.638087	h3	Supp5
ACOT4_+_74059053.23-P1P2	ACOT4	P1P2	GACTGGCGCCGCACCCCTGG	8	0.64582		0	0.611921	h3	Supp5
ACOT4_+_74058581.23-P1P2	ACOT4	P1P2	GAGCGCGCCGAATGTCCGGA	9	0.637684		0	0.510632	h3	Supp5
ACOT4_+_74059070.23-P1P2	ACOT4	P1P2	GCCGGCCCGCTCGCACCGAC	10	0.622355		0	0.498642	h3	Supp5
ACOT6_-_74078059.23-P1P2	ACOT6	P1P2	GccttcctgccACAAACCAT	1	0.706777		0	0.449638	h2	Top5
ACOT6_+_74077704.23-P1P2	ACOT6	P1P2	Gacagaagcctaagaatcat	2	0.700873		0	0.696646	h2	Top5
ACOT6_-_74077984.23-P1P2	ACOT6	P1P2	Ggttgggtttggccaaagag	3	0.666386		0	0.446238	h2	Top5
ACOT6_+_74078053.23-P1P2	ACOT6	P1P2	GCTTTTTTAGAAGGAACCTA	4	0.602977		0	0.350758	h2	Top5
ACOT6_+_74077926.23-P1P2	ACOT6	P1P2	GAGCTGGGAACATAGCAGGG	5	0.589377		0	0.546079	h2	Top5
ACOT6_+_74078097.23-P1P2	ACOT6	P1P2	GATCTGAAGGTTCAAGGGAA	6	0.57415		0	0.22926	h2	Supp5
ACOT6_+_74078110.23-P1P2	ACOT6	P1P2	GTGTAGAACCCTGAATCTGA	7	0.566127		0	0.21645	h2	Supp5
ACOT6_-_74077642.23-P1P2	ACOT6	P1P2	Gagggcagctgcagtgcaag	8	0.499734		0	0.497432	h2	Supp5
ACOT6_-_74078124.23-P1P2	ACOT6	P1P2	GCCTTGAACCTTCAGATTCA	9	0.446836		0	0.121377	h2	Supp5
ACOT6_-_74077963.23-P1P2	ACOT6	P1P2	GCCAGCTAGGTTGAGCTGTG	10	0.434131		0	0.332609	h2	Supp5
ACOT7_-_6453406.23-P1P2	ACOT7	P1P2	GGCGGCGGGCGGCTGCAGAA	1	0.8439		0	0.851023	h3	Top5
ACOT7_-_6453369.23-P1P2	ACOT7	P1P2	GGTCTGGGCCCGACATGCTG	2	0.820194		0	0.806989	h3	Top5
ACOT7_+_6453356.23-P1P2	ACOT7	P1P2	GGCCGCAGCCCCCAGCATGT	3	0.820129		0	0.698985	h3	Top5
ACOT7_-_6453388.23-P1P2	ACOT7	P1P2	GGGGGCTGCGGCGGCGGATG	4	0.800073		0	0.667331	h3	Top5
ACOT7_-_6453334.23-P1P2	ACOT7	P1P2	GTACCGGCAGATCTGGATGG	5	0.785301		0	0.737547	h3	Top5
ACOT7_-_6453354.23-P1P2	ACOT7	P1P2	GGGACGGCGTCTCGACGTCT	6	0.769272		0	0.667608	h3	Supp5
ACOT7_-_6453209.23-P1P2	ACOT7	P1P2	GAGGCCGTGCGGGGAATCGG	7	0.720877		0	0.671764	h3	Supp5
ACOT7_-_6453466.23-P1P2	ACOT7	P1P2	GCCGGGCCGCGCCATAAAGG	8	0.674342		0	0.664358	h3	Supp5
ACOT7_-_6453318.23-P1P2	ACOT7	P1P2	GCGCGCGGGCCCTCTCTTAC	9	0.649612		0	0.615457	h3	Supp5
ACOT7_-_6453331.23-P1P2	ACOT7	P1P2	GTCTTACCGGCAGATCTGGA	10	0.646198		0	0.653396	h3	Supp5
ACOT8_-_44486001.23-P1P2	ACOT8	P1P2	GACCCGCTCCGCGGAAGACG	1	0.946985		0	0.987167	h3	Top5
ACOT8_+_44486016.23-P1P2	ACOT8	P1P2	GGCAATCTGCCGGAAGAGTC	2	0.892042		0	0.851998	h3	Top5
ACOT8_-_44485992.23-P1P2	ACOT8	P1P2	GGCCCTGCACACCCGCTCCG	3	0.864621		0	0.927927	h3	Top5
ACOT8_-_44485597.23-P1P2	ACOT8	P1P2	Gctgccgagcagggtctctc	4	0.840169		0	0.574431	h3	Top5
ACOT8_+_44485553.23-P1P2	ACOT8	P1P2	Gctgccctaagccttcacgg	5	0.810842		0	0.511978	h3	Top5
ACOT8_+_44486037.23-P1P2	ACOT8	P1P2	GAGGAGACTTCCGGTTACTA	6	0.784787		0	0.704384	h3	Supp5
ACOT8_-_44485808.23-P1P2	ACOT8	P1P2	GCCCTAAAGGAGGGGATGCT	7	0.765049		0	0.751865	h3	Supp5
ACOT8_+_44485579.23-P1P2	ACOT8	P1P2	GTgacctgagagaccctgct	8	0.740442		0	0.463072	h3	Supp5
ACOT8_+_44485987.23-P1P2	ACOT8	P1P2	GTATGTCTCCGCGTCTTCCG	9	0.735122		0	0.684181	h3	Supp5
ACOT8_-_44485644.23-P1P2	ACOT8	P1P2	GCAGACCTCGCAGCGCGGAG	10	0.701346		0	0.460131	h3	Supp5
ACOT9_-_23761316.23-P1P2	ACOT9	P1P2	GGGCCCCGCGCGCTAGTCGG	1	0.988491		0	0.858379	h4	Top5
ACOT9_+_23761360.23-P1P2	ACOT9	P1P2	GCCCGGGCTGTCCTCAGCAA	2	0.918431		0	0.880067	h4	Top5
ACOT9_+_23761133.23-P1P2	ACOT9	P1P2	GGAAGAAGTGGGCCACGCAT	3	0.856613		0	0.740407	h4	Top5
ACOT9_+_23761350.23-P1P2	ACOT9	P1P2	GCCTCAGCAAGGGCGCGGTC	4	0.838097		0	0.76169	h4	Top5
ACOT9_-_23761394.23-P1P2	ACOT9	P1P2	GCAGCCCGGGAGCCGGACAG	5	0.837062		0	0.773229	h4	Top5
ACOT9_+_23761144.23-P1P2	ACOT9	P1P2	GTGGCCCCGGCGGAAGAAGT	6	0.833899		0	0.720805	h4	Supp5
ACOT9_-_23760942.23-P1P2	ACOT9	P1P2	GGCGGCTACCAACCACACCC	7	0.797101		0	0.497294	h4	Supp5
ACOT9_-_23761296.23-P1P2	ACOT9	P1P2	GGTGCGCGCGATGGAGAACC	8	0.753754		0	0.680404	h4	Supp5
ACOT9_+_23761355.23-P1P2	ACOT9	P1P2	GGCTGTCCTCAGCAAGGGCG	9	0.746514		0	0.698178	h4	Supp5
ACOT9_-_23761181.23-P1P2	ACOT9	P1P2	GGGGCCAGCCCGAAGCTCTA	10	0.730039		0	0.702975	h4	Supp5
ACOX1_+_73975227.23-P1P2	ACOX1	P1P2	GCTGCCTCCTAGGGTCCGGC	1		1.36901	0	0.681774	h1	Top5
ACOX1_-_73975169.23-P1P2	ACOX1	P1P2	GGTTCATGGCGACGACCAGC	2		0.845921	0	0.539969	h1	Top5
ACOX1_-_73975196.23-P1P2	ACOX1	P1P2	GAAGTAAGCACCGACCGAGG	3	1.02556		0	1.04681	h1	Top5
ACOX1_-_73975245.23-P1P2	ACOX1	P1P2	GGCGCCGGCCGGACCCTAGG	4	0.978787		0	0.996779	h1	Top5
ACOX1_-_73975193.23-P1P2	ACOX1	P1P2	GGCGAAGTAAGCACCGACCG	5	0.886199		0	0.845636	h1	Top5
ACOX1_-_73974792.23-P1P2	ACOX1	P1P2	GTCTCTGAAAGGGGGTTAAA	6	0.824445		0	0.447774	h1	Supp5
ACOX1_+_73975249.23-P1P2	ACOX1	P1P2	GGGGGACTTGCGCCGTCCTG	7	0.58256	0.759678	0	0.534611	h1	Supp5
ACOX1_+_73975184.23-P1P2	ACOX1	P1P2	GTTGTCACTGCCACCTCGGT	8	0.768195		0	0.792038	h1	Supp5
ACOX1_-_73974876.23-P1P2	ACOX1	P1P2	GAGAGTCGCGGACACACCTG	9	0.746735		0	0.575835	h1	Supp5
ACOX1_+_73974830.23-P1P2	ACOX1	P1P2	GGCCTATTGTGATTCAGGGA	10	0.717378		0	0.463244	h1	Supp5
ACOX2_+_58522893.23-P1	ACOX2	P1	GAGGCTGCGGCCTACAGCCG	1	0.947026		0	0.982841	h4	Top5
ACOX2_+_58522860.23-P1	ACOX2	P1	GCGGCCTACAGTGCGGACAC	2	0.844926		0	0.819536	h4	Top5
ACOX2_+_58522520.23-P1	ACOX2	P1	Gggaggacagggaatgccgg	3	0.828176		0	0.616242	h4	Top5
ACOX2_+_58522888.23-P1	ACOX2	P1	GGCGGCCTACAGCCGGGGAG	4	0.752506		0	0.837809	h4	Top5
ACOX2_+_58522852.23-P1	ACOX2	P1	GAGTGCGGACACAGGACAGA	5	0.751076		0	0.830403	h4	Top5
ACOX2_-_58522905.23-P1	ACOX2	P1	GCTGGCCTCTCCCCGGCTGT	6	0.713509		0	0.712092	h4	Supp5
ACOX2_-_58522790.23-P1	ACOX2	P1	GGCGGACAGGGTCATCATGG	7	0.690305		0	0.64102	h4	Supp5
ACOX2_+_58522495.23-P1	ACOX2	P1	Ggggcttggggttttaaaga	8	0.656562		0	0.409323	h4	Supp5
ACOX2_-_58522878.23-P1	ACOX2	P1	GTGTCCTGTGTCCGCACTGT	9	0.625588		0	0.70719	h4	Supp5
ACOX2_+_58522693.23-P1	ACOX2	P1	Gggccctgcactaagtgtta	10	0.616858		0	0.52669	h4	Supp5
ACOX2_-_58512043.23-P2	ACOX2	P2	GtggtggcctagaAGTGGAT	1	0.922635		0	0.578162	h4	Top5
ACOX2_-_58512435.23-P2	ACOX2	P2	GTTAGGGGGCCTCCACCATA	2	0.861525		0	0.84168	h4	Top5
ACOX2_+_58512428.23-P2	ACOX2	P2	GTGCACAGGGTTGGTCCCTA	3	0.839408		0	0.844754	h4	Top5
ACOX2_-_58512038.23-P2	ACOX2	P2	GgaggatggtggcctagaAG	4	0.838431		0	0.537038	h4	Top5
ACOX2_+_58512441.23-P2	ACOX2	P2	GGCTCAGTAAGTGGTGCACA	5	0.792223		0	0.717354	h4	Top5
ACOX2_-_58512157.23-P2	ACOX2	P2	GAAGCTTGGTGGGTCCCCAA	6	0.746801		0	0.648721	h4	Supp5
ACOX2_+_58512259.23-P2	ACOX2	P2	GCTGAGTGGCCTGCCATCAC	7	0.730479		0	0.634883	h4	Supp5
ACOX2_-_58512058.23-P2	ACOX2	P2	GGGATAGGTTAGTCATACTG	8	0.726562		0	0.514096	h4	Supp5
ACOX2_+_58512291.23-P2	ACOX2	P2	GGCAGGGCCTGTGGCGGACA	9	0.723257		0	0.663677	h4	Supp5
ACOX2_-_58512421.23-P2	ACOX2	P2	GGGGGTTGGGCGGTGTTAGG	10	0.721377		0	0.609798	h4	Supp5
ACOX3_-_8430129.23-P1	ACOX3	P1	GCGCGACCGACTCGGAGTAC	1	0.935036		0	0.893627	h4	Top5
ACOX3_-_8430094.23-P1	ACOX3	P1	GTCACCCAGCAGGCGCTCAG	2	0.873921		0	0.834856	h4	Top5
ACOX3_+_8430113.23-P1	ACOX3	P1	GTAGTCCCAGTACTCCGAGT	3	0.867944		0	0.899068	h4	Top5
ACOX3_+_8430140.23-P1	ACOX3	P1	GCAGAGACAGCTGCGCTGTG	4	0.799944		0	0.757702	h4	Top5
ACOX3_-_8430121.23-P1	ACOX3	P1	GTGTCGGCCCGCGACCGACT	5	0.797552		0	0.767641	h4	Top5
ACOX3_-_8429711.23-P1	ACOX3	P1	GTGCCCAGGGTCTACCGTCT	6	0.732913		0	0.506361	h4	Supp5
ACOX3_+_8430181.23-P1	ACOX3	P1	GCGGAGGCCGAGAGGCGTGG	7	0.721992		0	0.685187	h4	Supp5
ACOX3_+_8429824.23-P1	ACOX3	P1	GTAGGCAGCTGTTCACGAAA	8	0.669837		0	0.497423	h4	Supp5
ACOX3_+_8430200.23-P1	ACOX3	P1	GGCCCCGCCCATGGGACGGA	9	0.653085		0	0.56912	h4	Supp5
ACOX3_+_8430042.23-P1	ACOX3	P1	GTGCAGAGCAGCGAGGACCG	10	0.632776		0	0.548653	h4	Supp5
ACOX3_-_8442435.23-P2	ACOX3	P2	GAGCAGGAAAGGATCTCCAG	1	1.06986		0	0.897957	h4	Top5
ACOX3_+_8442373.23-P2	ACOX3	P2	GGTTGAACTGTGGAGTGTGT	2	0.880833		0	0.761784	h4	Top5
ACOX3_+_8442383.23-P2	ACOX3	P2	GCCTGGCAGGGGTTGAACTG	3	0.841494		0	0.829385	h4	Top5
ACOX3_-_8442419.23-P2	ACOX3	P2	GTGCCAGGGAAACCAAAAGC	4	0.771594		0	0.700279	h4	Top5
ACOX3_+_8442467.23-P2	ACOX3	P2	GCGGCGCGTTGACGTCATGG	5	0.728578		0	0.629745	h4	Top5
ACOX3_+_8442240.23-P2	ACOX3	P2	GTGATTACCGATAAAAGTCA	6	0.633508		0	0.61836	h4	Supp5
ACOX3_+_8442429.23-P2	ACOX3	P2	GGAAATGAGAATGGCGCCGC	7	0.568387		0	0.548528	h4	Supp5
ACOX3_-_8442139.23-P2	ACOX3	P2	GGCTGCACTCAGACTTAGGA	8	0.559477		0	0.459447	h4	Supp5
ACOX3_-_8442145.23-P2	ACOX3	P2	GCTCAGACTTAGGAAGGCAC	9	0.53363		0	0.435685	h4	Supp5
ACOX3_+_8442463.23-P2	ACOX3	P2	GGCGTTGACGTCATGGAGGC	10	0.528278		0	0.457344	h4	Supp5
ACOXL_+_111490271.23-P1P2	ACOXL	P1P2	GGAAGTCGCCGTCCAGGTAG	1	0.932211		0	0.886242	h4	Top5
ACOXL_+_111490595.23-P1P2	ACOXL	P1P2	GTGCACCCGACTCTTCGTGG	2	0.885116		0	0.586377	h4	Top5
ACOXL_+_111490547.23-P1P2	ACOXL	P1P2	GCTCAGGGGGCCGAAGAGGT	3	0.845264		0	0.595032	h4	Top5
ACOXL_+_111490560.23-P1P2	ACOXL	P1P2	GGGAGAGGGCACCTCTCAGG	4	0.826189		0	0.503421	h4	Top5
ACOXL_-_111490612.23-P1P2	ACOXL	P1P2	GCCCTCCCCCACGAAGAGTC	5	0.81861		0	0.49877	h4	Top5
ACOXL_+_111490261.23-P1P2	ACOXL	P1P2	GTCCAGGTAGCGGTGCAGGG	6	0.814294		0	0.816084	h4	Supp5
ACOXL_-_111490664.23-P1P2	ACOXL	P1P2	GGGTGTCTACGAAGACCGTG	7	0.800692		0	0.546734	h4	Supp5
ACOXL_-_111490250.23-P1P2	ACOXL	P1P2	GGCAGCCGGCGCCGGGTCTG	8	0.736887		0	0.766867	h4	Supp5
ACOXL_+_111490544.23-P1P2	ACOXL	P1P2	GAGGGGGCCGAAGAGGTCGG	9	0.718181		0	0.534191	h4	Supp5
ACOXL_+_111490383.23-P1P2	ACOXL	P1P2	GACACGCTCGGCGGCTTCGG	10	0.711082		0	0.646909	h4	Supp5
ACP1_-_264970.23-P1P2	ACP1	P1P2	GTCTGCGCGCGGGAAGATGG	1	1.13442		0	1.0813	h1	Top5
ACP1_-_264967.23-P1P2	ACP1	P1P2	GGCCTCTGCGCGCGGGAAGA	2	0.955452		0	0.933809	h1	Top5
ACP1_-_265107.23-P1P2	ACP1	P1P2	GCGGCCTAGGAACCATGAGG	3	0.822881		0	0.747884	h1	Top5
ACP1_+_265303.23-P1P2	ACP1	P1P2	GCCATTGGAGGGGAACGAGA	4	0.819741		0	0.559754	h1	Top5
ACP1_+_264980.23-P1P2	ACP1	P1P2	GCACACAAACAGCACGGACT	5	0.811929		0	0.741384	h1	Top5
ACP1_-_264976.23-P1P2	ACP1	P1P2	GCGCGGGAAGATGGCGGAAC	6	0.802235		0	0.816055	h1	Supp5
ACP1_-_265360.23-P1P2	ACP1	P1P2	GGGAGGTTGTCGGACTGATG	7	0.746788		0	0.390616	h1	Supp5
ACP1_-_265335.23-P1P2	ACP1	P1P2	GCCCTCCAATGGGCCCAGGT	8	0.744019		0	0.478149	h1	Supp5
ACP1_-_265135.23-P1P2	ACP1	P1P2	GCCAGGGACTGGGAGGCCTA	9	0.703381		0	0.665577	h1	Supp5
ACP1_-_264936.23-P1P2	ACP1	P1P2	GGTCGGCGTGCGGAACGCCG	10	0.697322		0	0.630826	h1	Supp5
ACP2_+_47270320.23-P1P2	ACP2	P1P2	GTGATGGCGGGCAAGCGGTC	1	0.927532		0	0.761539	h1	Top5
ACP2_+_47270332.23-P1P2	ACP2	P1P2	GAGATTACAACGGTGATGGC	2	0.926723		0	0.874341	h1	Top5
ACP2_-_47269958.23-P1P2	ACP2	P1P2	GTATGTGGTGGGGACAACTG	3	0.895258		0	0.645817	h1	Top5
ACP2_-_47269915.23-P1P2	ACP2	P1P2	GGCCAAGGTACAGGTAGGAA	4	0.839739		0	0.578816	h1	Top5
ACP2_-_47270385.23-P1P2	ACP2	P1P2	GCAAGCTGGAACCCGCTGGG	5	0.814357		0	0.782314	h1	Top5
ACP2_+_47270309.23-P1P2	ACP2	P1P2	GAAGCGGTCCGGCTGGAGCC	6	0.794229		0	0.852622	h1	Supp5
ACP2_+_47270142.23-P1P2	ACP2	P1P2	GGAGGTCGAGGATCTCGGGA	7	0.793882		0	0.838833	h1	Supp5
ACP2_-_47269943.23-P1P2	ACP2	P1P2	GGAAGTGAAAGCAACGTATG	8	0.760667		0	0.424274	h1	Supp5
ACP2_-_47269906.23-P1P2	ACP2	P1P2	GATAGGCAAAGCCAAGGTAC	9	0.732376		0	0.346898	h1	Supp5
ACP2_-_47270292.23-P1P2	ACP2	P1P2	GCACCAGGTTCACGCCGAGA	10	0.71002		0	0.678517	h1	Supp5
ACP5_-_11688437.23-P1	ACP5	P1	GGACACAGGCCAGTCACCGG	1	1.04694		0	0.987296	h1	Top5
ACP5_-_11688455.23-P1	ACP5	P1	GGAGGCTCTGAGAGGCTGGT	2	1.01181		0	1.00081	h1	Top5
ACP5_-_11688086.23-P1	ACP5	P1	GTGGCACCATCAGCCAGGGA	3	0.896421		0	0.651789	h1	Top5
ACP5_-_11688414.23-P1	ACP5	P1	GTGCCCAGCACTCACCCAGG	4	0.886968		0	0.909037	h1	Top5
ACP5_+_11688472.23-P1	ACP5	P1	GGGAATAAAGGCTCAGGGAC	5	0.843695		0	0.740444	h1	Top5
ACP5_-_11688064.23-P1	ACP5	P1	GGCTACAAAGCGCAGGGCAG	6	0.838959		0	0.528214	h1	Supp5
ACP5_-_11688043.23-P1	ACP5	P1	GACCCCTCCCCAGTCACCCA	7	0.817866		0	0.525628	h1	Supp5
ACP5_+_11688484.23-P1	ACP5	P1	GCTTCCTCCTCAGGGAATAA	8	0.782624		0	0.627324	h1	Supp5
ACP5_-_11688058.23-P1	ACP5	P1	GCCCACGGCTACAAAGCGCA	9	0.754168		0	0.419105	h1	Supp5
ACP5_-_11688218.23-P1	ACP5	P1	GCCGCCTGCCCTGAGATAGA	10	0.751572		0	0.731448	h1	Supp5
ACP5_-_11689356.23-P2	ACP5	P2	GACGGGACCGCAGCCTGGGA	1	1.01147		0	0.721997	h1	Top5
ACP5_-_11689771.23-P2	ACP5	P2	GGCCGATCCGCCCTGCTCGA	2	0.963773		0	0.919363	h1	Top5
ACP5_-_11689727.23-P2	ACP5	P2	GCAGGCGATCGCACTCCTGG	3	0.929188		0	0.880418	h1	Top5
ACP5_-_11689724.23-P2	ACP5	P2	GCCGCAGGCGATCGCACTCC	4	0.887836		0	0.826336	h1	Top5
ACP5_-_11689744.23-P2	ACP5	P2	GGGCGGCCCCAGCTTTAAGC	5	0.853803		0	0.84158	h1	Top5
ACP5_+_11689751.23-P2	ACP5	P2	GGCCCTCGAGCAGGGCGGAT	6	0.853256		0	0.844212	h1	Supp5
ACP5_+_11689329.23-P2	ACP5	P2	GCAGGCTGCGGTCCCGTGGA	7	0.84643		0	0.57468	h1	Supp5
ACP5_+_11689378.23-P2	ACP5	P2	GGGTGAGGAGCAGGTCAGAC	8	0.80105		0	0.551223	h1	Supp5
ACP5_+_11689300.23-P2	ACP5	P2	GACAGCTGCTGAGACTATGA	9	0.797227		0	0.551716	h1	Supp5
ACP5_-_11689778.23-P2	ACP5	P2	GCGCCCTGCTCGAGGGCTCA	10	0.746094		0	0.706319	h1	Supp5
ACP6_-_147142356.23-P1P2	ACP6	P1P2	GAGACCCCGAGTGGGAACGG	1	1.16195		0	1.10291	h1	Top5
ACP6_-_147142348.23-P1P2	ACP6	P1P2	GCCTGAGGGAGACCCCGAGT	2	1.11772		0	1.03669	h1	Top5
ACP6_-_147142393.23-P1P2	ACP6	P1P2	GGCAGCAGCGAAGAGTCCCT	3	0.962983		0	0.879497	h1	Top5
ACP6_+_147142159.23-P1P2	ACP6	P1P2	GGGCCTACCACCATGATCAC	4	0.791202		0	0.686612	h1	Top5
ACP6_+_147141956.23-P1P2	ACP6	P1P2	GCTCAAGCCGCTCCCGCTGG	5	0.743491		0	0.482633	h1	Top5
ACP6_+_147142089.23-P1P2	ACP6	P1P2	GGGCGTACTGCCTGCACCAG	6	0.733745		0	0.531312	h1	Supp5
ACP6_+_147141933.23-P1P2	ACP6	P1P2	GGCAGGTGAGAGGTCGGCCC	7	0.703325		0	0.475053	h1	Supp5
ACP6_-_147141887.23-P1P2	ACP6	P1P2	GGCTCTGAAGATGTGTGTCA	8	0.700668		0	0.493556	h1	Supp5
ACP6_+_147142188.23-P1P2	ACP6	P1P2	GCCTGCAGCCTCAACCCGGA	9	0.700491		0	0.648417	h1	Supp5
ACP6_+_147142126.23-P1P2	ACP6	P1P2	GTGCGCTTGTGGACCCCAGT	10	0.698771		0	0.548281	h1	Supp5
ACPL2_-_140950647.23-P1P2	ACPL2	P1P2	Gggccccgcgagctccccgg	1	0.890002		0	0.850015	h7	Top5
ACPL2_+_140950963.23-P1P2	ACPL2	P1P2	GgcgCAAGTCCTAGGCTCAG	2	0.876792		0	0.802711	h7	Top5
ACPL2_+_140950942.23-P1P2	ACPL2	P1P2	GGCGAGCGCGGGGATAAAGG	3	0.804204		0	0.780749	h7	Top5
ACPL2_+_140951037.23-P1P2	ACPL2	P1P2	Gctgggagaagggggctatg	4	0.79497		0	0.523603	h7	Top5
ACPL2_+_140951203.23-P1P2	ACPL2	P1P2	GAATCTCGGCTGGAATCCAG	5	0.770925		0	0.511112	h7	Top5
ACPL2_+_140950667.23-P1P2	ACPL2	P1P2	GCTCCTCCCGGCGCGAGGGG	6	0.769029		0	0.791732	h7	Supp5
ACPL2_+_140951054.23-P1P2	ACPL2	P1P2	Ggtgagacggcgccagctct	7	0.742455		0	0.483731	h7	Supp5
ACPL2_+_140951088.23-P1P2	ACPL2	P1P2	Gggcttggagacagagccgg	8	0.733718		0	0.50608	h7	Supp5
ACPL2_-_140951141.23-P1P2	ACPL2	P1P2	Ggcagccccgcactctcccg	9	0.728593		0	0.445033	h7	Supp5
ACPL2_+_140950939.23-P1P2	ACPL2	P1P2	GAGCGCGGGGATAAAGGAGG	10	0.726875		0	0.710184	h7	Supp5
ACPP_+_132036338.23-P1P2	ACPP	P1P2	GAAACAAGAAGCCAAGGCTA	1	0.820584		0	0.713862	h1	Top5
ACPP_+_132036293.23-P1P2	ACPP	P1P2	GGGGTGCAGCTCTCATGTTG	2	0.733311		0	0.794701	h1	Top5
ACPP_+_132036703.23-P1P2	ACPP	P1P2	GGACTGGTGTGGCTGTCAAA	3	0.70084		0	0.341119	h1	Top5
ACPP_+_132036268.23-P1P2	ACPP	P1P2	GGCTGTTTCTGGCAGGAGTT	4	0.661422		0	0.650598	h1	Top5
ACPP_+_132036504.23-P1P2	ACPP	P1P2	GGTCTCTGGGAAACAATCCA	5	0.638078		0	0.608031	h1	Top5
ACPP_+_132036344.23-P1P2	ACPP	P1P2	GAAGCAGAAACAAGAAGCCA	6	0.624362		0	0.717178	h1	Supp5
ACPP_+_132036714.23-P1P2	ACPP	P1P2	GGGTTTCTTCTGGACTGGTG	7	0.6097		0	0.271515	h1	Supp5
ACPP_-_132036256.23-P1P2	ACPP	P1P2	GCCTCTACAGGCTTTTGAAG	8	0.580278		0	0.478277	h1	Supp5
ACPP_-_132036481.23-P1P2	ACPP	P1P2	GTTCCCAGCAAAGTCTGATA	9	0.567927		0	0.478747	h1	Supp5
ACPP_+_132036719.23-P1P2	ACPP	P1P2	GGCTGTGGTTTCTTCTGGAC	10	0.544416		0	0.237975	h1	Supp5
ACPT_+_51294074.23-ENST00000270593.1	ACPT	ENST00000270593.1	GACTCAGGAAGGCCTCGTAG	1	1.10792		0	0.808614	h1	Top5
ACPT_-_51294122.23-ENST00000270593.1	ACPT	ENST00000270593.1	GGTACCGGCGGGAGGAGGTA	2	1.06684		0	0.689449	h1	Top5
ACPT_+_51293697.23-ENST00000270593.1	ACPT	ENST00000270593.1	GcagcagGAGAGGTCCAGCA	3	1.01269		0	1.04469	h1	Top5
ACPT_+_51293761.23-ENST00000270593.1	ACPT	ENST00000270593.1	GCCAGAGCCACGAACACCAG	4	0.889858		0	0.819252	h1	Top5
ACPT_-_51293910.23-ENST00000270593.1	ACPT	ENST00000270593.1	GCCCATGGACCCACACAAGG	5	0.823488		0	0.815998	h1	Top5
ACPT_+_51294085.23-ENST00000270593.1	ACPT	ENST00000270593.1	GCGGTACTCCGGACTCAGGA	6	0.822867		0	0.53591	h1	Supp5
ACPT_-_51294111.23-ENST00000270593.1	ACPT	ENST00000270593.1	GCTGAGTCCGGAGTACCGGC	7	0.812464		0	0.521443	h1	Supp5
ACPT_+_51293752.23-ENST00000270593.1	ACPT	ENST00000270593.1	GCGAACACCAGGGGTCCTTC	8	0.789721		0	0.765019	h1	Supp5
ACPT_-_51293907.23-ENST00000270593.1	ACPT	ENST00000270593.1	GTACCCCATGGACCCACACA	9	0.760157		0	0.669527	h1	Supp5
ACPT_+_51294143.23-ENST00000270593.1	ACPT	ENST00000270593.1	GTCACAGGTGGGAGGTCAGG	10	0.754921		0	0.49001	h1	Supp5
ACR_+_51177099.23-P1P2	ACR	P1P2	GAGTGAGAGAGCCTACTGGG	1	1.04406		0	0.724701	h3	Top5
ACR_-_51176666.23-P1P2	ACR	P1P2	GCCAGGCAGTGCCAGGAGTA	2	0.858286		0	0.883264	h3	Top5
ACR_+_51177061.23-P1P2	ACR	P1P2	GGTGAAGCGATGATATCCTG	3	0.828475		0	0.512687	h3	Top5
ACR_-_51176829.23-P1P2	ACR	P1P2	GTCCAGGGCTAGGGAAAAGG	4	0.759184		0	0.710835	h3	Top5
ACR_-_51176714.23-P1P2	ACR	P1P2	GCTGGTCTTGGCAGTGTCCG	5	0.741231		0	0.74981	h3	Top5
ACR_-_51177126.23-P1P2	ACR	P1P2	GAGTAGGCTCTCTCACTCCA	6	0.738947		0	0.466963	h3	Supp5
ACR_+_51176910.23-P1P2	ACR	P1P2	GGTGCTGAGGGGTCCATCTC	7	0.717644		0	0.69888	h3	Supp5
ACR_+_51176655.23-P1P2	ACR	P1P2	GAGCATCTCAACCATACTCC	8	0.712805		0	0.714244	h3	Supp5
ACR_+_51177042.23-P1P2	ACR	P1P2	GGGGCTGTTGGGGGCAACCA	9	0.69254		0	0.355208	h3	Supp5
ACR_-_51177047.23-P1P2	ACR	P1P2	GAGACAGCTGTCCCAACCCG	10	0.688295		0	0.42268	h3	Supp5
ACRBP_+_6756572.23-P1P2	ACRBP	P1P2	GCTGCGGCTTGGCCCGTTAG	1	0.942725		0	0.856902	h5	Top5
ACRBP_+_6756569.23-P1P2	ACRBP	P1P2	GCGGCTTGGCCCGTTAGAGG	2	0.925976		0	0.896448	h5	Top5
ACRBP_+_6756555.23-P1P2	ACRBP	P1P2	GAGAGGCGGCTTGTGTCCAC	3	0.925149		0	0.819328	h5	Top5
ACRBP_-_6756126.23-P1P2	ACRBP	P1P2	GGAGAGAGGGCTGCCTGGAG	4	0.911997		0	0.559398	h5	Top5
ACRBP_-_6756147.23-P1P2	ACRBP	P1P2	GGAGGCCTGAGTCGAATCCT	5	0.893881		0	0.564325	h5	Top5
ACRBP_+_6756117.23-P1P2	ACRBP	P1P2	GCGACTCAGGCCTCCACTCC	6	0.844282		0	0.513623	h5	Supp5
ACRBP_-_6756113.23-P1P2	ACRBP	P1P2	GGTATTCGGTAGGAGAGAGA	7	0.84157		0	0.514647	h5	Supp5
ACRBP_-_6756581.23-P1P2	ACRBP	P1P2	GGGACACAAGCCGCCTCTAA	8	0.831829		0	0.640744	h5	Supp5
ACRBP_-_6756321.23-P1P2	ACRBP	P1P2	GGGGGGGAGTCTAGAGACAG	9	0.784681		0	0.706692	h5	Supp5
ACRBP_+_6756534.23-P1P2	ACRBP	P1P2	GGACGCGGGCGGATCTTCTC	10	0.77703		0	0.63233	h5	Supp5
ACRC_-_70798376.23-P1P2	ACRC	P1P2	GAGAGGCTGCAACACCAGGT	1	0.838117		0	0.716908	h7	Top5
ACRC_-_70797923.23-P1P2	ACRC	P1P2	GGGTCTGGACAATTCAAGTA	2	0.835435		0	0.621384	h7	Top5
ACRC_-_70798784.23-P1P2	ACRC	P1P2	Gagagaagtaggggcaccag	3	0.834203		0	0.543789	h7	Top5
ACRC_-_70798359.23-P1P2	ACRC	P1P2	GCTGCTGCCGGCCACGCCAG	4	0.802035		0	0.698852	h7	Top5
ACRC_-_70798717.23-P1P2	ACRC	P1P2	GcgTCATTGCAGATAGTGGG	5	0.786482		0	0.552203	h7	Top5
ACRC_-_70798668.23-P1P2	ACRC	P1P2	Ggagcagctggtagtgccag	6	0.786064		0	0.61318	h7	Supp5
ACRC_-_70798671.23-P1P2	ACRC	P1P2	Gcagctggtagtgccagtgg	7	0.782625		0	0.663706	h7	Supp5
ACRC_-_70798787.23-P1P2	ACRC	P1P2	Ggaagtaggggcaccagtgg	8	0.757785		0	0.492483	h7	Supp5
ACRC_-_70798728.23-P1P2	ACRC	P1P2	GATAGTGGGGGGCCtggtgg	9	0.756978		0	0.447152	h7	Supp5
ACRC_+_70798298.23-P1P2	ACRC	P1P2	GTGGAGTGTGTGCAAAGATC	10	0.752368		0	0.620419	h7	Supp5
ACRV1_+_125550697.23-P1P2	ACRV1	P1P2	GGAAGCTGTGGCCCACACTG	1	0.970367		0	1.00307	h7	Top5
ACRV1_+_125550420.23-P1P2	ACRV1	P1P2	GTACAGTCAGAGGGTCCCAC	2	0.815815		0	0.587455	h7	Top5
ACRV1_-_125550324.23-P1P2	ACRV1	P1P2	GGGTGGGACAAACCTTCATT	3	0.755889		0	0.384599	h7	Top5
ACRV1_-_125550695.23-P1P2	ACRV1	P1P2	GTCTGGATTTAGGAAAAGAG	4	0.7189		0	0.707527	h7	Top5
ACRV1_+_125550253.23-P1P2	ACRV1	P1P2	GTAATGTGCCAAGGAAAGAT	5	0.711144		0	0.313387	h7	Top5
ACRV1_-_125550488.23-P1P2	ACRV1	P1P2	GGTTCAGGAGCTCTCCGAGT	6	0.63593		0	0.528798	h7	Supp5
ACRV1_-_125550308.23-P1P2	ACRV1	P1P2	GTCCCTCACATTTAATTGGT	7	0.582985		0	0.377089	h7	Supp5
ACRV1_+_125550289.23-P1P2	ACRV1	P1P2	GGTCCCACCAATTAAATGTG	8	0.559106		0	0.235803	h7	Supp5
ACRV1_-_125550304.23-P1P2	ACRV1	P1P2	GAGGATCCCTCACATTTAAT	9	0.497021		0	0.279507	h7	Supp5
ACRV1_-_125550545.23-P1P2	ACRV1	P1P2	GGTTTGGGTGACTGAGAGAC	10	0.460445		0	0.559818	h7	Supp5
ACSBG1_+_78526846.23-P1P2	ACSBG1	P1P2	GTGTCTTCAGTGGAAGCCCG	1	1.03011		0	0.986501	h2	Top5
ACSBG1_-_78526810.23-P1P2	ACSBG1	P1P2	GCATGCTGGGGTCCCCGTGT	2	0.96122		0	0.960728	h2	Top5
[truncated: 207,079+ more rows]

## Sheet: hCRISPRi-v2.1
sgID	gene	transcript	protospacer sequence	selection rank	predicted score	empirical score	off-target stringency	Sublibrary half
[gene_strandtargeted_PAMcoordinate.sgRNAlength-transcript]	[gene targeted by the sgRNA, or "negative_control"]	[TSS targeted by the sgRNA; see Table S2]	[protospacer sequence; 5'G is included whether or not it is present in the genome]	[for each gene/transcript pair, the order in which the sgRNA was selected for inclusion in the library. 1=highest confidence]	[predicted score by CRISPRi-v2.1 algorithm]	[empirical activity score, where available]	[stringency level at which sgRNA passed threshold (see Methods); 0 is most stringent]	[Top5 sgRNAs per TSS or Supp5 sgRNAs to create 10sgRNA/gene libraries]
A1BG_+_58858964.23-P1	A1BG	P1	GCTCCGGGCGACGTGGAGTG	1	0.870837		0	Top5
A1BG_-_58858788.23-P1	A1BG	P1	GGGGCACCCAGGAGCGGTAG	2	0.782793		0	Top5
A1BG_-_58858991.23-P1	A1BG	P1	GTCCACGTCGCCCGGAGCTG	3	0.722963		0	Top5
A1BG_-_58858950.23-P1	A1BG	P1	GGCAGCGCAGGACGGCATCT	4	0.706643		0	Top5
A1BG_-_58858915.23-P1	A1BG	P1	GAGCAGCTCGAAGGTGACGT	5	0.700359		0	Top5
A1BG_-_58858922.23-P1	A1BG	P1	GCGAAGGTGACGTCGGGGAT	6	0.691397		0	Supp5
A1BG_-_58858617.23-P1	A1BG	P1	GGAGACCCAGCGCTAACCAG	7	0.685071		0	Supp5
A1BG_-_58858938.23-P1	A1BG	P1	GGATGGGTCCCTCGCAGCGC	8	0.625255		0	Supp5
A1BG_+_58858951.23-P1	A1BG	P1	GGGAGTGGGGCGGTCCTGGC	9	0.613281		0	Supp5
A1BG_+_58858874.23-P1	A1BG	P1	GCTGCGCGAGGGCGAGACGA	10	0.609969		0	Supp5
A1BG_-_58864840.23-P2	A1BG	P2	GCCGGTGCAGTGAGTGTCTG	1	0.929946		0	Top5
A1BG_-_58864822.23-P2	A1BG	P2	GATGATGGTCGCGCTCACTC	2	0.772174		0	Top5
A1BG_+_58864705.23-P2	A1BG	P2	GGGGAACAGGAGCCTTACGG	3	0.720109		0	Top5
A1BG_+_58864644.23-P2	A1BG	P2	GCAGCCATATGTGAGTGCAG	4	0.666783		0	Top5
A1BG_-_58864715.23-P2	A1BG	P2	GTGCGGAGACAGCCCCCGTA	5	0.663846		0	Top5
A1BG_+_58864769.23-P2	A1BG	P2	GGTGGTCTTTCTCTTGCTGT	6	0.643001		0	Supp5
A1BG_+_58864787.23-P2	A1BG	P2	GACCATCATGTCCATGCTCG	7	0.59954		0	Supp5
A1BG_+_58864367.23-P2	A1BG	P2	GTGCTGACGGGTGACACCCA	8	0.589938		0	Supp5
A1BG_-_58864354.23-P2	A1BG	P2	GTCCTGTGGACAAGCCCGAG	9	0.580212		0	Supp5
A1BG_-_58864575.23-P2	A1BG	P2	GTCTCATAAACTGCAAGGGG	10	0.565833		0	Supp5
A1CF_+_52645339.23-P1P2	A1CF	P1P2	GGGGATCTCTGAAATTACTC	1	0.690343		0	Top5
A1CF_-_52645373.23-P1P2	A1CF	P1P2	GAGAGATCCCCACCCGGAAA	2	0.637224		0	Top5
A1CF_+_52645080.23-P1P2	A1CF	P1P2	GACCACGGAGGGTTCAAGAG	3	0.589738		0	Top5
A1CF_+_52645363.23-P1P2	A1CF	P1P2	GAATCAAGGAAACCTTTTCC	4	0.513661		0	Top5
A1CF_+_52645034.23-P1P2	A1CF	P1P2	GTAGCTCTAACCAGACAGCA	5	0.500186		0	Top5
A1CF_+_52645000.23-P1P2	A1CF	P1P2	GGAGTGCCTGTCCCAATCCT	6	0.498248		0	Supp5
A1CF_+_52645359.23-P1P2	A1CF	P1P2	GAAGGAAACCTTTTCCGGGT	7	0.482896		0	Supp5
A1CF_-_52645249.23-P1P2	A1CF	P1P2	GTAGGCTCGATAACAGAAGA	8	0.47915		0	Supp5
A1CF_-_52645011.23-P1P2	A1CF	P1P2	GTTCTCAGGGTCCTAGGATT	9	0.47674		0	Supp5
A1CF_-_52645100.23-P1P2	A1CF	P1P2	GTCCACTCTTGAACCCTCCG	10	0.47233		0	Supp5
A2M_+_9268487.23-P1P2	A2M	P1P2	GAGATGGATTGTAGGGAGTA	1	0.787213		0	Top5
A2M_+_9268495.23-P1P2	A2M	P1P2	GTTGGGACCAGATGGATTGT	2	0.782909		0	Top5
A2M_-_9268387.23-P1P2	A2M	P1P2	GCAGAGACTGAGGCGTCTGT	3	0.647308		0	Top5
A2M_-_9268273.23-P1P2	A2M	P1P2	GAAGAAGATGACAGTATCAT	4	0.603529		0	Top5
A2M_-_9268427.23-P1P2	A2M	P1P2	GAAGAACCAGACTTGGATGA	5	0.504253		0	Top5
A2M_-_9268326.23-P1P2	A2M	P1P2	GGCAATAAATGAAGGACTCT	6	0.497869		0	Supp5
A2M_+_9268524.23-P1P2	A2M	P1P2	GGCATAAAGCCCAGTTGCTT	7	0.463307		0	Supp5
A2M_-_9268360.23-P1P2	A2M	P1P2	GGCTCTCTGTGTGGAACTCA	8	0.452151		0	Supp5
A2M_+_9268440.23-P1P2	A2M	P1P2	GCTCCTTCTTTCTGCAACAT	9	0.44366		0	Supp5
A2M_+_9268141.23-P1P2	A2M	P1P2	GAAtatgcaaagccttccta	10	0.387812		0	Supp5
A2ML1_+_8975211.23-P1P2	A2ML1	P1P2	GCAGATTTTTCCAGGGTCAG	1	0.689459		0	Top5
A2ML1_-_8975593.23-P1P2	A2ML1	P1P2	GCTCGGTGAGGGCCTCCTGA	2	0.65515		0	Top5
A2ML1_+_8975278.23-P1P2	A2ML1	P1P2	GTCTGCAATGGCTGGTGATA	3	0.633175		0	Top5
A2ML1_-_8975403.23-P1P2	A2ML1	P1P2	GGAGATGGGGAGATCAACTT	4	0.601457		0	Top5
A2ML1_-_8975487.23-P1P2	A2ML1	P1P2	GGGGAGGCTGACGCATGAAG	5	0.598342		0	Top5
A2ML1_-_8975471.23-P1P2	A2ML1	P1P2	GATCCTTTACCCAGAGAGGG	6	0.541492		0	Supp5
A2ML1_-_8975176.23-P1P2	A2ML1	P1P2	GCATCACTGCACACCCTACC	7	0.520481		0	Supp5
A2ML1_-_8975582.23-P1P2	A2ML1	P1P2	GAGGCATGTGTGCTCGGTGA	8	0.50916		0	Supp5
A2ML1_+_8975286.23-P1P2	A2ML1	P1P2	GGAAGTTCTTCTGCAATGGC	9	0.482117		0	Supp5
A2ML1_+_8975452.23-P1P2	A2ML1	P1P2	GAGCCTCCCTCTCTGGGTAA	10	0.474441		0	Supp5
A3GALT2_+_33786659.23-ENST00000442999.3	A3GALT2	ENST00000442999.3	GCTCAGGTGAGGGGGGACAA	1	0.778829		0	Top5
A3GALT2_+_33786649.23-ENST00000442999.3	A3GALT2	ENST00000442999.3	GGGGGGACAATGGTATGGAG	2	0.7758		0	Top5
A3GALT2_+_33786682.23-ENST00000442999.3	A3GALT2	ENST00000442999.3	GCCCATATGGCTCTCAAGGA	3	0.767503		0	Top5
A3GALT2_+_33786675.23-ENST00000442999.3	A3GALT2	ENST00000442999.3	GGGCTCTCAAGGAGGGACTC	4	0.754333		0	Top5
A3GALT2_+_33786467.23-ENST00000442999.3	A3GALT2	ENST00000442999.3	GTCCGTGTGCATGGACACCG	5	0.65135		0	Top5
A3GALT2_+_33786635.23-ENST00000442999.3	A3GALT2	ENST00000442999.3	GTGGAGAGGAAGAAAGCTTG	6	0.644129		0	Supp5
A3GALT2_+_33786358.23-ENST00000442999.3	A3GALT2	ENST00000442999.3	GCCGGAAAGCAGAGACCCGG	7	0.611789		0	Supp5
A3GALT2_+_33786463.23-ENST00000442999.3	A3GALT2	ENST00000442999.3	GTGTGCATGGACACCGGGGT	8	0.61032		0	Supp5
A3GALT2_+_33786603.23-ENST00000442999.3	A3GALT2	ENST00000442999.3	GTAAGAGGGATCCAGTCTGA	9	0.59524		0	Supp5
A3GALT2_-_33786280.23-ENST00000442999.3	A3GALT2	ENST00000442999.3	GCAGCCATTAGGTCTTAAGG	10	0.580218		0	Supp5
A4GALT_-_43116819.23-P1P2	A4GALT	P1P2	GGTACCTCTAGCTCCAgcgg	1	0.967591		0	Top5
A4GALT_+_43116792.23-P1P2	A4GALT	P1P2	GcTGGAGCTAGAGGTACGAG	2	0.923		0	Top5
A4GALT_-_43116823.23-P1P2	A4GALT	P1P2	GCTCTAGCTCCAgcggcggc	3	0.672839		0	Top5
A4GALT_+_43116772.23-P1P2	A4GALT	P1P2	GGGCCGCGCCGATGTTGCGG	4	0.649805		0	Top5
A4GALT_-_43116503.23-P1P2	A4GALT	P1P2	GCCAGCCCCGGGACCCAACC	5	0.648668		0	Top5
A4GALT_-_43116683.23-P1P2	A4GALT	P1P2	GGAACAGGTGGCCCGGGCTA	6	0.645147		0	Supp5
A4GALT_+_43116656.23-P1P2	A4GALT	P1P2	GCCCGGGCCACCTGTTCTGG	7	0.625242		0	Supp5
A4GALT_-_43116786.23-P1P2	A4GALT	P1P2	GCCCCCGTCCCCCGCAACAT	8	0.623027		0	Supp5
A4GALT_-_43116431.23-P1P2	A4GALT	P1P2	GGAGGAGCGCGACTCACCCA	9	0.612889		0	Supp5
A4GALT_+_43116425.23-P1P2	A4GALT	P1P2	GGGCTCTGCCCGGCCACCGT	10	0.596204		0	Supp5
A4GNT_+_137851178.23-P1P2	A4GNT	P1P2	GGCATTTGCAGCTAGAAGTT	1	0.778556		0	Top5
A4GNT_-_137851117.23-P1P2	A4GNT	P1P2	GGAACACAGATCTCACGTCT	2	0.592041		0	Top5
A4GNT_+_137851024.23-P1P2	A4GNT	P1P2	Gttcagagcctggactttgg	3	0.579485		0	Top5
A4GNT_-_137851121.23-P1P2	A4GNT	P1P2	GACAGATCTCACGTCTTGGC	4	0.289186		0	Top5
A4GNT_+_137851070.23-P1P2	A4GNT	P1P2	GTGGTTAGAGCTAACATTTT	5	0.225182		0	Top5
A4GNT_+_137850968.23-P1P2	A4GNT	P1P2	Gcttgctaatcgtgtgatct	6	0.13863		0	Supp5
A4GNT_-_137850879.23-P1P2	A4GNT	P1P2	Gaagaggcaaaagtatctct	7	0.579164		1	Supp5
A4GNT_+_137851046.23-P1P2	A4GNT	P1P2	GAGGAAAGCACTGCAGGtaa	8	0.568374		1	Supp5
A4GNT_-_137851038.23-P1P2	A4GNT	P1P2	Gccacctgccaccaaagtcc	9	0.560901		1	Supp5
A4GNT_-_137851218.23-P1P2	A4GNT	P1P2	GTGCAGTTAACCAGTATTTG	10	0.537507		1	Supp5
AAAS_-_53715438.23-P1P2	AAAS	P1P2	GAGGACGAGTACGCGGTCCC	1		1.1135	0	Top5
AAAS_+_53715355.23-P1P2	AAAS	P1P2	GCCTCGCCGTTTGTCCCTTG	2		0.905036	0	Top5
AAAS_-_53715389.23-P1P2	AAAS	P1P2	GACGGCGAGGCGGAACTCAA	3	0.842295		0	Top5
AAAS_+_53714983.23-P1P2	AAAS	P1P2	GCCCCGGCAGGAGGCTAGAA	4	0.769461		0	Top5
AAAS_-_53715371.23-P1P2	AAAS	P1P2	GGGGTACCGCAAGGGACAAA	5	0.684339		0	Top5
AAAS_-_53715347.23-P1P2	AAAS	P1P2	GCCCGGGCTAGATTCGTATG	6	0.675485		0	Supp5
AAAS_-_53715298.23-P1P2	AAAS	P1P2	GGGCAAACTCCTGGCCGGAA	7	0.669778		0	Supp5
AAAS_+_53715064.23-P1P2	AAAS	P1P2	GGCGGAGTCGGGGACTACTG	8	0.668578		0	Supp5
AAAS_+_53715093.23-P1P2	AAAS	P1P2	GGAGGAGGGAGGGGACCTAC	9	0.661781		0	Supp5
AAAS_-_53715145.23-P1P2	AAAS	P1P2	GACCTGGCCCCGGAAGTCGG	10	0.646591		0	Supp5
AACS_+_125549983.23-P1P2	AACS	P1P2	GCGGCGGCGGCGGGGAACAA	1		1.1954	0	Top5
AACS_-_125550169.23-P1P2	AACS	P1P2	GCCCGGTCGGGAGGAGATCC	2		1.13843	0	Top5
AACS_+_125550002.23-P1P2	AACS	P1P2	GTGGCGGGCTGGGTCAGCGA	3	0.968252		0	Top5
AACS_+_125550035.23-P1P2	AACS	P1P2	GctgggaccggagGAAGCGA	4	0.946289		0	Top5
AACS_+_125549999.23-P1P2	AACS	P1P2	GCGGGCTGGGTCAGCGACGG	5	0.896257		0	Top5
AACS_+_125549974.23-P1P2	AACS	P1P2	GCGGGGAACAAGGGACTGAA	6	0.813509		0	Supp5
AACS_-_125550187.23-P1P2	AACS	P1P2	GCTGGAGTGCCAGGTGATGT	7	0.787137		0	Supp5
AACS_+_125550012.23-P1P2	AACS	P1P2	GCAGGAGCGCCTGGCGGGCT	8	0.76398		0	Supp5
AACS_+_125550219.23-P1P2	AACS	P1P2	GGCCCACAGCCGCCCGGAAG	9	0.758217		0	Supp5
AACS_+_125550017.23-P1P2	AACS	P1P2	GACGGTCAGGAGCGCCTGGC	10	0.748499		0	Supp5
AADAC_-_151531954.23-P1P2	AADAC	P1P2	GGAAGCGGGACGTTCACCAT	1	0.954914		0	Top5
AADAC_-_151531939.23-P1P2	AADAC	P1P2	GGTTTCTAGAGACCAAGAAG	2	0.761582		0	Top5
AADAC_-_151531905.23-P1P2	AADAC	P1P2	GCTATTCAGGCATATCATGT	3	0.670842		0	Top5
AADAC_+_151532125.23-P1P2	AADAC	P1P2	GAATTCTCTGGGTCAAATGG	4	0.621837		0	Top5
AADAC_+_151532013.23-P1P2	AADAC	P1P2	GCCTCAACGTTATCTGGGAG	5	0.549372		0	Top5
AADAC_-_151531985.23-P1P2	AADAC	P1P2	GGCTGTACCTTCTGATTGTG	6	0.526407		0	Supp5
AADAC_-_151531892.23-P1P2	AADAC	P1P2	GTTATTAAAGTACACTATTC	7	0.455411		0	Supp5
AADAC_+_151532371.23-P1P2	AADAC	P1P2	GCCTAAGATAAGAATTTCAA	8	0.444851		0	Supp5
AADAC_-_151532088.23-P1P2	AADAC	P1P2	GCTGAAAACTATACAAAATT	9	0.414203		0	Supp5
AADAC_+_151532128.23-P1P2	AADAC	P1P2	GCTTAATTCTCTGGGTCAAA	10	0.372973		0	Supp5
AADACL2_+_151451732.23-P1P2	AADACL2	P1P2	GGTAGAGCAATTGTAGACTT	1	0.776821		0	Top5
AADACL2_+_151452121.23-P1P2	AADACL2	P1P2	GACTGTTACTCACAGATATA	2	0.522822		0	Top5
AADACL2_-_151451828.23-P1P2	AADACL2	P1P2	GTGGAAAAAGGGATATTATG	3	0.49011		0	Top5
AADACL2_+_151451926.23-P1P2	AADACL2	P1P2	GGTTTTAGCGATGGCATCCA	4	0.297638		0	Top5
AADACL2_-_151452019.23-P1P2	AADACL2	P1P2	GATGACTTATTGACTAAAAA	5	0.28389		0	Top5
AADACL2_-_151451961.23-P1P2	AADACL2	P1P2	GGCTAAAACTTGTACATTTA	6	0.242616		0	Supp5
AADACL2_+_151451935.23-P1P2	AADACL2	P1P2	GAATGTACAAGTTTTAGCGA	7	0.208762		0	Supp5
AADACL2_+_151451892.23-P1P2	AADACL2	P1P2	GAGCTTTCTTCAATGTTGTC	8	0.205715		0	Supp5
AADACL2_-_151451931.23-P1P2	AADACL2	P1P2	GAGCTGGAAAATAATGGCCT	9	0.1619		0	Supp5
AADACL2_-_151451847.23-P1P2	AADACL2	P1P2	GGGGCTAAAAGCTCTCTGTT	10	0.146714		0	Supp5
AADACL3_+_12776133.23-P1P2	AADACL3	P1P2	GGAGAGGAAGCTGTGCGCAG	1	0.782219		0	Top5
AADACL3_+_12776213.23-P1P2	AADACL3	P1P2	GACCCCTAGTGAGAACACTC	2	0.733383		0	Top5
AADACL3_+_12776313.23-P1P2	AADACL3	P1P2	GCAGCTGGAAGATGCAATGG	3	0.597589		0	Top5
AADACL3_-_12776129.23-P1P2	AADACL3	P1P2	GCTCTGAACCATGTCCTAAA	4	0.584993		0	Top5
AADACL3_+_12776115.23-P1P2	AADACL3	P1P2	GGTGGAAACCATTTAGGACA	5	0.565434		0	Top5
AADACL3_+_12776121.23-P1P2	AADACL3	P1P2	GTGCGCAGTGGAAACCATTT	6	0.52967		0	Supp5
AADACL3_-_12776233.23-P1P2	AADACL3	P1P2	GGCCTGAGTGTTCTCACTAG	7	0.518935		0	Supp5
AADACL3_+_12776495.23-P1P2	AADACL3	P1P2	GGGCTGAGAACCACCTAATA	8	0.507186		0	Supp5
AADACL3_+_12776369.23-P1P2	AADACL3	P1P2	GCCTTAATGGTCAGCTGGAG	9	0.469092		0	Supp5
AADACL3_-_12776507.23-P1P2	AADACL3	P1P2	GGTGCATAATCCCTATTAGG	10	0.394209		0	Supp5
AADACL4_+_12704573.23-P1P2	AADACL4	P1P2	GCAAGAGTAGCACTAGCCAG	1	0.833466		0	Top5
AADACL4_+_12704601.23-P1P2	AADACL4	P1P2	GAGACCCCCAGGAAAAAGAT	2	0.753359		0	Top5
AADACL4_-_12704768.23-P1P2	AADACL4	P1P2	GAGGCCACGTCGTAACCTGG	3	0.74055		0	Top5
AADACL4_+_12704556.23-P1P2	AADACL4	P1P2	GAGGGGACAGCCATGTTCCT	4	0.735289		0	Top5
AADACL4_+_12704714.23-P1P2	AADACL4	P1P2	GCACCAAAGTGACCAGGTAG	5	0.724324		0	Top5
AADACL4_+_12704750.23-P1P2	AADACL4	P1P2	GAAGCCCCCAGGTTACGACG	6	0.682385		0	Supp5
AADACL4_+_12704653.23-P1P2	AADACL4	P1P2	GAAGGTAGCAGGGATATCCG	7	0.591426		0	Supp5
AADACL4_-_12704733.23-P1P2	AADACL4	P1P2	GTTCCTCTACCTGGTCACTT	8	0.560494		0	Supp5
AADACL4_+_12704720.23-P1P2	AADACL4	P1P2	GTAAACTCACCAAAGTGACC	9	0.509291		0	Supp5
AADACL4_+_12704686.23-P1P2	AADACL4	P1P2	GCAATGCAGGAATCTCAACT	10	0.490311		0	Supp5
AADAT_-_171011368.23-P1P2	AADAT	P1P2	GCGGCCCAGAGGCTAGCCCA	1	0.804767		0	Top5
AADAT_+_171011325.23-P1P2	AADAT	P1P2	GGCGCCTAGGCCGGCCAACG	2	0.803994		0	Top5
AADAT_+_171011392.23-P1P2	AADAT	P1P2	GTCCCGAGGATTAGGATCAC	3	0.782409		0	Top5
AADAT_-_171011381.23-P1P2	AADAT	P1P2	GAGCCCAGGGGCTGACCGAG	4	0.761114		0	Top5
AADAT_-_171011343.23-P1P2	AADAT	P1P2	GCGTCCGCGTTGGCCGGCCT	5	0.717269		0	Top5
AADAT_-_171011333.23-P1P2	AADAT	P1P2	GCGCAACCCGGCGTCCGCGT	6	0.704613		0	Supp5
AADAT_-_171011321.23-P1P2	AADAT	P1P2	GGCTGGGAATCACCGCAACC	7	0.693242		0	Supp5
AADAT_+_171011279.23-P1P2	AADAT	P1P2	GCGGCGAGGTCAAGAGTCAT	8	0.653702		0	Supp5
AADAT_+_171011093.23-P1P2	AADAT	P1P2	GGCGGCCGCAGGAGCGCGTG	9	0.622826		0	Supp5
AADAT_+_171011174.23-P1P2	AADAT	P1P2	Gcgcgggcggccataggcca	10	0.615596		0	Supp5
AAED1_-_99417574.23-P1P2	AAED1	P1P2	GGCGCGGCCATGACGCGGGG	1	0.851909		0	Top5
AAED1_+_99417525.23-P1P2	AAED1	P1P2	GCGGTCACGCGGCAGGTTAG	2	0.834443		0	Top5
AAED1_+_99417589.23-P1P2	AAED1	P1P2	GccggtccgcgctgACAGAG	3	0.808795		0	Top5
AAED1_+_99417483.23-P1P2	AAED1	P1P2	GCCCCGAGCGGCCCCGACAG	4	0.687965		0	Top5
AAED1_-_99417615.23-P1P2	AAED1	P1P2	GCTGTcagcgcggaccgggg	5	0.6863		0	Top5
AAED1_-_99417581.23-P1P2	AAED1	P1P2	GCATGACGCGGGGCGGCCGA	6	0.667894		0	Supp5
AAED1_+_99417233.23-P1P2	AAED1	P1P2	GCGCGGCCGCTTCCCAACTA	7	0.606236		0	Supp5
AAED1_-_99417451.23-P1P2	AAED1	P1P2	GGCCCGCGGGCGTCCAGCAC	8	0.59558		0	Supp5
AAED1_-_99417243.23-P1P2	AAED1	P1P2	GTCCCTGCCCCGCCCTAGTT	9	0.568287		0	Supp5
AAED1_+_99417532.23-P1P2	AAED1	P1P2	GCCGGCCCCGGTCACGCGGC	10	0.560275		0	Supp5
AAGAB_-_67546997.23-P1P2	AAGAB	P1P2	GCTCGCGAGCCGGTTCCGTC	1		1.52596	0	Top5
AAGAB_-_67546928.23-P1P2	AAGAB	P1P2	GTGGTCTCCTGAGAAGACGG	2		0.771083	0	Top5
AAGAB_+_67546965.23-P1P2	AAGAB	P1P2	GCGGCTCGCGAGCGCAGCTA	3	1.00598		0	Top5
AAGAB_-_67546952.23-P1P2	AAGAB	P1P2	GCAGCTGGTGACTAACGCAC	4	0.997176		0	Top5
AAGAB_-_67546714.23-P1P2	AAGAB	P1P2	GACGCCGAAGAAGGCCGAGT	5	0.851154		0	Top5
AAGAB_-_67546743.23-P1P2	AAGAB	P1P2	GGCACGAGATTAAGAGATAG	6	0.817366		0	Supp5
AAGAB_+_67546984.23-P1P2	AAGAB	P1P2	GAGCGGCTGCCTGACGGAAC	7	0.808561		0	Supp5
AAGAB_-_67546780.23-P1P2	AAGAB	P1P2	GACTGGGCGCCTCCACTGAC	8	0.781636		0	Supp5
AAGAB_+_67546770.23-P1P2	AAGAB	P1P2	GGCGTTCTTCCTCCAGTCAG	9	0.70124		0	Supp5
AAGAB_+_67546990.23-P1P2	AAGAB	P1P2	GGGCGGAAGCGGCTGCCTGA	10	0.6677		0	Supp5
AAK1_-_69870791.23-P1P2	AAK1	P1P2	GGGCCTGCGACGCAGAGAAG	1	0.998884		0	Top5
AAK1_-_69870794.23-P1P2	AAK1	P1P2	GCTGCGACGCAGAGAAGAGG	2	0.940086		0	Top5
AAK1_-_69870759.23-P1P2	AAK1	P1P2	GCAGCCCCGCGACATTGTCA	3	0.786122		0	Top5
AAK1_+_69870701.23-P1P2	AAK1	P1P2	GCCGCCGAGCCGTCTCAAGT	4	0.728217		0	Top5
AAK1_+_69870729.23-P1P2	AAK1	P1P2	GTGTCGCGGGGCTGGTAGCA	5	0.722253		0	Top5
AAK1_+_69870743.23-P1P2	AAK1	P1P2	GGGCGGCCGTGACAATGTCG	6	0.718642		0	Supp5
AAK1_+_69870763.23-P1P2	AAK1	P1P2	GTCTGCGTCGCAGGCCGGCC	7	0.69995		0	Supp5
AAK1_-_69870640.23-P1P2	AAK1	P1P2	GCGGCAGCGCCGACCCTCCC	8	0.693425		0	Supp5
AAK1_-_69870541.23-P1P2	AAK1	P1P2	GCCCGGCGAGAAAAACCGTG	9	0.691458		0	Supp5
AAK1_-_69870719.23-P1P2	AAK1	P1P2	GGCACCCACTTGAGACGGCT	10	0.663018		0	Supp5
AAMDC_-_77532236.23-P1P2	AAMDC	P1P2	GGCGCTGGGAGCGTAAGTGC	1	1.09107		0	Top5
AAMDC_-_77532222.23-P1P2	AAMDC	P1P2	GCAGATCCCGAAGCAGCGCT	2	0.773631		0	Top5
AAMDC_-_77532187.23-P1P2	AAMDC	P1P2	GTGCAGGGCGTATTCCCGGA	3	0.766096		0	Top5
AAMDC_+_77532426.23-P1P2	AAMDC	P1P2	GCAGCCCAGCCCCTAATTAA	4	0.748386		0	Top5
AAMDC_-_77532195.23-P1P2	AAMDC	P1P2	GGTATTCCCGGAGGGCAGTT	5	0.719386		0	Top5
AAMDC_-_77532439.23-P1P2	AAMDC	P1P2	GGAGGTGTGCCCTTAATTAG	6	0.672907		0	Supp5
AAMDC_-_77532257.23-P1P2	AAMDC	P1P2	GGCAGAGCACTGCGCCGTTT	7	0.634813		0	Supp5
AAMDC_-_77532183.23-P1P2	AAMDC	P1P2	GCAACTGCAGGGCGTATTCC	8	0.615018		0	Supp5
AAMDC_+_77532249.23-P1P2	AAMDC	P1P2	GTCAAAGTTGCGTTCCCAAA	9	0.596895		0	Supp5
AAMDC_+_77532480.23-P1P2	AAMDC	P1P2	GGCAGAGAGCAATACCCCGT	10	0.58853		0	Supp5
AAMP_+_219134841.23-P1P2	AAMP	P1P2	GGCTGACTCTGGGAGGCGTT	1		0.853322	0	Top5
AAMP_+_219134851.23-P1P2	AAMP	P1P2	GGTCGCGCAGAGCTGACTCT	2	0.955381		0	Top5
AAMP_-_219134469.23-P1P2	AAMP	P1P2	GGGAGGGCCAAGGGGATGAT	3	0.798945		0	Top5
AAMP_-_219134415.23-P1P2	AAMP	P1P2	GGGCGCGCGGGACACAGGAC	4	0.766371		0	Top5
AAMP_-_219134310.23-P1P2	AAMP	P1P2	GCGGGAGGCGGTAAGAGGTA	5	0.749414		0	Top5
AAMP_+_219134888.23-P1P2	AAMP	P1P2	GTACTTCCTGCCGGGAGGAG	6	0.709789		0	Supp5
AAMP_-_219134677.23-P1P2	AAMP	P1P2	GTGTCCCATGGCCTGAGGAG	7	0.704642		0	Supp5
AAMP_-_219134839.23-P1P2	AAMP	P1P2	GGCGGCGGATCCACTTCTCT	8	0.682692		0	Supp5
AAMP_-_219134917.23-P1P2	AAMP	P1P2	GCCCGGCAGGAAGTAGGCGT	9	0.681211		0	Supp5
AAMP_+_219134638.23-P1P2	AAMP	P1P2	GGACAGGAGACGCTCACCCC	10	0.667563		0	Supp5
AANAT_-_74463789.23-P1P2	AANAT	P1P2	GGCTTTGTGGAGGGAACACT	1	0.746847		0	Top5
AANAT_+_74463735.23-P1P2	AANAT	P1P2	GGGGGCCTGTCCGCAGGCAC	2	0.73474		0	Top5
AANAT_+_74463718.23-P1P2	AANAT	P1P2	GACGGGAACCAGTAAAATCC	3	0.732251		0	Top5
AANAT_+_74463793.23-P1P2	AANAT	P1P2	GACCTACCTGGACTGTGGAG	4	0.723822		0	Top5
AANAT_+_74463678.23-P1P2	AANAT	P1P2	GGTAGTAGCAGATGTTCCCC	5	0.719964		0	Top5
AANAT_-_74463813.23-P1P2	AANAT	P1P2	GTCCTCTCCACAGTCCAGGT	6	0.718741		0	Supp5
AANAT_+_74463710.23-P1P2	AANAT	P1P2	GCAGTAAAATCCGGGACTCC	7	0.717282		0	Supp5
AANAT_-_74463779.23-P1P2	AANAT	P1P2	GAGGGCTAGCGGCTTTGTGG	8	0.669192		0	Supp5
AANAT_-_74464175.23-P1P2	AANAT	P1P2	GGCCATCTGGATAGAAGTAG	9	0.66728		0	Supp5
AANAT_+_74464038.23-P1P2	AANAT	P1P2	GGCAGGCAAGGAGAGTGCAT	10	0.63666		0	Supp5
AAR2_-_34824425.23-P1P2	AAR2	P1P2	GACCGGAACGTGGGGCGAGG	1	0.952099		0	Top5
AAR2_-_34824417.23-P1P2	AAR2	P1P2	GTCCGCTGTACCGGAACGTG	2	0.893435		0	Top5
AAR2_+_34824681.23-P1P2	AAR2	P1P2	Gggaagtcacgcagagagta	3	0.705763		0	Top5
AAR2_+_34824485.23-P1P2	AAR2	P1P2	GTCTGAGCCGAGAAGAGGGG	4	0.69255		0	Top5
AAR2_+_34824405.23-P1P2	AAR2	P1P2	GACCGCCTCGCCCCACGTTC	5	0.678556		0	Top5
AAR2_+_34824386.23-P1P2	AAR2	P1P2	GCGGTACAGCGGAAACGCAC	6	0.669503		0	Supp5
AAR2_+_34824488.23-P1P2	AAR2	P1P2	GGACTCTGAGCCGAGAAGAG	7	0.667478		0	Supp5
AAR2_-_34824434.23-P1P2	AAR2	P1P2	GTGGGGCGAGGCGGTGAGTG	8	0.650962		0	Supp5
AAR2_+_34824655.23-P1P2	AAR2	P1P2	Ggccaggtcgagtgcaatca	9	0.650503		0	Supp5
AAR2_+_34824457.23-P1P2	AAR2	P1P2	GCACACATACACAAGGAATC	10	0.637402		0	Supp5
AARD_+_117950477.23-P1P2	AARD	P1P2	GAAGTCCCCGGGGCCCATCG	1	0.939576		0	Top5
AARD_+_117950489.23-P1P2	AARD	P1P2	GCTGCAGCGGCGGAAGTCCC	2	0.831047		0	Top5
AARD_-_117950494.23-P1P2	AARD	P1P2	GGTCTCCGCGATGGGCCCCG	3	0.824618		0	Top5
AARD_-_117950667.23-P1P2	AARD	P1P2	GGCTGGAGGACCTCAGACGA	4	0.823771		0	Top5
AARD_-_117950728.23-P1P2	AARD	P1P2	GTCGAGGCGCGTGCAGGAgg	5	0.762748		0	Top5
AARD_-_117950554.23-P1P2	AARD	P1P2	GCAGGGACTCCCAGGTAGAG	6	0.677421		0	Supp5
AARD_-_117950692.23-P1P2	AARD	P1P2	GACGCGCGCCTTCCAGTGGG	7	0.659755		0	Supp5
AARD_-_117950712.23-P1P2	AARD	P1P2	GGGTGCAGCGCGCGATCTCG	8	0.648203		0	Supp5
AARD_-_117950486.23-P1P2	AARD	P1P2	GGACCAGGCGTCTCCGCGAT	9	0.640957		0	Supp5
AARD_-_117950528.23-P1P2	AARD	P1P2	GGCAGAGAGAGAATTTCCCA	10	0.619576		0	Supp5
AARS_+_70323353.23-P1P2	AARS	P1P2	GCCCTTGGCGGGGGACTCTG	1		1.0406	0	Top5
AARS_+_70323318.23-P1P2	AARS	P1P2	GCGGCGACCCTAGGAGAGGT	2		0.997242	0	Top5
AARS_+_70323322.23-P1P2	AARS	P1P2	GGGGACGGCGACCCTAGGAG	3	0.875338	0.851107	0	Top5
AARS_+_70323362.23-P1P2	AARS	P1P2	GTGCAGCGGGCCCTTGGCGG	4	0.865275	0.962154	0	Top5
AARS_-_70323332.23-P1P2	AARS	P1P2	GAGGGCGGCCTACCTCTCCT	5	0.81575	0.824812	0	Top5
AARS_+_70323296.23-P1P2	AARS	P1P2	GCCGCCCTCGGAGAGCTCTG	6	0.698133	0.912409	0	Supp5
AARS_-_70323314.23-P1P2	AARS	P1P2	GGCACCGCAGAGCTCTCCGA	7	0.838644		0	Supp5
AARS_+_70323376.23-P1P2	AARS	P1P2	GTCTGCGGGAATAGGTGCAG	8	0.835041		0	Supp5
AARS_+_70323368.23-P1P2	AARS	P1P2	GAATAGGTGCAGCGGGCCCT	9	0.822304		0	Supp5
AARS_+_70323384.23-P1P2	AARS	P1P2	GGCTGCGCGTCTGCGGGAAT	10	0.788722		0	Supp5
AARS2_+_44281044.23-P1P2	AARS2	P1P2	GGCTACGATGGCAGCGTCAG	1		1.24713	0	Top5
AARS2_+_44281056.23-P1P2	AARS2	P1P2	GTCACTGCCCGGAGCTACGA	2		0.891763	0	Top5
AARS2_+_44281006.23-P1P2	AARS2	P1P2	GGCTGCGGCGGGCCATTCGA	3	0.984765	0.861104	0	Top5
AARS2_+_44281027.23-P1P2	AARS2	P1P2	GAGTGGCAGCTGCAGCCCGG	4	1.06959		0	Top5
AARS2_-_44280878.23-P1P2	AARS2	P1P2	GCCGCGGGGCCGCACGGAAG	5	0.640997	0.771396	0	Top5
AARS2_-_44281016.23-P1P2	AARS2	P1P2	GCATGCGGGCGACCTTCGAA	6	0.832841		0	Supp5
AARS2_-_44281033.23-P1P2	AARS2	P1P2	GAATGGCCCGCCGCAGCCTC	7	0.776564		0	Supp5
AARS2_-_44281001.23-P1P2	AARS2	P1P2	GTGGCTGAGGCCCCGCCATG	8	0.750319		0	Supp5
AARS2_+_44281018.23-P1P2	AARS2	P1P2	GTGCAGCCCGGAGGCTGCGG	9	0.70152		0	Supp5
AARS2_+_44280810.23-P1P2	AARS2	P1P2	GGCGGGCATGAACCAGGTGA	10	0.689964		0	Supp5
AARSD1_-_41116425.23-P1	AARSD1	P1	GCCGTGACGCCGTACCTCTC	1	1.02331		0	Top5
AARSD1_+_41116412.23-P1	AARSD1	P1	GCAGTTATGCCCGAGAGGTA	2	0.98616		0	Top5
AARSD1_-_41116243.23-P1	AARSD1	P1	GGCGGGACAGCAGGAGACCA	3	0.858765		0	Top5
AARSD1_+_41116417.23-P1	AARSD1	P1	GCGTGACAGTTATGCCCGAG	4	0.858047		0	Top5
AARSD1_+_41116203.23-P1	AARSD1	P1	GCGCGGAGCTGCAGACTGAA	5	0.736622		0	Top5
AARSD1_-_41116465.23-P1	AARSD1	P1	GACCAGAACGCCATACCTGC	6	0.684522		0	Supp5
AARSD1_-_41116508.23-P1	AARSD1	P1	GAGAGAAGCCTGGGAGCGAA	7	0.593978		0	Supp5
AARSD1_-_41116499.23-P1	AARSD1	P1	GCGCACGCGCAGAGAAGCCT	8	0.590702		0	Supp5
AARSD1_+_41116343.23-P1	AARSD1	P1	GGGAAGAGGGCGCCACGTGT	9	0.569089		0	Supp5
AARSD1_+_41116238.23-P1	AARSD1	P1	GGTTCAGTTCACCACCACCG	10	0.501874		0	Supp5
AARSD1_+_41132061.23-P2	AARSD1	P2	GAGCGGGAGCCGCAATGGCA	1	0.960971		0	Top5
AARSD1_-_41132037.23-P2	AARSD1	P2	GTCCAGGGAAAAGGGCCAGG	2	0.807574		0	Top5
AARSD1_-_41132022.23-P2	AARSD1	P2	GTTGGAGCAGGGAATCTCCA	3	0.778069		0	Top5
AARSD1_+_41132078.23-P2	AARSD1	P2	GTCTAAATGCCACCCTGGAG	4	0.769219		0	Top5
AARSD1_-_41132088.23-P2	AARSD1	P2	GCATTGCGGCTCCCGCTCCA	5	0.756436		0	Top5
AARSD1_-_41132004.23-P2	AARSD1	P2	GCTGGAGCGCCCAGAAGACT	6	0.745522		0	Supp5
AARSD1_-_41132113.23-P2	AARSD1	P2	GCATTTAGAGTTCCAGGCAG	7	0.663914		0	Supp5
AARSD1_-_41131861.23-P2	AARSD1	P2	GGTGTGGTGAATGTGAACCT	8	0.634138		0	Supp5
AARSD1_-_41131716.23-P2	AARSD1	P2	GGGTGTGGCTTCATAGGGGT	9	0.606281		0	Supp5
AARSD1_-_41131901.23-P2	AARSD1	P2	GACTAGGAAACTAGGAGGTC	10	0.583436		0	Supp5
AASDH_-_57253588.23-P1P2	AASDH	P1P2	GTTTCCCGGATAGCTCGTCG	1	0.75009		0	Top5
AASDH_+_57253570.23-P1P2	AASDH	P1P2	GTATCCGCGACGAGCTATCC	2	0.747608		0	Top5
AASDH_-_57253362.23-P1P2	AASDH	P1P2	GGGAGTGTACACACAGGTCA	3	0.710819		0	Top5
AASDH_-_57253356.23-P1P2	AASDH	P1P2	GGACGCAGGAGTGTACACAC	4	0.691843		0	Top5
AASDH_-_57253574.23-P1P2	AASDH	P1P2	GATCGCATTCGGCCCTTTCC	5	0.650592		0	Top5
AASDH_+_57253623.23-P1P2	AASDH	P1P2	GTCGCTCTGGGATAGCTTTA	6	0.608263		0	Supp5
AASDH_+_57253636.23-P1P2	AASDH	P1P2	GTACGTATGGTGCCTCGCTC	7	0.604804		0	Supp5
AASDH_-_57253280.23-P1P2	AASDH	P1P2	Gtcttcgaaaccactctagg	8	0.597119		0	Supp5
AASDH_+_57253649.23-P1P2	AASDH	P1P2	GGACGCGGAAGATTTACGTA	9	0.561398		0	Supp5
AASDH_-_57253417.23-P1P2	AASDH	P1P2	GATGTATCAAATCCGAGGTC	10	0.547028		0	Supp5
AASDHPPT_-_105948417.23-P1P2	AASDHPPT	P1P2	GGCCATCAGGCCCGAGATAG	1		1.33068	0	Top5
AASDHPPT_+_105948405.23-P1P2	AASDHPPT	P1P2	GCGGACCTCGCCGCTATCTC	2		1.32794	0	Top5
AASDHPPT_+_105948450.23-P1P2	AASDHPPT	P1P2	GGGCACCAAGCAGAACCGTT	3	0.890262		0	Top5
AASDHPPT_-_105948374.23-P1P2	AASDHPPT	P1P2	GACGGACGCCGGGAAGAAGG	4	0.863045		0	Top5
AASDHPPT_-_105948422.23-P1P2	AASDHPPT	P1P2	GCAGGCCCGAGATAGCGGCG	5	0.844832		0	Top5
AASDHPPT_+_105948470.23-P1P2	AASDHPPT	P1P2	GAGCGCACGCCCTCCATGGA	6	0.81318		0	Supp5
AASDHPPT_+_105948445.23-P1P2	AASDHPPT	P1P2	GCAAGCAGAACCGTTTGGCA	7	0.712875		0	Supp5
AASDHPPT_-_105948483.23-P1P2	AASDHPPT	P1P2	GGCTTGGTGCCATCCATGGA	8	0.678884		0	Supp5
AASDHPPT_-_105948611.23-P1P2	AASDHPPT	P1P2	GGTCTTTGCCCGGGACGCTA	9	0.673452		0	Supp5
AASDHPPT_+_105948424.23-P1P2	AASDHPPT	P1P2	GGAAAACCATACACTGAAAG	10	0.669773		0	Supp5
AASS_+_121784247.23-P1P2	AASS	P1P2	GCGACTCGGAAGATTCGAGG	1	0.899314		0	Top5
AASS_+_121784219.23-P1P2	AASS	P1P2	GACAAGTCGGCGCCCCAGAG	2	0.864743		0	Top5
AASS_-_121784328.23-P1P2	AASS	P1P2	GTGGAAGGCCGGGAAGTAGG	3	0.794438		0	Top5
AASS_+_121784000.23-P1P2	AASS	P1P2	GCCTCCCTGCGAGGAATGGA	4	0.746792		0	Top5
AASS_-_121784277.23-P1P2	AASS	P1P2	GATCTTCCGAGTCGCTGCAG	5	0.728149		0	Top5
AASS_+_121784250.23-P1P2	AASS	P1P2	GCAGCGACTCGGAAGATTCG	6	0.704139		0	Supp5
AASS_+_121784208.23-P1P2	AASS	P1P2	GCCCCAGAGCGGACGAGGTG	7	0.689175		0	Supp5
AASS_+_121784213.23-P1P2	AASS	P1P2	GCGGCGCCCCAGAGCGGACG	8	0.67402		0	Supp5
AASS_+_121784044.23-P1P2	AASS	P1P2	GACCCCGGCCGGGCCGAGAG	9	0.666653		0	Supp5
AASS_-_121784091.23-P1P2	AASS	P1P2	GTCGCGGCGCCGGGACCCGA	10	0.625412		0	Supp5
AATF_-_35306286.23-P1P2	AATF	P1P2	GAGTGGCCGGTCCAGAGCTG	1		0.963578	0	Top5
AATF_-_35306340.23-P1P2	AATF	P1P2	GGGAATCGGATCAAGGCGAG	2		0.818805	0	Top5
AATF_-_35306333.23-P1P2	AATF	P1P2	GGAGTCGGGGAATCGGATCA	3	0.916197		0	Top5
AATF_-_35306346.23-P1P2	AATF	P1P2	GGGATCAAGGCGAGAGGATC	4	0.893616		0	Top5
AATF_-_35306312.23-P1P2	AATF	P1P2	GGCCTCCGCGCGGTCTCTGG	5	0.863259		0	Top5
AATF_-_35306320.23-P1P2	AATF	P1P2	GGCGGTCTCTGGCGGAGTCG	6	0.815054		0	Supp5
AATF_-_35306351.23-P1P2	AATF	P1P2	GAAGGCGAGAGGATCCGGCA	7	0.802256		0	Supp5
AATF_-_35306363.23-P1P2	AATF	P1P2	GTCCGGCAGGGAAGGAGCTT	8	0.717969		0	Supp5
AATF_-_35306491.23-P1P2	AATF	P1P2	GAACCCGCGACCAAGCGAGG	9	0.669425		0	Supp5
AATF_-_35306516.23-P1P2	AATF	P1P2	GCTGAAGCGGACCCCGAGGA	10	0.658717		0	Supp5
AATK_-_79139957.23-ENST00000326724.4	AATK	ENST00000326724.4	GGCAGAGCCCGCACCGGTGG	1	0.905921		0	Top5
AATK_+_79139571.23-ENST00000326724.4	AATK	ENST00000326724.4	GGCGGCCCCAGATCTCGGAG	2	0.832609		0	Top5
AATK_-_79139954.23-ENST00000326724.4	AATK	ENST00000326724.4	GGCCGCAGAGCCCGCACCGG	3	0.746204		0	Top5
AATK_-_79139975.23-ENST00000326724.4	AATK	ENST00000326724.4	GGGGGCGGCGGCGACAGACG	4	0.740865		0	Top5
AATK_-_79139960.23-ENST00000326724.4	AATK	ENST00000326724.4	GGAGCCCGCACCGGTGGGGG	5	0.732044		0	Top5
AATK_+_79139589.23-ENST00000326724.4	AATK	ENST00000326724.4	GAAGCAGCCGGACCCCCTGG	6	0.711492		0	Supp5
AATK_-_79139880.23-ENST00000326724.4	AATK	ENST00000326724.4	GgagccgccgcATCACCCAG	7	0.706401		0	Supp5
AATK_+_79139592.23-ENST00000326724.4	AATK	ENST00000326724.4	GCAGAAGCAGCCGGACCCCC	8	0.684125		0	Supp5
AATK_-_79139702.23-ENST00000326724.4	AATK	ENST00000326724.4	GTCACGTCCGCAGCGGAGGG	9	0.670342		0	Supp5
AATK_-_79139822.23-ENST00000326724.4	AATK	ENST00000326724.4	GAGCGGCCGGCGGGCATCCC	10	0.658769		0	Supp5
ABAT_-_8768533.23-P1	ABAT	P1	GCCCGCAAGTCGGAACCCGG	1	0.953493		0	Top5
ABAT_-_8768504.23-P1	ABAT	P1	GCCAGCGCTGCCGGAACTCG	2	0.935512		0	Top5
ABAT_+_8768492.23-P1	ABAT	P1	GGGATGCGCGCCCCGAGTTC	3	0.875262		0	Top5
ABAT_+_8768682.23-P1	ABAT	P1	GCCGCGTCTTGGGAAGATGA	4	0.802266		0	Top5
ABAT_-_8768523.23-P1	ABAT	P1	GGGGCGCGCATCCCGCAAGT	5	0.79303		0	Top5
ABAT_-_8768530.23-P1	ABAT	P1	GCATCCCGCAAGTCGGAACC	6	0.777638		0	Supp5
ABAT_+_8768542.23-P1	ABAT	P1	GAGGCCCCGTCTCCGATCTG	7	0.760434		0	Supp5
ABAT_-_8768467.23-P1	ABAT	P1	GGAGTCCGGCGAGTCGCTGG	8	0.739148		0	Supp5
ABAT_-_8768538.23-P1	ABAT	P1	GAAGTCGGAACCCGGCGGAT	9	0.733686		0	Supp5
ABAT_+_8768526.23-P1	ABAT	P1	GCTGCGGGATCCGATCCGCC	10	0.715516		0	Supp5
ABAT_+_8807464.23-P2	ABAT	P2	GGATGCACTCAGCTGGTACC	1	0.851766		0	Top5
ABAT_+_8807450.23-P2	ABAT	P2	GGTACCCGGCAAGTGCGCAA	2	0.839132		0	Top5
ABAT_+_8807492.23-P2	ABAT	P2	GCTTGGAAGCAGAGCAGGTT	3	0.812243		0	Top5
ABAT_+_8807445.23-P2	ABAT	P2	GCGGCAAGTGCGCAAGGGAG	4	0.743762		0	Top5
ABAT_+_8807696.23-P2	ABAT	P2	GCCTGGTAGTCGGAGTCCTG	5	0.7221		0	Top5
ABAT_+_8807437.23-P2	ABAT	P2	GGCGCAAGGGAGAGGGACGG	6	0.675506		0	Supp5
ABAT_+_8807798.23-P2	ABAT	P2	GAACAGGCACTGACAGACAC	7	0.545333		0	Supp5
ABAT_+_8807706.23-P2	ABAT	P2	GACTCACGGTGCCTGGTAGT	8	0.487566		0	Supp5
ABAT_+_8807600.23-P2	ABAT	P2	GCATCCTAAGAGGTGCCGTT	9	0.450713		0	Supp5
ABAT_+_8807610.23-P2	ABAT	P2	GTGGCTGGGTTCATCCTAAG	10	0.437068		0	Supp5
ABCA1_-_107690389.23-P1P2	ABCA1	P1P2	GCAGCCCGGGAGAGAAGGGT	1	1.18804		0	Top5
ABCA1_-_107690385.23-P1P2	ABCA1	P1P2	GGCCGCAGCCCGGGAGAGAA	2	1.16167		0	Top5
ABCA1_-_107690394.23-P1P2	ABCA1	P1P2	GCGGGAGAGAAGGGTCGGCT	3	0.857154		0	Top5
ABCA1_+_107690410.23-P1P2	ABCA1	P1P2	GTTGCGAGCGAGAGTGAGTG	4	0.771669		0	Top5
ABCA1_-_107690202.23-P1P2	ABCA1	P1P2	GTAACGCCCAAGTAAGTCAC	5	0.707905		0	Top5
ABCA1_-_107690329.23-P1P2	ABCA1	P1P2	GAGCAAAGCGCCCTGAGAAC	6	0.689384		0	Supp5
ABCA1_-_107690338.23-P1P2	ABCA1	P1P2	GCCCTGAGAACCGGCTCTGT	7	0.684659		0	Supp5
ABCA1_-_107690031.23-P1P2	ABCA1	P1P2	GGCAGCAGCGCAGAGTCCTG	8	0.681625		0	Supp5
ABCA1_+_107690253.23-P1P2	ABCA1	P1P2	GTCTCCGGAAGGCTTGTCAA	9	0.654438		0	Supp5
ABCA1_+_107690248.23-P1P2	ABCA1	P1P2	GGGAAGGCTTGTCAAGGGGT	10	0.584201		0	Supp5
ABCA10_+_67224811.23-P1P2	ABCA10	P1P2	GAAGAGGCAACCATTTGTAG	1	0.579591		0	Top5
ABCA10_-_67224823.23-P1P2	ABCA10	P1P2	GTCAAGGACTCCTCTACAAA	2	0.535236		0	Top5
ABCA10_+_67224929.23-P1P2	ABCA10	P1P2	GTCTGAAGAGTAACTGGACA	3	0.497599		0	Top5
ABCA10_+_67224827.23-P1P2	ABCA10	P1P2	GATCAAAACAGTTTTAAAAG	4	0.468263		0	Top5
ABCA10_-_67224767.23-P1P2	ABCA10	P1P2	GTTGAAGCACTTGGATCCAC	5	0.391432		0	Top5
ABCA10_-_67224969.23-P1P2	ABCA10	P1P2	GAGAGAGTGTAATGAATTGT	6	0.370012		0	Supp5
ABCA10_-_67224857.23-P1P2	ABCA10	P1P2	GAAACTGTTTTGATTCAGCT	7	0.290087		0	Supp5
ABCA10_-_67224447.23-P1P2	ABCA10	P1P2	GAACCATACAAATTCTCAAA	8	0.142234		0	Supp5
ABCA10_+_67224869.23-P1P2	ABCA10	P1P2	GATGTTCTACACACAGACCA	9	0.682747		1	Supp5
ABCA10_+_67224916.23-P1P2	ABCA10	P1P2	GTGGACAAGGAGAAAAACAT	10	0.535933		1	Supp5
ABCA12_+_216003308.23-P1P2	ABCA12	P1P2	GCATGGAGAGTAGGAGGTGT	1	0.891934		0	Top5
ABCA12_+_216003314.23-P1P2	ABCA12	P1P2	GTAATTTCATGGAGAGTAGG	2	0.816284		0	Top5
ABCA12_+_216003340.23-P1P2	ABCA12	P1P2	GTGTTCTCTAAGGTGTGGAT	3	0.753292		0	Top5
ABCA12_+_216003317.23-P1P2	ABCA12	P1P2	GAATTAATTTCATGGAGAGT	4	0.689134		0	Top5
ABCA12_+_216003325.23-P1P2	ABCA12	P1P2	GGGATAGGCAATTAATTTCA	5	0.602983		0	Top5
ABCA12_-_216002923.23-P1P2	ABCA12	P1P2	GATCTGAAGCTGATGAAACA	6	0.491851		0	Supp5
ABCA12_+_216003031.23-P1P2	ABCA12	P1P2	GGGAAGCTATGCCGTGAAAG	7	0.449082		0	Supp5
ABCA12_-_216003042.23-P1P2	ABCA12	P1P2	GTGTATCAGTACCCCTTTCA	8	0.445845		0	Supp5
ABCA12_+_216003117.23-P1P2	ABCA12	P1P2	GGAGAAGTGCCTCTTGGTTA	9	0.435733		0	Supp5
ABCA12_-_216003059.23-P1P2	ABCA12	P1P2	GCACGGCATAGCTTCCTTGA	10	0.434335		0	Supp5
ABCA13_+_48211097.23-P1P2	ABCA13	P1P2	GCCACAGCAGGGCTTTGAAC	1	0.943852		0	Top5
ABCA13_-_48211093.23-P1P2	ABCA13	P1P2	GCAGCAGGCATGGGGCATGC	2	0.750328		0	Top5
ABCA13_+_48211090.23-P1P2	ABCA13	P1P2	GAGGGCTTTGAACTGGCACC	3	0.698796		0	Top5
ABCA13_+_48211160.23-P1P2	ABCA13	P1P2	GGGAACCCTATGGAAAACCA	4	0.68015		0	Top5
ABCA13_+_48211145.23-P1P2	ABCA13	P1P2	GACCAAGGCAAGCACTCACC	5	0.666313		0	Top5
ABCA13_-_48211206.23-P1P2	ABCA13	P1P2	GGAGGTCTGGAGCAAGATCA	6	0.663153		0	Supp5
ABCA13_+_48211170.23-P1P2	ABCA13	P1P2	GAGACCTCACTGGAACCCTA	7	0.659265		0	Supp5
ABCA13_-_48211142.23-P1P2	ABCA13	P1P2	GGAATTGGCTCTGCAGACTC	8	0.606863		0	Supp5
ABCA13_+_48211108.23-P1P2	ABCA13	P1P2	GAGCCAATTCTTCCACAGCA	9	0.591752		0	Supp5
ABCA13_-_48211352.23-P1P2	ABCA13	P1P2	GAATGACCAGGATGAAATCA	10	0.552618		0	Supp5
ABCA2_-_139922596.23-P1P2	ABCA2	P1P2	GTGGTGCAGGAAGCCCATGG	1	0.797832		0	Top5
ABCA2_+_139922669.23-P1P2	ABCA2	P1P2	GCCgcgcgggcgatgcccag	2	0.766926		0	Top5
ABCA2_+_139922272.23-P1P2	ABCA2	P1P2	GGCGGTGCTCGGCTGAGTCA	3	0.661893		0	Top5
ABCA2_+_139922661.23-P1P2	ABCA2	P1P2	Ggcgatgcccagcggcgcgg	4	0.586629		0	Top5
ABCA2_-_139922304.23-P1P2	ABCA2	P1P2	GCCGAGCACCGCGATGTCAG	5	0.579355		0	Top5
ABCA2_+_139922664.23-P1P2	ABCA2	P1P2	Gcgggcgatgcccagcggcg	6	0.561683		0	Supp5
ABCA2_-_139922321.23-P1P2	ABCA2	P1P2	GAGCGGACGCGGGACCGGAC	7	0.559223		0	Supp5
ABCA2_-_139922347.23-P1P2	ABCA2	P1P2	GGACCGAGCCACCTCCCCGG	8	0.517713		0	Supp5
ABCA2_-_139922676.23-P1P2	ABCA2	P1P2	Gcgcagcccgccgcgccgct	9	0.49188		0	Supp5
ABCA2_-_139922344.23-P1P2	ABCA2	P1P2	GCACGACCGAGCCACCTCCC	10	0.485113		0	Supp5
ABCA3_+_2390611.23-P1P2	ABCA3	P1P2	GGGGAGGGGACCCCGCGAGA	1		2.68696	0	Top5
ABCA3_-_2390704.23-P1P2	ABCA3	P1P2	GCTGCGTGGCCGCCCTGGAG	2	1.08625		0	Top5
ABCA3_-_2390733.23-P1P2	ABCA3	P1P2	GGCCTGCAACCCGCTACTGG	3	0.841741		0	Top5
ABCA3_-_2390673.23-P1P2	ABCA3	P1P2	GTCCAGCCTCGCAGTGGCGG	4	0.830372		0	Top5
ABCA3_-_2390670.23-P1P2	ABCA3	P1P2	GCGCTCCAGCCTCGCAGTGG	5	0.820587		0	Top5
ABCA3_+_2390721.23-P1P2	ABCA3	P1P2	GCCGCTGCGTCCGCCAGTAG	6	0.798376		0	Supp5
ABCA3_-_2390730.23-P1P2	ABCA3	P1P2	GTGCGCCTGCAACCCGCTAC	7	0.767485		0	Supp5
ABCA3_-_2390699.23-P1P2	ABCA3	P1P2	GGACAGCTGCGTGGCCGCCC	8	0.754002		0	Supp5
ABCA3_-_2390500.23-P1P2	ABCA3	P1P2	Gcgagctggccggcgagggt	9	0.726218		0	Supp5
ABCA3_-_2390333.23-P1P2	ABCA3	P1P2	GACACGCCCAAGGCTCGGAT	10	0.719613		0	Supp5
ABCA4_-_94586658.23-P1P2	ABCA4	P1P2	GGAGGCCCCTCAGACAGCAA	1	0.937657		0	Top5
ABCA4_+_94586668.23-P1P2	ABCA4	P1P2	GGAGCCAGAGGCGCTCTTAA	2	0.897463		0	Top5
ABCA4_+_94586620.23-P1P2	ABCA4	P1P2	GGCCTCAGCTCTGACCAATC	3	0.781041		0	Top5
ABCA4_-_94586628.23-P1P2	ABCA4	P1P2	GGACCACACGAAGACCAGAT	4	0.737643		0	Top5
ABCA4_-_94586219.23-P1P2	ABCA4	P1P2	GGCGTGGATGCCCTAGAGAG	5	0.705819		0	Top5
ABCA4_-_94586232.23-P1P2	ABCA4	P1P2	GAGAGAGCGGTAGACTGGAC	6	0.691987		0	Supp5
ABCA4_+_94586689.23-P1P2	ABCA4	P1P2	GAGGAGAAGGACACAGCGTC	7	0.663066		0	Supp5
ABCA4_+_94586641.23-P1P2	ABCA4	P1P2	GATGTCCTTTGCTGTCTGAG	8	0.586323		0	Supp5
ABCA4_-_94586284.23-P1P2	ABCA4	P1P2	GGGGCAGGCAATGGATTGAC	9	0.577555		0	Supp5
ABCA4_-_94586686.23-P1P2	ABCA4	P1P2	GACGCCGTTAAGAGCGCCTC	10	0.573874		0	Supp5
ABCA5_-_67323220.23-P1P2	ABCA5	P1P2	GCCCGAGCCGCAGAGCTGTC	1	0.784467		0	Top5
ABCA5_+_67323191.23-P1P2	ABCA5	P1P2	GCTCTGCGGCTCGGGCCCTG	2	0.716082		0	Top5
ABCA5_+_67323221.23-P1P2	ABCA5	P1P2	GCAACAGACTGAGCGCGTCC	3	0.712519		0	Top5
ABCA5_-_67323280.23-P1P2	ABCA5	P1P2	GCCAGCTGGGATCTGTGCGA	4	0.707368		0	Top5
ABCA5_-_67323254.23-P1P2	ABCA5	P1P2	GCAGTCTGTTGACTCAGTGC	5	0.705156		0	Top5
ABCA5_-_67323267.23-P1P2	ABCA5	P1P2	GCAGTGCGGGTGACCCAGCT	6	0.671379		0	Supp5
ABCA5_+_67323084.23-P1P2	ABCA5	P1P2	GTGGCCAGCGAGGGACGGCG	7	0.61863		0	Supp5
ABCA5_+_67323053.23-P1P2	ABCA5	P1P2	GGAGTTCGGCGTCTGAGGTG	8	0.609771		0	Supp5
ABCA5_+_67323118.23-P1P2	ABCA5	P1P2	GCGTCCCTGGGGGAGTTGAG	9	0.58155		0	Supp5
ABCA5_+_67323076.23-P1P2	ABCA5	P1P2	GGAGGGACGGCGGGGAGAGA	10	0.577881		0	Supp5
ABCA6_+_67138008.23-P1P2	ABCA6	P1P2	GCAGGCTGTGTAAGAGCTGC	1	0.757386		0	Top5
ABCA6_+_67137842.23-P1P2	ABCA6	P1P2	GTGTGCTGTGCCAAATATGT	2	0.631301		0	Top5
ABCA6_-_67137854.23-P1P2	ABCA6	P1P2	GCAGTGTCCACCCACATATT	3	0.613518		0	Top5
ABCA6_+_67138050.23-P1P2	ABCA6	P1P2	GCATCATGTACAGCTTGGTC	4	0.537666		0	Top5
ABCA6_+_67138026.23-P1P2	ABCA6	P1P2	GACACCCCTTTTCAGAAACC	5	0.456253		0	Top5
ABCA6_-_67137744.23-P1P2	ABCA6	P1P2	GCAATCTACACAATAAAAAG	6	0.378378		0	Supp5
ABCA6_-_67137948.23-P1P2	ABCA6	P1P2	GACCAGTTCTCTGTTTGTCT	7	0.354911		0	Supp5
ABCA6_+_67138055.23-P1P2	ABCA6	P1P2	GAAGTTCATCATGTACAGCT	8	0.207849		0	Supp5
ABCA6_-_67137891.23-P1P2	ABCA6	P1P2	GTAGAGCTTTACTTACTGTC	9	0.162378		0	Supp5
ABCA6_-_67137748.23-P1P2	ABCA6	P1P2	GCTACACAATAAAAAGTGGT	10	0.152108		0	Supp5
ABCA7_-_1040133.23-P1	ABCA7	P1	GGCGCACTTGGCTTAAGGGG	1	0.945274		0	Top5
ABCA7_+_1040185.23-P1	ABCA7	P1	GAGTCCTTCTCACCTTCCAG	2	0.907023		0	Top5
ABCA7_-_1040214.23-P1	ABCA7	P1	GAGGTGAGAAGGACTCGGAG	3	0.712337		0	Top5
ABCA7_+_1040413.23-P1	ABCA7	P1	GGGAGTGCAGGAGTTCTAAC	4	0.67691		0	Top5
ABCA7_-_1040381.23-P1	ABCA7	P1	GACATCTGGGACCCTTAAGA	5	0.603167		0	Top5
ABCA7_+_1040370.23-P1	ABCA7	P1	GTCGGCAAAGGCCCTCTTAA	6	0.580935		0	Supp5
ABCA7_+_1040474.23-P1	ABCA7	P1	GAGCGGGACTTAGGATCTGG	7	0.564602		0	Supp5
ABCA7_+_1040577.23-P1	ABCA7	P1	Ggaatctgacgctgacagag	8	0.550238		0	Supp5
ABCA7_-_1040324.23-P1	ABCA7	P1	GTTCCGGTGAATGTTGACGA	9	0.520576		0	Supp5
ABCA7_+_1040080.23-P1	ABCA7	P1	GCGCGCAGGTAGCAGCGCCG	10	0.516952		0	Supp5
ABCA7_+_1041311.23-P2	ABCA7	P2	GAGAGGTCAGGACAACGGTC	1	0.819685		0	Top5
ABCA7_-_1041459.23-P2	ABCA7	P2	GTGTGAGACCAGGGCCGGGT	2	0.801698		0	Top5
ABCA7_+_1041292.23-P2	ABCA7	P2	GGGGCTGAAGACGTGCGGTG	3	0.784698		0	Top5
ABCA7_+_1041297.23-P2	ABCA7	P2	GCGGTCGGGCTGAAGACGTG	4	0.780613		0	Top5
ABCA7_+_1041489.23-P2	ABCA7	P2	GGACCTGGGGGAGAATAGGT	5	0.725666		0	Top5
ABCA7_+_1041432.23-P2	ABCA7	P2	GCGGCCCTGGTCTCACACTG	6	0.650483		0	Supp5
ABCA7_+_1041348.23-P2	ABCA7	P2	GAGAAGGCCATGGTGAGACT	7	0.635763		0	Supp5
ABCA7_-_1041248.23-P2	ABCA7	P2	GTCCAGGAACCCTGCGCTGT	8	0.632707		0	Supp5
ABCA7_+_1041479.23-P2	ABCA7	P2	GAGAATAGGTGGGAGACGGT	9	0.626217		0	Supp5
ABCA7_+_1041342.23-P2	ABCA7	P2	GCCATGGTGAGACTGGGCAG	10	0.593055		0	Supp5
ABCA8_+_66951401.23-P1P2	ABCA8	P1P2	GTTCTAAACAAGGAGCTCAG	1	0.630835		0	Top5
ABCA8_-_66951525.23-P1P2	ABCA8	P1P2	GGTGAAGACTGCTTTCAGAG	2	0.452436		0	Top5
ABCA8_-_66951365.23-P1P2	ABCA8	P1P2	GATACAGTGAACTTACTTCT	3	0.44557		0	Top5
ABCA8_-_66951528.23-P1P2	ABCA8	P1P2	GAAGACTGCTTTCAGAGTGG	4	0.440401		0	Top5
ABCA8_+_66950959.23-P1P2	ABCA8	P1P2	GTTGATTGCACAATAATGTA	5	0.339118		0	Top5
ABCA8_-_66951372.23-P1P2	ABCA8	P1P2	GGAACTTACTTCTGGGAAAA	6	0.333661		0	Supp5
ABCA8_-_66951447.23-P1P2	ABCA8	P1P2	GAGTTATTCATATTTTCTCC	7	0.285189		0	Supp5
ABCA8_+_66951172.23-P1P2	ABCA8	P1P2	GACTTTAAAGATTTTATATC	8	0.0466407		0	Supp5
ABCA8_+_66950951.23-P1P2	ABCA8	P1P2	GACAATAATGTAGGGCATTT	9	-0.00694607		0	Supp5
ABCA8_-_66951390.23-P1P2	ABCA8	P1P2	GATGGAAGCAAGGAATCTAG	10	0.763621		1	Supp5
ABCA9_-_67057053.23-P1P2	ABCA9	P1P2	GAGAAACACAGTTCATCCAT	1	0.778018		0	Top5
ABCA9_+_67057085.23-P1P2	ABCA9	P1P2	GGATGTAGTAGTGACCCAAA	2	0.695276		0	Top5
ABCA9_-_67057069.23-P1P2	ABCA9	P1P2	GCATGGGTCTCTGCATGTTC	3	0.665568		0	Top5
ABCA9_-_67057012.23-P1P2	ABCA9	P1P2	GTAGAGGTTAACTTACTCTC	4	0.624669		0	Top5
ABCA9_+_67056924.23-P1P2	ABCA9	P1P2	GATAGGCATGCCAGACGTTT	5	0.510113		0	Top5
ABCA9_-_67056649.23-P1P2	ABCA9	P1P2	GGCAATGCTTACAATTCCTC	6	0.4528		0	Supp5
ABCA9_-_67056936.23-P1P2	ABCA9	P1P2	GTGGTTTCTACCTAAACGTC	7	0.371308		0	Supp5
ABCA9_-_67056917.23-P1P2	ABCA9	P1P2	GAATAACTTACTGCTTTTAA	8	0.263212		0	Supp5
ABCA9_+_67056982.23-P1P2	ABCA9	P1P2	GAAGTTAACCTCTAAAATTG	9	0.130316		0	Supp5
ABCA9_-_67056810.23-P1P2	ABCA9	P1P2	GCAAAAATGTTTTAGTTACG	10	0.0966517		0	Supp5
ABCB1_-_87342674.23-ENST00000265724.3	ABCB1	ENST00000265724.3	GGGAGGAGCTACATGAACTA	1	0.750057		0	Top5
ABCB1_-_87342657.23-ENST00000265724.3	ABCB1	ENST00000265724.3	GTTTATCCCAGTACCAGAGG	2	0.748351		0	Top5
ABCB1_-_87342654.23-ENST00000265724.3	ABCB1	ENST00000265724.3	GGTGTTTATCCCAGTACCAG	3	0.699864		0	Top5
ABCB1_+_87342641.23-ENST00000265724.3	ABCB1	ENST00000265724.3	GTAGCTCCTCCTCTGGTACT	4	0.610667		0	Top5
ABCB1_-_87342513.23-ENST00000265724.3	ABCB1	ENST00000265724.3	GTCCTGAAGTGAGTACTCCT	5	0.592381		0	Top5
ABCB1_-_87342678.23-ENST00000265724.3	ABCB1	ENST00000265724.3	GGAGCTACATGAACTAAGGC	6	0.569015		0	Supp5
ABCB1_-_87342302.23-ENST00000265724.3	ABCB1	ENST00000265724.3	GAGAAGTTAACTAAAAAATG	7	0.563084		0	Supp5
ABCB1_+_87342475.23-ENST00000265724.3	ABCB1	ENST00000265724.3	GCAGGAAGCAACCAGATAAA	8	0.530587		0	Supp5
ABCB1_+_87342493.23-ENST00000265724.3	ABCB1	ENST00000265724.3	GTCCTAGGAGTACTCACTTC	9	0.489512		0	Supp5
ABCB1_-_87342682.23-ENST00000265724.3	ABCB1	ENST00000265724.3	GTACATGAACTAAGGCAGGC	10	0.469794		0	Supp5
ABCB10_-_229694297.23-P1P2	ABCB10	P1P2	GCGATAGGGACCCGGGAACG	1		1.57233	0	Top5
ABCB10_+_229694285.23-P1P2	ABCB10	P1P2	GCGCGGCCAGCCGCGTTCCC	2		1.22761	0	Top5
ABCB10_+_229694413.23-P1P2	ABCB10	P1P2	GCCGGCGGGCTGAGGCGTAC	3	1.01103		0	Top5
ABCB10_-_229694457.23-P1P2	ABCB10	P1P2	GCAGGCGCGCGCAAAGCCCG	4	0.735725		0	Top5
ABCB10_-_229694467.23-P1P2	ABCB10	P1P2	GCAAAGCCCGAGGACCCTCC	5	0.676483		0	Top5
ABCB10_-_229694400.23-P1P2	ABCB10	P1P2	GCAGGCAGGGGGGCCTCGCA	6	0.608959		0	Supp5
ABCB10_-_229694290.23-P1P2	ABCB10	P1P2	GTGAACGGCGATAGGGACCC	7	0.590475		0	Supp5
ABCB10_+_229694391.23-P1P2	ABCB10	P1P2	GTCGCACGCAGCGCCATGCG	8	0.574256		0	Supp5
ABCB10_-_229694283.23-P1P2	ABCB10	P1P2	GAGGCCAGTGAACGGCGATA	9	0.572347		0	Supp5
ABCB10_-_229694485.23-P1P2	ABCB10	P1P2	GCCGGCCCGGCCCCGAGCAA	10	0.532173		0	Supp5
ABCB11_-_169887784.23-P1P2	ABCB11	P1P2	GGAAATAATGGACTCCACTG	1	0.835256		0	Top5
ABCB11_-_169887796.23-P1P2	ABCB11	P1P2	GTCCACTGTGGAGAGTTAAA	2	0.788245		0	Top5
ABCB11_+_169887776.23-P1P2	ABCB11	P1P2	GACCTTTTAACTCTCCACAG	3	0.584015		0	Top5
ABCB11_+_169887811.23-P1P2	ABCB11	P1P2	GGAATGATGAAAACCGAGGT	4	0.530902		0	Top5
ABCB11_+_169887815.23-P1P2	ABCB11	P1P2	GTTTAGAATGATGAAAACCG	5	0.525759		0	Top5
ABCB11_-_169887692.23-P1P2	ABCB11	P1P2	GCCACAAAGTAAGAGTTAAA	6	0.494974		0	Supp5
ABCB11_+_169887409.23-P1P2	ABCB11	P1P2	GTCAAAGTAAAAATACCAGT	7	0.462241		0	Supp5
ABCB11_-_169887753.23-P1P2	ABCB11	P1P2	GACCTGTGAATATGAATTTG	8	0.424383		0	Supp5
ABCB11_+_169887589.23-P1P2	ABCB11	P1P2	GTACTTGGATAGAAACTTAC	9	0.399777		0	Supp5
ABCB11_+_169887604.23-P1P2	ABCB11	P1P2	GTAAACAACGCTACAATACT	10	0.350474		0	Supp5
ABCB4_+_87104933.23-P1P2	ABCB4	P1P2	GTTCGAGGTGAGAGAGGTCC	1	0.827871		0	Top5
ABCB4_-_87104975.23-P1P2	ABCB4	P1P2	GACCTCGCGCGTGTCTGGCA	2	0.81707		0	Top5
ABCB4_+_87105008.23-P1P2	ABCB4	P1P2	GgCCGCGGCGAGCAAAGTCC	3	0.753737		0	Top5
ABCB4_+_87104939.23-P1P2	ABCB4	P1P2	GGCGAGGTTCGAGGTGAGAG	4	0.747197		0	Top5
ABCB4_-_87104991.23-P1P2	ABCB4	P1P2	GGCAGGGCCTCTGGACGCGC	5	0.738679		0	Top5
ABCB4_+_87104948.23-P1P2	ABCB4	P1P2	GCAGACACGCGCGAGGTTCG	6	0.725325		0	Supp5
ABCB4_+_87104897.23-P1P2	ABCB4	P1P2	GAAGGGAGACCCGGGACGTG	7	0.693342		0	Supp5
ABCB4_+_87104755.23-P1P2	ABCB4	P1P2	GATCTTGAGGCGGCAAAGAA	8	0.642418		0	Supp5
ABCB4_+_87105085.23-P1P2	ABCB4	P1P2	GGCCCTCGCCCTGGCTGCAA	9	0.640031		0	Supp5
ABCB4_-_87104923.23-P1P2	ABCB4	P1P2	GCGTCCCGGGTCTCCCTTCG	10	0.622043		0	Supp5
ABCB5_+_20687051.23-P1P2	ABCB5	P1P2	GGCTCACAGAGAGATATTAG	1	0.781216		0	Top5
ABCB5_+_20687242.23-P1P2	ABCB5	P1P2	GATAACCTGGAAAATATGAA	2	0.51078		0	Top5
ABCB5_+_20687218.23-P1P2	ABCB5	P1P2	GGCTCCTCGGGCTATTGCGA	3	0.463202		0	Top5
ABCB5_-_20687194.23-P1P2	ABCB5	P1P2	GTCCATAGCAGTTATTGCAT	4	0.420074		0	Top5
ABCB5_-_20687396.23-P1P2	ABCB5	P1P2	GATGTTGGCCAGTTGTTTAT	5	0.412934		0	Top5
ABCB5_+_20687204.23-P1P2	ABCB5	P1P2	GTGCGAAGGTTTCAAAGTGA	6	0.391346		0	Supp5
ABCB5_+_20687409.23-P1P2	ABCB5	P1P2	GCCTCTTAGAAAAGAATTAA	7	0.375639		0	Supp5
ABCB5_-_20687236.23-P1P2	ABCB5	P1P2	GAAACCTTCGCAATAGCCCG	8	0.347551		0	Supp5
ABCB5_+_20687231.23-P1P2	ABCB5	P1P2	GAATATGAAAGGCAGCTCCT	9	0.299551		0	Supp5
ABCB5_-_20687157.23-P1P2	ABCB5	P1P2	GTCACTTTGTTTGTTCCTGT	10	0.298683		0	Supp5
ABCB6_-_220083604.23-P1P2	ABCB6	P1P2	GGCCGCCACGCACTCACGCA	1	0.762344		0	Top5
ABCB6_+_220083613.23-P1P2	ABCB6	P1P2	GCAGCGGGGCCGTGCTGAGA	2	0.714752		0	Top5
ABCB6_+_220083584.23-P1P2	ABCB6	P1P2	GGCCCTGCGTGAGTGCGTGG	3	0.701939		0	Top5
ABCB6_+_220083669.23-P1P2	ABCB6	P1P2	GCAACACCGAGCATTCCCGT	4	0.696876		0	Top5
ABCB6_-_220083468.23-P1P2	ABCB6	P1P2	GGGACTGGTCACTCGGAGAG	5	0.676804		0	Top5
ABCB6_+_220083560.23-P1P2	ABCB6	P1P2	GGCGCGTGCGCTAGGGGAGT	6	0.671073		0	Supp5
ABCB6_+_220083500.23-P1P2	ABCB6	P1P2	GCCCGCAGCTTGGCGCCCAG	7	0.618157		0	Supp5
ABCB6_-_220083626.23-P1P2	ABCB6	P1P2	GCACGTACGCCGTCTCAGCA	8	0.569893		0	Supp5
ABCB6_-_220083482.23-P1P2	ABCB6	P1P2	GGAGAGGGGCGCGGACATCC	9	0.568037		0	Supp5
ABCB6_-_220083181.23-P1P2	ABCB6	P1P2	GGAAGCAGCTGCAGCACGTA	10	0.542514		0	Supp5
ABCB7_-_74376019.23-P1P2	ABCB7	P1P2	GAGCCGCTAACAGAGACTAA	1		1.16375	0	Top5
ABCB7_-_74375964.23-P1P2	ABCB7	P1P2	GTAGGCTCGAGCGGTTCCCA	2		0.893056	0	Top5
ABCB7_+_74376070.23-P1P2	ABCB7	P1P2	GATGCATTCTTGGCGCTGGG	3	0.594108	0.772763	0	Top5
ABCB7_-_74376044.23-P1P2	ABCB7	P1P2	GGATCAGAATCGCGGAGTGC	4	0.576815	0.808661	0	Top5
ABCB7_+_74375885.23-P1P2	ABCB7	P1P2	GAAGGGCAAGGGGACCTGTA	5	0.76432		0	Top5
ABCB7_-_74376036.23-P1P2	ABCB7	P1P2	GAAAGGCCGGATCAGAATCG	6	0.652251		0	Supp5
ABCB7_-_74375871.23-P1P2	ABCB7	P1P2	GCTCTCTCTGCCCCGAGGTC	7	0.613341		0	Supp5
ABCB7_-_74375946.23-P1P2	ABCB7	P1P2	GCAGTGGCATCTCACCTGGT	8	0.610069		0	Supp5
ABCB7_+_74375896.23-P1P2	ABCB7	P1P2	GAGAATAGGGTGAAGGGCAA	9	0.600603		0	Supp5
ABCB7_-_74375874.23-P1P2	ABCB7	P1P2	GTCTCTGCCCCGAGGTCAGG	10	0.596841		0	Supp5
ABCB8_-_150725551.23-P1P2	ABCB8	P1P2	GGCCAACATAGAGCCCTCAG	1	0.929459		0	Top5
ABCB8_-_150725580.23-P1P2	ABCB8	P1P2	GGTGAAACTGCTATTGCCGG	2	0.840827		0	Top5
ABCB8_+_150725531.23-P1P2	ABCB8	P1P2	GCCCACTGAGGGCTCTATGT	3	0.812941		0	Top5
ABCB8_-_150725929.23-P1P2	ABCB8	P1P2	GGCGTGTCAGCCAGAAGGAG	4	0.7144		0	Top5
ABCB8_+_150725760.23-P1P2	ABCB8	P1P2	GGCTCGTGGACTCCATCTCC	5	0.712771		0	Top5
ABCB8_+_150725592.23-P1P2	ABCB8	P1P2	GATGCACCAGCATGCTGACG	6	0.701134		0	Supp5
ABCB8_+_150725583.23-P1P2	ABCB8	P1P2	GCATGCTGACGCGGTAAAAC	7	0.696441		0	Supp5
ABCB8_+_150725542.23-P1P2	ABCB8	P1P2	GTTCACCCTCATCCCACTGA	8	0.661946		0	Supp5
ABCB8_+_150725774.23-P1P2	ABCB8	P1P2	GCAAGCCTCGCGCAAGCTCG	9	0.641539		0	Supp5
ABCB8_-_150725890.23-P1P2	ABCB8	P1P2	GCACTCCAGTCGCCAGCAGG	10	0.636777		0	Supp5
ABCB9_+_123450970.23-P1	ABCB9	P1	GGCAGCGGCGCAGCGCGGGT	1	0.876427		0	Top5
ABCB9_-_123450999.23-P1	ABCB9	P1	GCGCTGCGCCGCTGCAAGGT	2	0.739638		0	Top5
ABCB9_+_123450924.23-P1	ABCB9	P1	GGCGGAGCGAGGACCGCGTC	3	0.702309		0	Top5
ABCB9_+_123450935.23-P1	ABCB9	P1	GCAGCGGGAAGAGCGGAGCG	4	0.656349		0	Top5
ABCB9_+_123450826.23-P1	ABCB9	P1	GGGTGCCAGGTAACAGGTAA	5	0.655601		0	Top5
ABCB9_-_123450738.23-P1	ABCB9	P1	GGAGATGCCTATTCCCACCG	6	0.609228		0	Supp5
ABCB9_+_123450729.23-P1	ABCB9	P1	GTGGGCACCCCTGCCTCGGT	7	0.602911		0	Supp5
ABCB9_-_123450818.23-P1	ABCB9	P1	GTCCCAAAACCAGGGGTCTA	8	0.581796		0	Supp5
ABCB9_-_123451027.23-P1	ABCB9	P1	GGACTGGCGTGCGTTGAGAC	9	0.560641		0	Supp5
ABCB9_-_123451040.23-P1	ABCB9	P1	GTGAGACAGGCTGATGGACG	10	0.554244		0	Supp5
ABCB9_-_123465699.23-P2	ABCB9	P2	GGCGGCGCCATGGCTCACGT	1	0.89451		0	Top5
ABCB9_-_123465738.23-P2	ABCB9	P2	GGGAGTCGCAGCCGGTCCCG	2	0.867968		0	Top5
ABCB9_+_123465727.23-P2	ABCB9	P2	GCGACCCCCGTCCCCGGGAC	3	0.829103		0	Top5
ABCB9_-_123465787.23-P2	ABCB9	P2	GGAGCAGGAAAGACACCTCG	4	0.726459		0	Top5
ABCB9_-_123465506.23-P2	ABCB9	P2	GCTGCGGGGACTGGAGTCGG	5	0.725236		0	Top5
ABCB9_+_123465780.23-P2	ABCB9	P2	GGAGGCCGAGCAGTTCCTCG	6	0.713234		0	Supp5
ABCB9_-_123465718.23-P2	ABCB9	P2	GCGGCTCCCGCAAGCGCTCG	7	0.708559		0	Supp5
ABCB9_+_123465684.23-P2	ABCB9	P2	GCGGGAGCCGACGTGAGCCA	8	0.706296		0	Supp5
ABCB9_-_123465422.23-P2	ABCB9	P2	GGACGGCGGCCAGTTCCCAG	9	0.691857		0	Supp5
ABCB9_-_123465518.23-P2	ABCB9	P2	GGAGTCGGCGGAGAAAACCG	10	0.682047		0	Supp5
ABCC1_+_16043482.23-P1P2	ABCC1	P1P2	GCTGGCGCTAGCGCTggcgg	1		0.969184	0	Top5
ABCC1_-_16043440.23-P1P2	ABCC1	P1P2	GGACGCGCGGGCCAACCAGG	2	0.613152		0	Top5
ABCC1_+_16043647.23-P1P2	ABCC1	P1P2	GCCCCGGCACGTACCCAGAG	3	0.607659		0	Top5
ABCC1_+_16043921.23-P1P2	ABCC1	P1P2	GCAGGAAGGCCTCCTCACGG	4	0.591829		0	Top5
ABCC1_-_16044002.23-P1P2	ABCC1	P1P2	GAGGGGACGCTAGAGATGGG	5	0.590462		0	Top5
ABCC1_+_16043642.23-P1P2	ABCC1	P1P2	GGCACGTACCCAGAGCGGGT	6	0.580311		0	Supp5
ABCC1_-_16043871.23-P1P2	ABCC1	P1P2	GTTCCTGCGGAGCAGAGCGT	7	0.551311		0	Supp5
ABCC1_+_16043782.23-P1P2	ABCC1	P1P2	GTGGGCCGCGGGCGACGTGA	8	0.51053		0	Supp5
ABCC1_+_16043633.23-P1P2	ABCC1	P1P2	GCAGAGCGGGTCGGAGCCAT	9	0.508644		0	Supp5
ABCC1_-_16043999.23-P1P2	ABCC1	P1P2	GGGAAGGGGACGCTAGAGAT	10	0.505704		0	Supp5
ABCC10_+_43395315.23-P1P2	ABCC10	P1P2	GTGGCACCCCACCTAGAGGT	1	1.01068		0	Top5
ABCC10_-_43395343.23-P1P2	ABCC10	P1P2	GCTAGGTGGGGTGCCAGCCG	2	0.914594		0	Top5
ABCC10_-_43395326.23-P1P2	ABCC10	P1P2	GGCTAGGTCTTCCAACCTCT	3	0.774571		0	Top5
ABCC10_-_43395331.23-P1P2	ABCC10	P1P2	GGTCTTCCAACCTCTAGGTG	4	0.77429		0	Top5
ABCC10_+_43395536.23-P1P2	ABCC10	P1P2	GCGGTACCAAGGGTAAAAAC	5	0.730629		0	Top5
ABCC10_-_43395305.23-P1P2	ABCC10	P1P2	GTGGGCGTGGCGAATAGCGC	6	0.689947		0	Supp5
ABCC10_-_43395645.23-P1P2	ABCC10	P1P2	GGAGACAGGGAGACCCGGCT	7	0.689792		0	Supp5
ABCC10_-_43395615.23-P1P2	ABCC10	P1P2	GACGGGCGGTCCCGGTTCCA	8	0.644406		0	Supp5
ABCC10_-_43395567.23-P1P2	ABCC10	P1P2	GCCCTTGGTACCGCGAGAAT	9	0.636066		0	Supp5
ABCC10_-_43395984.23-P1P2	ABCC10	P1P2	Gtagcgaggtctctggagta	10	0.627303		0	Supp5
ABCC11_-_48278125.23-P1	ABCC11	P1	GACGCTCAAGTCTTACCGGG	1	0.894412		0	Top5
ABCC11_+_48278130.23-P1	ABCC11	P1	GTGGCTTCGCGCTGCTCTCT	2	0.771481		0	Top5
ABCC11_-_48278122.23-P1	ABCC11	P1	GAGGACGCTCAAGTCTTACC	3	0.754214		0	Top5
ABCC11_-_48278103.23-P1	ABCC11	P1	GCACGTCTTTCCGCATAGGT	4	0.735069		0	Top5
ABCC11_-_48278197.23-P1	ABCC11	P1	GCGTAGCGCGTAGCCGGAAG	5	0.608489		0	Top5
ABCC11_-_48277852.23-P1	ABCC11	P1	Gggcagaggctgcaagccgt	6	0.587749		0	Supp5
ABCC11_+_48278091.23-P1	ABCC11	P1	GCTTGAGCGTCCTACCTATG	7	0.573222		0	Supp5
ABCC11_+_48277846.23-P1	ABCC11	P1	Gtgcaatggcgcgataccca	8	0.558183		0	Supp5
ABCC11_-_48278200.23-P1	ABCC11	P1	GAGCGCGTAGCCGGAAGCGG	9	0.540605		0	Supp5
ABCC11_+_48278163.23-P1	ABCC11	P1	GCGCGCTACGGTCCGTCCCC	10	0.52072		0	Supp5
ABCC11_+_48281428.23-P2	ABCC11	P2	GGCACACTAACGTGCAGAAA	1	0.720196		0	Top5
ABCC11_+_48281345.23-P2	ABCC11	P2	GTCTGTGTGGCAAAGAACGC	2	0.504115		0	Top5
ABCC11_+_48281160.23-P2	ABCC11	P2	GGCTATGGATTACTCAGTAT	3	0.489373		0	Top5
ABCC11_-_48281374.23-P2	ABCC11	P2	GCTTTGCCACACAGAGTGGC	4	0.488745		0	Top5
ABCC11_+_48281210.23-P2	ABCC11	P2	GAAAAGCAGGTAACTGGGGA	5	0.480947		0	Top5
ABCC11_+_48281284.23-P2	ABCC11	P2	GCGTCACCTGGATAGCGCAA	6	0.461051		0	Supp5
ABCC11_+_48281194.23-P2	ABCC11	P2	GGGAAGGACAGACTTGTGCG	7	0.440246		0	Supp5
ABCC11_+_48281001.23-P2	ABCC11	P2	GTACTTCTAGGATAACTAGA	8	0.413158		0	Supp5
ABCC11_+_48281251.23-P2	ABCC11	P2	GAGGAACAGAGCCCCTCTTC	9	0.398576		0	Supp5
ABCC11_+_48281175.23-P2	ABCC11	P2	GTGGAAACAGGCTAATGCTA	10	0.387125		0	Supp5
ABCC12_-_48180643.23-ENST00000311303.3	ABCC12	ENST00000311303.3	GCCAAGAGCAGAAAACCCTA	1	0.974861		0	Top5
ABCC12_-_48180648.23-ENST00000311303.3	ABCC12	ENST00000311303.3	GAGCAGAAAACCCTATGGTG	2	0.752685		0	Top5
ABCC12_-_48180679.23-ENST00000311303.3	ABCC12	ENST00000311303.3	GGGAGCCGGTCCAATGACCA	3	0.732698		0	Top5
ABCC12_+_48180636.23-ENST00000311303.3	ABCC12	ENST00000311303.3	GCAACCAAAACCACACCATA	4	0.643308		0	Top5
ABCC12_+_48180469.23-ENST00000311303.3	ABCC12	ENST00000311303.3	GTTCTCAGGGGTCAAAGCAA	5	0.635044		0	Top5
ABCC12_+_48180599.23-ENST00000311303.3	ABCC12	ENST00000311303.3	GCAACCCAACATGAGAAAAG	6	0.599261		0	Supp5
ABCC12_+_48180331.23-ENST00000311303.3	ABCC12	ENST00000311303.3	GCTCCAGGCTGCCATCAGGA	7	0.583994		0	Supp5
ABCC12_-_48180442.23-ENST00000311303.3	ABCC12	ENST00000311303.3	GAGGATGTCTGATTGGGATC	8	0.555086		0	Supp5
ABCC12_-_48180314.23-ENST00000311303.3	ABCC12	ENST00000311303.3	GCTGGTCCAGATCTGAGATA	9	0.549296		0	Supp5
ABCC12_+_48180481.23-ENST00000311303.3	ABCC12	ENST00000311303.3	GTGGTGAAAACAGTTCTCAG	10	0.545768		0	Supp5
ABCC2_+_101542981.23-P1P2	ABCC2	P1P2	GTCTCAGCAAGACTCAGTCA	1	0.547274		0	Top5
ABCC2_-_101542705.23-P1P2	ABCC2	P1P2	GGTGGTAGTTAGTTAACTTA	2	0.504348		0	Top5
ABCC2_-_101542708.23-P1P2	ABCC2	P1P2	GGTAGTTAGTTAACTTAGGG	3	0.498798		0	Top5
ABCC2_+_101542515.23-P1P2	ABCC2	P1P2	GCTTGTTTCATCAAAGAAAG	4	0.497889		0	Top5
ABCC2_+_101542376.23-P1P2	ABCC2	P1P2	GCTAAAAAGCCCTAGGGACA	5	0.474482		0	Top5
ABCC2_-_101542808.23-P1P2	ABCC2	P1P2	GCTCCAGAGGATATAAGATC	6	0.446892		0	Supp5
ABCC2_-_101542463.23-P1P2	ABCC2	P1P2	GGGTTAACGATTAAATGGTT	7	0.397014		0	Supp5
ABCC2_+_101542382.23-P1P2	ABCC2	P1P2	GATGTGACTAAAAAGCCCTA	8	0.389736		0	Supp5
ABCC2_-_101542596.23-P1P2	ABCC2	P1P2	GTTCGTTCCAGACGCAGTCC	9	0.375828		0	Supp5
ABCC2_+_101542592.23-P1P2	ABCC2	P1P2	GACTTCTCCAGCATGATTCC	10	0.340587		0	Supp5
ABCC3_+_48712248.23-P1P2	ABCC3	P1P2	GCGAGCGCGGTCGGACCCAG	1	1.00353		0	Top5
ABCC3_+_48712270.23-P1P2	ABCC3	P1P2	GCGAGGCGCGGCTGCAAGGA	2	0.855206		0	Top5
ABCC3_+_48712245.23-P1P2	ABCC3	P1P2	GGCGCGGTCGGACCCAGCGG	3	0.83523		0	Top5
ABCC3_+_48712559.23-P1P2	ABCC3	P1P2	GCCAGTGCTGCAGCCGGGAA	4	0.807109		0	Top5
ABCC3_+_48712450.23-P1P2	ABCC3	P1P2	GGGCGCCCAGGCCGTCTCAG	5	0.806907		0	Top5
ABCC3_+_48712305.23-P1P2	ABCC3	P1P2	GGAGCTCCCCGGAACCGCAC	6	0.803699		0	Supp5
ABCC3_-_48712163.23-P1P2	ABCC3	P1P2	GGCAGGGAGACCGGACCCAG	7	0.777727		0	Supp5
ABCC3_+_48712294.23-P1P2	ABCC3	P1P2	GAACCGCACAGGGCGTCCAT	8	0.764372		0	Supp5
ABCC3_+_48712257.23-P1P2	ABCC3	P1P2	GCAAGGAAGGCGAGCGCGGT	9	0.756909		0	Supp5
ABCC3_+_48712261.23-P1P2	ABCC3	P1P2	GGCTGCAAGGAAGGCGAGCG	10	0.741022		0	Supp5
ABCC4_+_95953430.23-P1P2	ABCC4	P1P2	GCGCCGCGGACGCACTCTCC	1		1.02377	0	Top5
ABCC4_+_95953641.23-P1P2	ABCC4	P1P2	GGCCCCAGCATCCCTGCTTG	2		1.00651	0	Top5
ABCC4_+_95953676.23-P1P2	ABCC4	P1P2	GAGGCTCCAGCCGAGCGGAC	3	0.940252		0	Top5
ABCC4_+_95953668.23-P1P2	ABCC4	P1P2	GGCCGAGCGGACAGGCGTGG	4	0.934474		0	Top5
ABCC4_-_95953652.23-P1P2	ABCC4	P1P2	GCGCTCCTGGACCTCAAGCA	5	0.93117		0	Top5
ABCC4_+_95953671.23-P1P2	ABCC4	P1P2	GCCAGCCGAGCGGACAGGCG	6	0.882883		0	Supp5
ABCC4_-_95953614.23-P1P2	ABCC4	P1P2	GcggggTCGCGCTGATCAGG	7	0.663403	0.906939	0	Supp5
ABCC4_+_95953681.23-P1P2	ABCC4	P1P2	GTTCACAGGCTCCAGCCGAG	8	0.845405		0	Supp5
ABCC4_-_95953561.23-P1P2	ABCC4	P1P2	GGCTTCACCTCCTGGTACAC	9	0.60476	0.909537	0	Supp5
ABCC4_+_95953695.23-P1P2	ABCC4	P1P2	GCCGGAAGCGGCTGCTTCAC	10	0.795316		0	Supp5
ABCC5_-_183735467.23-P1P2	ABCC5	P1P2	GGGCGGCGGCAGGAGACCAG	1	0.909819		0	Top5
ABCC5_+_183735648.23-P1P2	ABCC5	P1P2	GGCTCGGGAGCGTGGTTGAG	2	0.858322		0	Top5
ABCC5_+_183735606.23-P1P2	ABCC5	P1P2	GCAGGGGCGCAGGTAGGTGA	3	0.742757		0	Top5
ABCC5_+_183735501.23-P1P2	ABCC5	P1P2	GAGGGCTGCGAGCAGTTCGG	4	0.738494		0	Top5
ABCC5_+_183735664.23-P1P2	ABCC5	P1P2	GTTGCTGCAGGGCTCATGCT	5	0.70963		0	Top5
ABCC5_+_183735692.23-P1P2	ABCC5	P1P2	GGCGGCCGATGCCGCTATAA	6	0.684771		0	Supp5
ABCC5_-_183735588.23-P1P2	ABCC5	P1P2	GCCGTGACAACCGAGCTGGA	7	0.665333		0	Supp5
ABCC5_-_183735312.23-P1P2	ABCC5	P1P2	GCGAGCGCGACCCACACCCA	8	0.60206		0	Supp5
ABCC5_-_183735430.23-P1P2	ABCC5	P1P2	GGACCCCGTCACCAGACCCC	9	0.595264		0	Supp5
ABCC5_-_183735259.23-P1P2	ABCC5	P1P2	GCTGGGATGCCCGGGCCCTA	10	0.583458		0	Supp5
ABCC6_-_16317247.23-ENST00000205557.7	ABCC6	ENST00000205557.7	GGAGAGTGGGGCGCGATGGG	1	0.851828		4	Top5
ABCC6_-_16317344.23-ENST00000205557.7	ABCC6	ENST00000205557.7	GTGTCTGTCGCTAAGTCTCT	2	0.752954		4	Top5
ABCC6_+_16317296.23-ENST00000205557.7	ABCC6	ENST00000205557.7	GTGGGACCCACGACGACAGA	3	0.75115		4	Top5
ABCC6_-_16317235.23-ENST00000205557.7	ABCC6	ENST00000205557.7	GAGCCTGGAAAAGGAGAGTG	4	0.742647		4	Top5
ABCC6_+_16317287.23-ENST00000205557.7	ABCC6	ENST00000205557.7	GCGACGACAGAAGGCGCCGA	5	0.728971		4	Top5
ABCC6_-_16317052.23-ENST00000205557.7	ABCC6	ENST00000205557.7	GTAGTAGCTGGGAGGTCTGG	6	0.693524		4	Supp5
ABCC6_-_16317049.23-ENST00000205557.7	ABCC6	ENST00000205557.7	GCCCTAGTAGCTGGGAGGTC	7	0.648384		4	Supp5
ABCC6_+_16317255.23-ENST00000205557.7	ABCC6	ENST00000205557.7	GTGAGCCCTGCGCGGGGCAG	8	0.640518		4	Supp5
ABCC6_+_16316916.23-ENST00000205557.7	ABCC6	ENST00000205557.7	GCTCTTAGCAAAGGACTCCA	9	0.640394		4	Supp5
ABCC6_-_16317122.23-ENST00000205557.7	ABCC6	ENST00000205557.7	GCCAACCCGCTGCAGTGAGG	10	0.618537		4	Supp5
ABCC8_+_17498387.23-P1P2	ABCC8	P1P2	Ggcggagctgcaagggacag	1	0.884395		0	Top5
ABCC8_+_17498394.23-P1P2	ABCC8	P1P2	Gccgggcggcggagctgcaa	2	0.760305		0	Top5
ABCC8_+_17498249.23-P1P2	ABCC8	P1P2	GACCAGGGGGTCCTCAACAA	3	0.748545		0	Top5
ABCC8_-_17498282.23-P1P2	ABCC8	P1P2	GACCCCCTGGTCCACCCGGT	4	0.721083		0	Top5
ABCC8_-_17498220.23-P1P2	ABCC8	P1P2	GTGAAGAGTAGGAAGACGTG	5	0.696251		0	Top5
ABCC8_-_17498066.23-P1P2	ABCC8	P1P2	GGGGGACCCCGGGAACGAGG	6	0.657958		0	Supp5
ABCC8_-_17498073.23-P1P2	ABCC8	P1P2	GCCGGGAACGAGGCGGACGG	7	0.652807		0	Supp5
ABCC8_-_17498293.23-P1P2	ABCC8	P1P2	GCACCCGGTAGGCGGCCGAG	8	0.6459		0	Supp5
ABCC8_+_17498378.23-P1P2	ABCC8	P1P2	Gcaagggacagaggcgcggc	9	0.633219		0	Supp5
ABCC8_-_17498089.23-P1P2	ABCC8	P1P2	GCGGCGGTCGCGGGCCGGAA	10	0.609408		0	Supp5
ABCC9_+_22094148.23-P1P2	ABCC9	P1P2	GTGCGTGCTTCGCCTAGGGG	1	0.763067		0	Top5
ABCC9_+_22093941.23-P1P2	ABCC9	P1P2	GCCCGGCTCGAGAAGTGAAG	2	0.687239		0	Top5
ABCC9_+_22094309.23-P1P2	ABCC9	P1P2	GAGGTCTCCGGCCCCAGGCG	3	0.648382		0	Top5
ABCC9_+_22094152.23-P1P2	ABCC9	P1P2	GGCACTGCGTGCTTCGCCTA	4	0.598455		0	Top5
ABCC9_+_22093937.23-P1P2	ABCC9	P1P2	GGCTCGAGAAGTGAAGGGGT	5	0.589004		0	Top5
ABCC9_-_22094122.23-P1P2	ABCC9	P1P2	GGGCATTCATGTAAAAGACA	6	0.549264		0	Supp5
ABCC9_-_22094183.23-P1P2	ABCC9	P1P2	GAGCACGCAGTGCGCCGGAA	7	0.51978		0	Supp5
ABCC9_-_22094032.23-P1P2	ABCC9	P1P2	GGAAGTGCGAGAGAGTGCGA	8	0.502211		0	Supp5
ABCC9_+_22093672.23-P1P2	ABCC9	P1P2	GAGCTCAAGTGCACCGGCAG	9	0.490453		0	Supp5
ABCC9_-_22094285.23-P1P2	ABCC9	P1P2	GGACACCGCGGCTGAGAAGC	10	0.462657		0	Supp5
ABCD1_-_152990338.23-P1P2	ABCD1	P1P2	GCTTCAGCCAGGCTGCGGAG	1	0.912202		0	Top5
ABCD1_-_152990342.23-P1P2	ABCD1	P1P2	GAGCCAGGCTGCGGAGCGGA	2	0.817936		0	Top5
ABCD1_+_152990414.23-P1P2	ABCD1	P1P2	GGAGAGGTCTCGGGCAGAGG	3	0.752825		0	Top5
ABCD1_-_152990367.23-P1P2	ABCD1	P1P2	GCGCCTGGTGCCCCGGGGAG	4	0.737944		0	Top5
ABCD1_-_152990379.23-P1P2	ABCD1	P1P2	GCGGGGAGGGGCGCCACCgg	5	0.726732		0	Top5
ABCD1_-_152990333.23-P1P2	ABCD1	P1P2	GTGTCGCTTCAGCCAGGCTG	6	0.717222		0	Supp5
ABCD1_-_152990498.23-P1P2	ABCD1	P1P2	GGAGCCAAGTTCCTCCACTT	7	0.705086		0	Supp5
ABCD1_-_152990527.23-P1P2	ABCD1	P1P2	GAAGAGGCCGCGACCCTGGA	8	0.632381		0	Supp5
ABCD1_+_152990487.23-P1P2	ABCD1	P1P2	GCTTCGGGCAGCCCAAGTGG	9	0.610896		0	Supp5
ABCD1_+_152990296.23-P1P2	ABCD1	P1P2	GGCGACAGTGACTCCTCCAC	10	0.59884		0	Supp5
ABCD2_+_40013594.23-P1P2	ABCD2	P1P2	GTCATTCCCGGTAGATGCAG	1	0.865563		0	Top5
ABCD2_-_40013610.23-P1P2	ABCD2	P1P2	GAGACTCCGCTGCATCTACC	2	0.653913		0	Top5
ABCD2_+_40013514.23-P1P2	ABCD2	P1P2	GGAGAAACGCTGCAGACTAT	3	0.621771		0	Top5
ABCD2_-_40013373.23-P1P2	ABCD2	P1P2	GCTCTTAGCAGCACTCGATC	4	0.494292		0	Top5
ABCD2_+_40013504.23-P1P2	ABCD2	P1P2	GGCAGACTATGGGACGCTGT	5	0.472418		0	Top5
ABCD2_-_40013342.23-P1P2	ABCD2	P1P2	GAGCATATGCCGCAGCCACC	6	0.463277		0	Supp5
ABCD2_+_40013687.23-P1P2	ABCD2	P1P2	GGGAAGCTGCGAGGATTCCA	7	0.45731		0	Supp5
ABCD2_-_40013313.23-P1P2	ABCD2	P1P2	GTTGCCAATGATGGGATAGA	8	0.385006		0	Supp5
ABCD2_+_40013375.23-P1P2	ABCD2	P1P2	GAGCAGCTGATCGAGTGAAA	9	0.384868		0	Supp5
ABCD2_+_40013653.23-P1P2	ABCD2	P1P2	GCACAGCCAATGAGGGGCCT	10	0.374836		0	Supp5
ABCD3_+_94884002.23-P1P2	ABCD3	P1P2	GGTACCAGCGAGCCGGCGAG	1	1.02125		0	Top5
ABCD3_+_94884032.23-P1P2	ABCD3	P1P2	GTACTTGCTGAAGGCCGCCA	2	0.895239		0	Top5
ABCD3_+_94884009.23-P1P2	ABCD3	P1P2	GACTGCCGGTACCAGCGAGC	3	0.833094		0	Top5
ABCD3_-_94883974.23-P1P2	ABCD3	P1P2	GCCCCGCGCTGCGTGCAGTA	4	0.789934		0	Top5
ABCD3_-_94884061.23-P1P2	ABCD3	P1P2	GGCCTTCAGCAAGTACTTGA	5	0.700929		0	Top5
ABCD3_+_94884210.23-P1P2	ABCD3	P1P2	GAGAGACCTGTCGGCCGGGT	6	0.663949		0	Supp5
ABCD3_-_94884177.23-P1P2	ABCD3	P1P2	GGTAGCCGTGCAGCTTTCCC	7	0.601599		0	Supp5
ABCD3_+_94884219.23-P1P2	ABCD3	P1P2	GGTCGGGCAAAGAGACCTGT	8	0.598366		0	Supp5
ABCD3_+_94884235.23-P1P2	ABCD3	P1P2	GCTCTCCGCCCGACCCCGTC	9	0.576521		0	Supp5
ABCD3_+_94884265.23-P1P2	ABCD3	P1P2	GTGAAGTCCCACGGCAGTCG	10	0.535552		0	Supp5
ABCD4_+_74769611.23-P1P2	ABCD4	P1P2	GTCCCTCGGGTCTCAGGTCA	1		1.25773	0	Top5
ABCD4_-_74769729.23-P1P2	ABCD4	P1P2	GCGGCGTTTGATAGAGAGGA	2		0.925137	0	Top5
ABCD4_-_74769631.23-P1P2	ABCD4	P1P2	GGCCATGACCTGAGACCCGA	3	1.13052		0	Top5
ABCD4_-_74769682.23-P1P2	ABCD4	P1P2	GTACTGGGTAGAGTCCGAGG	4	0.733219	0.81713	0	Top5
ABCD4_+_74769649.23-P1P2	ABCD4	P1P2	GCTACCCAGTACTGAACTAG	5	0.866392		0	Top5
ABCD4_+_74769625.23-P1P2	ABCD4	P1P2	GGCTGGGCTCCAGAGTCCCT	6	0.792435		0	Supp5
ABCD4_-_74769666.23-P1P2	ABCD4	P1P2	GGCTGCCCCTAGTTCAGTAC	7	0.698871		0	Supp5
ABCD4_-_74769710.23-P1P2	ABCD4	P1P2	GGCCCCGGCTACCACAGAGA	8	0.663167		0	Supp5
ABCD4_-_74769508.23-P1P2	ABCD4	P1P2	GGCGGCGGACGAGGCACGGA	9	0.643275		0	Supp5
ABCD4_+_74769429.23-P1P2	ABCD4	P1P2	GGAAAGAGGAGCTCTCGAAG	10	0.641837		0	Supp5
ABCE1_+_146019317.23-P1P2	ABCE1	P1P2	GCGTTGGCGAAGCCAGCTGC	1		2.50527	0	Top5
ABCE1_-_146019502.23-P1P2	ABCE1	P1P2	GGCCGTGAGAACACGCTGTG	2	0.97191		0	Top5
ABCE1_-_146019516.23-P1P2	ABCE1	P1P2	GCTGTGTGGCTGAAAAGTGA	3	0.935151		0	Top5
ABCE1_+_146019463.23-P1P2	ABCE1	P1P2	GCGGCCACCGGCCAAAATGG	4	0.833631		0	Top5
ABCE1_+_146019651.23-P1P2	ABCE1	P1P2	GCCACCTAAGGCCTAACCAA	5	0.750736		0	Top5
ABCE1_+_146019482.23-P1P2	ABCE1	P1P2	GGCCACACAGCGTGTTCTCA	6	0.737078		0	Supp5
ABCE1_+_146019466.23-P1P2	ABCE1	P1P2	GTCACGGCCACCGGCCAAAA	7	0.715229		0	Supp5
ABCE1_+_146019792.23-P1P2	ABCE1	P1P2	GCGGGTGTGGCAGGCAACAG	8	0.707967		0	Supp5
ABCE1_-_146019439.23-P1P2	ABCE1	P1P2	GGCGCGCGCACTACGTCCTA	9	0.668651		0	Supp5
ABCE1_-_146019755.23-P1P2	ABCE1	P1P2	GGGCGACGCCGAGAGCTTGG	10	0.662825		0	Supp5
ABCF1_+_30539238.23-P1	ABCF1	P1	GGTGGCAGTTACAGCTACTG	1	0.830595		0	Top5
ABCF1_-_30539231.23-P1	ABCF1	P1	GCCGGAAGCGGAAATAGCAC	2	0.732337		0	Top5
ABCF1_+_30539469.23-P1	ABCF1	P1	GTCCCCGGCAAACTCCTCCC	3	0.696172		0	Top5
ABCF1_-_30539498.23-P1	ABCF1	P1	GGAGTTTGCCGGGGAGGAGT	4	0.685753		0	Top5
ABCF1_-_30539489.23-P1	ABCF1	P1	GGCCCGGGAGGAGTTTGCCG	5	0.678025		0	Top5
ABCF1_-_30539442.23-P1	ABCF1	P1	GGAGACTGACCGGGCCCCTG	6	0.654806		0	Supp5
ABCF1_+_30539434.23-P1	ABCF1	P1	GTGCGCAGTAACTCCCGCAG	7	0.649497		0	Supp5
ABCF1_-_30539602.23-P1	ABCF1	P1	GTGGCACCGAGGGAGAGATG	8	0.627643		0	Supp5
ABCF1_-_30539219.23-P1	ABCF1	P1	GGGTTCCCCGCCGCCGGAAG	9	0.571321		0	Supp5
ABCF1_-_30539374.23-P1	ABCF1	P1	GAGGAAGAAACGAGCAGAGG	10	0.528819		0	Supp5
ABCF1_-_30546354.23-P2	ABCF1	P2	GGAGAAGAATCGGATCAATA	1	0.885556		0	Top5
ABCF1_-_30546344.23-P2	ABCF1	P2	GTGCCAAGCCGGAGAAGAAT	2	0.862635		0	Top5
ABCF1_-_30546366.23-P2	ABCF1	P2	GATCAATAAGGTGACAGTGG	3	0.779173		0	Top5
ABCF1_+_30546315.23-P2	ABCF1	P2	GTCTCCGGCTTGGCAGGCTT	4	0.732754		0	Top5
ABCF1_+_30546312.23-P2	ABCF1	P2	GCCGGCTTGGCAGGCTTAGG	5	0.706236		0	Top5
ABCF1_+_30546387.23-P2	ABCF1	P2	GATGGCCAGAAGGTGCTAAA	6	0.665695		0	Supp5
ABCF1_-_30546413.23-P2	ABCF1	P2	GTAGCACCTTCTGGCCATGG	7	0.570682		0	Supp5
ABCF1_+_30546405.23-P2	ABCF1	P2	GGCGGGAAATTACTCCACCA	8	0.495238		0	Supp5
ABCF1_-_30546502.23-P2	ABCF1	P2	GTAGAATACATGCCCAggct	9	0.485887		0	Supp5
ABCF1_+_30546397.23-P2	ABCF1	P2	GTTACTCCACCATGGCCAGA	10	0.452031		0	Supp5
ABCF2_+_150924287.23-P1P2	ABCF2	P1P2	GCCGCACGCGGAGGATCCTA	1	1.04795		0	Top5
ABCF2_+_150924236.23-P1P2	ABCF2	P1P2	GGCGAGGCCCAGTGAGTTAG	2	0.894278		0	Top5
ABCF2_+_150924059.23-P1P2	ABCF2	P1P2	GCGAGCGTGGAGACTCGGAG	3	0.866083		0	Top5
ABCF2_+_150924265.23-P1P2	ABCF2	P1P2	GAGCAGCTCTGTTGCGACAT	4	0.773598		0	Top5
ABCF2_+_150924331.23-P1P2	ABCF2	P1P2	GGCGCGCCGAGAACCACCCG	5	0.762		0	Top5
ABCF2_+_150924232.23-P1P2	ABCF2	P1P2	GGGCCCAGTGAGTTAGGGGA	6	0.739562		0	Supp5
ABCF2_-_150924251.23-P1P2	ABCF2	P1P2	GCCCCTTCCCCTAACTCACT	7	0.732581		0	Supp5
ABCF2_+_150924252.23-P1P2	ABCF2	P1P2	GCGACATAGGCCGAGCAGCG	8	0.722648		0	Supp5
ABCF2_+_150924296.23-P1P2	ABCF2	P1P2	GGTGAGCCGGCCGCACGCGG	9	0.702718		0	Supp5
ABCF2_+_150924048.23-P1P2	ABCF2	P1P2	GACTCGGAGGGGACTCACGC	10	0.70204		0	Supp5
ABCF3_-_183903991.23-P1P2	ABCF3	P1P2	GGCGCGGACGGGTTCCTGAG	1	0.939078		0	Top5
ABCF3_-_183904021.23-P1P2	ABCF3	P1P2	GGACTTGCGCCGAAATCCTG	2	0.87449		0	Top5
ABCF3_-_183903980.23-P1P2	ABCF3	P1P2	GTCACAGCGACTGCGCGGAC	3	0.799218		0	Top5
ABCF3_-_183904044.23-P1P2	ABCF3	P1P2	GGCGAGTTCCCCGAAATTGA	4	0.681094		0	Top5
ABCF3_+_183904008.23-P1P2	ABCF3	P1P2	GAACTCGCTCCGCAGGATTT	5	0.673342		0	Top5
ABCF3_+_183904140.23-P1P2	ABCF3	P1P2	GGAGGCCTGGCAACAGTCCC	6	0.664322		0	Supp5
ABCF3_+_183904158.23-P1P2	ABCF3	P1P2	GAAGAGGTCATGCAGAGGAG	7	0.663001		0	Supp5
ABCF3_-_183904344.23-P1P2	ABCF3	P1P2	GGAGTCTGTGGATGACCTGG	8	0.64254		0	Supp5
ABCF3_-_183903975.23-P1P2	ABCF3	P1P2	GGGGTCTCACAGCGACTGCG	9	0.639984		0	Supp5
ABCF3_-_183904356.23-P1P2	ABCF3	P1P2	GGACCTGGTGGAAGCTGTAG	10	0.598391		0	Supp5
ABCG1_-_43639282.23-P1P2	ABCG1	P1P2	GCAGCCCGCACCCCGCGCAG	1	0.984601		0	Top5
ABCG1_+_43639503.23-P1P2	ABCG1	P1P2	GGAGGACGCGCTCCTGGGAG	2	0.834178		0	Top5
ABCG1_-_43639541.23-P1P2	ABCG1	P1P2	GTCCTCTGGGCGCTGACCCA	3	0.829081		0	Top5
ABCG1_-_43639554.23-P1P2	ABCG1	P1P2	GGACCCAGGGCACCCTAGAG	4	0.755135		0	Top5
ABCG1_+_43639362.23-P1P2	ABCG1	P1P2	GCAGACAGGCCATGCCCcgg	5	0.723242		0	Top5
ABCG1_+_43639544.23-P1P2	ABCG1	P1P2	GGGAGCCGGGCGCCACTCTA	6	0.721968		0	Supp5
ABCG1_+_43639265.23-P1P2	ABCG1	P1P2	GTCAGCCGCTGCGCGGGGTG	7	0.682147		0	Supp5
ABCG1_-_43639644.23-P1P2	ABCG1	P1P2	GCCGGCAGAGAGCACGGACT	8	0.670203		0	Supp5
ABCG1_+_43639508.23-P1P2	ABCG1	P1P2	GGCCCAGAGGACGCGCTCCT	9	0.634753		0	Supp5
ABCG1_+_43639681.23-P1P2	ABCG1	P1P2	GGCCATCGGTCCAACTTGTA	10	0.614826		0	Supp5
ABCG2_+_89080044.23-P1P2	ABCG2	P1P2	GCCACTGCGTTCAGCTCTGG	1		1.12053	0	Top5
ABCG2_+_89079974.23-P1P2	ABCG2	P1P2	GGCTCGTCCCCTGGATGTCC	2		1.02652	0	Top5
ABCG2_-_89079989.23-P1P2	ABCG2	P1P2	GGGGAGACCCGGACATCCAG	3	1.0822		0	Top5
ABCG2_-_89080000.23-P1P2	ABCG2	P1P2	GACATCCAGGGGACGAGCTC	4	0.943554		0	Top5
ABCG2_+_89080025.23-P1P2	ABCG2	P1P2	GCGGTCCACAGCCCGAAGCG	5	0.789692		0	Top5
ABCG2_-_89079956.23-P1P2	ABCG2	P1P2	GAGGTCACGATGGGAGCCGG	6	0.708837		0	Supp5
ABCG2_-_89079785.23-P1P2	ABCG2	P1P2	GTCAATCTCAGTGGGAGTGG	7	0.682715		0	Supp5
ABCG2_-_89079947.23-P1P2	ABCG2	P1P2	GTGCGGCTGGAGGTCACGAT	8	0.678223		0	Supp5
ABCG2_+_89080019.23-P1P2	ABCG2	P1P2	GACAGCCCGAAGCGCGGCTT	9	0.677893		0	Supp5
ABCG2_+_89080047.23-P1P2	ABCG2	P1P2	GGGGCCACTGCGTTCAGCTC	10	0.649426		0	Supp5
ABCG4_+_119019794.23-P1P2	ABCG4	P1P2	GGCTTCCCAGAGCCTGGTCC	1	0.984403		0	Top5
ABCG4_-_119019798.23-P1P2	ABCG4	P1P2	GCTCGGAGGACACAGCGTCC	2	0.947189		0	Top5
ABCG4_-_119019811.23-P1P2	ABCG4	P1P2	GGCGTCCGGGACCAGGCTCT	3	0.877566		0	Top5
ABCG4_-_119019784.23-P1P2	ABCG4	P1P2	GAGTCGCCCCGCGGGCTCGG	4	0.824772		0	Top5
ABCG4_+_119019855.23-P1P2	ABCG4	P1P2	GCGGCAAGGATGGTGAGAGG	5	0.795322		0	Top5
ABCG4_-_119019776.23-P1P2	ABCG4	P1P2	GGAGAGCGCAGTCGCCCCGC	6	0.778938		0	Supp5
ABCG4_-_119019755.23-P1P2	ABCG4	P1P2	GCCGGCGAGCAGTAGCTGGT	7	0.777721		0	Supp5
ABCG4_+_119020000.23-P1P2	ABCG4	P1P2	GGACCGGGGACGGAGAGCCG	8	0.771162		0	Supp5
ABCG4_+_119019858.23-P1P2	ABCG4	P1P2	GAGACGGCAAGGATGGTGAG	9	0.694572		0	Supp5
ABCG4_-_119019842.23-P1P2	ABCG4	P1P2	GTGCACAGCCCAGCAGAGTC	10	0.687457		0	Supp5
ABCG5_+_44065865.23-P1P2	ABCG5	P1P2	GCCCAACTGAAGCCACTCTG	1	0.900932		0	Top5
ABCG5_-_44065840.23-P1P2	ABCG5	P1P2	GGCCAACAGGCAGCAAAGCT	2	0.87992		0	Top5
ABCG5_+_44065669.23-P1P2	ABCG5	P1P2	GCCTCCTACAGCGTCAGGTA	3	0.791268		0	Top5
ABCG5_+_44065862.23-P1P2	ABCG5	P1P2	GAACTGAAGCCACTCTGGGG	4	0.786183		0	Top5
ABCG5_-_44065827.23-P1P2	ABCG5	P1P2	GGAGGTCACCCATGGCCAAC	5	0.758286		0	Top5
ABCG5_-_44065896.23-P1P2	ABCG5	P1P2	GGCTTCAGTTGGGGAGCCCG	6	0.715258		0	Supp5
ABCG5_-_44065586.23-P1P2	ABCG5	P1P2	GGAGCCCGAAGTGCCCAGAC	7	0.686497		0	Supp5
ABCG5_-_44065698.23-P1P2	ABCG5	P1P2	GGACGCTGTAGGAGGCATGG	8	0.685371		0	Supp5
ABCG5_-_44065433.23-P1P2	ABCG5	P1P2	GCAGGCCGTAGACACTGGGT	9	0.678012		0	Supp5
ABCG5_-_44065795.23-P1P2	ABCG5	P1P2	GAGACCCATGGACCCTCCGG	10	0.656649		0	Supp5
ABCG8_+_44066166.23-P1P2	ABCG8	P1P2	GCCCACAGGTCTGTGACCCT	1	1.00885		0	Top5
ABCG8_-_44066172.23-P1P2	ABCG8	P1P2	GCTAAGAGAGCTGCAGCCCA	2	0.962705		0	Top5
ABCG8_+_44066323.23-P1P2	ABCG8	P1P2	GTAGGACAGAAGGCTCCTGA	3	0.877952		0	Top5
ABCG8_+_44066180.23-P1P2	ABCG8	P1P2	GTCCCGGCCATGGGGCCCAC	4	0.761836		0	Top5
ABCG8_+_44066333.23-P1P2	ABCG8	P1P2	GCGGGTGGTGCTAGGACAGA	5	0.742148		0	Top5
ABCG8_+_44066240.23-P1P2	ABCG8	P1P2	GCACTCACCGAGGTATCCTG	6	0.670403		0	Supp5
ABCG8_-_44066292.23-P1P2	ABCG8	P1P2	GAAGTCGGCCCAGGCCTGGT	7	0.653873		0	Supp5
ABCG8_-_44066213.23-P1P2	ABCG8	P1P2	GATGGCCGGGAAGGCGGCAG	8	0.606801		0	Supp5
ABCG8_+_44066348.23-P1P2	ABCG8	P1P2	GACACTGCTTGATGTCCGGG	9	0.578845		0	Supp5
ABCG8_-_44066255.23-P1P2	ABCG8	P1P2	GGCCACTCCCCAGGATACCT	10	0.568644		0	Supp5
ABHD1_-_27346733.23-P1P2	ABHD1	P1P2	GGACCTGCACAGGCCGCCTA	1	0.948605		0	Top5
ABHD1_+_27346724.23-P1P2	ABHD1	P1P2	GACCCGCCGCCCGCCATAGG	2	0.911039		0	Top5
ABHD1_+_27346727.23-P1P2	ABHD1	P1P2	GCCCACCCGCCGCCCGCCAT	3	0.904407		0	Top5
ABHD1_-_27346736.23-P1P2	ABHD1	P1P2	GCTGCACAGGCCGCCTATGG	4	0.866022		0	Top5
ABHD1_-_27346776.23-P1P2	ABHD1	P1P2	GAGTTACAGCCGGCCAACTG	5	0.791141		0	Top5
ABHD1_-_27346712.23-P1P2	ABHD1	P1P2	GAACTGCCTGCAGCGGGGAC	6	0.768987		0	Supp5
ABHD1_+_27346750.23-P1P2	ABHD1	P1P2	GGTTGGCCGGCTGTAACTCG	7	0.767384		0	Supp5
ABHD1_-_27346740.23-P1P2	ABHD1	P1P2	GACAGGCCGCCTATGGCGGG	8	0.748828		0	Supp5
ABHD1_-_27346707.23-P1P2	ABHD1	P1P2	GGCGCAAACTGCCTGCAGCG	9	0.744087		0	Supp5
ABHD1_+_27347075.23-P1P2	ABHD1	P1P2	GGGATGCAGAGGCACTAGAG	10	0.722706		0	Supp5
ABHD10_-_111697914.23-P1P2	ABHD10	P1P2	GGGGACAACTACGAAGATGG	1	0.886436		0	Top5
ABHD10_-_111697877.23-P1P2	ABHD10	P1P2	GGCGTAGCGTGTCCCTCAGT	2	0.771052		0	Top5
ABHD10_+_111697939.23-P1P2	ABHD10	P1P2	GCAGCTCCGACAAGGTACCC	3	0.769567		0	Top5
ABHD10_-_111697911.23-P1P2	ABHD10	P1P2	GGCGGGGACAACTACGAAGA	4	0.753948		0	Top5
ABHD10_+_111697851.23-P1P2	ABHD10	P1P2	GTGAGGGACACGCTACGCAA	5	0.739532		0	Top5
ABHD10_-_111697938.23-P1P2	ABHD10	P1P2	GGCGCGCTTGGCAGCTGTGG	6	0.710694		0	Supp5
ABHD10_+_111698093.23-P1P2	ABHD10	P1P2	GCGGTAACTGACGGAACCCG	7	0.691584		0	Supp5
ABHD10_-_111698075.23-P1P2	ABHD10	P1P2	GGTGTCCGAAAGGCGGGAGT	8	0.654296		0	Supp5
ABHD10_+_111698102.23-P1P2	ABHD10	P1P2	GGCACAGGCACGGTAACTGA	9	0.640174		0	Supp5
ABHD10_+_111697843.23-P1P2	ABHD10	P1P2	GACGCTACGCAACGGAACCG	10	0.62276		0	Supp5
ABHD11_-_73153094.23-P1P2	ABHD11	P1P2	GCCTCCAGGCTCGGGTCCAG	1	0.995374		0	Top5
ABHD11_+_73152963.23-P1P2	ABHD11	P1P2	GCCGAGCCGAGGTCAGTCAA	2	0.847939		0	Top5
ABHD11_-_73153080.23-P1P2	ABHD11	P1P2	GCCCTCACGCGGGAGCCTCC	3	0.826556		0	Top5
ABHD11_-_73153052.23-P1P2	ABHD11	P1P2	GCGCGAAGCTAGGGCCGTGG	4	0.818023		0	Top5
ABHD11_-_73153135.23-P1P2	ABHD11	P1P2	GGGCCGGCTCGCATCTCACA	5	0.772784		0	Top5
ABHD11_+_73153163.23-P1P2	ABHD11	P1P2	Gtgggcggggctgcgagcta	6	0.754262		0	Supp5
ABHD11_-_73153115.23-P1P2	ABHD11	P1P2	GGAGCATGCTTGCAAGCTGT	7	0.751821		0	Supp5
ABHD11_-_73152934.23-P1P2	ABHD11	P1P2	GGTCGGGGCCCGGCAGGAAA	8	0.693727		0	Supp5
ABHD11_+_73153076.23-P1P2	ABHD11	P1P2	GGCTCCGCTGGACCCGAGCC	9	0.688565		0	Supp5
ABHD11_-_73153043.23-P1P2	ABHD11	P1P2	GAGGCACCCTCGCGAAGCTA	10	0.684764		0	Supp5
ABHD12_+_25371393.23-P1P2	ABHD12	P1P2	GTGGCGGCGGCTGTGAGCGG	1	0.826513		0	Top5
ABHD12_+_25371436.23-P1P2	ABHD12	P1P2	GCTGGGATGTGAGGAGCGGC	2	0.767459		0	Top5
ABHD12_-_25371489.23-P1P2	ABHD12	P1P2	GTGCGCCGGCTACGAACCAG	3	0.73518		0	Top5
ABHD12_+_25371385.23-P1P2	ABHD12	P1P2	GGCTGTGAGCGGCGGCACTG	4	0.722266		0	Top5
ABHD12_+_25371200.23-P1P2	ABHD12	P1P2	GCTACGCCTGACGGGCCCGG	5	0.611061		0	Top5
ABHD12_-_25371492.23-P1P2	ABHD12	P1P2	GGCCGGCTACGAACCAGCGG	6	0.609226		0	Supp5
ABHD12_-_25371313.23-P1P2	ABHD12	P1P2	GGCGCAGCGCTCATGCTCCA	7	0.584453		0	Supp5
ABHD12_+_25371159.23-P1P2	ABHD12	P1P2	GAGCCGACGCGGGAATGAAG	8	0.575842		0	Supp5
ABHD12_-_25371216.23-P1P2	ABHD12	P1P2	GAGCCGCCGCCGGGCCCGTC	9	0.568873		0	Supp5
ABHD12_-_25371495.23-P1P2	ABHD12	P1P2	GGGCTACGAACCAGCGGCGG	10	0.550422		0	Supp5
ABHD12B_-_51338864.23-P1P2	ABHD12B	P1P2	GCGGACTGCAGCTCCCGCGG	1	0.891249		0	Top5
ABHD12B_-_51338885.23-P1P2	ABHD12B	P1P2	GGTGGCGGCGTATCGGGACA	2	0.856231		0	Top5
ABHD12B_-_51338916.23-P1P2	ABHD12B	P1P2	GGACGCGCAGGACTGCCAGG	3	0.758094		0	Top5
ABHD12B_-_51338913.23-P1P2	ABHD12B	P1P2	GATGGACGCGCAGGACTGCC	4	0.735571		0	Top5
ABHD12B_-_51338832.23-P1P2	ABHD12B	P1P2	GCGCCGGGGCGGGAAGGTCG	5	0.725333		0	Top5
ABHD12B_-_51338879.23-P1P2	ABHD12B	P1P2	GGCGGCGGTGGCGGCGTATC	6	0.710424		0	Supp5
ABHD12B_-_51338895.23-P1P2	ABHD12B	P1P2	GATCGGGACACGGCGCGGGA	7	0.70658		0	Supp5
ABHD12B_-_51338890.23-P1P2	ABHD12B	P1P2	GGGCGTATCGGGACACGGCG	8	0.693383		0	Supp5
ABHD12B_+_51338917.23-P1P2	ABHD12B	P1P2	GCCGGGCGGCTCGGGCGATG	9	0.637244		0	Supp5
ABHD12B_+_51339177.23-P1P2	ABHD12B	P1P2	GTTGAGGCTGAGGATAGCAA	10	0.616758		0	Supp5
ABHD13_+_108870795.23-P1P2	ABHD13	P1P2	GCGCCGGCAAATGCCCCCGC	1		1.28113	0	Top5
ABHD13_+_108870811.23-P1P2	ABHD13	P1P2	GGCCCCCGCTCGGGTGTCGC	2		0.955645	0	Top5
ABHD13_-_108870880.23-P1P2	ABHD13	P1P2	GGGAGCTCCGGGCTAGACCG	3	0.896626	0.763225	0	Top5
ABHD13_-_108870892.23-P1P2	ABHD13	P1P2	GTAGACCGTGGCGCCGGCAG	4	0.769163		0	Top5
ABHD13_-_108870927.23-P1P2	ABHD13	P1P2	GGGAGGATGATGAGGAGCGA	5	0.759729		0	Top5
ABHD13_+_108871155.23-P1P2	ABHD13	P1P2	GGCCCCCGCACGACCCCCAG	6	0.697876		0	Supp5
ABHD13_+_108871054.23-P1P2	ABHD13	P1P2	GGCGACCCTCCTAGAAGGAG	7	0.678461		0	Supp5
ABHD13_-_108870804.23-P1P2	ABHD13	P1P2	GGTTATGTGGGAGCCGGCGG	8	0.676713		0	Supp5
ABHD13_+_108870959.23-P1P2	ABHD13	P1P2	GCGGCCGCGGGCACGAAACC	9	0.673944		0	Supp5
ABHD13_-_108870831.23-P1P2	ABHD13	P1P2	GGCCGGCGACACCCGAGCGG	10	0.665693		0	Supp5
ABHD14A_+_52009255.23-P1P2	ABHD14A	P1P2	GGGTAAAGACGGCCCTCCCC	1		1.66309	0	Top5
ABHD14A_+_52009194.23-P1P2	ABHD14A	P1P2	GCCCAACGGGATGAGCGGGC	2		0.83304	0	Top5
ABHD14A_+_52009149.23-P1P2	ABHD14A	P1P2	GCCGCACAGCGCCCCGACCA	3	0.956079		0	Top5
ABHD14A_-_52009160.23-P1P2	ABHD14A	P1P2	GGCGGAGGCAGCCATGGTCG	4	0.873587		0	Top5
ABHD14A_-_52009154.23-P1P2	ABHD14A	P1P2	GGGAGCTGCGGAGGCAGCCA	5	0.842255		0	Top5
ABHD14A_+_52009119.23-P1P2	ABHD14A	P1P2	GGCAGCTCCGCGGGCCGCTC	6	0.785952		0	Supp5
ABHD14A_-_52009122.23-P1P2	ABHD14A	P1P2	GGCTCCTGGCCGCCTAGAGC	7	0.763276		0	Supp5
ABHD14A_+_52009088.23-P1P2	ABHD14A	P1P2	GGCCAGGAGCGCGGCCATCT	8	0.757911		0	Supp5
ABHD14A_-_52009315.23-P1P2	ABHD14A	P1P2	GGCCCCGGGGCAGAGTCCCG	9	0.680637		0	Supp5
ABHD14A_-_52009235.23-P1P2	ABHD14A	P1P2	GGGCCCGGTGAGTCTCCCGG	10	0.667536		0	Supp5
ABHD14B_-_52007985.23-P1	ABHD14B	P1	GAGTGCAGGGCGGGTACCTG	1	0.957276		0	Top5
ABHD14B_-_52008040.23-P1	ABHD14B	P1	GGCGTGCTGGCGGTGACCTG	2	0.934386		0	Top5
ABHD14B_-_52007995.23-P1	ABHD14B	P1	GGGGTACCTGGGGAGCTGCG	3	0.831579		0	Top5
ABHD14B_-_52008027.23-P1	ABHD14B	P1	GACGGGAAGCAGGCGCGTGC	4	0.789906		0	Top5
ABHD14B_+_52007815.23-P1	ABHD14B	P1	GGAGCCAGAACCGTAGTCCG	5	0.762869		0	Top5
ABHD14B_-_52008030.23-P1	ABHD14B	P1	GGGAAGCAGGCGCGTGCTGG	6	0.742981		0	Supp5
ABHD14B_-_52008010.23-P1	ABHD14B	P1	GTGCGTGGACTCGCGCAGAC	7	0.729824		0	Supp5
ABHD14B_-_52007852.23-P1	ABHD14B	P1	GTGGCTCGCTAGCTCTGGAA	8	0.723456		0	Supp5
ABHD14B_-_52008059.23-P1	ABHD14B	P1	GGGGCCGGAGGAGGAACGCT	9	0.714616		0	Supp5
ABHD14B_-_52007865.23-P1	ABHD14B	P1	GCTGGAAGGGAGCACCGGGA	10	0.693195		0	Supp5
ABHD14B_+_52017350.23-P2	ABHD14B	P2	GGCCTCAGCGAGATTACTGG	1	0.915259		0	Top5
ABHD14B_-_52016965.23-P2	ABHD14B	P2	GGCCTCCTGGAGTTCAGTGT	2	0.860518		0	Top5
ABHD14B_+_52017353.23-P2	ABHD14B	P2	GCGGGCCTCAGCGAGATTAC	3	0.858561		0	Top5
ABHD14B_-_52017383.23-P2	ABHD14B	P2	GTCGCTGAGGCCCGAACCAG	4	0.854757		0	Top5
ABHD14B_-_52017160.23-P2	ABHD14B	P2	GTTCCTCCCGCCCTATCCGG	5	0.853435		0	Top5
ABHD14B_+_52017325.23-P2	ABHD14B	P2	GAGATCCGGATCCCGTcccc	6	0.845529		0	Supp5
ABHD14B_-_52017303.23-P2	ABHD14B	P2	GGAGCTCGCAACTcgcgggg	7	0.783082		0	Supp5
ABHD14B_+_52017319.23-P2	ABHD14B	P2	GGGATCCCGTccccgggcag	8	0.743801		0	Supp5
ABHD14B_-_52017170.23-P2	ABHD14B	P2	GCCTATCCGGGGGCTGAAGG	9	0.742718		0	Supp5
ABHD14B_-_52017386.23-P2	ABHD14B	P2	GCTGAGGCCCGAACCAGAGG	10	0.739903		0	Supp5
ABHD15_-_27893980.23-P1P2	ABHD15	P1P2	GCGAGGGCGGCGCCCCACGG	1	1.10671		0	Top5
ABHD15_-_27894008.23-P1P2	ABHD15	P1P2	GGAAGCTGGAGAgccccggc	2	0.849164		0	Top5
ABHD15_-_27893964.23-P1P2	ABHD15	P1P2	GACGGCCAAGATGAGCGCGA	3	0.77337		0	Top5
ABHD15_-_27893654.23-P1P2	ABHD15	P1P2	GCGCTACGGGCAGGACGAAG	4	0.758012		0	Top5
ABHD15_-_27893937.23-P1P2	ABHD15	P1P2	GGGGCCGAGCAGGCCGAGAA	5	0.754334		0	Top5
ABHD15_+_27893970.23-P1P2	ABHD15	P1P2	GGCTTCGCCATGCCGCCGTG	6	0.739465		0	Supp5
ABHD15_+_27893842.23-P1P2	ABHD15	P1P2	GGCCCAAGACCGAGACGACG	7	0.732503		0	Supp5
ABHD15_-_27893641.23-P1P2	ABHD15	P1P2	GGCTCAGGCCCAGGCGCTAC	8	0.663783		0	Supp5
ABHD15_+_27893777.23-P1P2	ABHD15	P1P2	GGCGCGAGCCACTGCCGGGA	9	0.662689		0	Supp5
ABHD15_+_27893839.23-P1P2	ABHD15	P1P2	GCAAGACCGAGACGACGGGG	10	0.650086		0	Supp5
ABHD16A_-_31670764.23-P1P2	ABHD16A	P1P2	GAAGGAGGCGGCCAGTCCGT	1	0.729432		0	Top5
ABHD16A_+_31670831.23-P1P2	ABHD16A	P1P2	GGCCCATAATGGGAAATAAG	2	0.724057		0	Top5
ABHD16A_+_31671120.23-P1P2	ABHD16A	P1P2	GAGGGCACACAACACCTCAG	3	0.708567		0	Top5
ABHD16A_-_31671071.23-P1P2	ABHD16A	P1P2	GTTCGCCATGGCCCCGGCTC	4	0.695439		0	Top5
ABHD16A_-_31671065.23-P1P2	ABHD16A	P1P2	GAGCAGCTTCGCCATGGCCC	5	0.660115		0	Top5
ABHD16A_-_31670945.23-P1P2	ABHD16A	P1P2	GACCCAGGAGCTGGAATGGG	6	0.659981		0	Supp5
ABHD16A_+_31671138.23-P1P2	ABHD16A	P1P2	GCGGTACGGGCTGACGTCAA	7	0.650768		0	Supp5
ABHD16A_-_31670881.23-P1P2	ABHD16A	P1P2	GGGGAGCAAAAGGCCGTAAA	8	0.650704		0	Supp5
ABHD16A_-_31670679.23-P1P2	ABHD16A	P1P2	GCACGACACACAGGGTCGGG	9	0.631236		0	Supp5
ABHD16A_+_31671061.23-P1P2	ABHD16A	P1P2	GAAGAGCAGCGGCCCGAGCC	10	0.629877		0	Supp5
ABHD16B_-_62492870.23-P1P2	ABHD16B	P1P2	GCGCGGCGATCCCGGCCCAG	1	0.843977		0	Top5
ABHD16B_+_62492837.23-P1P2	ABHD16B	P1P2	GGATCGCCGCGAGAGGCACA	2	0.828212		0	Top5
ABHD16B_+_62492887.23-P1P2	ABHD16B	P1P2	GAGCAGATGACGCACATGAG	3	0.78528		0	Top5
ABHD16B_+_62492825.23-P1P2	ABHD16B	P1P2	GAGGCACAGGGCAGTCTTAG	4	0.757905		0	Top5
ABHD16B_-_62492853.23-P1P2	ABHD16B	P1P2	GGACTGCCCTGTGCCTCTCG	5	0.689358		0	Top5
ABHD16B_-_62493126.23-P1P2	ABHD16B	P1P2	GGCTGGGGCGGCCTCCACGT	6	0.672164		0	Supp5
ABHD16B_-_62493095.23-P1P2	ABHD16B	P1P2	GTGCTGCGGGACGAGACGCT	7	0.664575		0	Supp5
ABHD16B_+_62492884.23-P1P2	ABHD16B	P1P2	GAGATGACGCACATGAGCGG	8	0.656807		0	Supp5
ABHD16B_+_62493200.23-P1P2	ABHD16B	P1P2	GAGCCAGCGGCCCAGCGAGT	9	0.646579		0	Supp5
ABHD16B_+_62493056.23-P1P2	ABHD16B	P1P2	GAGCAACCACACGCCCGCCG	10	0.636871		0	Supp5
ABHD17A_-_1885483.23-P1P2	ABHD17A	P1P2	GccgcagctccccccACGGA	1	0.878925		0	Top5
ABHD17A_+_1885470.23-P1P2	ABHD17A	P1P2	GGCTCACTTCCGTCCGTggg	2	0.705147		0	Top5
ABHD17A_-_1885277.23-P1P2	ABHD17A	P1P2	GGTCTCGGGGACGTCCAACC	3	0.6531		0	Top5
ABHD17A_+_1885474.23-P1P2	ABHD17A	P1P2	GCGAGGCTCACTTCCGTCCG	4	0.640249		0	Top5
ABHD17A_+_1885269.23-P1P2	ABHD17A	P1P2	GGAGGGCCTGACAGCCCGGT	5	0.610085		0	Top5
ABHD17A_-_1885246.23-P1P2	ABHD17A	P1P2	GCAGGACCCGCGGAAGCCCT	6	0.593142		0	Supp5
ABHD17A_-_1885099.23-P1P2	ABHD17A	P1P2	GTCGGACGGGTGCTCCCCGA	7	0.58612		0	Supp5
ABHD17A_-_1885105.23-P1P2	ABHD17A	P1P2	GGGGTGCTCCCCGAAGGCAA	8	0.555566		0	Supp5
ABHD17A_-_1885086.23-P1P2	ABHD17A	P1P2	GCGGAATCCGCGGCTCGGAC	9	0.515843		0	Supp5
ABHD17A_-_1885147.23-P1P2	ABHD17A	P1P2	GGAGCGCAACCCACGCCGGA	10	0.503808		0	Supp5
ABHD17B_+_74526089.23-P1P2	ABHD17B	P1P2	GCCAGTCAGTGGCCAACTCC	1	0.939852		0	Top5
ABHD17B_+_74525862.23-P1P2	ABHD17B	P1P2	GAGGCCCGAGAGCAACCGAC	2	0.865366		0	Top5
ABHD17B_+_74526100.23-P1P2	ABHD17B	P1P2	GGGCACCTTCCTCCAGTCAG	3	0.800916		0	Top5
ABHD17B_+_74526081.23-P1P2	ABHD17B	P1P2	GTGGCCAACTCCTGGCTCAG	4	0.788711		0	Top5
ABHD17B_-_74526135.23-P1P2	ABHD17B	P1P2	GAAGGTGCCAAAGCTGACCC	5	0.72905		0	Top5
ABHD17B_-_74526034.23-P1P2	ABHD17B	P1P2	GCCAAGCGCGAGGCTCGTTC	6	0.723154		0	Supp5
ABHD17B_+_74525744.23-P1P2	ABHD17B	P1P2	GAGCGTGAGCGGGGCCCCTG	7	0.676348		0	Supp5
ABHD17B_-_74526044.23-P1P2	ABHD17B	P1P2	GGGCTCGTTCCGGTAGCGGG	8	0.673962		0	Supp5
ABHD17B_-_74526040.23-P1P2	ABHD17B	P1P2	GGCGAGGCTCGTTCCGGTAG	9	0.653283		0	Supp5
ABHD17B_-_74525704.23-P1P2	ABHD17B	P1P2	GGACAGAGGAGCGGGGACCA	10	0.633945		0	Supp5
ABHD17C_+_80987703.23-P1P2	ABHD17C	P1P2	GggctggcCcgggaggacgg	1	0.834043		0	Top5
ABHD17C_+_80987662.23-P1P2	ABHD17C	P1P2	Ggctggcaggcgagcgcgga	2	0.782688		0	Top5
ABHD17C_+_80987691.23-P1P2	ABHD17C	P1P2	Gaggacggaggacggacgcg	3	0.761218		0	Top5
ABHD17C_-_80987718.23-P1P2	ABHD17C	P1P2	Ggtccgtcctccgtcctccc	4	0.70743		0	Top5
ABHD17C_+_80987685.23-P1P2	ABHD17C	P1P2	Ggaggacggacgcgcggcga	5	0.697101		0	Top5
ABHD17C_+_80987887.23-P1P2	ABHD17C	P1P2	GgcgccagcACCGTGTAGGT	6	0.682132		0	Supp5
ABHD17C_+_80987878.23-P1P2	ABHD17C	P1P2	GCCGTGTAGGTGGGCTCGGG	7	0.675925		0	Supp5
ABHD17C_+_80987762.23-P1P2	ABHD17C	P1P2	GCCTGGCTCGGGCATCGGGA	8	0.675613		0	Supp5
ABHD17C_-_80987750.23-P1P2	ABHD17C	P1P2	GagccagccagccGGGCCGG	9	0.667777		0	Supp5
ABHD17C_+_80987839.23-P1P2	ABHD17C	P1P2	GCGGCGATGCGGCTCGGGCA	10	0.604124		0	Supp5
ABHD2_-_89631760.23-P1P2	ABHD2	P1P2	GAGCTGCAGGAACCAGACTG	1	0.978977		0	Top5
ABHD2_-_89631738.23-P1P2	ABHD2	P1P2	GTGAGCGCCGCTGGCAGCCG	2	0.861483		0	Top5
ABHD2_+_89631693.23-P1P2	ABHD2	P1P2	GGATATACAGCCGGAACCCC	3	0.768388		0	Top5
ABHD2_-_89631662.23-P1P2	ABHD2	P1P2	GGGCGTGGCGGCAGTTACTT	4	0.695166		0	Top5
ABHD2_-_89631705.23-P1P2	ABHD2	P1P2	GCTGCACTGGCCAGGGGTTC	5	0.693692		0	Top5
ABHD2_-_89631692.23-P1P2	ABHD2	P1P2	GGTAGCGGCGGGAGCTGCAC	6	0.689528		0	Supp5
ABHD2_-_89631921.23-P1P2	ABHD2	P1P2	GCGCAGCCTGAGGGGATCCT	7	0.634062		0	Supp5
ABHD2_+_89631702.23-P1P2	ABHD2	P1P2	GGCGCTCATGGATATACAGC	8	0.633159		0	Supp5
ABHD2_-_89631729.23-P1P2	ABHD2	P1P2	GGTATATCCATGAGCGCCGC	9	0.626408		0	Supp5
ABHD2_-_89631993.23-P1P2	ABHD2	P1P2	GGTGGGGACAGCCCAGATCG	10	0.622513		0	Supp5
ABHD3_-_19284770.23-P1P2	ABHD3	P1P2	GGGAGCGCGGCTTCCGACAA	1		1.88348	0	Top5
ABHD3_+_19284534.23-P1P2	ABHD3	P1P2	GGGGTGGGGTTCTTCGGCTC	2		0.909197	0	Top5
ABHD3_+_19284717.23-P1P2	ABHD3	P1P2	GAGACACTGTGGTCGGGAGT	3	1.04831		0	Top5
ABHD3_+_19284728.23-P1P2	ABHD3	P1P2	GCGCCAGGCAGGAGACACTG	4	1.03781		0	Top5
ABHD3_-_19284708.23-P1P2	ABHD3	P1P2	GgagcgggcgagagcggACG	5	0.85655		0	Top5
ABHD3_+_19284354.23-P1P2	ABHD3	P1P2	GCGGCAGCCCCGGGGATAGG	6	0.773448		0	Supp5
ABHD3_-_19284522.23-P1P2	ABHD3	P1P2	GACGCTGAAGCCCAGGATAA	7	0.743328		0	Supp5
ABHD3_-_19284492.23-P1P2	ABHD3	P1P2	GATGCTGCTCAGGTAGTAGA	8	0.737115		0	Supp5
ABHD3_-_19284682.23-P1P2	ABHD3	P1P2	GAGGAGAGCCGGCTGGCgag	9	0.67006		0	Supp5
ABHD3_-_19284369.23-P1P2	ABHD3	P1P2	GAGCTCGCCGCCTATCCCCG	10	0.615693		0	Supp5
ABHD4_-_23067199.23-P1P2	ABHD4	P1P2	GGGGCGGGCTCGCCAGGACC	1	0.858763		0	Top5
ABHD4_+_23067144.23-P1P2	ABHD4	P1P2	GCAGCACCAGCTGACCCGGG	2	0.669123		0	Top5
ABHD4_+_23067433.23-P1P2	ABHD4	P1P2	GCGGGCGAGCGCGTCTCCCA	3	0.662509		0	Top5
ABHD4_+_23067458.23-P1P2	ABHD4	P1P2	GGTAGAAAGCCAGGATCCCC	4	0.647827		0	Top5
ABHD4_-_23067184.23-P1P2	ABHD4	P1P2	GCTGGCGTCAGGCGCTGGGC	5	0.618406		0	Top5
ABHD4_-_23067296.23-P1P2	ABHD4	P1P2	GctctctGGGCCATGATCCT	6	0.616639		0	Supp5
ABHD4_-_23067230.23-P1P2	ABHD4	P1P2	GTTTACTATGGCCGATGATC	7	0.579641		0	Supp5
ABHD4_+_23067613.23-P1P2	ABHD4	P1P2	GCCACGACTGCCGTTCTGGG	8	0.531826		0	Supp5
ABHD4_-_23067625.23-P1P2	ABHD4	P1P2	GCTCGACTTGCCCCCCAGAA	9	0.529531		0	Supp5
ABHD4_-_23067368.23-P1P2	ABHD4	P1P2	GCCAGGTCGGCCTCCGGGGA	10	0.521685		0	Supp5
ABHD5_-_43732464.23-P1P2	ABHD5	P1P2	GCCGGCTTCGAGATAAGTCC	1	0.966193		0	Top5
ABHD5_-_43732422.23-P1P2	ABHD5	P1P2	GTAAGTGCCGCGCCAGCCCG	2	0.828095		0	Top5
ABHD5_+_43732521.23-P1P2	ABHD5	P1P2	GGGCTGCGCTTACCTCTCTC	3	0.750168		0	Top5
ABHD5_-_43732446.23-P1P2	ABHD5	P1P2	GGCCCAGTCGGCCTGTCAGC	4	0.748141		0	Top5
ABHD5_+_43732395.23-P1P2	ABHD5	P1P2	GGCTGGCGCGGCACTTAAGG	5	0.747424		0	Top5
ABHD5_-_43732475.23-P1P2	ABHD5	P1P2	GATAAGTCCCGGCGCTTGCG	6	0.706602		0	Supp5
ABHD5_+_43732435.23-P1P2	ABHD5	P1P2	GTATCTCGAAGCCGGCTGAC	7	0.694157		0	Supp5
ABHD5_+_43732515.23-P1P2	ABHD5	P1P2	GGCTTACCTCTCTCCGGTGT	8	0.686481		0	Supp5
ABHD5_+_43732541.23-P1P2	ABHD5	P1P2	GGACACACGAAGCCCCCTGC	9	0.646515		0	Supp5
ABHD5_-_43732531.23-P1P2	ABHD5	P1P2	GCTCTGCCGACACCGGAGAG	10	0.59161		0	Supp5
ABHD6_+_58223718.23-P1P2	ABHD6	P1P2	GCCGCTGCAGGGAGACACTG	1	0.876244		0	Top5
ABHD6_-_58223594.23-P1P2	ABHD6	P1P2	GGCCCGGGGCTAGAGACCGA	2	0.872515		0	Top5
ABHD6_-_58223553.23-P1P2	ABHD6	P1P2	GAGCTGGGAGCGGCGCGGGT	3	0.790975		0	Top5
ABHD6_-_58223628.23-P1P2	ABHD6	P1P2	GCCCGGCGGCGGGACCCAGG	4	0.752504		0	Top5
ABHD6_+_58223695.23-P1P2	ABHD6	P1P2	GAGAGGTCACGGGGCCATCA	5	0.692961		0	Top5
ABHD6_+_58223423.23-P1P2	ABHD6	P1P2	GgccgcgcgcTGTCCCCCAG	6	0.651882		0	Supp5
ABHD6_-_58223761.23-P1P2	ABHD6	P1P2	GCGCATCGAGTGGAAAGAGT	7	0.644713		0	Supp5
ABHD6_-_58223751.23-P1P2	ABHD6	P1P2	GCCTGCAGCGGCGCATCGAG	8	0.617126		0	Supp5
ABHD6_+_58223283.23-P1P2	ABHD6	P1P2	GTCCTAGCACCCGAAAGCCA	9	0.616342		0	Supp5
ABHD6_-_58223389.23-P1P2	ABHD6	P1P2	GGCAGCGCGCGGAGGAACTG	10	0.605186		0	Supp5
ABHD8_-_17414201.23-P1P2	ABHD8	P1P2	GCCCCTGGCGGTCAGCGCAG	1	0.956625		0	Top5
ABHD8_-_17414169.23-P1P2	ABHD8	P1P2	GAGGCCGGGTGCGTCTACGC	2	0.795083		0	Top5
ABHD8_+_17413933.23-P1P2	ABHD8	P1P2	GGAAGCCACGGAGCCCCAGT	3	0.723336		0	Top5
ABHD8_-_17414173.23-P1P2	ABHD8	P1P2	GCGGGTGCGTCTACGCGGGC	4	0.719573		0	Top5
ABHD8_-_17414138.23-P1P2	ABHD8	P1P2	GGCTGGCGCCGTTTACATGG	5	0.690489		0	Top5
ABHD8_+_17414111.23-P1P2	ABHD8	P1P2	GTGTAAACGGCGCCAGCAGG	6	0.685299		0	Supp5
ABHD8_+_17414212.23-P1P2	ABHD8	P1P2	GAAAGGGCCGGCTGTTTCGG	7	0.681735		0	Supp5
ABHD8_+_17414242.23-P1P2	ABHD8	P1P2	GCGTGGCTCCGCCTACTCGG	8	0.67916		0	Supp5
ABHD8_+_17413993.23-P1P2	ABHD8	P1P2	GAGCCCCGGGGCCTCCACTT	9	0.647798		0	Supp5
ABHD8_-_17413788.23-P1P2	ABHD8	P1P2	GGCAGTGGCCCCAGACATAC	10	0.628616		0	Supp5
ABI1_-_27149837.23-P1P2	ABI1	P1P2	GTCTCGCGTTAAAGAGACAG	1	0.905427		0	Top5
ABI1_-_27149855.23-P1P2	ABI1	P1P2	GGAGGCAGCAAGGTCCGCCG	2	0.877971		0	Top5
ABI1_+_27149800.23-P1P2	ABI1	P1P2	GGCGAGAGGAAGCGATGCAG	3	0.76696		0	Top5
ABI1_-_27149590.23-P1P2	ABI1	P1P2	GgTGGCAGCCGCTGAGGTCA	4	0.736181		0	Top5
ABI1_+_27149865.23-P1P2	ABI1	P1P2	GGGTTTGTATCCGGGCTGTG	5	0.681583		0	Top5
ABI1_+_27149704.23-P1P2	ABI1	P1P2	GTACCAGAACCTGACTCGGG	6	0.6775		0	Supp5
ABI1_+_27149873.23-P1P2	ABI1	P1P2	GGGGTAGGCGGTTTGTATCC	7	0.639041		0	Supp5
ABI1_-_27149569.23-P1P2	ABI1	P1P2	Gctgcggtaggggctcgggt	8	0.638528		0	Supp5
ABI1_+_27149446.23-P1P2	ABI1	P1P2	GTGGTGGAAACCGATAGAAG	9	0.633775		0	Supp5
ABI1_+_27149748.23-P1P2	ABI1	P1P2	GTAGAGGAGGAGATCCCGTC	10	0.629756		0	Supp5
ABI2_-_204193288.23-P1P2	ABI2	P1P2	GGAAATCCCGGGGGGCCGCC	1		1.26779	0	Top5
ABI2_+_204193079.23-P1P2	ABI2	P1P2	GCAGCGCGCGACAGGGGAGG	2	1.01468		0	Top5
ABI2_+_204193030.23-P1P2	ABI2	P1P2	GACTCCGAGGACGGTCAccg	3	0.917206		0	Top5
ABI2_+_204193039.23-P1P2	ABI2	P1P2	GAGCCGACGGACTCCGAGGA	4	0.872979		0	Top5
ABI2_+_204193082.23-P1P2	ABI2	P1P2	GCCCCAGCGCGCGACAGGGG	5	0.838056		0	Top5
ABI2_+_204193085.23-P1P2	ABI2	P1P2	GCAGCCCCAGCGCGCGACAG	6	0.821945		0	Supp5
ABI2_+_204193043.23-P1P2	ABI2	P1P2	GCGCGAGCCGACGGACTCCG	7	0.817965		0	Supp5
ABI2_-_204193058.23-P1P2	ABI2	P1P2	GGACCGTCCTCGGAGTCCGT	8	0.817849		0	Supp5
ABI2_-_204193048.23-P1P2	ABI2	P1P2	GtcgccgcggTGACCGTCCT	9	0.787338		0	Supp5
ABI2_+_204193116.23-P1P2	ABI2	P1P2	GACGGCGGCGGTAACTCGGA	10	0.747104		0	Supp5
ABI3_-_47288028.23-P1P2	ABI3	P1P2	GAGGCAGAGCAACCAATCAA	1	0.80213		0	Top5
ABI3_+_47287798.23-P1P2	ABI3	P1P2	GGCAGAGGAAGCCAAGGTCG	2	0.795216		0	Top5
ABI3_+_47288159.23-P1P2	ABI3	P1P2	GTAGTCAGCGACCCGCAGCA	3	0.785394		0	Top5
ABI3_+_47288056.23-P1P2	ABI3	P1P2	GGCCTCTGTCTGGCTCCCCA	4	0.718996		0	Top5
ABI3_+_47288122.23-P1P2	ABI3	P1P2	GTCAGAGCCTCCCGGCCAGT	5	0.710632		0	Top5
ABI3_-_47288129.23-P1P2	ABI3	P1P2	GAGGAGTTTGAGATCCCCAC	6	0.662959		0	Supp5
ABI3_+_47288236.23-P1P2	ABI3	P1P2	GCTCAGGGTCCCCCCTCCGG	7	0.651989		0	Supp5
ABI3_-_47288137.23-P1P2	ABI3	P1P2	GGAGATCCCCACTGGCCGGG	8	0.612992		0	Supp5
ABI3_-_47288063.23-P1P2	ABI3	P1P2	GAAAACGAGCGGGCTCCCTG	9	0.592394		0	Supp5
ABI3_+_47288283.23-P1P2	ABI3	P1P2	GGGACAAGCACTGTCAGGAT	10	0.581265		0	Supp5
ABI3BP_-_100712220.23-P1P2	ABI3BP	P1P2	GAGAAGTAGACACCCCAAAC	1	0.786924		0	Top5
ABI3BP_-_100712267.23-P1P2	ABI3BP	P1P2	GCATGGGGAATGATGCTGGT	2	0.694601		0	Top5
ABI3BP_+_100712238.23-P1P2	ABI3BP	P1P2	GCATCATTCCCCATGCGAGG	3	0.675354		0	Top5
ABI3BP_+_100712307.23-P1P2	ABI3BP	P1P2	GGCCGCCCGCCTCTGTCACT	4	0.638582		0	Top5
ABI3BP_+_100712193.23-P1P2	ABI3BP	P1P2	GTGGGGTGTCTACTTCTCTG	5	0.606205		0	Top5
ABI3BP_-_100712320.23-P1P2	ABI3BP	P1P2	GGACTGTCTCCCAGTGACAG	6	0.578812		0	Supp5
ABI3BP_-_100712323.23-P1P2	ABI3BP	P1P2	GTGTCTCCCAGTGACAGAGG	7	0.566906		0	Supp5
ABI3BP_+_100712052.23-P1P2	ABI3BP	P1P2	GATCTGCTTTACCATACGGG	8	0.506934		0	Supp5
ABI3BP_-_100711986.23-P1P2	ABI3BP	P1P2	GGAAAAGTAAATAACAGGAG	9	0.472719		0	Supp5
ABI3BP_-_100712283.23-P1P2	ABI3BP	P1P2	GGGTGGGTGCCTCGCAACCC	10	0.46817		0	Supp5
ABL1_-_133589228.23-ENST00000372348.2	ABL1	ENST00000372348.2	GGCGAGAGCGGCCACTAGTT	1	0.842405		0	Top5
ABL1_-_133589216.23-ENST00000372348.2	ABL1	ENST00000372348.2	GCAAAGCAGAGAAGCGAGAG	2	0.672403		0	Top5
ABL1_-_133589266.23-ENST00000372348.2	ABL1	ENST00000372348.2	GAGATGAAGAAGCTAAGATA	3	0.5988		0	Top5
ABL1_+_133589629.23-ENST00000372348.2	ABL1	ENST00000372348.2	GCAGCGAGCGTAGAGGGAAA	4	0.523882		0	Top5
ABL1_-_133589272.23-ENST00000372348.2	ABL1	ENST00000372348.2	GAGAAGCTAAGATAGGGGGT	5	0.509153		0	Top5
ABL1_+_133589362.23-ENST00000372348.2	ABL1	ENST00000372348.2	GTCACAGGGGATGCTGAAAA	6	0.480292		0	Supp5
ABL1_+_133589617.23-ENST00000372348.2	ABL1	ENST00000372348.2	GAGGGAAATGGCATATACGT	7	0.467179		0	Supp5
ABL1_-_133589804.23-ENST00000372348.2	ABL1	ENST00000372348.2	GAGGGAAGAAGGAATCATCG	8	0.466287		0	Supp5
ABL1_-_133589232.23-ENST00000372348.2	ABL1	ENST00000372348.2	GGAGCGGCCACTAGTTCGGC	9	0.452362		0	Supp5
ABL1_+_133589376.23-ENST00000372348.2	ABL1	ENST00000372348.2	GCTAAACAGAAATATTCACA	10	0.401362		0	Supp5
ABL2_-_179112151.23-P1	ABL2	P1	GGATCTCTGCCATAACTATT	1	0.793286		0	Top5
ABL2_-_179112154.23-P1	ABL2	P1	GCTCTGCCATAACTATTAGG	2	0.780934		0	Top5
ABL2_+_179112138.23-P1	ABL2	P1	GTCCTTCCACCTAATAGTTA	3	0.73589		0	Top5
ABL2_+_179112168.23-P1	ABL2	P1	GTGGGCAGAGGTATGGTCCT	4	0.69713		0	Top5
ABL2_+_179112186.23-P1	ABL2	P1	GGTTTAACTTTTGTGCTTCT	5	0.566697		0	Top5
ABL2_-_179112158.23-P1	ABL2	P1	GGCCATAACTATTAGGTGGA	6	0.53119		0	Supp5
ABL2_+_179112061.23-P1	ABL2	P1	GCTACCCGACTTAACAGGTA	7	0.42675		0	Supp5
ABL2_+_179111875.23-P1	ABL2	P1	GTACTGAATGGAAGAATGTA	8	0.416223		0	Supp5
ABL2_+_179111908.23-P1	ABL2	P1	GTGGGGGAATATCTCATAGT	9	0.405422		0	Supp5
ABL2_+_179112036.23-P1	ABL2	P1	GAGAGTTGATAGTTTCAGGG	10	0.404953		0	Supp5
ABL2_-_179198834.23-P2	ABL2	P2	GCCGAGCGCTGGGAAAGCGT	1	0.85146		0	Top5
ABL2_+_179198736.23-P2	ABL2	P2	GCGGAGCCGCGACAGGAGGA	2	0.845436		0	Top5
ABL2_+_179198799.23-P2	ABL2	P2	GGCGCTCGGTGGTTTAAAGA	3	0.790815		0	Top5
ABL2_+_179198565.23-P2	ABL2	P2	GCGAGGAGGAATGTGACCAG	4	0.75398		0	Top5
ABL2_+_179198740.23-P2	ABL2	P2	GGGCGCGGAGCCGCGACAGG	5	0.746969		0	Top5
ABL2_+_179198561.23-P2	ABL2	P2	GGAGGAATGTGACCAGGGGT	6	0.715988		0	Supp5
ABL2_+_179198398.23-P2	ABL2	P2	GCGGGGCGCACCACAGAGAC	7	0.646501		0	Supp5
ABL2_-_179198654.23-P2	ABL2	P2	GCCCAGGCCCTGGCCCTGAG	8	0.640653		0	Supp5
ABL2_+_179198527.23-P2	ABL2	P2	GAGTACGCGAGAGCAGGGAT	9	0.63443		0	Supp5
ABL2_+_179198707.23-P2	ABL2	P2	GGAATCTGTGAGTCGCCTGG	10	0.609605		0	Supp5
ABLIM1_+_116418018.23-ENST00000277895.5	ABLIM1	ENST00000277895.5	GGGGAACAGAGAGAATTGTG	1	0.855503		0	Top5
ABLIM1_-_116417810.23-ENST00000277895.5	ABLIM1	ENST00000277895.5	GATAGTGGCACGCCTATGAG	2	0.70915		0	Top5
ABLIM1_+_116417829.23-ENST00000277895.5	ABLIM1	ENST00000277895.5	GCTGATTGTTGAGGACCGGA	3	0.655213		0	Top5
ABLIM1_+_116417743.23-ENST00000277895.5	ABLIM1	ENST00000277895.5	GCAAGGACTACTGCCCACGT	4	0.647803		0	Top5
ABLIM1_+_116417800.23-ENST00000277895.5	ABLIM1	ENST00000277895.5	GGACCTCCTTCACCGCTCAT	5	0.638598		0	Top5
ABLIM1_+_116417821.23-ENST00000277895.5	ABLIM1	ENST00000277895.5	GTGAGGACCGGAGGGTCTCT	6	0.633208		0	Supp5
ABLIM1_+_116417833.23-ENST00000277895.5	ABLIM1	ENST00000277895.5	GGAGACTGATTGTTGAGGAC	7	0.594455		0	Supp5
ABLIM1_-_116417819.23-ENST00000277895.5	ABLIM1	ENST00000277895.5	GCGCCTATGAGCGGTGAAGG	8	0.572129		0	Supp5
ABLIM1_-_116417752.23-ENST00000277895.5	ABLIM1	ENST00000277895.5	GGTTACATACACGCCCACGT	9	0.537419		0	Supp5
ABLIM1_-_116417816.23-ENST00000277895.5	ABLIM1	ENST00000277895.5	GGCACGCCTATGAGCGGTGA	10	0.533637		0	Supp5
ABLIM2_+_8160523.23-P1P2	ABLIM2	P1P2	Gctggcgtgtgcgcaaggag	1	0.960713		0	Top5
ABLIM2_+_8160328.23-P1P2	ABLIM2	P1P2	GAGGGCTGGGTGGCATTCGG	2	0.781715		0	Top5
ABLIM2_-_8160471.23-P1P2	ABLIM2	P1P2	GCTGCGACAGCCAGACCCTC	3	0.733957		0	Top5
ABLIM2_+_8160487.23-P1P2	ABLIM2	P1P2	Gggcgggcggaggatagcgc	4	0.722847		0	Top5
ABLIM2_+_8160016.23-P1P2	ABLIM2	P1P2	GAGCAGACCTAGGCACGCAG	5	0.678279		0	Top5
ABLIM2_+_8160472.23-P1P2	ABLIM2	P1P2	GgcgcgggcgcggCACCTGC	6	0.625282		0	Supp5
ABLIM2_-_8160138.23-P1P2	ABLIM2	P1P2	GCCCGTGAGAAGCAAAGAAG	7	0.623675		0	Supp5
ABLIM2_+_8160377.23-P1P2	ABLIM2	P1P2	GCTGGGGACCGAGGGACCAA	8	0.621805		0	Supp5
ABLIM2_+_8160204.23-P1P2	ABLIM2	P1P2	GCCCGGAGCGCGTAGCTCAG	9	0.617959		0	Supp5
ABLIM2_-_8160439.23-P1P2	ABLIM2	P1P2	GCAGCAGCCGCTCGGAGTCG	10	0.599353		0	Supp5
ABLIM3_-_148521229.23-P1P2	ABLIM3	P1P2	GGGCCGAGAGGTGGGTTCCG	1		0.878237	0	Top5
ABLIM3_+_148521102.23-P1P2	ABLIM3	P1P2	GGGCTAGCAATGCGAAATAG	2	0.79363		0	Top5
ABLIM3_+_148521137.23-P1P2	ABLIM3	P1P2	GGAATCCTGGTCCTCGTCTG	3	0.733969		0	Top5
ABLIM3_+_148521122.23-P1P2	ABLIM3	P1P2	GTCTGGGGTCTCGAATTCCA	4	0.732396		0	Top5
ABLIM3_+_148521081.23-P1P2	ABLIM3	P1P2	GGAGCTCGACATCCATGATG	5	0.718768		0	Top5
ABLIM3_+_148521279.23-P1P2	ABLIM3	P1P2	GGGGGGTGTGGACCACAGGG	6	0.695944		0	Supp5
ABLIM3_-_148521338.23-P1P2	ABLIM3	P1P2	GGCTGGGCAGGAATAGTCCG	7	0.688083		0	Supp5
ABLIM3_+_148521451.23-P1P2	ABLIM3	P1P2	GTGAAGGCGCGTGGACTAAT	8	0.687556		0	Supp5
ABLIM3_-_148521148.23-P1P2	ABLIM3	P1P2	GGAATTCGAGACCCCAGACG	9	0.684931		0	Supp5
ABLIM3_+_148521297.23-P1P2	ABLIM3	P1P2	GGCGGCTCCGGAGCCCAAAG	10	0.68235		0	Supp5
ABO_+_136150601.23-P1	ABO	P1	GGAGACCAGACGCGGAGCCA	1	0.97422		0	Top5
ABO_+_136150587.23-P1	ABO	P1	GAGCCATGGCCGAGGTGTTG	2	0.893675		0	Top5
ABO_-_136150600.23-P1	ABO	P1	GGCCAGCGTCCGCAACACCT	3	0.864843		0	Top5
ABO_-_136150606.23-P1	ABO	P1	GGTCCGCAACACCTCGGCCA	4	0.831645		0	Top5
ABO_+_136150541.23-P1	ABO	P1	GCGGCCCCGGGTGCCCGCGA	5	0.791995		0	Top5
ABO_-_136150446.23-P1	ABO	P1	GCCAGGACGCAGGGTCTCGG	6	0.72656		0	Supp5
ABO_-_136150532.23-P1	ABO	P1	GGTGCACCCCGCATTCCCTG	7	0.692765		0	Supp5
ABO_-_136150618.23-P1	ABO	P1	GTCGGCCATGGCTCCGCGTC	8	0.677993		0	Supp5
ABO_+_136150190.23-P1	ABO	P1	GCCGACCCTGGACTAGGACA	9	0.651361		0	Supp5
ABO_+_136150580.23-P1	ABO	P1	GGCCGAGGTGTTGCGGACGC	10	0.639532		0	Supp5
ABO_-_136130921.23-P2	ABO	P2	GGGGTGTGTGTGATTTGAGG	1	0.557297		0	Top5
ABO_-_136130959.23-P2	ABO	P2	GTCAGTTACTCACAACAGGA	2	0.506263		0	Top5
ABO_-_136130966.23-P2	ABO	P2	GCTCACAACAGGACGGACAA	3	0.497299		0	Top5
ABO_-_136130955.23-P2	ABO	P2	GGGCTTCAGTTACTCACAAC	4	0.486931		0	Top5
ABO_-_136130692.23-P2	ABO	P2	GTGTGTTTCTGTGGCCGGAA	5	0.4334		0	Top5
ABO_+_136130684.23-P2	ABO	P2	GAATCGCAGATACGCCCTTC	6	0.135386		0	Supp5
ABO_-_136130928.23-P2	ABO	P2	GTGTGATTTGAGGTGGGGAC	7	0.452338		1	Supp5
ABO_-_136130683.23-P2	ABO	P2	GgtgtAATGGTGTGTTTCTG	8	0.255291		1	Supp5
ABO_-_136130896.23-P2	ABO	P2	GtAATGGTGTCTCTGTGGTG	9	0.896058		2	Supp5
ABO_-_136130899.23-P2	ABO	P2	GTGGTGTCTCTGTGGTGGGG	10	0.679762		2	Supp5
ABR_-_1083256.23-P1P2	ABR	P1P2	GGCCGCGCCGAGCCCAGCTG	1	1.0266		0	Top5
ABR_+_1083246.23-P1P2	ABR	P1P2	GGGTTCCGGGATCCGCAGCT	2	0.794227		0	Top5
ABR_+_1083266.23-P1P2	ABR	P1P2	GcccCCGCGAAGTTGCTCAT	3	0.768307		0	Top5
ABR_+_1083212.23-P1P2	ABR	P1P2	GGCTGGGGCCGGGAGGGTTC	4	0.743451		0	Top5
ABR_-_1083263.23-P1P2	ABR	P1P2	GCGAGCCCAGCTGCGGATCC	5	0.695096		0	Top5
ABR_-_1083079.23-P1P2	ABR	P1P2	GCTCATCGCGCAACAAAgga	6	0.673495		0	Supp5
ABR_-_1083226.23-P1P2	ABR	P1P2	GAAACCCTCCCGAACCCTCC	7	0.658565		0	Supp5
ABR_-_1083030.23-P1P2	ABR	P1P2	GGAGCGGCTCCATCCCGCGG	8	0.655661		0	Supp5
ABR_-_1082988.23-P1P2	ABR	P1P2	GGAGGGTGTCGATCCAGGAC	9	0.643235		0	Supp5
ABR_+_1083051.23-P1P2	ABR	P1P2	GTTGTTGCGCGATGAGGGTC	10	0.626947		0	Supp5
ABRA_+_107782422.23-P1P2	ABRA	P1P2	GTCAGCAGAGAAAGACAGGT	1	0.93119		0	Top5
ABRA_+_107782407.23-P1P2	ABRA	P1P2	GAGGTGGGCAGCATGGCTCC	2	0.751598		0	Top5
ABRA_+_107782399.23-P1P2	ABRA	P1P2	GAGCATGGCTCCGGGCGAAA	3	0.746948		0	Top5
ABRA_-_107782350.23-P1P2	ABRA	P1P2	GGCCAAGCTGATGACCAGGG	4	0.74186		0	Top5
ABRA_+_107782392.23-P1P2	ABRA	P1P2	GCTCCGGGCGAAAAGGAAAG	5	0.729492		0	Top5
ABRA_-_107782371.23-P1P2	ABRA	P1P2	GGCTGTGCGTATCTTCCGGA	6	0.656384		0	Supp5
ABRA_+_107782269.23-P1P2	ABRA	P1P2	GGGCAGGCCCAGGAGCCTAC	7	0.641176		0	Supp5
ABRA_-_107782251.23-P1P2	ABRA	P1P2	GGGAGCTTGAGGTGAGTCCT	8	0.605801		0	Supp5
ABRA_-_107782347.23-P1P2	ABRA	P1P2	GCGGGCCAAGCTGATGACCA	9	0.589154		0	Supp5
ABRA_+_107782289.23-P1P2	ABRA	P1P2	GGGCGAATGAGAACAGCATC	10	0.566436		0	Supp5
ABRACL_+_139349876.23-P1P2	ABRACL	P1P2	GAAGAGAAAGACGGCTGTGG	1	0.802771		0	Top5
ABRACL_+_139349879.23-P1P2	ABRACL	P1P2	GGCAAAGAGAAAGACGGCTG	2	0.784535		0	Top5
ABRACL_-_139350119.23-P1P2	ABRACL	P1P2	GTGAGAGTCGGGTCAGGAGG	3	0.778988		0	Top5
ABRACL_+_139349873.23-P1P2	ABRACL	P1P2	GAGAAAGACGGCTGTGGAGG	4	0.774271		0	Top5
ABRACL_-_139349820.23-P1P2	ABRACL	P1P2	GGGCTTGTCCCTGGGAGTGT	5	0.749387		0	Top5
ABRACL_+_139350209.23-P1P2	ABRACL	P1P2	GAAGTCGACCCGAGAGGTGG	6	0.716923		0	Supp5
ABRACL_-_139350107.23-P1P2	ABRACL	P1P2	GCGCGGGCTGCGGTGAGAGT	7	0.715386		0	Supp5
ABRACL_-_139350113.23-P1P2	ABRACL	P1P2	GCTGCGGTGAGAGTCGGGTC	8	0.708648		0	Supp5
ABRACL_-_139350061.23-P1P2	ABRACL	P1P2	GTAGGTAGCAGGGATGGACT	9	0.687707		0	Supp5
ABRACL_+_139349928.23-P1P2	ABRACL	P1P2	GCTTCTTCAGTGCACTGGGG	10	0.67181		0	Supp5
ABT1_-_26597427.23-P1P2	ABT1	P1P2	GTCAGCGCCTATGGCGAGGT	1	0.745425		0	Top5
ABT1_+_26597412.23-P1P2	ABT1	P1P2	GACGCGTCCGACCTCGCCAT	2	0.737225		0	Top5
ABT1_-_26597263.23-P1P2	ABT1	P1P2	GGGAGCAAGAGCCGCTGGAA	3	0.731316		0	Top5
ABT1_+_26597184.23-P1P2	ABT1	P1P2	GACTGACACGAGCGGCACGA	4	0.727635		0	Top5
ABT1_-_26597472.23-P1P2	ABT1	P1P2	GGTAAGTATGCAGGCCCTGA	5	0.652303		0	Top5
ABT1_-_26597183.23-P1P2	ABT1	P1P2	GCAGTTGGCAAGGCACTTTA	6	0.618008		0	Supp5
ABT1_+_26597235.23-P1P2	ABT1	P1P2	GAGCGGCTCTTGCTCCGTTG	7	0.612038		0	Supp5
ABT1_-_26597485.23-P1P2	ABT1	P1P2	GCCCTGACGGTGACAGGAGG	8	0.609273		0	Supp5
ABT1_+_26597401.23-P1P2	ABT1	P1P2	GCTCGCCATAGGCGCTGAGA	9	0.567741		0	Supp5
ABT1_+_26597384.23-P1P2	ABT1	P1P2	GGAAGGTTGCGGACGTGCAG	10	0.534919		0	Supp5
ABTB1_+_127391828.23-P1P2	ABTB1	P1P2	GCGAGCCGAACGACCTCGGG	1	0.944315		0	Top5
ABTB1_+_127391831.23-P1P2	ABTB1	P1P2	GACCCGAGCCGAACGACCTC	2	0.928227		0	Top5
ABTB1_+_127391808.23-P1P2	ABTB1	P1P2	GGGCGAAGCCGCGCACCCGG	3	0.851496		0	Top5
ABTB1_-_127391845.23-P1P2	ABTB1	P1P2	GTTCGCCGCCCGAGGTCGTT	4	0.807819		0	Top5
ABTB1_+_127391861.23-P1P2	ABTB1	P1P2	GGTCGCTGGTGTCCATGGCG	5	0.757443		0	Top5
ABTB1_+_127391875.23-P1P2	ABTB1	P1P2	GCAGCTGGCGAACAGGTCGC	6	0.723221		0	Supp5
ABTB1_+_127391854.23-P1P2	ABTB1	P1P2	GGTGTCCATGGCGCGGAGGA	7	0.700232		0	Supp5
ABTB1_-_127392198.23-P1P2	ABTB1	P1P2	GCCGAAGGCGCAGAAGTGGG	8	0.688216		0	Supp5
ABTB1_-_127392172.23-P1P2	ABTB1	P1P2	GGTAAGAAGGGACTGCTCAG	9	0.65803		0	Supp5
ABTB1_-_127391995.23-P1P2	ABTB1	P1P2	GACGCCTCGGGCCCTGGGAC	10	0.656785		0	Supp5
ABTB2_-_34379521.23-P1P2	ABTB2	P1P2	GCAGGGCGCAGCGCGAGTCC	1	0.919279		0	Top5
ABTB2_-_34379465.23-P1P2	ABTB2	P1P2	GGAATCCCGGGAGAACAGGG	2	0.88899		0	Top5
ABTB2_+_34379517.23-P1P2	ABTB2	P1P2	GCTTTCTCGCCGGCTGGTCC	3	0.755148		0	Top5
ABTB2_+_34379321.23-P1P2	ABTB2	P1P2	GTCGGGACGCCGGGAGCGTG	4	0.708663		0	Top5
ABTB2_+_34379527.23-P1P2	ABTB2	P1P2	GTTGCAGAGCGCTTTCTCGC	5	0.673329		0	Top5
ABTB2_+_34379353.23-P1P2	ABTB2	P1P2	GGCGACGGGGTTCTTTCCAG	6	0.668903		0	Supp5
ABTB2_-_34379310.23-P1P2	ABTB2	P1P2	GGGAAGGTGGCCGAGATCCG	7	0.654964		0	Supp5
ABTB2_-_34379453.23-P1P2	ABTB2	P1P2	GTCCACAGAGAAGGAATCCC	8	0.621574		0	Supp5
ABTB2_-_34379146.23-P1P2	ABTB2	P1P2	GGCCATGGGGAGCCTGCCGA	9	0.58909		0	Supp5
ABTB2_-_34379384.23-P1P2	ABTB2	P1P2	GGAACCCCGTCGCTACCCCC	10	0.584624		0	Supp5
ACAA1_-_38178575.23-P1P2	ACAA1	P1P2	GCCAGTCCGGGAACTGACCG	1	0.919917		0	Top5
ACAA1_+_38178488.23-P1P2	ACAA1	P1P2	GTAGTGCTGGGCCACCTGAG	2	0.775421		0	Top5
ACAA1_+_38178517.23-P1P2	ACAA1	P1P2	GGTTGACCTGCGCAATGCAG	3	0.775022		0	Top5
ACAA1_+_38178570.23-P1P2	ACAA1	P1P2	GCGGCTGTCTGTTAACTCCG	4	0.774855		0	Top5
ACAA1_+_38178620.23-P1P2	ACAA1	P1P2	GGGCGGAGTTGAGGCCTTGG	5	0.702947		0	Top5
ACAA1_+_38178559.23-P1P2	ACAA1	P1P2	GTAACTCCGCGGTCAGTTCC	6	0.683151		0	Supp5
ACAA1_-_38178168.23-P1P2	ACAA1	P1P2	GGCCGAGAGAAGCTCGTCGG	7	0.651476		0	Supp5
ACAA1_+_38178589.23-P1P2	ACAA1	P1P2	GGGTTCTGCGCGTGTGCGGA	8	0.636085		0	Supp5
ACAA1_-_38178499.23-P1P2	ACAA1	P1P2	GATCGGCCGGACCCCTCAGG	9	0.624754		0	Supp5
ACAA1_-_38178348.23-P1P2	ACAA1	P1P2	GACTCGGCGCCCAGACCCTC	10	0.617129		0	Supp5
ACAA2_-_47339855.23-P1P2	ACAA2	P1P2	GTCACCTCGGAGCAGAGCCA	1	1.03412		0	Top5
ACAA2_-_47339858.23-P1P2	ACAA2	P1P2	GCCTCGGAGCAGAGCCATGG	2	1.02388		0	Top5
ACAA2_+_47339850.23-P1P2	ACAA2	P1P2	GGACGACCCAGCAGCCGCCA	3	0.89097		0	Top5
ACAA2_-_47339876.23-P1P2	ACAA2	P1P2	GGCGGCTGCTGGGTCGTCGG	4	0.812605		0	Top5
ACAA2_-_47339655.23-P1P2	ACAA2	P1P2	GGCTAGCGCCTTACAAGTAA	5	0.707955		0	Top5
ACAA2_-_47339894.23-P1P2	ACAA2	P1P2	GGCGGCGCGGGTCTGTGGTG	6	0.706873		0	Supp5
ACAA2_-_47339723.23-P1P2	ACAA2	P1P2	GGTCCGCTCCAAAACCGAGG	7	0.68173		0	Supp5
ACAA2_+_47339746.23-P1P2	ACAA2	P1P2	GCGGCCGCCGCGGAGAGTCG	8	0.632075		0	Supp5
ACAA2_-_47339866.23-P1P2	ACAA2	P1P2	GCAGAGCCATGGCGGCTGCT	9	0.594287		0	Supp5
ACAA2_-_47339551.23-P1P2	ACAA2	P1P2	GAACTAGTGGGGTCACTGTT	10	0.546976		0	Supp5
ACACA_-_35715847.23-P1P2	ACACA	P1P2	GGCCGCGTGCGGGTGAGCGG	1		1.22499	0	Top5
ACACA_-_35716002.23-P1P2	ACACA	P1P2	GCCTGCGTGGAGGAACTGCT	2	0.98169		0	Top5
ACACA_-_35716041.23-P1P2	ACACA	P1P2	GGGCTCGGGCGATGGCTGAC	3	0.856379		0	Top5
ACACA_-_35715992.23-P1P2	ACACA	P1P2	GTTCCGGAGCCCCTGCGTGG	4	0.823244		0	Top5
ACACA_-_35715962.23-P1P2	ACACA	P1P2	GCTCAGGGTGGCAACGTGTG	5	0.796868		0	Top5
ACACA_-_35715989.23-P1P2	ACACA	P1P2	GCGATTCCGGAGCCCCTGCG	6	0.765952		0	Supp5
ACACA_-_35716033.23-P1P2	ACACA	P1P2	GACGCCGGCGGCTCGGGCGA	7	0.748381		0	Supp5
ACACA_+_35715655.23-P1P2	ACACA	P1P2	GAGGGCTCCTCTAGGAAGGG	8	0.708883		0	Supp5
ACACA_-_35716071.23-P1P2	ACACA	P1P2	GACCAGGCCGGCCCGGCACA	9	0.676502		0	Supp5
ACACA_-_35716078.23-P1P2	ACACA	P1P2	GCGGCCCGGCACACGGAGAA	10	0.675054		0	Supp5
ACACB_+_109569170.23-P1	ACACB	P1	GAGGCTGACAGGCGCCCACA	1	0.950868		0	Top5
ACACB_+_109569160.23-P1	ACACB	P1	GGCGCCCACAGGGTGACTAA	2	0.950657		0	Top5
ACACB_-_109569231.23-P1	ACACB	P1	GGTGGCTGCATCCCCAGTGA	3	0.896415		0	Top5
ACACB_-_109569178.23-P1	ACACB	P1	GGTTCCCTTAGTCACCCTGT	4	0.876659		0	Top5
ACACB_-_109569213.23-P1	ACACB	P1	GCACTCAAGAATGGAGCTGG	5	0.785279		0	Top5
ACACB_+_109569423.23-P1	ACACB	P1	GTAAGTGCTGGCCAGTCACC	6	0.679477		0	Supp5
ACACB_+_109569181.23-P1	ACACB	P1	GATTCTTGAGTGAGGCTGAC	7	0.673692		0	Supp5
ACACB_+_109569220.23-P1	ACACB	P1	GTTGCCACTTACCGTCACTG	8	0.6469		0	Supp5
ACACB_-_109569253.23-P1	ACACB	P1	GTAAGTGGCAACAAGTGCTG	9	0.646232		0	Supp5
ACACB_-_109569238.23-P1	ACACB	P1	GCATCCCCAGTGACGGTAAG	10	0.608666		0	Supp5
ACACB_-_109592519.23-P2	ACACB	P2	GGCAAGCGCAGCGCGAAGTT	1	0.883281		0	Top5
ACACB_-_109592496.23-P2	ACACB	P2	GCGCAGGGTGCATTTCGGGA	2	0.792156		0	Top5
ACACB_+_109592574.23-P2	ACACB	P2	GCAGCCAGGTCGCGACCCGG	3	0.769674		0	Top5
ACACB_+_109592655.23-P2	ACACB	P2	GTCCCACCGGGCTCCCGCAG	4	0.718244		0	Top5
ACACB_+_109592523.23-P2	ACACB	P2	GGGGGTTCTGCTGCAGCCGG	5	0.695808		0	Top5
ACACB_-_109592529.23-P2	ACACB	P2	GCGCGAAGTTGGGCGCCCGC	6	0.677856		0	Supp5
ACACB_-_109592573.23-P2	ACACB	P2	GGCGCTCTAGGACTGCATCT	7	0.672818		0	Supp5
ACACB_+_109592546.23-P2	ACACB	P2	GTGCAGTCCTAGAGCGCCGC	8	0.664397		0	Supp5
ACACB_-_109592675.23-P2	ACACB	P2	GACCCCTGCGGGAGCCCGGT	9	0.663191		0	Supp5
ACACB_+_109592577.23-P2	ACACB	P2	GGGACAGCCAGGTCGCGACC	10	0.63159		0	Supp5
ACAD10_-_112123907.23-P1P2	ACAD10	P1P2	GTCGGAGCGGAAGGACGTCG	1	0.959369		0	Top5
ACAD10_-_112123894.23-P1P2	ACAD10	P1P2	GAATTTTGAGGAGGTCGGAG	2	0.715327		0	Top5
ACAD10_-_112123925.23-P1P2	ACAD10	P1P2	GGTGGAGATTGCTTGCGCTG	3	0.678256		0	Top5
ACAD10_-_112123885.23-P1P2	ACAD10	P1P2	GTCCGGACGCAATTTTGAGG	4	0.623049		0	Top5
ACAD10_-_112124210.23-P1P2	ACAD10	P1P2	Gtctaaggggccgtagagag	5	0.600703		0	Top5
ACAD10_-_112123838.23-P1P2	ACAD10	P1P2	GACCGCGCACAGCGATTGGG	6	0.598243		0	Supp5
ACAD10_+_112124115.23-P1P2	ACAD10	P1P2	GAACAAAACCATCCAGACTA	7	0.596927		0	Supp5
ACAD10_+_112123853.23-P1P2	ACAD10	P1P2	GTTGCGTCCGGAAGAGCAGT	8	0.581742		0	Supp5
ACAD10_-_112123868.23-P1P2	ACAD10	P1P2	GGGGTCACCCACTGCTCTTC	9	0.53971		0	Supp5
ACAD10_+_112123992.23-P1P2	ACAD10	P1P2	GGCCGAGGTGGATTAGGACG	10	0.521513		0	Supp5
ACAD11_-_132379444.23-P1P2	ACAD11	P1P2	GCTGGAGCGGGAACTTGCCC	1		1.28891	0	Top5
ACAD11_+_132379379.23-P1P2	ACAD11	P1P2	GCGCTCCACAGACTCCGCCA	2		0.869565	0	Top5
ACAD11_-_132378623.23-P1P2	ACAD11	P1P2	GCCCGCAGGCCACAGCAACG	3	0.897453		0	Top5
ACAD11_-_132378633.23-P1P2	ACAD11	P1P2	GACAGCAACGCGGCATCCAC	4	0.776495		0	Top5
ACAD11_+_132378627.23-P1P2	ACAD11	P1P2	GCTTCGGCACTCGAGACCTG	5	0.661866		0	Top5
ACAD11_-_132378588.23-P1P2	ACAD11	P1P2	GCGGACTCGCCAGTAGCACC	6	0.657619		0	Supp5
ACAD11_+_132378673.23-P1P2	ACAD11	P1P2	GGCCTCGGCCCATGCTCTAG	7	0.621834		0	Supp5
ACAD11_+_132378312.23-P1P2	ACAD11	P1P2	GGTCAGTGGACGCACCCTAC	8	0.618972		0	Supp5
ACAD11_+_132378575.23-P1P2	ACAD11	P1P2	GTCATGAAGCCAGGTGCTAC	9	0.601763		0	Supp5
ACAD11_-_132378357.23-P1P2	ACAD11	P1P2	GCAGGAAAAGCAATCAGGGT	10	0.595453		0	Supp5
ACAD8_-_134123507.23-P1P2	ACAD8	P1P2	GCGGCGGCTATGCTGTGGAG	1	0.904415		0	Top5
ACAD8_-_134123448.23-P1P2	ACAD8	P1P2	GGCCAGTGCGAGCGCAACGG	2	0.887843		0	Top5
ACAD8_+_134123511.23-P1P2	ACAD8	P1P2	GGAGGCGCGCCCCGAAACGC	3	0.856882		0	Top5
ACAD8_-_134123502.23-P1P2	ACAD8	P1P2	GAGCTGCGGCGGCTATGCTG	4	0.855667		0	Top5
ACAD8_-_134123488.23-P1P2	ACAD8	P1P2	GTTAGCTGAACGCGGAGCTG	5	0.812641		0	Top5
ACAD8_-_134123455.23-P1P2	ACAD8	P1P2	GCGAGCGCAACGGAGGTCGA	6	0.752998		0	Supp5
ACAD8_-_134123648.23-P1P2	ACAD8	P1P2	GGGACAGGTGTCCAGAACCC	7	0.744446		0	Supp5
ACAD8_-_134123445.23-P1P2	ACAD8	P1P2	GCCCGCCAGTGCGAGCGCAA	8	0.717201		0	Supp5
ACAD8_-_134123480.23-P1P2	ACAD8	P1P2	GTCAGACTCTTAGCTGAACG	9	0.708695		0	Supp5
ACAD8_+_134123697.23-P1P2	ACAD8	P1P2	GGGAAGGGGAGCTGACGCCG	10	0.678326		0	Supp5
ACAD9_-_128598541.23-P1P2	ACAD9	P1P2	GGAACATCGGGCAGCATGAG	1		1.48864	0	Top5
ACAD9_+_128598604.23-P1P2	ACAD9	P1P2	GCGCAGTAGCCGCCGGTTCG	2		0.786897	0	Top5
ACAD9_-_128598499.23-P1P2	ACAD9	P1P2	GTCCCTGCGGCGCTAAGAAG	3	1.23191		0	Top5
ACAD9_-_128598508.23-P1P2	ACAD9	P1P2	GCGCTAAGAAGGGGAGACTG	4	1.11994		0	Top5
ACAD9_-_128598528.23-P1P2	ACAD9	P1P2	GGGCTGAGGCTGGGGAACAT	5	0.80684		0	Top5
ACAD9_+_128598584.23-P1P2	ACAD9	P1P2	GGGTAGAGACCACCAGACCC	6	0.676456		0	Supp5
ACAD9_+_128598694.23-P1P2	ACAD9	P1P2	GGACAGCAAGGGTTCGCCCA	7	0.674639		0	Supp5
ACAD9_-_128598547.23-P1P2	ACAD9	P1P2	GCGGGCAGCATGAGCGGCTG	8	0.631338		0	Supp5
ACAD9_-_128598801.23-P1P2	ACAD9	P1P2	GGCCAGAGAGATACACCCTG	9	0.60372		0	Supp5
ACAD9_+_128598479.23-P1P2	ACAD9	P1P2	GTCCCCTTCTTAGCGCCGCA	10	0.563204		0	Supp5
ACADL_-_211090095.23-P1P2	ACADL	P1P2	GCAGCTGAGGCGTCCACCTG	1	0.881082		0	Top5
ACADL_-_211090048.23-P1P2	ACADL	P1P2	GGCGGCTACTCGGCGACTCG	2	0.807828		0	Top5
ACADL_-_211090030.23-P1P2	ACADL	P1P2	GGGCGACGGAGGCGACTCTG	3	0.800019		0	Top5
ACADL_+_211090089.23-P1P2	ACADL	P1P2	GTTTTTTGGGAGGACACCAC	4	0.771654		0	Top5
ACADL_-_211090061.23-P1P2	ACADL	P1P2	GGACTCGGGGCAGGGTCCCC	5	0.757128		0	Top5
ACADL_+_211089884.23-P1P2	ACADL	P1P2	GGTGCCAGCCGGGACTTCCG	6	0.724184		0	Supp5
ACADL_-_211089898.23-P1P2	ACADL	P1P2	GCCTGCAGCCGCGGAAGTCC	7	0.722934		0	Supp5
ACADL_-_211090002.23-P1P2	ACADL	P1P2	GGGCCATGTCCGAAACACAG	8	0.698152		0	Supp5
ACADL_-_211089763.23-P1P2	ACADL	P1P2	GAGTCCGCGGGATCCAGGAA	9	0.671526		0	Supp5
ACADL_+_211090056.23-P1P2	ACADL	P1P2	GGCTGATCGTCCTCCCTCCC	10	0.664639		0	Supp5
ACADM_-_76190475.23-P1P2	ACADM	P1P2	GGCCGGAACGGGAGCCAACA	1	0.883913		0	Top5
ACADM_+_76190432.23-P1P2	ACADM	P1P2	GCACTCGGACAATAATACAC	2	0.832791		0	Top5
ACADM_+_76190107.23-P1P2	ACADM	P1P2	GCAGCGCGGAAAGAGAGCCA	3	0.741822		0	Top5
ACADM_-_76190463.23-P1P2	ACADM	P1P2	GATTGTCCGAGTGGCCGGAA	4	0.727724		0	Top5
ACADM_+_76190716.23-P1P2	ACADM	P1P2	GGAGGATGCCGGCTATAACG	5	0.6649		0	Top5
ACADM_+_76190695.23-P1P2	ACADM	P1P2	GGTCGCCTGACGGGAGGATA	6	0.642641		0	Supp5
ACADM_-_76190385.23-P1P2	ACADM	P1P2	GcccgcccACGGGCTCCAGT	7	0.628846		0	Supp5
ACADM_-_76190525.23-P1P2	ACADM	P1P2	GGAGAGGGAGCCCAGCGGTG	8	0.617366		0	Supp5
ACADM_-_76190157.23-P1P2	ACADM	P1P2	GCCTCGGCGTCCCACAGAGA	9	0.615905		0	Supp5
ACADM_-_76190633.23-P1P2	ACADM	P1P2	GTGAGGAAGGAGCCAGCCTA	10	0.613316		0	Supp5
ACADS_-_121163671.23-P1P2	ACADS	P1P2	GGCGGGAGGTCGCGAAGCCT	1	0.980128		0	Top5
ACADS_+_121163685.23-P1P2	ACADS	P1P2	GCGAGCAGCGCGGCGGCCAT	2	0.909861		0	Top5
ACADS_-_121163653.23-P1P2	ACADS	P1P2	GCGGAACAGCGCGCTCGCAG	3	0.888558		0	Top5
ACADS_-_121163657.23-P1P2	ACADS	P1P2	GACAGCGCGCTCGCAGCGGG	4	0.853206		0	Top5
ACADS_+_121163865.23-P1P2	ACADS	P1P2	GGCAAGGAGCAGCAGAACTG	5	0.818757		0	Top5
ACADS_+_121163695.23-P1P2	ACADS	P1P2	GGAGGCCCGGGCGAGCAGCG	6	0.818291		0	Supp5
ACADS_+_121163619.23-P1P2	ACADS	P1P2	GGCTGTTCCGGAGTGCTGGG	7	0.775671		0	Supp5
ACADS_-_121163691.23-P1P2	ACADS	P1P2	GGGACTGTGTCTGTCGCCCA	8	0.726235		0	Supp5
ACADS_-_121163758.23-P1P2	ACADS	P1P2	GAGTGCGCTGGGGATCCGTA	9	0.706292		0	Supp5
ACADS_-_121163804.23-P1P2	ACADS	P1P2	GCAGCGGGCGGAGGTCCTGG	10	0.688291		0	Supp5
ACADSB_-_124768552.23-P1P2	ACADSB	P1P2	GGGCCTGCGGCGAGGATGGA	1	1.10884		0	Top5
ACADSB_+_124768710.23-P1P2	ACADSB	P1P2	GCCCGCGGGTAAAGAGTCTG	2	0.709411		0	Top5
ACADSB_-_124768497.23-P1P2	ACADSB	P1P2	GCTTGCTCGGGTAACTCCCA	3	0.693377		0	Top5
ACADSB_+_124768533.23-P1P2	ACADSB	P1P2	GGGCCCTCCATCCTCGCCGC	4	0.681884		0	Top5
ACADSB_+_124768553.23-P1P2	ACADSB	P1P2	GGCGCAGCAACCGCACTGCC	5	0.668086		0	Top5
ACADSB_+_124768510.23-P1P2	ACADSB	P1P2	GCTCTCCGCTCTGCGCCTCT	6	0.6667		0	Supp5
ACADSB_-_124768771.23-P1P2	ACADSB	P1P2	GCCCTTCAGGCCTCTGGTGG	7	0.64599		0	Supp5
ACADSB_-_124768502.23-P1P2	ACADSB	P1P2	GTCGGGTAACTCCCAGGGGC	8	0.633473		0	Supp5
ACADSB_+_124768894.23-P1P2	ACADSB	P1P2	GAGATCCAGAGATCCAGACT	9	0.576713		0	Supp5
ACADSB_+_124768491.23-P1P2	ACADSB	P1P2	GGGGTCTCTAGCCAGCCCCT	10	0.57174		0	Supp5
ACADVL_-_7123283.23-P1P2	ACADVL	P1P2	GGGGTCAGAGCTCGAGCCAG	1	0.901015		0	Top5
ACADVL_-_7123242.23-P1P2	ACADVL	P1P2	GGTTAGGGGCGCCAGGACGT	2	0.848359		0	Top5
ACADVL_-_7123300.23-P1P2	ACADVL	P1P2	GAGCGGCGCCCGGAGAGATT	3	0.816271		0	Top5
ACADVL_+_7123231.23-P1P2	ACADVL	P1P2	GGTCCTGCACGCCCACGTCC	4	0.815955		0	Top5
ACADVL_-_7123221.23-P1P2	ACADVL	P1P2	GCACTGTGGACGATGAGTCA	5	0.794735		0	Top5
ACADVL_-_7123338.23-P1P2	ACADVL	P1P2	GGATGGCCGCGAGCTTGGGG	6	0.754958		0	Supp5
ACADVL_+_7123286.23-P1P2	ACADVL	P1P2	GTGCATCTCCGAATCTCTCC	7	0.709212		0	Supp5
ACADVL_-_7123228.23-P1P2	ACADVL	P1P2	GGACGATGAGTCAGGGTTAG	8	0.707011		0	Supp5
ACADVL_-_7123392.23-P1P2	ACADVL	P1P2	GGTGTGACAAGAGGGACGGT	9	0.706876		0	Supp5
ACADVL_-_7123263.23-P1P2	ACADVL	P1P2	GGCGTGCAGGACGCCAGAGC	10	0.683251		0	Supp5
ACAN_-_89346701.23-P1P2	ACAN	P1P2	GctccccgccGCTCCAGAGG	1	1.02279		0	Top5
ACAN_+_89346671.23-P1P2	ACAN	P1P2	GGAGCggcggggaggtaggt	2	0.851446		0	Top5
ACAN_+_89346692.23-P1P2	ACAN	P1P2	GCAGCTCTGCGAGCCCCCTC	3	0.803193		0	Top5
ACAN_-_89346738.23-P1P2	ACAN	P1P2	GACGCGCGCAGCGCTGCTCA	4	0.791103		0	Top5
ACAN_+_89347139.23-P1P2	ACAN	P1P2	GAGCTCTAGGGCGGAGACCA	5	0.771441		0	Top5
ACAN_-_89347101.23-P1P2	ACAN	P1P2	GCGCCCGGCGAGCCAGGAAC	6	0.758006		0	Supp5
ACAN_+_89346755.23-P1P2	ACAN	P1P2	GGTCAGACGCCGGCCGGCGA	7	0.750496		0	Supp5
ACAN_-_89346895.23-P1P2	ACAN	P1P2	GGGACCTGCGGACAGGACGC	8	0.723696		0	Supp5
ACAN_+_89347151.23-P1P2	ACAN	P1P2	GCCCGGCACACATAGCTCTA	9	0.679952		0	Supp5
ACAN_+_89346682.23-P1P2	ACAN	P1P2	GAGCCCCCTCTGGAGCggcg	10	0.677021		0	Supp5
ACAP1_+_7239854.23-P1P2	ACAP1	P1P2	GGCTCTCACCCCACACTTCC	1	0.722981		0	Top5
ACAP1_+_7239956.23-P1P2	ACAP1	P1P2	GCCCAGGAAGGGGAGATGAG	2	0.703133		0	Top5
ACAP1_+_7239925.23-P1P2	ACAP1	P1P2	GGAGGGACCTCCGCGGGGAA	3	0.6979		0	Top5
ACAP1_+_7239897.23-P1P2	ACAP1	P1P2	GGGCACAATTCTTTCCCCAA	4	0.6451		0	Top5
ACAP1_-_7239866.23-P1P2	ACAP1	P1P2	GCCAGCACTGCCTGGAAGTG	5	0.624283		0	Top5
ACAP1_+_7240320.23-P1P2	ACAP1	P1P2	GGAGGGAATGCCAGCTCTAG	6	0.575094		0	Supp5
ACAP1_+_7240181.23-P1P2	ACAP1	P1P2	GTGCTCCCTGGAAGGAGACC	7	0.52698		0	Supp5
ACAP1_-_7240198.23-P1P2	ACAP1	P1P2	GCAGGCCAGGTCTCCTTCCA	8	0.500108		0	Supp5
ACAP1_+_7240001.23-P1P2	ACAP1	P1P2	GCCTGGAGGCCGGGCCCCTG	9	0.476831		0	Supp5
ACAP1_+_7240189.23-P1P2	ACAP1	P1P2	GTAGAGGCCTGCTCCCTGGA	10	0.475904		0	Supp5
ACAP2_+_195163707.23-P1P2	ACAP2	P1P2	GTCGCGGCTGCTATGACCAG	1	0.998523		0	Top5
ACAP2_+_195163701.23-P1P2	ACAP2	P1P2	GCTGCTATGACCAGCGGGCG	2	0.714031		0	Top5
ACAP2_-_195163655.23-P1P2	ACAP2	P1P2	GGCTGGGACGCAGACGGCTA	3	0.709326		0	Top5
ACAP2_+_195163773.23-P1P2	ACAP2	P1P2	GGCCAGCGCTCTACTTGGGG	4	0.696775		0	Top5
ACAP2_+_195163723.23-P1P2	ACAP2	P1P2	GCTAGTCGTCGCCGTCTTCG	5	0.681925		0	Top5
ACAP2_-_195163496.23-P1P2	ACAP2	P1P2	GCGCCGGGAAGGCAGCTCCG	6	0.659016		0	Supp5
ACAP2_-_195163533.23-P1P2	ACAP2	P1P2	GGTGCCGGTTACCTGAAGCG	7	0.65338		0	Supp5
ACAP2_-_195163697.23-P1P2	ACAP2	P1P2	GGCGTTGCGCGGAGCTGCGA	8	0.649202		0	Supp5
ACAP2_-_195163749.23-P1P2	ACAP2	P1P2	GAAGACGGCGACGACTAGTC	9	0.638437		0	Supp5
ACAP2_-_195163395.23-P1P2	ACAP2	P1P2	GCTCGCAGGGTGGGAAACGG	10	0.638424		0	Supp5
ACAP3_+_1243258.23-P1P2	ACAP3	P1P2	Gcgggcgggacgagcggtcc	1		1.12415	0	Top5
ACAP3_+_1243337.23-P1P2	ACAP3	P1P2	GGACGCTCCCCGGCGGTGAC	2		0.955389	0	Top5
ACAP3_-_1243235.23-P1P2	ACAP3	P1P2	GCTCACTGGCACGAGGACcg	3	0.859729	0.920456	0	Top5
ACAP3_-_1243221.23-P1P2	ACAP3	P1P2	GCGGCGGCCGCGGCGCTCAC	4	0.795979		0	Top5
ACAP3_-_1243095.23-P1P2	ACAP3	P1P2	GACCCCGCCGCCGGGCACAA	5	0.73338		0	Top5
ACAP3_-_1243196.23-P1P2	ACAP3	P1P2	GTCCTCGAACTCCACGGTCA	6	0.680367		0	Supp5
ACAP3_+_1243301.23-P1P2	ACAP3	P1P2	Ggcgcggcggcctcattccg	7	0.674303		0	Supp5
ACAP3_+_1243206.23-P1P2	ACAP3	P1P2	GCTCGTGCCAGTGAGCGCCG	8	0.654237		0	Supp5
ACAP3_-_1243190.23-P1P2	ACAP3	P1P2	GACGCACTCCTCGAACTCCA	9	0.608896		0	Supp5
ACAP3_+_1243004.23-P1P2	ACAP3	P1P2	GGGACCGGCCTCGGACAAAG	10	0.581669		0	Supp5
ACAT1_+_107992310.23-P1P2	ACAT1	P1P2	GGTCGCAGAGGGCTGAGTAT	1	1.04833		0	Top5
ACAT1_+_107992321.23-P1P2	ACAT1	P1P2	GGCACAGCCATGGTCGCAGA	2	0.9725		0	Top5
ACAT1_+_107992288.23-P1P2	ACAT1	P1P2	GCTCCACAGGCGTAGACTAG	3	0.838012		0	Top5
ACAT1_-_107992336.23-P1P2	ACAT1	P1P2	GACTCAGCCCTCTGCGACCA	4	0.802591		0	Top5
ACAT1_-_107992364.23-P1P2	ACAT1	P1P2	GTGGCGGCACTTCTGCGCAG	5	0.764172		0	Top5
ACAT1_-_107992307.23-P1P2	ACAT1	P1P2	GGGCCGCTAGTCTACGCCTG	6	0.684978		0	Supp5
ACAT1_-_107992348.23-P1P2	ACAT1	P1P2	GGCGACCATGGCTGTGCTGG	7	0.66588		0	Supp5
ACAT1_-_107992733.23-P1P2	ACAT1	P1P2	GGGCCTGAGCGGTGGGATCG	8	0.644675		0	Supp5
ACAT1_+_107992481.23-P1P2	ACAT1	P1P2	GcgggccgcgggAGCCGCAA	9	0.639426		0	Supp5
ACAT1_-_107992539.23-P1P2	ACAT1	P1P2	GCCCCAGGACAGTCACGCGA	10	0.633943		0	Supp5
ACAT2_-_160183095.23-P1P2	ACAT2	P1P2	GCTAGCTTGCAGGCAGCGCA	1	0.809658		0	Top5
ACAT2_-_160183174.23-P1P2	ACAT2	P1P2	GCGGCGGCGCGGACCATCAT	2	0.728999		0	Top5
ACAT2_+_160183335.23-P1P2	ACAT2	P1P2	GGGGCTGTAGCACCAGGTCA	3	0.713506		0	Top5
ACAT2_+_160183137.23-P1P2	ACAT2	P1P2	GCCGCCGAGACGATGACCAC	4	0.705177		0	Top5
ACAT2_-_160183054.23-P1P2	ACAT2	P1P2	GCCGCCCGCGGCAGGCCTGT	5	0.687699		0	Top5
ACAT2_-_160183253.23-P1P2	ACAT2	P1P2	GCCGAGGGCCGGACTTGTGT	6	0.680429		0	Supp5
ACAT2_-_160183042.23-P1P2	ACAT2	P1P2	GCTACCTCAGGTCCCGCCCG	7	0.668328		0	Supp5
ACAT2_-_160183269.23-P1P2	ACAT2	P1P2	GTGTAGGAGAGGGGCGTATG	8	0.641598		0	Supp5
ACAT2_-_160183545.23-P1P2	ACAT2	P1P2	GCAGGGGCGGAACTGCTAGG	9	0.631734		0	Supp5
ACAT2_+_160183421.23-P1P2	ACAT2	P1P2	GGGAGAGGCAGGCCACGCGA	10	0.610765		0	Supp5
ACBD3_-_226374403.23-P1P2	ACBD3	P1P2	GCTGCTGCACCTCCTCAGCG	1		1.07755	0	Top5
ACBD3_+_226374329.23-P1P2	ACBD3	P1P2	GGACTCGAGGTGTCCGTCGA	2		0.969485	0	Top5
ACBD3_+_226374366.23-P1P2	ACBD3	P1P2	GCAGCAGCCGGAGATGGCGG	3	0.903053		0	Top5
ACBD3_-_226374411.23-P1P2	ACBD3	P1P2	GCCTCCTCAGCGGGGACAGA	4	0.862253		0	Top5
ACBD3_+_226374113.23-P1P2	ACBD3	P1P2	GTCGGCCTGGAGGAGTTGTA	5	0.714075		0	Top5
ACBD3_+_226374393.23-P1P2	ACBD3	P1P2	GCTGCCGTCTGTCCCCGCTG	6	0.684282		0	Supp5
ACBD3_+_226374415.23-P1P2	ACBD3	P1P2	GTCAGCAGGAAGTCGATACG	7	0.661904		0	Supp5
ACBD3_+_226374342.23-P1P2	ACBD3	P1P2	GCTGAACGCAGAGCGACTCG	8	0.655056		0	Supp5
ACBD3_-_226373901.23-P1P2	ACBD3	P1P2	GAAGGTTGCAGGCCCGTCAG	9	0.626335		0	Supp5
ACBD3_-_226374246.23-P1P2	ACBD3	P1P2	GGGCCGCGACCGGATCCAgg	10	0.619124		0	Supp5
ACBD4_-_43213072.23-P1	ACBD4	P1	GTCAGTAGGAAGCCGCGGGG	1	0.951379		0	Top5
ACBD4_-_43213050.23-P1	ACBD4	P1	GCCGGCCCTGCTGGACCCCG	2	0.788377		0	Top5
ACBD4_-_43213075.23-P1	ACBD4	P1	GGTAGGAAGCCGCGGGGTGG	3	0.781145		0	Top5
ACBD4_+_43213087.23-P1	ACBD4	P1	GCGCCCACTGCCAGGACACC	4	0.761219		0	Top5
ACBD4_-_43213242.23-P1	ACBD4	P1	GCCTAAAGGAGGCGCATCTG	5	0.734989		0	Top5
ACBD4_+_43213043.23-P1	ACBD4	P1	GCGGCTTCCTACTGACCCCG	6	0.708866		0	Supp5
ACBD4_-_43213105.23-P1	ACBD4	P1	GGACCCAGGTGTCCTGGCAG	7	0.693431		0	Supp5
ACBD4_+_43213008.23-P1	ACBD4	P1	GGGATGGCGACGCAGATCGA	8	0.681577		0	Supp5
ACBD4_-_43213116.23-P1	ACBD4	P1	GCCTGGCAGTGGGCGCCGCG	9	0.630824		0	Supp5
ACBD4_+_43213163.23-P1	ACBD4	P1	GGATAGGAGTACTCAGGGCG	10	0.618579		0	Supp5
ACBD4_+_43210042.23-P2	ACBD4	P2	GGAGGCTCGCCCGGACTAAG	1	1.09087		0	Top5
ACBD4_+_43210060.23-P2	ACBD4	P2	GCCCTTGCGGCCAAGATCAG	2	1.0125		0	Top5
ACBD4_+_43210021.23-P2	ACBD4	P2	GGAGACGGACTCACGAGCAG	3	0.921568		0	Top5
ACBD4_-_43210055.23-P2	ACBD4	P2	GGTCCGTCTCCCCTTAGTCC	4	0.910362		0	Top5
ACBD4_+_43210408.23-P2	ACBD4	P2	GAGACTGTGGCTCTCCGAGG	5	0.81994		0	Top5
ACBD4_-_43210290.23-P2	ACBD4	P2	GGACGCAGGGCCGGGAGCGA	6	0.670085		0	Supp5
ACBD4_+_43210224.23-P2	ACBD4	P2	GTGAGGCCTGCGGCGCGACG	7	0.633217		0	Supp5
ACBD4_+_43210051.23-P2	ACBD4	P2	GCCAAGATCAGAGGCTCGCC	8	0.612306		0	Supp5
ACBD4_-_43210251.23-P2	ACBD4	P2	GCGCGCCGCAGGCCTCAGCA	9	0.58279		0	Supp5
ACBD4_-_43210342.23-P2	ACBD4	P2	GAGCGCGAACCCGAAGGGAT	10	0.580743		0	Supp5
ACBD5_+_27529701.23-P1P2	ACBD5	P1P2	GCGGACTCCGGCGGAATGGG	1	0.900227		0	Top5
ACBD5_+_27529710.23-P1P2	ACBD5	P1P2	GACTGACAGACGGACTCCGG	2	0.83191		0	Top5
ACBD5_+_27529682.23-P1P2	ACBD5	P1P2	GGGGTGTGGCTGCTCCGCCA	3	0.786		0	Top5
ACBD5_-_27529780.23-P1P2	ACBD5	P1P2	GGAGTCACCGGAGGACCCAC	4	0.712667		0	Top5
ACBD5_+_27529713.23-P1P2	ACBD5	P1P2	GCGGACTGACAGACGGACTC	5	0.706361		0	Top5
ACBD5_-_27529679.23-P1P2	ACBD5	P1P2	GGGAGCCGCTCTCCCACCCT	6	0.659509		0	Supp5
ACBD5_-_27529716.23-P1P2	ACBD5	P1P2	GGCCACACCCCCCATTCCGC	7	0.65702		0	Supp5
ACBD5_-_27529637.23-P1P2	ACBD5	P1P2	GTGTCTAGCAGAAGACAGAG	8	0.639379		0	Supp5
ACBD5_-_27529526.23-P1P2	ACBD5	P1P2	GCAGGCCACACAGATCGAAG	9	0.636163		0	Supp5
ACBD5_+_27529754.23-P1P2	ACBD5	P1P2	GGGGTCCTCCGGTGACTCTG	10	0.615773		0	Supp5
ACBD6_-_180471707.23-P1P2	ACBD6	P1P2	GCAACGGAACAGGAGTCGAG	1	0.871837		0	Top5
ACBD6_+_180471617.23-P1P2	ACBD6	P1P2	GGGAGGAGACCGGGTCGACT	2	0.774354		0	Top5
ACBD6_-_180471532.23-P1P2	ACBD6	P1P2	GTCGGACCCAAGCTCAGTCG	3	0.742988		0	Top5
ACBD6_+_180471319.23-P1P2	ACBD6	P1P2	GTCAGGGGACGACTCCGGGG	4	0.735917		0	Top5
ACBD6_+_180471539.23-P1P2	ACBD6	P1P2	GAGGGAGCAGGGTCACGTGA	5	0.701683		0	Top5
ACBD6_+_180471609.23-P1P2	ACBD6	P1P2	GCCGGGTCGACTGGGCAGAG	6	0.69884		0	Supp5
ACBD6_-_180471491.23-P1P2	ACBD6	P1P2	GAGGCCTGGCCCACCAGTCT	7	0.698701		0	Supp5
ACBD6_+_180471478.23-P1P2	ACBD6	P1P2	GGCTCGCGACCCAGACTGGT	8	0.679288		0	Supp5
ACBD6_-_180471697.23-P1P2	ACBD6	P1P2	GCAGGCCCCTCCAACGGAAC	9	0.664124		0	Supp5
ACBD6_-_180471668.23-P1P2	ACBD6	P1P2	GTCCGGCCAACAGCGCGCTC	10	0.654391		0	Supp5
ACBD7_+_15130776.23-P1P2	ACBD7	P1P2	GAAGCGGTGGGTGCGAGAGG	1	0.884536		0	Top5
ACBD7_+_15130765.23-P1P2	ACBD7	P1P2	GGCGAGAGGGGGCAGAGCAC	2	0.782063		0	Top5
ACBD7_+_15130520.23-P1P2	ACBD7	P1P2	GCGGCGAGCCAGGGCTCCCA	3	0.717803		0	Top5
ACBD7_-_15130579.23-P1P2	ACBD7	P1P2	GCGGTCTACACTGCCATCTG	4	0.674581		0	Top5
ACBD7_-_15130379.23-P1P2	ACBD7	P1P2	GACACTAAGAGAGGTCCTGG	5	0.665711		0	Top5
ACBD7_+_15130458.23-P1P2	ACBD7	P1P2	GAGGCAAGGCAGGAGCGCCG	6	0.635043		0	Supp5
ACBD7_+_15130446.23-P1P2	ACBD7	P1P2	GAGCGCCGGGGAGCACGGAG	7	0.628081		0	Supp5
ACBD7_-_15130438.23-P1P2	ACBD7	P1P2	GCTCCCTCTCGGAGACGGAG	8	0.624063		0	Supp5
ACBD7_+_15130641.23-P1P2	ACBD7	P1P2	GCTTAAGTGGGGCTCCGGGT	9	0.617497		0	Supp5
ACBD7_-_15130555.23-P1P2	ACBD7	P1P2	GGCTCGCCGTCAGCAGGCAC	10	0.603238		0	Supp5
ACCS_+_44088091.23-P1P2	ACCS	P1P2	GCAGATACCCGCACTCGATG	1	0.907125		0	Top5
ACCS_-_44088090.23-P1P2	ACCS	P1P2	GCCCCACTTGCGGGATTCCA	2	0.876477		0	Top5
ACCS_+_44088215.23-P1P2	ACCS	P1P2	GACAGCCCAGGTCCGAGGAA	3	0.8285		0	Top5
ACCS_-_44088106.23-P1P2	ACCS	P1P2	GCCAAGGCCTCATCGAGTGC	4	0.798082		0	Top5
ACCS_+_44088028.23-P1P2	ACCS	P1P2	GACCGAAACGGCCTTCTACA	5	0.761606		0	Top5
ACCS_+_44088070.23-P1P2	ACCS	P1P2	GGCCTTGGAATCCCGCAAGT	6	0.731179		0	Supp5
ACCS_-_44088081.23-P1P2	ACCS	P1P2	GCGGTAGCCGCCCCACTTGC	7	0.689532		0	Supp5
ACCS_+_44087946.23-P1P2	ACCS	P1P2	GCAAGGGATTCGAGATGGAA	8	0.687823		0	Supp5
ACCS_-_44088119.23-P1P2	ACCS	P1P2	GGAGTGCGGGTATCTGGCTG	9	0.654269		0	Supp5
ACCS_+_44088025.23-P1P2	ACCS	P1P2	GGAAACGGCCTTCTACAGGG	10	0.643907		0	Supp5
ACCSL_-_44069582.23-ENST00000378832.1	ACCSL	ENST00000378832.1	GAGAGGCCAGTAAAGATACC	1	0.804654		0	Top5
ACCSL_+_44069616.23-ENST00000378832.1	ACCSL	ENST00000378832.1	GGGCCTCTCCTCTGACCAGA	2	0.725024		0	Top5
ACCSL_-_44069740.23-ENST00000378832.1	ACCSL	ENST00000378832.1	GTGCAGCTGACGAGCAGACA	3	0.699075		0	Top5
ACCSL_+_44069566.23-ENST00000378832.1	ACCSL	ENST00000378832.1	GATACTCCGGGTATCTTTAC	4	0.689223		0	Top5
ACCSL_-_44069930.23-ENST00000378832.1	ACCSL	ENST00000378832.1	GGCAGAGGGCCCAACTCTCT	5	0.68577		0	Top5
ACCSL_+_44069556.23-ENST00000378832.1	ACCSL	ENST00000378832.1	GTATCTTTACTGGCCTCTGA	6	0.662376		0	Supp5
ACCSL_-_44069759.23-ENST00000378832.1	ACCSL	ENST00000378832.1	GGGGCCTGTCGCTGGAGGAA	7	0.651264		0	Supp5
ACCSL_-_44069772.23-ENST00000378832.1	ACCSL	ENST00000378832.1	GGAGGAAAGGAGGCACACTG	8	0.643368		0	Supp5
ACCSL_+_44069791.23-ENST00000378832.1	ACCSL	ENST00000378832.1	GCATATTAAGCGACTCAGAA	9	0.63067		0	Supp5
ACCSL_+_44069971.23-ENST00000378832.1	ACCSL	ENST00000378832.1	GGATAGGTCGCGGTTGACAA	10	0.618629		0	Supp5
ACD_-_67694143.23-P1P2	ACD	P1P2	GTCCCCACGGCTACACCCAG	1	1.10473		0	Top5
ACD_+_67694124.23-P1P2	ACD	P1P2	GATCCGCTGGGTGTAGCCGT	2	0.888531		0	Top5
ACD_-_67694152.23-P1P2	ACD	P1P2	GCTACACCCAGCGGATGCAA	3	0.825042		0	Top5
ACD_+_67694108.23-P1P2	ACD	P1P2	GCGTGGGGATGGCAGGTTCG	4	0.822612		0	Top5
ACD_-_67694092.23-P1P2	ACD	P1P2	GGAATCAGCTCCCGAATCCA	5	0.793744		0	Top5
ACD_-_67693957.23-P1P2	ACD	P1P2	GGTCCTGTAGTACCTGACGG	6	0.788492		0	Supp5
ACD_-_67694099.23-P1P2	ACD	P1P2	GCTCCCGAATCCAGGGCCGT	7	0.770507		0	Supp5
ACD_+_67694136.23-P1P2	ACD	P1P2	GCGGGCCCGTTGCATCCGCT	8	0.767329		0	Supp5
ACD_+_67694105.23-P1P2	ACD	P1P2	GGGGGATGGCAGGTTCGGGG	9	0.766179		0	Supp5
ACD_+_67693989.23-P1P2	ACD	P1P2	GCAGGGCCCGGAGACCGAGG	10	0.756897		0	Supp5
ACE_-_61554428.23-P1	ACE	P1	GGGCCGCGGCGCAGGAGAAG	1	1.17793		0	Top5
ACE_+_61554448.23-P1	ACE	P1	GcgaggcggcccccATGACG	2	0.979124		0	Top5
ACE_-_61554461.23-P1	ACE	P1	GACCGCGCACCGCGTCATgg	3	0.891879		0	Top5
ACE_-_61554458.23-P1	ACE	P1	GAGCACCGCGCACCGCGTCA	4	0.792084		0	Top5
ACE_+_61554651.23-P1	ACE	P1	GGTGTCGTGCGCCCAGCTGG	5	0.735824		0	Top5
ACE_+_61554534.23-P1	ACE	P1	GAGCCCGGGGTCCAACGCCA	6	0.699234		0	Supp5
ACE_+_61554829.23-P1	ACE	P1	GGCCCCGCGGCTGACTGTCG	7	0.604524		0	Supp5
ACE_+_61554441.23-P1	ACE	P1	GgcccccATGACGCGGTGCG	8	0.583041		0	Supp5
ACE_-_61554686.23-P1	ACE	P1	GCACGACACCAACATCACCG	9	0.58291		0	Supp5
ACE_+_61554681.23-P1	ACE	P1	GTGGCGCCTTGCATTCTCCG	10	0.530997		0	Supp5
ACE_-_61562443.23-P2	ACE	P2	GCCCAAGTGGGACCATGCAG	1	0.846506		0	Top5
ACE_+_61562272.23-P2	ACE	P2	GGTGCCCGTAGCAGAGCAGC	2	0.800745		0	Top5
ACE_-_61562238.23-P2	ACE	P2	GCTCCTGCGGCCATGGGCCA	3	0.777431		0	Top5
ACE_+_61562293.23-P2	ACE	P2	GCTGGCTGGGGACCAGCAGA	4	0.730928		0	Top5
ACE_-_61562505.23-P2	ACE	P2	GGGGACAGGGCAGGGTACAA	5	0.685094		0	Top5
ACE_+_61562226.23-P2	ACE	P2	GGTAGCCCAACCCTGGCCCA	6	0.662346		0	Supp5
ACE_+_61562400.23-P2	ACE	P2	GCTCTGGGCTGATGTCTGGT	7	0.617084		0	Supp5
ACE_-_61562517.23-P2	ACE	P2	GGGTACAAGGGAGTGCGAGA	8	0.593497		0	Supp5
ACE_-_61562524.23-P2	ACE	P2	GGGGAGTGCGAGAGGGATAA	9	0.592287		0	Supp5
ACE_-_61562232.23-P2	ACE	P2	GTCTGCTCTCCTGCGGCCAT	10	0.591324		0	Supp5
ACE2_-_15619013.23-P1P2	ACE2	P1P2	GTACAGCAACAAGGCTGAGA	1	0.784144		0	Top5
ACE2_-_15618975.23-P1P2	ACE2	P1P2	GGTCTTGGCCTGTTCCTCAA	2	0.688982		0	Top5
ACE2_+_15619016.23-P1P2	ACE2	P1P2	GGACGATGTCAAGCTCTTCC	3	0.684596		0	Top5
ACE2_+_15619047.23-P1P2	ACE2	P1P2	GCATTCAGTGGATGTGATCT	4	0.648868		0	Top5
ACE2_+_15618824.23-P1P2	ACE2	P1P2	GGAGTTCTCATGGCTCTATT	5	0.544142		0	Top5
ACE2_-_15618978.23-P1P2	ACE2	P1P2	GTTGGCCTGTTCCTCAATGG	6	0.530284		0	Supp5
ACE2_+_15618847.23-P1P2	ACE2	P1P2	GGAAGAGAATGTCCAAAACA	7	0.52202		0	Supp5
ACE2_+_15619087.23-P1P2	ACE2	P1P2	GGAGAGAAAATCTCATGAGG	8	0.505408		0	Supp5
ACE2_+_15619074.23-P1P2	ACE2	P1P2	GATGAGGAGGTTTTAGTCTA	9	0.465331		0	Supp5
ACE2_+_15618967.23-P1P2	ACE2	P1P2	GGCTGCTCAGTCCACCATTG	10	0.429893		0	Supp5
ACER1_-_6333545.23-P1P2	ACER1	P1P2	GTCCACCTCGGAGCTCTGAT	1	1.06765		0	Top5
ACER1_-_6333558.23-P1P2	ACER1	P1P2	GTCTGATAGGCGAAGATGCT	2	0.91553		0	Top5
ACER1_+_6333525.23-P1P2	ACER1	P1P2	GGCCTATCAGAGCTCCGAGG	3	0.876012		0	Top5
ACER1_-_6333623.23-P1P2	ACER1	P1P2	GAGAGAAGGCGAGCTTGGGA	4	0.834291		0	Top5
ACER1_-_6333533.23-P1P2	ACER1	P1P2	GCTCTCACACCAGTCCACCT	5	0.812372		0	Top5
ACER1_-_6333413.23-P1P2	ACER1	P1P2	Gccagtaaggctgtatgggg	6	0.770239		0	Supp5
ACER1_-_6333574.23-P1P2	ACER1	P1P2	GGCTAGGCATCTTGTCTCAG	7	0.682271		0	Supp5
ACER1_-_6333410.23-P1P2	ACER1	P1P2	Gtccccagtaaggctgtatg	8	0.672978		0	Supp5
ACER1_+_6333110.23-P1P2	ACER1	P1P2	Gggtgcccctgagctagagg	9	0.664433		0	Supp5
ACER1_+_6333528.23-P1P2	ACER1	P1P2	GTTCGCCTATCAGAGCTCCG	10	0.662968		0	Supp5
ACER2_+_19409007.23-P1P2	ACER2	P1P2	GCTGCTGCGGAGGCAAAACG	1	0.917112		0	Top5
ACER2_-_19409274.23-P1P2	ACER2	P1P2	GGCGTCTGGAAGCTGGACGT	2	0.633418		0	Top5
ACER2_-_19409294.23-P1P2	ACER2	P1P2	GGGTCTCTGCGCGCATCTGG	3	0.611765		0	Top5
ACER2_+_19409248.23-P1P2	ACER2	P1P2	GGTCCAGCTTCCAGACGCTG	4	0.6059		0	Top5
ACER2_-_19408961.23-P1P2	ACER2	P1P2	GCAGTTGGGAGGCGCACATC	5	0.532957		0	Top5
ACER2_-_19409474.23-P1P2	ACER2	P1P2	GCCACGCGTCCAGGAACCAG	6	0.52851		0	Supp5
ACER2_+_19409383.23-P1P2	ACER2	P1P2	GGAAGATGAGCCCAGCTGTC	7	0.495928		0	Supp5
ACER2_+_19409376.23-P1P2	ACER2	P1P2	GAGCCCAGCTGTCGGGAATG	8	0.468898		0	Supp5
ACER2_+_19409371.23-P1P2	ACER2	P1P2	GAGCTGTCGGGAATGGGGAC	9	0.467837		0	Supp5
ACER2_-_19409336.23-P1P2	ACER2	P1P2	GTCAGTCCACACCCCCTCCT	10	0.464918		0	Supp5
ACER3_-_76572003.23-P1P2	ACER3	P1P2	GAGTGAGCGGAGCGCCTGGG	1	0.968842		0	Top5
ACER3_-_76571978.23-P1P2	ACER3	P1P2	GccTGGTCGCCAGCCTAACC	2	0.938364		0	Top5
ACER3_-_76572000.23-P1P2	ACER3	P1P2	GCACAGTGAGCGGAGCGCCT	3	0.895108		0	Top5
ACER3_+_76571969.23-P1P2	ACER3	P1P2	GCCGCTCACTGTGCCGGGTT	4	0.809923		0	Top5
ACER3_-_76572045.23-P1P2	ACER3	P1P2	GCTCCGGCCGCGGACCGAGA	5	0.788807		0	Top5
ACER3_-_76572006.23-P1P2	ACER3	P1P2	GGAGCGGAGCGCCTGGGCGG	6	0.773896		0	Supp5
ACER3_-_76571770.23-P1P2	ACER3	P1P2	GCCCGCCCAAGGGTGAAGAG	7	0.718039		0	Supp5
ACER3_-_76572054.23-P1P2	ACER3	P1P2	GCGGACCGAGAGGGCTACTG	8	0.681435		0	Supp5
ACER3_-_76571883.23-P1P2	ACER3	P1P2	GGTCAGGGCAGTGTCAGTAA	9	0.652227		0	Supp5
ACER3_+_76571965.23-P1P2	ACER3	P1P2	GTCACTGTGCCGGGTTAGGC	10	0.650808		0	Supp5
ACHE_+_100493473.23-P1	ACHE	P1	GAGCCTGCGCCGGGGAACAT	1	0.99836		0	Top5
ACHE_-_100493486.23-P1	ACHE	P1	GGGAGGCGGCCGATGTTCCC	2	0.827626		0	Top5
ACHE_+_100493456.23-P1	ACHE	P1	GATCGGCCGCCTCCAGCTcc	3	0.765408		0	Top5
ACHE_-_100493427.23-P1	ACHE	P1	GGGGGAGGGAGACTCACCTG	4	0.762453		0	Top5
ACHE_-_100493407.23-P1	ACHE	P1	GCCTTAAGGAGAGTCCCGGG	5	0.716751		0	Top5
ACHE_+_100493329.23-P1	ACHE	P1	GCCAGGCCCCCCTAACGGGA	6	0.654958		0	Supp5
ACHE_+_100493260.23-P1	ACHE	P1	GCTCGTCCGGAACTCTTCCC	7	0.602877		0	Supp5
ACHE_-_100493288.23-P1	ACHE	P1	GAGAGTTCCGGACGAGTGCG	8	0.597609		0	Supp5
ACHE_-_100493404.23-P1	ACHE	P1	GGGGCCTTAAGGAGAGTCCC	9	0.589395		0	Supp5
ACHE_-_100493122.23-P1	ACHE	P1	GCGGGTACCGCCCCAATTAG	10	0.564728		0	Supp5
ACHE_+_100494559.23-P2	ACHE	P2	GCTCCCACGCGGGGTCTCGG	1	1.03172		0	Top5
ACHE_-_100494578.23-P2	ACHE	P2	GAGCCCCCGAGACCCCGCGT	2	1.01241		0	Top5
ACHE_-_100494526.23-P2	ACHE	P2	GTGCATGCGGCAATACCGCG	3	0.757658		0	Top5
ACHE_+_100494570.23-P2	ACHE	P2	GCGCCGGCCGCTCTCCCACG	4	0.724056		0	Top5
ACHE_-_100494415.23-P2	ACHE	P2	GGCCCCCAGCCTGCTCCGAG	5	0.716934		0	Top5
ACHE_-_100494236.23-P2	ACHE	P2	GGGCGAGGCGCACTCCGCGG	6	0.694761		0	Supp5
ACHE_+_100494596.23-P2	ACHE	P2	GgcgcacgcacgcccgACGC	7	0.688704		0	Supp5
ACHE_-_100494326.23-P2	ACHE	P2	GCGTCACCAGGGTCCGGTCG	8	0.680269		0	Supp5
ACHE_-_100494356.23-P2	ACHE	P2	GCACCAGGCCTAGCATTCAT	9	0.645161		0	Supp5
ACHE_+_100494446.23-P2	ACHE	P2	GACACGGGTGAACTCCTGGA	10	0.631894		0	Supp5
ACIN1_+_23564314.23-P1	ACIN1	P1	GAGTACCTCACGCAAGATGG	1	1.03344		0	Top5
ACIN1_-_23564284.23-P1	ACIN1	P1	GTCACCCGCAGCGCCTGAAG	2	0.87312		0	Top5
ACIN1_-_23564262.23-P1	ACIN1	P1	GTCCAGTGCGGCCTTCAGGT	3	0.79344		0	Top5
ACIN1_+_23564341.23-P1	ACIN1	P1	GATGCCCGAAGCCGTCGGGA	4	0.76536		0	Top5
ACIN1_+_23564097.23-P1	ACIN1	P1	GCGGCGCAGGCGCAGTATCC	5	0.750159		0	Top5
ACIN1_+_23564317.23-P1	ACIN1	P1	GCCGAGTACCTCACGCAAGA	6	0.746515		0	Supp5
ACIN1_+_23564138.23-P1	ACIN1	P1	GTGTCGGAGGAGAGCGGACC	7	0.745326		0	Supp5
ACIN1_+_23564345.23-P1	ACIN1	P1	GGAAGATGCCCGAAGCCGTC	8	0.721522		0	Supp5
ACIN1_-_23564062.23-P1	ACIN1	P1	GACCGTGCGCGCGGATCCAG	9	0.710195		0	Supp5
ACIN1_+_23564242.23-P1	ACIN1	P1	GACCGACCTGAAGGCCGCAC	10	0.706923		0	Supp5
ACIN1_-_23540756.23-P2	ACIN1	P2	GGATCAGCCGGAGACATGCA	1	0.9464		0	Top5
ACIN1_-_23540722.23-P2	ACIN1	P2	GGTGGCTGGCTCTATTGTAT	2	0.783372		0	Top5
ACIN1_-_23540730.23-P2	ACIN1	P2	GCTCTATTGTATTGGCGGAG	3	0.761951		0	Top5
ACIN1_-_23540744.23-P2	ACIN1	P2	GCGGAGCGGCAGCGATCAGC	4	0.738999		0	Top5
ACIN1_+_23540783.23-P2	ACIN1	P2	GCTCCCCCATCCGCACACAC	5	0.679399		0	Top5
ACIN1_-_23540725.23-P2	ACIN1	P2	GGCTGGCTCTATTGTATTGG	6	0.634353		0	Supp5
ACIN1_-_23540802.23-P2	ACIN1	P2	GAGCCTGTGTGTGCGGATGG	7	0.614845		0	Supp5
ACIN1_-_23540679.23-P2	ACIN1	P2	GTTGGTCTCTCTGGAGAAGG	8	0.587114		0	Supp5
ACIN1_-_23540555.23-P2	ACIN1	P2	GCAACCGGGGATCCAAAAAA	9	0.562992		0	Supp5
ACIN1_-_23540571.23-P2	ACIN1	P2	GAAATGGTAAATGGAAGGGG	10	0.553928		0	Supp5
ACKR2_-_42851020.23-P1P2	ACKR2	P1P2	Gtatgagctgctattgaaca	1	0.72696		0	Top5
ACKR2_-_42850976.23-P1P2	ACKR2	P1P2	Gtcctttcaggatacagtac	2	0.689137		0	Top5
ACKR2_-_42850987.23-P1P2	ACKR2	P1P2	Gtacagtacgggatcctttc	3	0.627613		0	Top5
ACKR2_+_42850956.23-P1P2	ACKR2	P1P2	Gtcccgtactgtatcctgaa	4	0.597315		0	Top5
ACKR2_-_42850992.23-P1P2	ACKR2	P1P2	Gtacgggatcctttctggaa	5	0.572062		0	Top5
ACKR2_-_42851024.23-P1P2	ACKR2	P1P2	Gagctgctattgaacacggc	6	0.519975		0	Supp5
ACKR2_-_42851479.23-P1P2	ACKR2	P1P2	Ggtatgacagatagacagga	7	0.450307		0	Supp5
ACKR2_-_42851079.23-P1P2	ACKR2	P1P2	Gaaaagtaggggaagcggtt	8	0.430976		0	Supp5
ACKR2_-_42851475.23-P1P2	ACKR2	P1P2	Ggagggtatgacagatagac	9	0.388576		0	Supp5
ACKR2_-_42851066.23-P1P2	ACKR2	P1P2	Gcaattcttagacaaaaagt	10	0.365018		0	Supp5
ACKR3_+_237478500.23-P1	ACKR3	P1	GTCCTGGCTGTGCTGTGCGC	1	0.658153		0	Top5
ACKR3_-_237478615.23-P1	ACKR3	P1	GTCTGCTCGGAAAGAAGGCA	2	0.568546		0	Top5
ACKR3_-_237478610.23-P1	ACKR3	P1	GGCAGCTCTGCTCGGAAAGA	3	0.559982		0	Top5
ACKR3_-_237478578.23-P1	ACKR3	P1	GcagcccGGAGGTAAGGAAA	4	0.55539		0	Top5
ACKR3_-_237478572.23-P1	ACKR3	P1	GcccagccagcccGGAGGTA	5	0.554345		0	Top5
ACKR3_+_237478560.23-P1	ACKR3	P1	GGCACCGTTTCCTTACCTCC	6	0.455304		0	Supp5
ACKR3_-_237478586.23-P1	ACKR3	P1	GAGGTAAGGAAACGGTGCTC	7	0.442418		0	Supp5
ACKR3_-_237478649.23-P1	ACKR3	P1	GAGCCAAGTGGTCTTTTCAA	8	0.419987		0	Supp5
ACKR3_+_237478708.23-P1	ACKR3	P1	GATGCAGCTGCGTGCAGCCT	9	0.418021		0	Supp5
ACKR3_-_237478929.23-P1	ACKR3	P1	GCCATTCTGCCTGACCAATT	10	0.365385		0	Supp5
ACKR3_-_237476505.23-P2	ACKR3	P2	GGTGAGTGCGGAACAAGTCT	1	0.943837		0	Top5
ACKR3_-_237476493.23-P2	ACKR3	P2	GGCCCGGCCGTGCGTGAGTG	2	0.788396		0	Top5
ACKR3_+_237476473.23-P2	ACKR3	P2	GTCCGCACTCACGCACGGCC	3	0.778105		0	Top5
ACKR3_-_237476457.23-P2	ACKR3	P2	GCCGGGGCCAGAATTCTCGC	4	0.771057		0	Top5
ACKR3_-_237476465.23-P2	ACKR3	P2	GAGAATTCTCGCAGGCGCCT	5	0.707242		0	Top5
ACKR3_-_237476421.23-P2	ACKR3	P2	GACGGGTGGGGGACGTCGAA	6	0.676465		0	Supp5
ACKR3_-_237476517.23-P2	ACKR3	P2	GCAAGTCTgggcgcggggaa	7	0.65524		0	Supp5
ACKR3_-_237476698.23-P2	ACKR3	P2	GTGGCCCCGGACGCACGAAG	8	0.652889		0	Supp5
ACKR3_-_237476588.23-P2	ACKR3	P2	Gagggcgcgaggccgtgtgt	9	0.649578		0	Supp5
ACKR3_+_237476478.23-P2	ACKR3	P2	GCTTGTTCCGCACTCACGCA	10	0.635844		0	Supp5
ACKR4_-_132316171.23-P1P2	ACKR4	P1P2	GTCTGCCGACTACAACAGGT	1	0.965351		0	Top5
ACKR4_-_132316167.23-P1P2	ACKR4	P1P2	GCCTCTCTGCCGACTACAAC	2	0.783068		0	Top5
ACKR4_+_132316377.23-P1P2	ACKR4	P1P2	GAAGTTTTACCGACAAGTAA	3	0.557559		0	Top5
ACKR4_+_132316215.23-P1P2	ACKR4	P1P2	GGTAAATATACAAGATCTTT	4	0.539999		0	Top5
ACKR4_-_132316111.23-P1P2	ACKR4	P1P2	GAACAAAAGTAGCTGGAGTT	5	0.459536		0	Top5
ACKR4_-_132316406.23-P1P2	ACKR4	P1P2	GTGTCGGTAAAACTTTGTTA	6	0.38451		0	Supp5
ACKR4_-_132316525.23-P1P2	ACKR4	P1P2	GTGTCTATATATCTGCCGGA	7	0.2336		0	Supp5
ACKR4_-_132316248.23-P1P2	ACKR4	P1P2	GGTATATTTACTTATATAGA	8	0.208561		0	Supp5
ACKR4_+_132316328.23-P1P2	ACKR4	P1P2	GATATTAAGATTTTCATTTA	9	0.158314		0	Supp5
ACKR4_+_132316545.23-P1P2	ACKR4	P1P2	GGAGTAAAAAAGAGTAGAAA	10	0.370883		1	Supp5
ACLY_-_40075227.23-P1P2	ACLY	P1P2	GCCGGTAGCTTCCCGGGATC	1		1.54427	0	Top5
ACLY_-_40075090.23-P1P2	ACLY	P1P2	GCGGAGGCAGGAAGCTCCTA	2		0.967523	0	Top5
ACLY_+_40075121.23-P1P2	ACLY	P1P2	GCTTCGGCAGAGGTGAGCAC	3	0.902071		0	Top5
ACLY_-_40075221.23-P1P2	ACLY	P1P2	GCAGCAGCCGGTAGCTTCCC	4	0.784939		0	Top5
ACLY_-_40075168.23-P1P2	ACLY	P1P2	GTGCGCGGCGCTTCTTCCAC	5	0.784555		0	Top5
ACLY_+_40075137.23-P1P2	ACLY	P1P2	GAAGCGCCGCGCACGGACTT	6	0.744586		0	Supp5
ACLY_+_40075260.23-P1P2	ACLY	P1P2	GTCTCGCCGCGAGCCGATGG	7	0.678235		0	Supp5
ACLY_-_40075027.23-P1P2	ACLY	P1P2	GACTTCCGAGCAGGGCGCGT	8	0.65187		0	Supp5
ACLY_-_40075192.23-P1P2	ACLY	P1P2	GCGACGAACCCCGCAAAATC	9	0.650243		0	Supp5
ACLY_-_40074817.23-P1P2	ACLY	P1P2	GCGATAGCTGTGCCCGGGAG	10	0.647253		0	Supp5
ACMSD_+_135596183.23-P1P2	ACMSD	P1P2	GGAGACCTTTGTGAAAACTG	1	0.630503		0	Top5
ACMSD_-_135596200.23-P1P2	ACMSD	P1P2	GAACTCCACAGTTTTCACAA	2	0.585176		0	Top5
ACMSD_-_135596354.23-P1P2	ACMSD	P1P2	GTATTTCTGAAACTTCTCCA	3	0.494791		0	Top5
ACMSD_-_135596149.23-P1P2	ACMSD	P1P2	GCCTACTGACTGCTGCCTGA	4	0.451787		0	Top5
ACMSD_-_135596123.23-P1P2	ACMSD	P1P2	GAATGGACCTAGACTGGGTT	5	0.432562		0	Top5
ACMSD_+_135596266.23-P1P2	ACMSD	P1P2	GTTTTGGTAGAATATGACTA	6	0.419829		0	Supp5
ACMSD_+_135596142.23-P1P2	ACMSD	P1P2	GTCCCTTTACAGCAACCTTC	7	0.407129		0	Supp5
ACMSD_-_135596161.23-P1P2	ACMSD	P1P2	GTGCCTGAAGGTTGCTGTAA	8	0.400143		0	Supp5
ACMSD_-_135596438.23-P1P2	ACMSD	P1P2	GGCGAGGGGGTTAAATCATT	9	0.396149		0	Supp5
ACMSD_-_135596417.23-P1P2	ACMSD	P1P2	GGTTTATCTGCTTTGGTGGG	10	0.374971		0	Supp5
ACN9_+_96747061.23-P1P2	ACN9	P1P2	GGACGCGCTTGTACAATGCC	1	0.890776		0	Top5
ACN9_-_96747046.23-P1P2	ACN9	P1P2	GGTGGGGCGCTATGCCGGGG	2	0.883264		0	Top5
ACN9_-_96747065.23-P1P2	ACN9	P1P2	GCGGCACGTTTCTCGAGTCC	3	0.821489		0	Top5
ACN9_+_96747240.23-P1P2	ACN9	P1P2	GGGACACCGAGGAACCCCAA	4	0.817388		0	Top5
ACN9_-_96747043.23-P1P2	ACN9	P1P2	GGGCGTGGGGCGCTATGCCG	5	0.810642		0	Top5
ACN9_+_96747038.23-P1P2	ACN9	P1P2	GCTCGAGAAACGTGCCGCCC	6	0.767075		0	Supp5
ACN9_-_96747019.23-P1P2	ACN9	P1P2	GTCTGCGCAGGCGCAGTCGG	7	0.754334		0	Supp5
ACN9_-_96747029.23-P1P2	ACN9	P1P2	GCGCAGTCGGCGGTCGGCGT	8	0.743217		0	Supp5
ACN9_+_96747104.23-P1P2	ACN9	P1P2	GCCAGGGATTTGAGGTCCGG	9	0.740839		0	Supp5
ACN9_+_96747221.23-P1P2	ACN9	P1P2	GAGGTCTTGGGCAAAGAGAA	10	0.696644		0	Supp5
ACO1_+_32384680.23-P1P2	ACO1	P1P2	GGCGAACCTGACCCAAGCAG	1	0.944208		0	Top5
ACO1_-_32384733.23-P1P2	ACO1	P1P2	GAGCCCCGCCGTGCAGTCGG	2	0.889541		0	Top5
ACO1_-_32384671.23-P1P2	ACO1	P1P2	GCTGGAACCGCGCAGCGCAC	3	0.829583		0	Top5
ACO1_+_32384714.23-P1P2	ACO1	P1P2	GCACCTCCGACTGCACGGCG	4	0.813663		0	Top5
ACO1_-_32384889.23-P1P2	ACO1	P1P2	GGAGGCTGAGAGGAGAATCG	5	0.790933		0	Top5
ACO1_+_32384780.23-P1P2	ACO1	P1P2	GACTCTCGAGGGATACAGGG	6	0.740988		0	Supp5
ACO1_-_32384696.23-P1P2	ACO1	P1P2	GGCGTCCCGCTGCTTGGGTC	7	0.686491		0	Supp5
ACO1_-_32384748.23-P1P2	ACO1	P1P2	GTCGGAGGTGAGTACCGACG	8	0.677832		0	Supp5
ACO1_+_32384923.23-P1P2	ACO1	P1P2	GCCCGGCATGACATAGACTG	9	0.663254		0	Supp5
ACO1_+_32384701.23-P1P2	ACO1	P1P2	GACGGCGGGGCTCCCGCGAC	10	0.662977		0	Supp5
ACO2_+_41865228.23-P1P2	ACO2	P1P2	GCAGCCGCCGGCACAGTAGG	1	0.836978		0	Top5
ACO2_+_41865345.23-P1P2	ACO2	P1P2	GCCGGGGACGCCTTGACCTA	2	0.798254		0	Top5
ACO2_+_41865203.23-P1P2	ACO2	P1P2	GCCCGCCCCCGTGAACCCAG	3	0.780721		0	Top5
ACO2_-_41865220.23-P1P2	ACO2	P1P2	GGGGACCTCTGGGTTCACGG	4	0.710608		0	Top5
ACO2_-_41865209.23-P1P2	ACO2	P1P2	GGAGCGAGCTCAGGGACCTC	5	0.701349		0	Top5
ACO2_-_41865357.23-P1P2	ACO2	P1P2	GTCTCTGGTGCCCTAGGTCA	6	0.698831		0	Supp5
ACO2_-_41865186.23-P1P2	ACO2	P1P2	GCTACTGGTGACTCGGCTGC	7	0.657202		0	Supp5
ACO2_+_41865231.23-P1P2	ACO2	P1P2	GCCACAGCCGCCGGCACAGT	8	0.629217		0	Supp5
ACO2_-_41865109.23-P1P2	ACO2	P1P2	GGGCTTTAAAGGCGCCGTGT	9	0.626384		0	Supp5
ACO2_+_41865386.23-P1P2	ACO2	P1P2	GCTTCTTGCGAGGCAGGGAC	10	0.617223		0	Supp5
ACOT1_-_74004062.23-P1P2	ACOT1	P1P2	GCAGCCCGAGAGGAAGAGTT	1	1.00305		0	Top5
ACOT1_-_74004076.23-P1P2	ACOT1	P1P2	GGAGTTGGGCAGAGTTGCAG	2	0.79475		0	Top5
ACOT1_+_74004100.23-P1P2	ACOT1	P1P2	GAGCAGGAACCCAAATAATC	3	0.497108		0	Top5
ACOT1_+_74003843.23-P1P2	ACOT1	P1P2	GGCTTGCTGGCTCGCGGAAT	4	0.48589		0	Top5
ACOT1_-_74004113.23-P1P2	ACOT1	P1P2	GCAGTTTGGCCGGATTATTT	5	0.472121		0	Top5
ACOT1_+_74003818.23-P1P2	ACOT1	P1P2	GGGCCAGGACTGGTTCgtcc	6	0.403454		0	Supp5
ACOT1_+_74003838.23-P1P2	ACOT1	P1P2	GCTGGCTCGCGGAATGGGCT	7	0.375441		0	Supp5
ACOT1_-_74004496.23-P1P2	ACOT1	P1P2	GGCGGCTGCTGTGCCGGGTG	8	0.374659		1	Supp5
ACOT1_-_74004103.23-P1P2	ACOT1	P1P2	GACAGCTGAGGCAGTTTGGC	9	0.330947		1	Supp5
ACOT1_-_74004524.23-P1P2	ACOT1	P1P2	GCGCTACTTCCTCCCGCCCG	10	0.188085		1	Supp5
ACOT11_-_55013950.23-P1	ACOT11	P1	GGTGACCAGCTTGTGTCTCT	1	0.748318		0	Top5
ACOT11_-_55013905.23-P1	ACOT11	P1	GGAGGCCCACAGGCTTCATT	2	0.650884		0	Top5
ACOT11_+_55014110.23-P1	ACOT11	P1	GATGGCCCGTGGAGAGTGTG	3	0.632083		0	Top5
ACOT11_+_55013964.23-P1	ACOT11	P1	GTCATCGCGCCGGGTGGCCG	4	0.625271		0	Top5
ACOT11_+_55013970.23-P1	ACOT11	P1	GTCTGGATCATCGCGCCGGG	5	0.604909		0	Top5
ACOT11_-_55014234.23-P1	ACOT11	P1	GGGGCTGTCAGATCCCCCAC	6	0.60297		0	Supp5
ACOT11_+_55013888.23-P1	ACOT11	P1	GGACTCCAAATGAAGCCTGT	7	0.602758		0	Supp5
ACOT11_-_55014173.23-P1	ACOT11	P1	GGAGAAATCGCAGAACCCCT	8	0.581255		0	Supp5
ACOT11_-_55014127.23-P1	ACOT11	P1	GATCTCCTCACACTCTCCAC	9	0.57022		0	Supp5
ACOT11_-_55014024.23-P1	ACOT11	P1	GCACCTGCGACGGGTATGGA	10	0.569697		0	Supp5
ACOT11_-_55008004.23-P2	ACOT11	P2	GCTGGGCTCGGGGACCTCGG	1	1.0565		0	Top5
ACOT11_+_55007963.23-P2	ACOT11	P2	GAGCCAGAGGCGGGAAGCTG	2	0.970417		0	Top5
ACOT11_+_55007947.23-P2	ACOT11	P2	GCTGCGGGCAGGCTGAAGGG	3	0.943659		0	Top5
ACOT11_+_55008024.23-P2	ACOT11	P2	GCGTCCGGGGAGCGAGTCCG	4	0.846096		0	Top5
ACOT11_+_55007958.23-P2	ACOT11	P2	GGAGGCGGGAAGCTGCGGGC	5	0.782573		0	Top5
ACOT11_+_55008184.23-P2	ACOT11	P2	GGGTACAGGCTGATCTCCCC	6	0.765995		0	Supp5
ACOT11_+_55007912.23-P2	ACOT11	P2	GGCGCTGTAGAGTTCCTGGA	7	0.725992		0	Supp5
ACOT11_+_55008146.23-P2	ACOT11	P2	GAGGAGGAGCCCAGGAAACG	8	0.722658		0	Supp5
ACOT11_-_55007994.23-P2	ACOT11	P2	GCCGCCTCTGGCTGGGCTCG	9	0.715112		0	Supp5
ACOT11_-_55008376.23-P2	ACOT11	P2	GTGGCTCCGGAGAAGACCTG	10	0.702848		0	Supp5
ACOT12_-_80689897.23-P1P2	ACOT12	P1P2	GGTGCGCCGGCTGGATGGCT	1	0.734094		0	Top5
ACOT12_+_80689672.23-P1P2	ACOT12	P1P2	GCCTGCGCAGCCAGGGATAG	2	0.703915		0	Top5
ACOT12_+_80689929.23-P1P2	ACOT12	P1P2	GAGCGCTCTCGCCCTGGCCA	3	0.698673		0	Top5
ACOT12_-_80689916.23-P1P2	ACOT12	P1P2	GTGGCTCATGACCACCTCGC	4	0.697303		0	Top5
ACOT12_+_80689920.23-P1P2	ACOT12	P1P2	GGCCCTGGCCATGGAGCGGC	5	0.669561		0	Top5
ACOT12_+_80689961.23-P1P2	ACOT12	P1P2	GGGGCATGGTGGGGTGTCGG	6	0.624369		0	Supp5
ACOT12_-_80689684.23-P1P2	ACOT12	P1P2	GGTTGCAACACCCCTATCCC	7	0.614777		0	Supp5
ACOT12_+_80689935.23-P1P2	ACOT12	P1P2	GAGGCGTAGCGCTCTCGCCC	8	0.58081		0	Supp5
ACOT12_+_80689628.23-P1P2	ACOT12	P1P2	GTGGGCATGGCCGAGACCGG	9	0.574747		0	Supp5
ACOT12_-_80689574.23-P1P2	ACOT12	P1P2	GAACCCCGCAGAAGCTCTCT	10	0.557851		0	Supp5
ACOT13_-_24667371.23-P1P2	ACOT13	P1P2	GCGGCCTCTTGCGCTCCTAG	1	0.845005		0	Top5
ACOT13_-_24667329.23-P1P2	ACOT13	P1P2	GAGCAAATCGCGGACCACCG	2	0.75201		0	Top5
ACOT13_+_24667341.23-P1P2	ACOT13	P1P2	GGCGCAAGAGGCCGGGAGTC	3	0.722689		0	Top5
ACOT13_-_24667386.23-P1P2	ACOT13	P1P2	GCTAGGGGCGGAGAAGGGTG	4	0.678063		0	Top5
ACOT13_-_24667374.23-P1P2	ACOT13	P1P2	GCCTCTTGCGCTCCTAGGGG	5	0.674681		0	Top5
ACOT13_-_24667530.23-P1P2	ACOT13	P1P2	GTCTCTGCGGGAGGTGATAA	6	0.587224		0	Supp5
ACOT13_-_24667290.23-P1P2	ACOT13	P1P2	GCATGCGCGCTTCGTCACAA	7	0.546993		0	Supp5
ACOT13_-_24667473.23-P1P2	ACOT13	P1P2	GGTTCTTGCGCAAAGCCCAA	8	0.535444		0	Supp5
ACOT13_-_24667319.23-P1P2	ACOT13	P1P2	GAAAGTCAGTGAGCAAATCG	9	0.489552		0	Supp5
ACOT13_-_24667587.23-P1P2	ACOT13	P1P2	GGGAAAGGTATGGGAAAGGT	10	0.459314		0	Supp5
ACOT2_+_74035740.23-P1P2	ACOT2	P1P2	GTCAGAAGCTTGCTGGCCTG	1		1.81866	0	Top5
ACOT2_-_74036051.23-P1P2	ACOT2	P1P2	GAGCGTCCCGGCTGTACCAA	2	0.823961		0	Top5
ACOT2_+_74036024.23-P1P2	ACOT2	P1P2	GGTACAGCCGGGACGCTCGA	3	0.791088		0	Top5
ACOT2_+_74036035.23-P1P2	ACOT2	P1P2	GAGGCTCCATTGGTACAGCC	4	0.71435		0	Top5
ACOT2_+_74036054.23-P1P2	ACOT2	P1P2	GGAACTGCGCCGAACTCTTC	5	0.684283		0	Top5
ACOT2_+_74035970.23-P1P2	ACOT2	P1P2	GCCTGAGAACAACTGAATGG	6	0.684051		0	Supp5
ACOT2_-_74036039.23-P1P2	ACOT2	P1P2	GTGCTGTCCTTCGAGCGTCC	7	0.627765		0	Supp5
ACOT2_-_74036080.23-P1P2	ACOT2	P1P2	GAGAGTTCGGCGCAGTTCCT	8	0.610274		0	Supp5
ACOT2_-_74036118.23-P1P2	ACOT2	P1P2	GCAGGTTGGTCAGATCATTA	9	0.56906		0	Supp5
ACOT2_-_74036501.23-P1P2	ACOT2	P1P2	GGCGGCTGCTGTGCCAGACG	10	0.498062		0	Supp5
ACOT4_+_74058647.23-P1P2	ACOT4	P1P2	GTGACATCTTGGAGCCGGAG	1		2.38208	0	Top5
ACOT4_+_74058635.23-P1P2	ACOT4	P1P2	GGCCGGAGCGGGGAATTCAA	2	0.823439		0	Top5
ACOT4_+_74058910.23-P1P2	ACOT4	P1P2	GAAAGGCTTCTCGGGTTCCA	3	0.6694		0	Top5
ACOT4_+_74058687.23-P1P2	ACOT4	P1P2	GTCCAGCAGCAGCGGCCTGG	4	0.638087		0	Top5
ACOT4_-_74059158.23-P1P2	ACOT4	P1P2	GCGGGTGGTGTGAGCGTCAG	5	0.620524		0	Top5
ACOT4_+_74059053.23-P1P2	ACOT4	P1P2	GACTGGCGCCGCACCCCTGG	6	0.611921		0	Supp5
ACOT4_+_74058918.23-P1P2	ACOT4	P1P2	GAGCGCCAAAAAGGCTTCTC	7	0.603237		0	Supp5
ACOT4_-_74059062.23-P1P2	ACOT4	P1P2	GCGCCACTTCCTCCCGCCAG	8	0.51885		0	Supp5
ACOT4_+_74058581.23-P1P2	ACOT4	P1P2	GAGCGCGCCGAATGTCCGGA	9	0.510632		0	Supp5
ACOT4_-_74059268.23-P1P2	ACOT4	P1P2	GGCCACTCTACCAAAATAGA	10	0.499448		0	Supp5
ACOT6_+_74077704.23-P1P2	ACOT6	P1P2	Gacagaagcctaagaatcat	1	0.696646		0	Top5
ACOT6_+_74077926.23-P1P2	ACOT6	P1P2	GAGCTGGGAACATAGCAGGG	2	0.546079		0	Top5
ACOT6_-_74077642.23-P1P2	ACOT6	P1P2	Gagggcagctgcagtgcaag	3	0.497432		0	Top5
ACOT6_-_74078059.23-P1P2	ACOT6	P1P2	GccttcctgccACAAACCAT	4	0.449638		0	Top5
ACOT6_-_74077984.23-P1P2	ACOT6	P1P2	Ggttgggtttggccaaagag	5	0.446238		0	Top5
ACOT6_+_74078053.23-P1P2	ACOT6	P1P2	GCTTTTTTAGAAGGAACCTA	6	0.350758		0	Supp5
ACOT6_-_74077968.23-P1P2	ACOT6	P1P2	GTAGGTTGAGCTGTGTggtt	7	0.333675		0	Supp5
ACOT6_-_74077963.23-P1P2	ACOT6	P1P2	GCCAGCTAGGTTGAGCTGTG	8	0.332609		0	Supp5
ACOT6_+_74078062.23-P1P2	ACOT6	P1P2	GGAGTTGTACCTTTTTTAGA	9	0.329843		0	Supp5
ACOT6_+_74077974.23-P1P2	ACOT6	P1P2	Gtcttgctaatgcctctctt	10	0.307594		0	Supp5
ACOT7_-_6453406.23-P1P2	ACOT7	P1P2	GGCGGCGGGCGGCTGCAGAA	1	0.851023		0	Top5
ACOT7_-_6453369.23-P1P2	ACOT7	P1P2	GGTCTGGGCCCGACATGCTG	2	0.806989		0	Top5
ACOT7_-_6453334.23-P1P2	ACOT7	P1P2	GTACCGGCAGATCTGGATGG	3	0.737547		0	Top5
ACOT7_+_6453356.23-P1P2	ACOT7	P1P2	GGCCGCAGCCCCCAGCATGT	4	0.698985		0	Top5
ACOT7_-_6453209.23-P1P2	ACOT7	P1P2	GAGGCCGTGCGGGGAATCGG	5	0.671764		0	Top5
ACOT7_-_6453354.23-P1P2	ACOT7	P1P2	GGGACGGCGTCTCGACGTCT	6	0.667608		0	Supp5
ACOT7_-_6453388.23-P1P2	ACOT7	P1P2	GGGGGCTGCGGCGGCGGATG	7	0.667331		0	Supp5
ACOT7_-_6453466.23-P1P2	ACOT7	P1P2	GCCGGGCCGCGCCATAAAGG	8	0.664358		0	Supp5
ACOT7_-_6453331.23-P1P2	ACOT7	P1P2	GTCTTACCGGCAGATCTGGA	9	0.653396		0	Supp5
ACOT7_-_6453318.23-P1P2	ACOT7	P1P2	GCGCGCGGGCCCTCTCTTAC	10	0.615457		0	Supp5
ACOT8_-_44486001.23-P1P2	ACOT8	P1P2	GACCCGCTCCGCGGAAGACG	1	0.987167		0	Top5
ACOT8_-_44485992.23-P1P2	ACOT8	P1P2	GGCCCTGCACACCCGCTCCG	2	0.927927		0	Top5
ACOT8_+_44486016.23-P1P2	ACOT8	P1P2	GGCAATCTGCCGGAAGAGTC	3	0.851998		0	Top5
ACOT8_-_44485808.23-P1P2	ACOT8	P1P2	GCCCTAAAGGAGGGGATGCT	4	0.751865		0	Top5
ACOT8_+_44486037.23-P1P2	ACOT8	P1P2	GAGGAGACTTCCGGTTACTA	5	0.704384		0	Top5
ACOT8_+_44485987.23-P1P2	ACOT8	P1P2	GTATGTCTCCGCGTCTTCCG	6	0.684181		0	Supp5
ACOT8_+_44486026.23-P1P2	ACOT8	P1P2	GGGTTACTAGGGCAATCTGC	7	0.647586		0	Supp5
ACOT8_-_44485898.23-P1P2	ACOT8	P1P2	GACGCTACGGAGGTCCCCAG	8	0.636163		0	Supp5
ACOT8_-_44485885.23-P1P2	ACOT8	P1P2	GGGTCGTGACCAAGACGCTA	9	0.579075		0	Supp5
ACOT8_-_44485800.23-P1P2	ACOT8	P1P2	GAGTTTCTGCCCTAAAGGAG	10	0.575941		0	Supp5
ACOT9_+_23761360.23-P1P2	ACOT9	P1P2	GCCCGGGCTGTCCTCAGCAA	1	0.880067		0	Top5
ACOT9_-_23761316.23-P1P2	ACOT9	P1P2	GGGCCCCGCGCGCTAGTCGG	2	0.858379		0	Top5
ACOT9_-_23761394.23-P1P2	ACOT9	P1P2	GCAGCCCGGGAGCCGGACAG	3	0.773229		0	Top5
ACOT9_+_23761350.23-P1P2	ACOT9	P1P2	GCCTCAGCAAGGGCGCGGTC	4	0.76169		0	Top5
ACOT9_+_23761133.23-P1P2	ACOT9	P1P2	GGAAGAAGTGGGCCACGCAT	5	0.740407		0	Top5
ACOT9_+_23761144.23-P1P2	ACOT9	P1P2	GTGGCCCCGGCGGAAGAAGT	6	0.720805		0	Supp5
ACOT9_-_23761181.23-P1P2	ACOT9	P1P2	GGGGCCAGCCCGAAGCTCTA	7	0.702975		0	Supp5
ACOT9_+_23761355.23-P1P2	ACOT9	P1P2	GGCTGTCCTCAGCAAGGGCG	8	0.698178		0	Supp5
ACOT9_-_23761296.23-P1P2	ACOT9	P1P2	GGTGCGCGCGATGGAGAACC	9	0.680404		0	Supp5
ACOT9_-_23761103.23-P1P2	ACOT9	P1P2	GGTCCGGTCGGAGGTACAGT	10	0.650411		0	Supp5
ACOX1_+_73975227.23-P1P2	ACOX1	P1P2	GCTGCCTCCTAGGGTCCGGC	1		1.36901	0	Top5
ACOX1_-_73975169.23-P1P2	ACOX1	P1P2	GGTTCATGGCGACGACCAGC	2		0.845921	0	Top5
ACOX1_-_73975196.23-P1P2	ACOX1	P1P2	GAAGTAAGCACCGACCGAGG	3	1.04681		0	Top5
ACOX1_-_73975245.23-P1P2	ACOX1	P1P2	GGCGCCGGCCGGACCCTAGG	4	0.996779		0	Top5
ACOX1_-_73975193.23-P1P2	ACOX1	P1P2	GGCGAAGTAAGCACCGACCG	5	0.845636		0	Top5
ACOX1_+_73975184.23-P1P2	ACOX1	P1P2	GTTGTCACTGCCACCTCGGT	6	0.792038		0	Supp5
ACOX1_-_73975358.23-P1P2	ACOX1	P1P2	GACAGCGGCCCAGACAGAGG	7	0.755919		0	Supp5
ACOX1_+_73975249.23-P1P2	ACOX1	P1P2	GGGGGACTTGCGCCGTCCTG	8	0.534611	0.759678	0	Supp5
ACOX1_-_73975255.23-P1P2	ACOX1	P1P2	GGACCCTAGGAGGCAGCCTC	9	0.719563		0	Supp5
ACOX1_+_73975301.23-P1P2	ACOX1	P1P2	GAGGGCCACGGAGAAAGAAg	10	0.698075		0	Supp5
ACOX2_+_58522893.23-P1	ACOX2	P1	GAGGCTGCGGCCTACAGCCG	1	0.982841		0	Top5
ACOX2_+_58522888.23-P1	ACOX2	P1	GGCGGCCTACAGCCGGGGAG	2	0.837809		0	Top5
ACOX2_+_58522852.23-P1	ACOX2	P1	GAGTGCGGACACAGGACAGA	3	0.830403		0	Top5
ACOX2_+_58522860.23-P1	ACOX2	P1	GCGGCCTACAGTGCGGACAC	4	0.819536		0	Top5
ACOX2_-_58522905.23-P1	ACOX2	P1	GCTGGCCTCTCCCCGGCTGT	5	0.712092		0	Top5
ACOX2_-_58522878.23-P1	ACOX2	P1	GTGTCCTGTGTCCGCACTGT	6	0.70719		0	Supp5
ACOX2_-_58522839.23-P1	ACOX2	P1	GCCCTCCCTGCCCAAAAACC	7	0.69125		0	Supp5
ACOX2_-_58522790.23-P1	ACOX2	P1	GGCGGACAGGGTCATCATGG	8	0.64102		0	Supp5
ACOX2_+_58522520.23-P1	ACOX2	P1	Gggaggacagggaatgccgg	9	0.616242		0	Supp5
ACOX2_-_58522958.23-P1	ACOX2	P1	GCTTCTCTCCTCCCACATAG	10	0.548711		0	Supp5
ACOX2_+_58512428.23-P2	ACOX2	P2	GTGCACAGGGTTGGTCCCTA	1	0.844754		0	Top5
ACOX2_-_58512435.23-P2	ACOX2	P2	GTTAGGGGGCCTCCACCATA	2	0.84168		0	Top5
ACOX2_+_58512441.23-P2	ACOX2	P2	GGCTCAGTAAGTGGTGCACA	3	0.717354		0	Top5
ACOX2_+_58512225.23-P2	ACOX2	P2	GCGGCCTCCTGTACCTACGA	4	0.671439		0	Top5
ACOX2_+_58512291.23-P2	ACOX2	P2	GGCAGGGCCTGTGGCGGACA	5	0.663677		0	Top5
ACOX2_-_58512157.23-P2	ACOX2	P2	GAAGCTTGGTGGGTCCCCAA	6	0.648721		0	Supp5
ACOX2_+_58512259.23-P2	ACOX2	P2	GCTGAGTGGCCTGCCATCAC	7	0.634883		0	Supp5
ACOX2_-_58512421.23-P2	ACOX2	P2	GGGGGTTGGGCGGTGTTAGG	8	0.609798		0	Supp5
ACOX2_+_58512300.23-P2	ACOX2	P2	GAGATGTGCCGCAGGGCCTG	9	0.592505		0	Supp5
ACOX2_-_58512243.23-P2	ACOX2	P2	GTCACCCTCGTAGGTACAGG	10	0.585621		0	Supp5
ACOX3_+_8430113.23-P1	ACOX3	P1	GTAGTCCCAGTACTCCGAGT	1	0.899068		0	Top5
ACOX3_-_8430129.23-P1	ACOX3	P1	GCGCGACCGACTCGGAGTAC	2	0.893627		0	Top5
ACOX3_-_8430094.23-P1	ACOX3	P1	GTCACCCAGCAGGCGCTCAG	3	0.834856		0	Top5
ACOX3_-_8430121.23-P1	ACOX3	P1	GTGTCGGCCCGCGACCGACT	4	0.767641		0	Top5
ACOX3_+_8430140.23-P1	ACOX3	P1	GCAGAGACAGCTGCGCTGTG	5	0.757702		0	Top5
ACOX3_+_8430181.23-P1	ACOX3	P1	GCGGAGGCCGAGAGGCGTGG	6	0.685187		0	Supp5
ACOX3_+_8430026.23-P1	ACOX3	P1	GCCGGGGAGCCCGAAGGTGG	7	0.601947		0	Supp5
ACOX3_+_8430200.23-P1	ACOX3	P1	GGCCCCGCCCATGGGACGGA	8	0.56912		0	Supp5
ACOX3_+_8430042.23-P1	ACOX3	P1	GTGCAGAGCAGCGAGGACCG	9	0.548653		0	Supp5
ACOX3_+_8430197.23-P1	ACOX3	P1	GCCGCCCATGGGACGGACGG	10	0.532291		0	Supp5
ACOX3_-_8442435.23-P2	ACOX3	P2	GAGCAGGAAAGGATCTCCAG	1	0.897957		0	Top5
ACOX3_+_8442383.23-P2	ACOX3	P2	GCCTGGCAGGGGTTGAACTG	2	0.829385		0	Top5
ACOX3_+_8442373.23-P2	ACOX3	P2	GGTTGAACTGTGGAGTGTGT	3	0.761784		0	Top5
ACOX3_-_8442419.23-P2	ACOX3	P2	GTGCCAGGGAAACCAAAAGC	4	0.700279		0	Top5
ACOX3_+_8442467.23-P2	ACOX3	P2	GCGGCGCGTTGACGTCATGG	5	0.629745		0	Top5
ACOX3_+_8442240.23-P2	ACOX3	P2	GTGATTACCGATAAAAGTCA	6	0.61836		0	Supp5
ACOX3_+_8442462.23-P2	ACOX3	P2	GCGTTGACGTCATGGAGGCG	7	0.552514		0	Supp5
ACOX3_+_8442429.23-P2	ACOX3	P2	GGAAATGAGAATGGCGCCGC	8	0.548528		0	Supp5
ACOX3_+_8442455.23-P2	ACOX3	P2	GGTCATGGAGGCGGGGTGCT	9	0.542205		0	Supp5
ACOX3_-_8442139.23-P2	ACOX3	P2	GGCTGCACTCAGACTTAGGA	10	0.459447		0	Supp5
ACOXL_+_111490271.23-P1P2	ACOXL	P1P2	GGAAGTCGCCGTCCAGGTAG	1	0.886242		0	Top5
ACOXL_+_111490261.23-P1P2	ACOXL	P1P2	GTCCAGGTAGCGGTGCAGGG	2	0.816084		0	Top5
ACOXL_-_111490250.23-P1P2	ACOXL	P1P2	GGCAGCCGGCGCCGGGTCTG	3	0.766867		0	Top5
ACOXL_+_111490405.23-P1P2	ACOXL	P1P2	GCGACGCTCCGGGGACCGAG	4	0.655216		0	Top5
ACOXL_+_111490383.23-P1P2	ACOXL	P1P2	GACACGCTCGGCGGCTTCGG	5	0.646909		0	Top5
ACOXL_+_111490496.23-P1P2	ACOXL	P1P2	GGAGGGGAGCCCGTCACCTG	6	0.640885		0	Supp5
ACOXL_-_111490236.23-P1P2	ACOXL	P1P2	GCAGGTGAGCGCGATGCAGC	7	0.625349		0	Supp5
ACOXL_+_111490277.23-P1P2	ACOXL	P1P2	GGCTCCAGAAGTCGCCGTCC	8	0.618143		0	Supp5
ACOXL_-_111490444.23-P1P2	ACOXL	P1P2	GGTCGCTGCGGACAACGCCC	9	0.60772		0	Supp5
ACOXL_+_111490264.23-P1P2	ACOXL	P1P2	GCCGTCCAGGTAGCGGTGCA	10	0.605622		0	Supp5
ACP1_-_264970.23-P1P2	ACP1	P1P2	GTCTGCGCGCGGGAAGATGG	1	1.0813		0	Top5
ACP1_-_264967.23-P1P2	ACP1	P1P2	GGCCTCTGCGCGCGGGAAGA	2	0.933809		0	Top5
ACP1_-_264976.23-P1P2	ACP1	P1P2	GCGCGGGAAGATGGCGGAAC	3	0.816055		0	Top5
ACP1_-_265107.23-P1P2	ACP1	P1P2	GCGGCCTAGGAACCATGAGG	4	0.747884		0	Top5
ACP1_-_264960.23-P1P2	ACP1	P1P2	GTCTCGGCGCCTCTGCGCGC	5	0.746662		0	Top5
ACP1_+_264980.23-P1P2	ACP1	P1P2	GCACACAAACAGCACGGACT	6	0.741384		0	Supp5
ACP1_+_265151.23-P1P2	ACP1	P1P2	GATGGGGAACAGGGGCGCTG	7	0.715084		0	Supp5
ACP1_+_265160.23-P1P2	ACP1	P1P2	GACGGGGCGGATGGGGAACA	8	0.708723		0	Supp5
ACP1_+_265041.23-P1P2	ACP1	P1P2	GGCCCGATCCAACTCTCCAG	9	0.696951		0	Supp5
ACP1_-_265135.23-P1P2	ACP1	P1P2	GCCAGGGACTGGGAGGCCTA	10	0.665577		0	Supp5
ACP2_+_47270332.23-P1P2	ACP2	P1P2	GAGATTACAACGGTGATGGC	1	0.874341		0	Top5
ACP2_+_47270309.23-P1P2	ACP2	P1P2	GAAGCGGTCCGGCTGGAGCC	2	0.852622		0	Top5
ACP2_+_47270142.23-P1P2	ACP2	P1P2	GGAGGTCGAGGATCTCGGGA	3	0.838833		0	Top5
ACP2_-_47270385.23-P1P2	ACP2	P1P2	GCAAGCTGGAACCCGCTGGG	4	0.782314		0	Top5
ACP2_+_47270320.23-P1P2	ACP2	P1P2	GTGATGGCGGGCAAGCGGTC	5	0.761539		0	Top5
ACP2_-_47270292.23-P1P2	ACP2	P1P2	GCACCAGGTTCACGCCGAGA	6	0.678517		0	Supp5
ACP2_+_47270336.23-P1P2	ACP2	P1P2	GGCATAGATTACAACGGTGA	7	0.675324		0	Supp5
ACP2_+_47270122.23-P1P2	ACP2	P1P2	GGGAACAGCTGGTTTAGGAG	8	0.671686		0	Supp5
ACP2_+_47270316.23-P1P2	ACP2	P1P2	GGGCGGGCAAGCGGTCCGGC	9	0.648843		0	Supp5
ACP2_-_47269958.23-P1P2	ACP2	P1P2	GTATGTGGTGGGGACAACTG	10	0.645817		0	Supp5
ACP5_-_11688455.23-P1	ACP5	P1	GGAGGCTCTGAGAGGCTGGT	1	1.00081		0	Top5
ACP5_-_11688437.23-P1	ACP5	P1	GGACACAGGCCAGTCACCGG	2	0.987296		0	Top5
ACP5_-_11688414.23-P1	ACP5	P1	GTGCCCAGCACTCACCCAGG	3	0.909037		0	Top5
ACP5_+_11688472.23-P1	ACP5	P1	GGGAATAAAGGCTCAGGGAC	4	0.740444		0	Top5
ACP5_-_11688218.23-P1	ACP5	P1	GCCGCCTGCCCTGAGATAGA	5	0.731448		0	Top5
ACP5_+_11688395.23-P1	ACP5	P1	GCTCCCCCTGGGTGAGTGCT	6	0.664609		0	Supp5
ACP5_-_11688086.23-P1	ACP5	P1	GTGGCACCATCAGCCAGGGA	7	0.651789		0	Supp5
ACP5_+_11688204.23-P1	ACP5	P1	GGCAGTCTCCCTCTATCTCA	8	0.63769		0	Supp5
ACP5_+_11688407.23-P1	ACP5	P1	GACTGGCCTGTGTCTCCCCC	9	0.628007		0	Supp5
ACP5_+_11688484.23-P1	ACP5	P1	GCTTCCTCCTCAGGGAATAA	10	0.627324		0	Supp5
ACP5_-_11689771.23-P2	ACP5	P2	GGCCGATCCGCCCTGCTCGA	1	0.919363		0	Top5
ACP5_-_11689727.23-P2	ACP5	P2	GCAGGCGATCGCACTCCTGG	2	0.880418		0	Top5
ACP5_+_11689751.23-P2	ACP5	P2	GGCCCTCGAGCAGGGCGGAT	3	0.844212		0	Top5
ACP5_-_11689744.23-P2	ACP5	P2	GGGCGGCCCCAGCTTTAAGC	4	0.84158		0	Top5
ACP5_-_11689724.23-P2	ACP5	P2	GCCGCAGGCGATCGCACTCC	5	0.826336		0	Top5
ACP5_+_11689759.23-P2	ACP5	P2	GAGCCCTGAGCCCTCGAGCA	6	0.782966		0	Supp5
ACP5_+_11689783.23-P2	ACP5	P2	GtccccgccggggcTCACCT	7	0.752183		0	Supp5
ACP5_-_11689356.23-P2	ACP5	P2	GACGGGACCGCAGCCTGGGA	8	0.721997		0	Supp5
ACP5_-_11689778.23-P2	ACP5	P2	GCGCCCTGCTCGAGGGCTCA	9	0.706319		0	Supp5
ACP5_+_11689534.23-P2	ACP5	P2	GCACTTCGCAGGGTGACCCG	10	0.704639		0	Supp5
ACP6_-_147142356.23-P1P2	ACP6	P1P2	GAGACCCCGAGTGGGAACGG	1	1.10291		0	Top5
ACP6_-_147142348.23-P1P2	ACP6	P1P2	GCCTGAGGGAGACCCCGAGT	2	1.03669		0	Top5
ACP6_-_147142393.23-P1P2	ACP6	P1P2	GGCAGCAGCGAAGAGTCCCT	3	0.879497		0	Top5
ACP6_+_147142159.23-P1P2	ACP6	P1P2	GGGCCTACCACCATGATCAC	4	0.686612		0	Top5
ACP6_+_147142338.23-P1P2	ACP6	P1P2	GTCTCCCCCGTTCCCACTCG	5	0.685541		0	Top5
ACP6_-_147142122.23-P1P2	ACP6	P1P2	GGCAGTACGCCAGCGAGGTC	6	0.661309		0	Supp5
ACP6_+_147142188.23-P1P2	ACP6	P1P2	GCCTGCAGCCTCAACCCGGA	7	0.648417		0	Supp5
ACP6_+_147142292.23-P1P2	ACP6	P1P2	GGCGGTCCCTGCTTGCTGAA	8	0.646359		0	Supp5
ACP6_+_147142402.23-P1P2	ACP6	P1P2	GGAGCGACCAACCCCGACCC	9	0.622203		0	Supp5
ACP6_-_147142277.23-P1P2	ACP6	P1P2	GCCAAGTCCGCGGGAACCTG	10	0.59863		0	Supp5
ACPL2_-_140950647.23-P1P2	ACPL2	P1P2	Gggccccgcgagctccccgg	1	0.850015		0	Top5
ACPL2_+_140950963.23-P1P2	ACPL2	P1P2	GgcgCAAGTCCTAGGCTCAG	2	0.802711		0	Top5
ACPL2_+_140950667.23-P1P2	ACPL2	P1P2	GCTCCTCCCGGCGCGAGGGG	3	0.791732		0	Top5
ACPL2_+_140950942.23-P1P2	ACPL2	P1P2	GGCGAGCGCGGGGATAAAGG	4	0.780749		0	Top5
ACPL2_-_140950732.23-P1P2	ACPL2	P1P2	GGCGCGCAGCGACGGAGCTG	5	0.719716		0	Top5
ACPL2_+_140950939.23-P1P2	ACPL2	P1P2	GAGCGCGGGGATAAAGGAGG	6	0.710184		0	Supp5
ACPL2_-_140950686.23-P1P2	ACPL2	P1P2	GCGCCTCCCCTCGCGCCGGG	7	0.656532		0	Supp5
ACPL2_-_140950847.23-P1P2	ACPL2	P1P2	GGCGTCCAGGGTCCGAGGTT	8	0.643405		0	Supp5
ACPL2_-_140950835.23-P1P2	ACPL2	P1P2	GCTAGGCGGGTGGGCGTCCA	9	0.640316		0	Supp5
ACPL2_-_140950826.23-P1P2	ACPL2	P1P2	GGCAGAGGTTCTAGGCGGGT	10	0.636942		0	Supp5
ACPP_+_132036293.23-P1P2	ACPP	P1P2	GGGGTGCAGCTCTCATGTTG	1	0.794701		0	Top5
ACPP_+_132036344.23-P1P2	ACPP	P1P2	GAAGCAGAAACAAGAAGCCA	2	0.717178		0	Top5
ACPP_+_132036338.23-P1P2	ACPP	P1P2	GAAACAAGAAGCCAAGGCTA	3	0.713862		0	Top5
ACPP_+_132036268.23-P1P2	ACPP	P1P2	GGCTGTTTCTGGCAGGAGTT	4	0.650598		0	Top5
ACPP_+_132036504.23-P1P2	ACPP	P1P2	GGTCTCTGGGAAACAATCCA	5	0.608031		0	Top5
ACPP_+_132036233.23-P1P2	ACPP	P1P2	GACTTCAAAAGCCTGTAGAG	6	0.515639		0	Supp5
ACPP_+_132036380.23-P1P2	ACPP	P1P2	GCTCCTTGGCTAGTACACTT	7	0.497074		0	Supp5
ACPP_-_132036481.23-P1P2	ACPP	P1P2	GTTCCCAGCAAAGTCTGATA	8	0.478747		0	Supp5
ACPP_-_132036399.23-P1P2	ACPP	P1P2	GGACCGAAGTGTACTAGCCA	9	0.434481		0	Supp5
ACPP_-_132036492.23-P1P2	ACPP	P1P2	GGTCTGATAAGGCAAGCGTC	10	0.426354		0	Supp5
ACPT_+_51293697.23-ENST00000270593.1	ACPT	ENST00000270593.1	GcagcagGAGAGGTCCAGCA	1	1.04469		0	Top5
ACPT_+_51293762.23-ENST00000270593.1	ACPT	ENST00000270593.1	GACCAGAGCCACGAACACCA	2	0.82633		0	Top5
ACPT_-_51293910.23-ENST00000270593.1	ACPT	ENST00000270593.1	GCCCATGGACCCACACAAGG	3	0.815998		0	Top5
ACPT_+_51294074.23-ENST00000270593.1	ACPT	ENST00000270593.1	GACTCAGGAAGGCCTCGTAG	4	0.808614		0	Top5
ACPT_+_51293752.23-ENST00000270593.1	ACPT	ENST00000270593.1	GCGAACACCAGGGGTCCTTC	5	0.765019		0	Top5
ACPT_-_51293970.23-ENST00000270593.1	ACPT	ENST00000270593.1	GACCACGGTGAGAAGCGGGT	6	0.700226		0	Supp5
ACPT_+_51293806.23-ENST00000270593.1	ACPT	ENST00000270593.1	GCTAGCCCTGGGGGAGCTAA	7	0.695101		0	Supp5
ACPT_-_51294122.23-ENST00000270593.1	ACPT	ENST00000270593.1	GGTACCGGCGGGAGGAGGTA	8	0.689449		0	Supp5
ACPT_-_51293907.23-ENST00000270593.1	ACPT	ENST00000270593.1	GTACCCCATGGACCCACACA	9	0.669527		0	Supp5
ACPT_-_51293674.23-ENST00000270593.1	ACPT	ENST00000270593.1	GCGTCTGGGCTGGGTGGAAA	10	0.659164		0	Supp5
ACR_-_51176666.23-P1P2	ACR	P1P2	GCCAGGCAGTGCCAGGAGTA	1	0.883264		0	Top5
ACR_-_51176714.23-P1P2	ACR	P1P2	GCTGGTCTTGGCAGTGTCCG	2	0.74981		0	Top5
ACR_+_51177099.23-P1P2	ACR	P1P2	GAGTGAGAGAGCCTACTGGG	3	0.724701		0	Top5
ACR_+_51176655.23-P1P2	ACR	P1P2	GAGCATCTCAACCATACTCC	4	0.714244		0	Top5
ACR_-_51176829.23-P1P2	ACR	P1P2	GTCCAGGGCTAGGGAAAAGG	5	0.710835		0	Top5
ACR_+_51176910.23-P1P2	ACR	P1P2	GGTGCTGAGGGGTCCATCTC	6	0.69888		0	Supp5
ACR_+_51176958.23-P1P2	ACR	P1P2	GCAGTGGGGTCAGTCCCTGG	7	0.623608		0	Supp5
ACR_+_51176952.23-P1P2	ACR	P1P2	GGGTCAGTCCCTGGGGGAGT	8	0.582075		0	Supp5
ACR_+_51176709.23-P1P2	ACR	P1P2	GGCGTTATCTTTAGCAACCA	9	0.570656		0	Supp5
ACR_-_51176628.23-P1P2	ACR	P1P2	GGCAGCCACGGAGCTTTGTG	10	0.568201		0	Supp5
ACRBP_+_6756569.23-P1P2	ACRBP	P1P2	GCGGCTTGGCCCGTTAGAGG	1	0.896448		0	Top5
ACRBP_+_6756572.23-P1P2	ACRBP	P1P2	GCTGCGGCTTGGCCCGTTAG	2	0.856902		0	Top5
ACRBP_+_6756555.23-P1P2	ACRBP	P1P2	GAGAGGCGGCTTGTGTCCAC	3	0.819328		0	Top5
ACRBP_-_6756372.23-P1P2	ACRBP	P1P2	GGGGAGTATCCCAGGACCTA	4	0.719256		0	Top5
ACRBP_-_6756321.23-P1P2	ACRBP	P1P2	GGGGGGGAGTCTAGAGACAG	5	0.706692		0	Top5
ACRBP_+_6756549.23-P1P2	ACRBP	P1P2	GGGCTTGTGTCCACGGGACG	6	0.659805		0	Supp5
ACRBP_-_6756581.23-P1P2	ACRBP	P1P2	GGGACACAAGCCGCCTCTAA	7	0.640744		0	Supp5
ACRBP_+_6756545.23-P1P2	ACRBP	P1P2	GTGTGTCCACGGGACGCGGG	8	0.636104		0	Supp5
ACRBP_+_6756534.23-P1P2	ACRBP	P1P2	GGACGCGGGCGGATCTTCTC	9	0.63233		0	Supp5
ACRBP_-_6756399.23-P1P2	ACRBP	P1P2	GACCCAGCGCGACCACCATG	10	0.602239		0	Supp5
ACRC_-_70798376.23-P1P2	ACRC	P1P2	GAGAGGCTGCAACACCAGGT	1	0.716908		0	Top5
ACRC_-_70798359.23-P1P2	ACRC	P1P2	GCTGCTGCCGGCCACGCCAG	2	0.698852		0	Top5
ACRC_+_70798239.23-P1P2	ACRC	P1P2	GTATAGTGCCCGGACCTAGG	3	0.672652		0	Top5
ACRC_+_70798457.23-P1P2	ACRC	P1P2	GCAGAGTCCAAGGTATACAG	4	0.667123		0	Top5
ACRC_-_70798671.23-P1P2	ACRC	P1P2	Gcagctggtagtgccagtgg	5	0.663706		0	Top5
ACRC_+_70798483.23-P1P2	ACRC	P1P2	GTCCCACCTCAGGCCTACAC	6	0.663193		0	Supp5
ACRC_-_70798266.23-P1P2	ACRC	P1P2	GAGGTCCGGGCACTATAAAG	7	0.623362		0	Supp5
ACRC_-_70797923.23-P1P2	ACRC	P1P2	GGGTCTGGACAATTCAAGTA	8	0.621384		0	Supp5
ACRC_+_70798298.23-P1P2	ACRC	P1P2	GTGGAGTGTGTGCAAAGATC	9	0.620419		0	Supp5
ACRC_-_70798668.23-P1P2	ACRC	P1P2	Ggagcagctggtagtgccag	10	0.61318		0	Supp5
ACRV1_+_125550697.23-P1P2	ACRV1	P1P2	GGAAGCTGTGGCCCACACTG	1	1.00307		0	Top5
ACRV1_-_125550695.23-P1P2	ACRV1	P1P2	GTCTGGATTTAGGAAAAGAG	2	0.707527		0	Top5
ACRV1_+_125550420.23-P1P2	ACRV1	P1P2	GTACAGTCAGAGGGTCCCAC	3	0.587455		0	Top5
ACRV1_-_125550545.23-P1P2	ACRV1	P1P2	GGTTTGGGTGACTGAGAGAC	4	0.559818		0	Top5
ACRV1_-_125550488.23-P1P2	ACRV1	P1P2	GGTTCAGGAGCTCTCCGAGT	5	0.528798		0	Top5
ACRV1_-_125550529.23-P1P2	ACRV1	P1P2	GATTCTGACTCAGATTGGTT	6	0.52576		0	Supp5
ACRV1_+_125550480.23-P1P2	ACRV1	P1P2	GCAGCTAAACAAGTCCAACT	7	0.468605		0	Supp5
ACRV1_+_125550583.23-P1P2	ACRV1	P1P2	GCTTCAGGTAAATACAAAAG	8	0.403683		0	Supp5
ACRV1_+_125550666.23-P1P2	ACRV1	P1P2	GTTCCTAAATCCAGATGAAC	9	0.400971		0	Supp5
ACRV1_-_125550579.23-P1P2	ACRV1	P1P2	GAAGGCCTGAAATGTCTTAA	10	0.397601		0	Supp5
ACSBG1_+_78526846.23-P1P2	ACSBG1	P1P2	GTGTCTTCAGTGGAAGCCCG	1	0.986501		0	Top5
ACSBG1_-_78526810.23-P1P2	ACSBG1	P1P2	GCATGCTGGGGTCCCCGTGT	2	0.960728		0	Top5
ACSBG1_+_78526814.23-P1P2	ACSBG1	P1P2	GGCAATTCTGGAGCTGGATA	3	0.932869		0	Top5
ACSBG1_+_78526895.23-P1P2	ACSBG1	P1P2	GCACCCCCACTGCTCACTCA	4	0.706286		0	Top5
ACSBG1_+_78526472.23-P1P2	ACSBG1	P1P2	GATCCCAGGGGTATGAGCTG	5	0.67772		0	Top5
ACSBG1_-_78526914.23-P1P2	ACSBG1	P1P2	GAGCCTTGAGTGAGCAGTGG	6	0.674596		0	Supp5
ACSBG1_+_78526801.23-P1P2	ACSBG1	P1P2	GTGGATACGGCTGCCCACAC	7	0.67078		0	Supp5
ACSBG1_-_78526851.23-P1P2	ACSBG1	P1P2	GAATTGCGTGGCATCTGCCT	8	0.666316		0	Supp5
[truncated: 203,290+ more rows]
