# Supplementary material for: Compact and highly active next-generation libraries for CRISPR-mediated gene repression and activation
Source: eLife. 2016 Sep 23;5:e19760. doi: 10.7554/eLife.19760 (PMC5094855; doi:10.7554/eLife.19760)
Supplement: Supplementary file 4. — DOI: http://dx.doi.org/10.7554/eLife.19760.016 [file elife-19760-supp4.xlsx]

## Sheet: mCRISPRi-v2
sgID	gene	transcript	protospacer sequence	selection rank	predicted score	empirical score	off-target stringency	Sublibrary	Sublibrary half
[gene_strandtargeted_PAMcoordinate.sgRNAlength-transcript]	[gene targeted by the sgRNA, or "negative_control"]	[TSS targeted by the sgRNA; see Table S2]	[protospacer sequence; 5'G is included whether or not it is present in the genome]	[for each gene/transcript pair, the order in which the sgRNA was selected for inclusion in the library. 1=highest confidence]	[predicted score by CRISPRi-v2.1 algorithm]	[empirical activity score; none for mouse]	[stringency level at which sgRNA passed threshold (see Methods); 0 is most stringent]	m1-Kinases/Phosphatases/Drug Targets	[Top5 sgRNAs per TSS or Supp5 sgRNAs to create 10sgRNA/gene libraries]
								m2-Cancer/Apoptosis
								m3-Stress/Proteostasis
								m4-Mitochondria/Trafficking/Motility
								m5-Gene Expression
								m6-Membrane Proteins
								m7-Unassigned
0610007P14Rik_+_85824465.23-P1P2	0610007P14Rik	P1P2	GTAGTACTGGATCGTCAGGT	1	0.898157		0	m3	Top5
0610007P14Rik_+_85824469.23-P1P2	0610007P14Rik	P1P2	GGCAGTAGTACTGGATCGTC	2	0.862836		0	m3	Top5
0610007P14Rik_+_85824478.23-P1P2	0610007P14Rik	P1P2	GGATACTGCTGCAGTAGTAC	3	0.760573		0	m3	Top5
0610007P14Rik_+_85824456.23-P1P2	0610007P14Rik	P1P2	GATCGTCAGGTAGGAGAATT	4	0.747215		0	m3	Top5
0610007P14Rik_+_85824523.23-P1P2	0610007P14Rik	P1P2	GTGGGACCGGAGCTGGCCTA	5	0.740656		0	m3	Top5
0610007P14Rik_+_85824541.23-P1P2	0610007P14Rik	P1P2	GAAGTGGCCCAGGTGGACTT	6	0.680728		0	m3	Supp5
0610007P14Rik_+_85824536.23-P1P2	0610007P14Rik	P1P2	GGCCCAGGTGGACTTGGGAC	7	0.650596		0	m3	Supp5
0610007P14Rik_-_85824556.23-P1P2	0610007P14Rik	P1P2	GTCCGGTCCCAAGTCCACCT	8	0.649219		0	m3	Supp5
0610007P14Rik_+_85824451.23-P1P2	0610007P14Rik	P1P2	GCAGGTAGGAGAATTTGGAG	9	0.645867		0	m3	Supp5
0610007P14Rik_+_85824120.23-P1P2	0610007P14Rik	P1P2	Gtgagtggtgtagctaggat	10	0.624531		0	m3	Supp5
0610009B22Rik_-_51688574.23-P1P2	0610009B22Rik	P1P2	GCGACTTCCCTCTAGTTCAG	1	0.884359		0	m7	Top5
0610009B22Rik_-_51688592.23-P1P2	0610009B22Rik	P1P2	GGGGGCAGACAAGCTCAAAG	2	0.790284		0	m7	Top5
0610009B22Rik_+_51688650.23-P1P2	0610009B22Rik	P1P2	GGCAGTCTCGGCTAGTCGGT	3	0.779935		0	m7	Top5
0610009B22Rik_+_51688634.23-P1P2	0610009B22Rik	P1P2	GGGTGGGCGGAGCTACCCCG	4	0.759527		0	m7	Top5
0610009B22Rik_+_51688629.23-P1P2	0610009B22Rik	P1P2	GGCGGAGCTACCCCGCGGGG	5	0.745213		0	m7	Top5
0610009B22Rik_+_51688546.23-P1P2	0610009B22Rik	P1P2	GACTAGAGGGAAGTCGGCTT	6	0.74136		0	m7	Supp5
0610009B22Rik_+_51688609.23-P1P2	0610009B22Rik	P1P2	GGGACGTTGAGTGTGTGTGA	7	0.717287		0	m7	Supp5
0610009B22Rik_-_51688312.23-P1P2	0610009B22Rik	P1P2	Gacctccaggtgctaggcaa	8	0.698157		0	m7	Supp5
0610009B22Rik_+_51688413.23-P1P2	0610009B22Rik	P1P2	GAAGTCGGGAGCTAGAGACT	9	0.668636		0	m7	Supp5
0610009B22Rik_+_51688541.23-P1P2	0610009B22Rik	P1P2	GAGGGAAGTCGGCTTAGGTG	10	0.663586		0	m7	Supp5
0610009D07Rik_+_4817633.23-P1P2	0610009D07Rik	P1P2	GAAAGTCCGCGTCTCAAATT	1	0.685711		0	m5	Top5
0610009D07Rik_-_4817813.23-P1P2	0610009D07Rik	P1P2	GGCGATGCAAGCGGCTAAGA	2	0.627159		0	m5	Top5
0610009D07Rik_+_4818002.23-P1P2	0610009D07Rik	P1P2	GGCCAGGGGGCTCTCAATAG	3	0.626423		0	m5	Top5
0610009D07Rik_-_4817605.23-P1P2	0610009D07Rik	P1P2	GCGTTCTCTGTAGTGTGACT	4	0.625134		0	m5	Top5
0610009D07Rik_+_4817770.23-P1P2	0610009D07Rik	P1P2	GCATCTTGGCGGGCTGATGT	5	0.583292		0	m5	Top5
0610009D07Rik_-_4817973.23-P1P2	0610009D07Rik	P1P2	GGTCCTGGGCTCGTCCTCAG	6	0.582488		0	m5	Supp5
0610009D07Rik_+_4817903.23-P1P2	0610009D07Rik	P1P2	GAAGCTTCCCCAACTATGGG	7	0.554966		0	m5	Supp5
0610009D07Rik_-_4817620.23-P1P2	0610009D07Rik	P1P2	GGACTTGGAGCATCTTTTCT	8	0.551166		0	m5	Supp5
0610009D07Rik_+_4817750.23-P1P2	0610009D07Rik	P1P2	GGGTTACCGTAAGATCCCTC	9	0.529047		0	m5	Supp5
0610009D07Rik_-_4817918.23-P1P2	0610009D07Rik	P1P2	GGTCCCTCCGCCCATAGTTG	10	0.517689		0	m5	Supp5
0610009O20Rik_+_38250313.23-P1P2	0610009O20Rik	P1P2	GGGATCGAGGCCCAAAGGAC	1	0.999217		0	m3	Top5
0610009O20Rik_+_38250318.23-P1P2	0610009O20Rik	P1P2	GCCGAGGGATCGAGGCCCAA	2	0.991211		0	m3	Top5
0610009O20Rik_+_38250276.23-P1P2	0610009O20Rik	P1P2	GGCCGCTGCGCTGTCCCCAG	3	0.919916		0	m3	Top5
0610009O20Rik_-_38250305.23-P1P2	0610009O20Rik	P1P2	GGACAGCGCAGCGGCCACTC	4	0.877981		0	m3	Top5
0610009O20Rik_-_38250354.23-P1P2	0610009O20Rik	P1P2	GCCCTCGGCTGCAGGCTCTA	5	0.837435		0	m3	Top5
0610009O20Rik_+_38250308.23-P1P2	0610009O20Rik	P1P2	GGAGGCCCAAAGGACGGGAC	6	0.831311		0	m3	Supp5
0610009O20Rik_-_38250296.23-P1P2	0610009O20Rik	P1P2	GGCCGCTGGGGACAGCGCAG	7	0.819761		0	m3	Supp5
0610009O20Rik_+_38250326.23-P1P2	0610009O20Rik	P1P2	GGCCTGCAGCCGAGGGATCG	8	0.813067		0	m3	Supp5
0610009O20Rik_-_38250496.23-P1P2	0610009O20Rik	P1P2	GCGCCATAGCGCCAGTGGGT	9	0.768159		0	m3	Supp5
0610009O20Rik_-_38250525.23-P1P2	0610009O20Rik	P1P2	GCTGGGAAGGGCGGGACAGA	10	0.70626		0	m3	Supp5
0610010F05Rik_-_23633600.23-P1P2	0610010F05Rik	P1P2	GCGGCGCACACGCCAGGCTG	1	0.853432		0	m7	Top5
0610010F05Rik_-_23633571.23-P1P2	0610010F05Rik	P1P2	GCCCGCGCTCGCGCCCAGAA	2	0.814778		0	m7	Top5
0610010F05Rik_-_23633594.23-P1P2	0610010F05Rik	P1P2	GGCGACCCGGCGCACACGCC	3	0.724505		0	m7	Top5
0610010F05Rik_+_23633619.23-P1P2	0610010F05Rik	P1P2	GTAGCGGGCGCAGGCGGGTG	4	0.708079		0	m7	Top5
0610010F05Rik_-_23633581.23-P1P2	0610010F05Rik	P1P2	GCGCCCAGAACGGCGCGACC	5	0.703863		0	m7	Top5
0610010F05Rik_-_23633309.23-P1P2	0610010F05Rik	P1P2	GGCTCCGTCGCCAAGAGCGT	6	0.681628		0	m7	Supp5
0610010F05Rik_+_23633441.23-P1P2	0610010F05Rik	P1P2	GCCACTCGGAAGCTGGAGTG	7	0.673178		0	m7	Supp5
0610010F05Rik_-_23633618.23-P1P2	0610010F05Rik	P1P2	GGAGGCGGCCTCACGAGCCG	8	0.664188		0	m7	Supp5
0610010F05Rik_+_23633410.23-P1P2	0610010F05Rik	P1P2	GGGAGCGCCGCTGCCCATCc	9	0.663808		0	m7	Supp5
0610010F05Rik_+_23633649.23-P1P2	0610010F05Rik	P1P2	GGCCCCTCGGCGCTCTTGCT	10	0.623929		0	m7	Supp5
0610010K14Rik_-_70239749.23-P1	0610010K14Rik	P1	GGCCATGGAGGGCGGAGGTA	1	0.919545		0	m5	Top5
0610010K14Rik_-_70239787.23-P1	0610010K14Rik	P1	GTGAGCGGAGCACAGAAGCC	2	0.878792		0	m5	Top5
0610010K14Rik_-_70239816.23-P1	0610010K14Rik	P1	GACCCTGGAAATGCTAGGAC	3	0.831197		0	m5	Top5
0610010K14Rik_-_70239753.23-P1	0610010K14Rik	P1	GTGGAGGGCGGAGGTAGGGA	4	0.815675		0	m5	Top5
0610010K14Rik_+_70239796.23-P1	0610010K14Rik	P1	GTCCTGTCCTAGCATTTCCA	5	0.814157		0	m5	Top5
0610010K14Rik_-_70239738.23-P1	0610010K14Rik	P1	GACAGGAGCGACGCCATGGA	6	0.809821		0	m5	Supp5
0610010K14Rik_-_70239761.23-P1	0610010K14Rik	P1	GGGAGGTAGGGAGGGATCGC	7	0.790894		0	m5	Supp5
0610010K14Rik_-_70239734.23-P1	0610010K14Rik	P1	GCAGCACAGGAGCGACGCCA	8	0.735942		0	m5	Supp5
0610010K14Rik_-_70239741.23-P1	0610010K14Rik	P1	GGGAGCGACGCCATGGAGGG	9	0.727166		0	m5	Supp5
0610010K14Rik_+_70239783.23-P1	0610010K14Rik	P1	GTTTCCAGGGTTCCCTCTCC	10	0.720298		0	m5	Supp5
0610010K14Rik_-_70237825.23-P2	0610010K14Rik	P2	GGGCCCCGCGCACCTCCTCA	1	0.999217		0	m5	Top5
0610010K14Rik_-_70237869.23-P2	0610010K14Rik	P2	GCCACGCGAGCTGGAAACCA	2	0.882334		0	m5	Top5
0610010K14Rik_-_70237787.23-P2	0610010K14Rik	P2	GCGCGAGGGAGGTCGAACCT	3	0.812122		0	m5	Top5
0610010K14Rik_+_70237864.23-P2	0610010K14Rik	P2	GCCGGCTGCCGGGCTCTCCG	4	0.802423		0	m5	Top5
0610010K14Rik_-_70237790.23-P2	0610010K14Rik	P2	GGAGGGAGGTCGAACCTTGG	5	0.793619		0	m5	Top5
0610010K14Rik_+_70237818.23-P2	0610010K14Rik	P2	GGCGGCGGAGCGTCTCCGTG	6	0.786416		0	m5	Supp5
0610010K14Rik_+_70237815.23-P2	0610010K14Rik	P2	GGCGGAGCGTCTCCGTGAGG	7	0.774802		0	m5	Supp5
0610010K14Rik_-_70237773.23-P2	0610010K14Rik	P2	GCAGGGAGCGCAGTCCGCGA	8	0.732741		0	m5	Supp5
0610010K14Rik_-_70237631.23-P2	0610010K14Rik	P2	GGAAGATCTCTCCAACCTGG	9	0.70365		0	m5	Supp5
0610010K14Rik_-_70237651.23-P2	0610010K14Rik	P2	GGGCGGAGCAGCATTACGGG	10	0.703419		0	m5	Supp5
0610011F06Rik_+_25875565.23-P1P2	0610011F06Rik	P1P2	GGGCGGAGTACGGACAGGAT	1	0.990519		0	m7	Top5
0610011F06Rik_+_25875585.23-P1P2	0610011F06Rik	P1P2	GCTGGGCAGGATCCACATAC	2	0.959803		0	m7	Top5
0610011F06Rik_+_25875570.23-P1P2	0610011F06Rik	P1P2	GATACTGGCGGAGTACGGAC	3	0.892238		0	m7	Top5
0610011F06Rik_+_25875582.23-P1P2	0610011F06Rik	P1P2	GGGCAGGATCCACATACTGG	4	0.822724		0	m7	Top5
0610011F06Rik_-_25875731.23-P1P2	0610011F06Rik	P1P2	GAACGCTGCCTGGACAGGTG	5	0.734486		0	m7	Top5
0610011F06Rik_-_25875538.23-P1P2	0610011F06Rik	P1P2	GCGCACCGCTGCGATGATGA	6	0.727799		0	m7	Supp5
0610011F06Rik_+_25875575.23-P1P2	0610011F06Rik	P1P2	GTCCACATACTGGCGGAGTA	7	0.694281		0	m7	Supp5
0610011F06Rik_+_25875747.23-P1P2	0610011F06Rik	P1P2	GCAGCCCCAAGCGGCCGCAA	8	0.683966		0	m7	Supp5
0610011F06Rik_+_25875521.23-P1P2	0610011F06Rik	P1P2	GGCAGCCATCATCATCGCAG	9	0.676164		0	m7	Supp5
0610011F06Rik_-_25875690.23-P1P2	0610011F06Rik	P1P2	GGGCCTTCCCGAATGCCGAG	10	0.656321		0	m7	Supp5
0610012H03Rik_-_105224369.23-P1P2	0610012H03Rik	P1P2	GGGGAGTCGCAAGCAACACG	1	0.802143		0	m7	Top5
0610012H03Rik_+_105224395.23-P1P2	0610012H03Rik	P1P2	GGCAGTGACTCTGCAGAGCC	2	0.759417		0	m7	Top5
0610012H03Rik_-_105224343.23-P1P2	0610012H03Rik	P1P2	GGGGTCCGGCCCCTGTCCCC	3	0.721038		0	m7	Top5
0610012H03Rik_+_105224315.23-P1P2	0610012H03Rik	P1P2	GACAGGGGCCGGACCCAGTG	4	0.71907		0	m7	Top5
0610012H03Rik_+_105224310.23-P1P2	0610012H03Rik	P1P2	GGGCCGGACCCAGTGAGGTC	5	0.715096		0	m7	Top5
0610012H03Rik_+_105224614.23-P1P2	0610012H03Rik	P1P2	GGGTGAGCTTCTGGACACAA	6	0.714091		0	m7	Supp5
0610012H03Rik_+_105224553.23-P1P2	0610012H03Rik	P1P2	GGCCACAGCGCTTGCCAGAG	7	0.705224		0	m7	Supp5
0610012H03Rik_-_105224350.23-P1P2	0610012H03Rik	P1P2	GGCCCCTGTCCCCGGGAGTC	8	0.69014		0	m7	Supp5
0610012H03Rik_+_105224337.23-P1P2	0610012H03Rik	P1P2	GTTGCGACTCCCGACTCCCG	9	0.671372		0	m7	Supp5
0610012H03Rik_-_105224399.23-P1P2	0610012H03Rik	P1P2	GCGGTAAGCGTTGCAGCTCC	10	0.662271		0	m7	Supp5
0610030E20Rik_-_72347367.23-P1P2	0610030E20Rik	P1P2	GGCCGAAGGCCCTAATTCCG	1	0.984724		0	m7	Top5
0610030E20Rik_-_72347388.23-P1P2	0610030E20Rik	P1P2	GGCAGTTGTGGCGGTTACGG	2	0.846481		0	m7	Top5
0610030E20Rik_-_72347379.23-P1P2	0610030E20Rik	P1P2	GAATTCCGCGGCAGTTGTGG	3	0.844382		0	m7	Top5
0610030E20Rik_-_72347385.23-P1P2	0610030E20Rik	P1P2	GGCGGCAGTTGTGGCGGTTA	4	0.768954		0	m7	Top5
0610030E20Rik_-_72347323.23-P1P2	0610030E20Rik	P1P2	GCGGAGCCGGAAGCCGAGGT	5	0.751394		0	m7	Top5
0610030E20Rik_-_72347339.23-P1P2	0610030E20Rik	P1P2	GGGTCGGCGGCCGGAAGTCA	6	0.749995		0	m7	Supp5
0610030E20Rik_-_72347430.23-P1P2	0610030E20Rik	P1P2	GTGGAGGCGGCCCAGGATCA	7	0.729425		0	m7	Supp5
0610030E20Rik_-_72347414.23-P1P2	0610030E20Rik	P1P2	GGTACCCAGCATACGAATGG	8	0.72171		0	m7	Supp5
0610030E20Rik_+_72347418.23-P1P2	0610030E20Rik	P1P2	GAACCCCGGCCCGTGATCCT	9	0.721102		0	m7	Supp5
0610030E20Rik_-_72347417.23-P1P2	0610030E20Rik	P1P2	GCCCAGCATACGAATGGAGG	10	0.683859		0	m7	Supp5
0610031J06Rik_+_88325116.23-P1P2	0610031J06Rik	P1P2	GCCATGGGGTAGGGGCACAG	1	0.928567		0	m3	Top5
0610031J06Rik_+_88325099.23-P1P2	0610031J06Rik	P1P2	GAGGGGACCCAGCCCCAGTG	2	0.899824		0	m3	Top5
0610031J06Rik_+_88325124.23-P1P2	0610031J06Rik	P1P2	GAAAAGGAGCCATGGGGTAG	3	0.762416		0	m3	Top5
0610031J06Rik_-_88325283.23-P1P2	0610031J06Rik	P1P2	GGGAATCTGGGACAACAGAG	4	0.762049		0	m3	Top5
0610031J06Rik_+_88325131.23-P1P2	0610031J06Rik	P1P2	GTAGACTCAAAAGGAGCCAT	5	0.730623		0	m3	Top5
0610031J06Rik_-_88325286.23-P1P2	0610031J06Rik	P1P2	GATCTGGGACAACAGAGGGG	6	0.724977		0	m3	Supp5
0610031J06Rik_-_88325076.23-P1P2	0610031J06Rik	P1P2	GCGCTGAGTTTAACTAGCTG	7	0.690001		0	m3	Supp5
0610031J06Rik_-_88325207.23-P1P2	0610031J06Rik	P1P2	GGAAGAGACTCGCCAGGTAA	8	0.685926		0	m3	Supp5
0610031J06Rik_-_88325048.23-P1P2	0610031J06Rik	P1P2	GAAGGAGTCATGTGACTCTG	9	0.667137		0	m3	Supp5
0610031J06Rik_-_88325330.23-P1P2	0610031J06Rik	P1P2	GCAACCCAGAGAGCTCAGTG	10	0.623819		0	m3	Supp5
0610037L13Rik_-_107889906.23-P1P2	0610037L13Rik	P1P2	GCAGCTATGGGGGTAAGGAG	1	0.931514		0	m7	Top5
0610037L13Rik_-_107889896.23-P1P2	0610037L13Rik	P1P2	GCGTGGACCGGCAGCTATGG	2	0.901081		0	m7	Top5
0610037L13Rik_-_107890078.23-P1P2	0610037L13Rik	P1P2	GGGCGTGGCACGCAGCTGAG	3	0.854798		0	m7	Top5
0610037L13Rik_-_107889884.23-P1P2	0610037L13Rik	P1P2	GGCAGCGACTTAACGTGGAC	4	0.806405		0	m7	Top5
0610037L13Rik_-_107890249.23-P1P2	0610037L13Rik	P1P2	GGGAAGGGAGGAGCATCCGG	5	0.766535		0	m7	Top5
0610037L13Rik_-_107889879.23-P1P2	0610037L13Rik	P1P2	GCTGTCGCAGCGACTTAACG	6	0.73678		0	m7	Supp5
0610037L13Rik_-_107889893.23-P1P2	0610037L13Rik	P1P2	GTAACGTGGACCGGCAGCTA	7	0.728859		0	m7	Supp5
0610037L13Rik_-_107890257.23-P1P2	0610037L13Rik	P1P2	GGGAGCATCCGGAGGCAGTG	8	0.677176		0	m7	Supp5
0610037L13Rik_-_107890229.23-P1P2	0610037L13Rik	P1P2	GCGGAAGGCGGGTTCCTCTA	9	0.643855		0	m7	Supp5
0610037L13Rik_-_107890267.23-P1P2	0610037L13Rik	P1P2	GGAGGCAGTGGGGCATCTTA	10	0.623973		0	m7	Supp5
0610040J01Rik_-_63812714.23-P1P2	0610040J01Rik	P1P2	GGACGCGAGGAGGAACTATG	1	0.857257		0	m7	Top5
0610040J01Rik_-_63812561.23-P1P2	0610040J01Rik	P1P2	GCCGAGGCCCACGAAGCCAT	2	0.845326		0	m7	Top5
0610040J01Rik_+_63812564.23-P1P2	0610040J01Rik	P1P2	GGGCGGCGGCTCCAGAGTCG	3	0.845012		0	m7	Top5
0610040J01Rik_+_63812513.23-P1P2	0610040J01Rik	P1P2	GCGCGCTGGGACACGCGAGT	4	0.833796		0	m7	Top5
0610040J01Rik_-_63812503.23-P1P2	0610040J01Rik	P1P2	GCTGCAGCGCGACAGGCTCC	5	0.774431		0	m7	Top5
0610040J01Rik_-_63812604.23-P1P2	0610040J01Rik	P1P2	GGCCCCGCCGCAGGTAAGTA	6	0.724786		0	m7	Supp5
0610040J01Rik_+_63812546.23-P1P2	0610040J01Rik	P1P2	GGCGGCGCCCATGGCTTCGT	7	0.71601		0	m7	Supp5
0610040J01Rik_-_63812768.23-P1P2	0610040J01Rik	P1P2	GAAGTCACGGAATTCAACCT	8	0.697606		0	m7	Supp5
0610040J01Rik_+_63812555.23-P1P2	0610040J01Rik	P1P2	GTCCAGAGTCGCGGCGCCCA	9	0.680943		0	m7	Supp5
0610040J01Rik_+_63812589.23-P1P2	0610040J01Rik	P1P2	GCCCGGACCGTACTTACCTG	10	0.67965		0	m7	Supp5
1100001G20Rik_+_83747067.23-P1P2	1100001G20Rik	P1P2	GCTCCTGTACCTCTAGGCTG	1	0.819575		0	m7	Top5
1100001G20Rik_-_83747036.23-P1P2	1100001G20Rik	P1P2	GTCAGCAGCAGCATGAAGCT	2	0.803028		0	m7	Top5
1100001G20Rik_-_83747086.23-P1P2	1100001G20Rik	P1P2	GACCCTCAGCCTAGAGGTAC	3	0.750969		0	m7	Top5
1100001G20Rik_+_83747240.23-P1P2	1100001G20Rik	P1P2	GTCAGAGGTGACCATCAAGG	4	0.721169		0	m7	Top5
1100001G20Rik_+_83747243.23-P1P2	1100001G20Rik	P1P2	GAATTCAGAGGTGACCATCA	5	0.668133		0	m7	Top5
1100001G20Rik_+_83747362.23-P1P2	1100001G20Rik	P1P2	GAGTAGAGAAGGAGACGTCT	6	0.659505		0	m7	Supp5
1100001G20Rik_-_83747004.23-P1P2	1100001G20Rik	P1P2	GTCTTGGCCCTGCTGCGTAT	7	0.649049		0	m7	Supp5
1100001G20Rik_-_83747095.23-P1P2	1100001G20Rik	P1P2	GCTAGAGGTACAGGAGCTGC	8	0.634322		0	m7	Supp5
1100001G20Rik_-_83747142.23-P1P2	1100001G20Rik	P1P2	GAGGTACGTCTGGGCAAACA	9	0.545836		0	m7	Supp5
1100001G20Rik_+_83747306.23-P1P2	1100001G20Rik	P1P2	GGGTCCAGTCAGGTGACCCA	10	0.544935		0	m7	Supp5
1110001A16Rik_+_78916550.23-P1P2	1110001A16Rik	P1P2	GGCCACACATTGGGGAACAG	1	0.900143		0	m7	Top5
1110001A16Rik_+_78916519.23-P1P2	1110001A16Rik	P1P2	GACTGCCCGGTCCTTACCTG	2	0.881988		0	m7	Top5
1110001A16Rik_+_78916753.23-P1P2	1110001A16Rik	P1P2	GTGTAGGCCCGAGGGAGGAA	3	0.879676		0	m7	Top5
1110001A16Rik_-_78916518.23-P1P2	1110001A16Rik	P1P2	GTTGCGCAGTCGGGTTGCGG	4	0.783596		0	m7	Top5
1110001A16Rik_+_78916560.23-P1P2	1110001A16Rik	P1P2	GGACCCCACGCGCCACACAT	5	0.733742		0	m7	Top5
1110001A16Rik_-_78916515.23-P1P2	1110001A16Rik	P1P2	GCGCTTGCGCAGTCGGGTTG	6	0.72593		0	m7	Supp5
1110001A16Rik_+_78916758.23-P1P2	1110001A16Rik	P1P2	GTCCAGTGTAGGCCCGAGGG	7	0.692351		0	m7	Supp5
1110001A16Rik_+_78916735.23-P1P2	1110001A16Rik	P1P2	GAAGGCGGCGCTGCGACCGG	8	0.671324		0	m7	Supp5
1110001A16Rik_+_78916687.23-P1P2	1110001A16Rik	P1P2	GGAGCACCCAGCCTTACCCG	9	0.663015		0	m7	Supp5
1110001A16Rik_+_78916761.23-P1P2	1110001A16Rik	P1P2	GTGCTCCAGTGTAGGCCCGA	10	0.647499		0	m7	Supp5
1110001J03Rik_-_38534847.23-P1	1110001J03Rik	P1	GACCTCGCCCGAGGCAGTGA	1	0.844411		0	m3	Top5
1110001J03Rik_-_38534907.23-P1	1110001J03Rik	P1	GGTCCCCGGCGCGCACTCTG	2	0.819865		0	m3	Top5
1110001J03Rik_-_38534878.23-P1	1110001J03Rik	P1	GTCCAAGGACAGAAAAATGG	3	0.814501		0	m3	Top5
1110001J03Rik_+_38534910.23-P1	1110001J03Rik	P1	GGTAGCGCAGCTCCCTCAGA	4	0.790904		0	m3	Top5
1110001J03Rik_+_38535112.23-P1	1110001J03Rik	P1	GGACCCGCAGGTGGAGGACA	5	0.786784		0	m3	Top5
1110001J03Rik_-_38535085.23-P1	1110001J03Rik	P1	GCGGTCTGCGCAGGTGATAG	6	0.701026		0	m3	Supp5
1110001J03Rik_+_38534972.23-P1	1110001J03Rik	P1	GGCCTTAACGAGGTACCGGT	7	0.690387		0	m3	Supp5
1110001J03Rik_+_38534888.23-P1	1110001J03Rik	P1	GCCCCGCAGAGTGCGCGCCG	8	0.679059		0	m3	Supp5
1110001J03Rik_-_38534941.23-P1	1110001J03Rik	P1	GGAGCTGCGCTACCTGAACG	9	0.678024		0	m3	Supp5
1110001J03Rik_+_38535118.23-P1	1110001J03Rik	P1	GTGGTGAGACCCGCAGGTGG	10	0.671358		0	m3	Supp5
1110001J03Rik_-_38533621.23-P2	1110001J03Rik	P2	GAGGACCAGAGGGAGGCTCG	1	0.908033		0	m3	Top5
1110001J03Rik_+_38533637.23-P2	1110001J03Rik	P2	GGGAGACGTCAGAGCCAAAC	2	0.898076		0	m3	Top5
1110001J03Rik_-_38533610.23-P2	1110001J03Rik	P2	GTGACAAAGAATAGGACCAG	3	0.895192		0	m3	Top5
1110001J03Rik_+_38533604.23-P2	1110001J03Rik	P2	GAGTTCCTCGAGCCTCCCTC	4	0.889615		0	m3	Top5
1110001J03Rik_-_38533566.23-P2	1110001J03Rik	P2	GAAAGTAGCCCAATCGGAAG	5	0.74745		0	m3	Top5
1110001J03Rik_-_38533602.23-P2	1110001J03Rik	P2	GTTACAATCTGACAAAGAAT	6	0.71182		0	m3	Supp5
1110001J03Rik_+_38533631.23-P2	1110001J03Rik	P2	GGTCAGAGCCAAACGGGCTG	7	0.656543		0	m3	Supp5
1110001J03Rik_-_38533781.23-P2	1110001J03Rik	P2	GGGGTGAAGCGGTTGACTCT	8	0.632094		0	m3	Supp5
1110001J03Rik_+_38533552.23-P2	1110001J03Rik	P2	GAGCCAAGCCCCTTCCGATT	9	0.597607		0	m3	Supp5
1110001J03Rik_-_38533560.23-P2	1110001J03Rik	P2	GACCCTGAAAGTAGCCCAAT	10	0.585247		0	m3	Supp5
1110004E09Rik_+_90934805.23-P1P2	1110004E09Rik	P1P2	GCGGAGCAGCGGTTAATCTC	1	0.884515		0	m7	Top5
1110004E09Rik_-_90934774.23-P1P2	1110004E09Rik	P1P2	GCTGCGGGGCAGGGACCACG	2	0.823433		0	m7	Top5
1110004E09Rik_-_90934785.23-P1P2	1110004E09Rik	P1P2	GGGACCACGAGGCCCGAGCC	3	0.792998		0	m7	Top5
1110004E09Rik_-_90934840.23-P1P2	1110004E09Rik	P1P2	GCTGCTCCGAGGAGGAACCG	4	0.741993		0	m7	Top5
1110004E09Rik_+_90934781.23-P1P2	1110004E09Rik	P1P2	GGGTGTGGGTCCGGCCGACC	5	0.720305		0	m7	Top5
1110004E09Rik_-_90934758.23-P1P2	1110004E09Rik	P1P2	GCGCCGAGGTGGCAAGGCTG	6	0.712072		0	m7	Supp5
1110004E09Rik_+_90934795.23-P1P2	1110004E09Rik	P1P2	GGTTAATCTCAGGCTGGTGT	7	0.708857		0	m7	Supp5
1110004E09Rik_-_90934832.23-P1P2	1110004E09Rik	P1P2	GATTAACCGCTGCTCCGAGG	8	0.69536		0	m7	Supp5
1110004E09Rik_+_90934801.23-P1P2	1110004E09Rik	P1P2	GGCAGCGGTTAATCTCAGGC	9	0.693494		0	m7	Supp5
1110004E09Rik_+_90934609.23-P1P2	1110004E09Rik	P1P2	GGGTGGCCCGCGTCTACAAC	10	0.682634		0	m7	Supp5
1110004F10Rik_-_116093329.23-P1P2	1110004F10Rik	P1P2	GGCAGCAGTGACGACTGTAG	1	0.748553		0	m7	Top5
1110004F10Rik_-_116093562.23-P1P2	1110004F10Rik	P1P2	GGAGGGTTGAGGCCTAGTGA	2	0.700398		0	m7	Top5
1110004F10Rik_-_116093568.23-P1P2	1110004F10Rik	P1P2	GTGAGGCCTAGTGAAGGCTG	3	0.695694		0	m7	Top5
1110004F10Rik_-_116093706.23-P1P2	1110004F10Rik	P1P2	GGAGACCTGCGTAGGAACGG	4	0.68474		0	m7	Top5
1110004F10Rik_-_116093615.23-P1P2	1110004F10Rik	P1P2	GAGAAGCGCCCGAAGGAAGG	5	0.653651		0	m7	Top5
1110004F10Rik_-_116093582.23-P1P2	1110004F10Rik	P1P2	GGGCTGGGGTAGGCCGGGAA	6	0.64057		0	m7	Supp5
1110004F10Rik_+_116093552.23-P1P2	1110004F10Rik	P1P2	GGCCTACCCCAGCCTTCACT	7	0.62151		0	m7	Supp5
1110004F10Rik_-_116093340.23-P1P2	1110004F10Rik	P1P2	GGACTGTAGCGGTGAAGGGC	8	0.60757		0	m7	Supp5
1110004F10Rik_-_116093336.23-P1P2	1110004F10Rik	P1P2	GTGACGACTGTAGCGGTGAA	9	0.605849		0	m7	Supp5
1110004F10Rik_+_116093602.23-P1P2	1110004F10Rik	P1P2	GTCGTTGCGCCCCCTTCCTT	10	0.527482		0	m7	Supp5
1110007C09Rik_+_49215959.23-P1P2	1110007C09Rik	P1P2	GACAGCCGAGGACGACGGGG	1	0.829808		0	m6	Top5
1110007C09Rik_-_49215944.23-P1P2	1110007C09Rik	P1P2	GGACCCGCGCCCACCTGTCA	2	0.791861		0	m6	Top5
1110007C09Rik_-_49215956.23-P1P2	1110007C09Rik	P1P2	GCCTGTCATGGCGGAGGACA	3	0.783911		0	m6	Top5
1110007C09Rik_+_49216046.23-P1P2	1110007C09Rik	P1P2	GTCGCTGGGCGGGACCTATA	4	0.752236		0	m6	Top5
1110007C09Rik_-_49215947.23-P1P2	1110007C09Rik	P1P2	GCCGCGCCCACCTGTCATGG	5	0.73392		0	m6	Top5
1110007C09Rik_+_49216012.23-P1P2	1110007C09Rik	P1P2	GTTAGGGCCAGGCCTGCGGG	6	0.709063		0	m6	Supp5
1110007C09Rik_+_49215963.23-P1P2	1110007C09Rik	P1P2	GGCGGACAGCCGAGGACGAC	7	0.702935		0	m6	Supp5
1110007C09Rik_+_49215784.23-P1P2	1110007C09Rik	P1P2	GGGTCTCGGGTGCTGAGTGG	8	0.67142		0	m6	Supp5
1110007C09Rik_-_49215999.23-P1P2	1110007C09Rik	P1P2	GTGTCCGCCGCCCGGCGCGA	9	0.664389		0	m6	Supp5
1110007C09Rik_+_49215971.23-P1P2	1110007C09Rik	P1P2	GGCCGGGCGGCGGACAGCCG	10	0.661035		0	m6	Supp5
1110008F13Rik_+_156863178.23-P1	1110008F13Rik	P1	GTCCGGGCAGCGAGGGACAG	1	0.981323		0	m4	Top5
1110008F13Rik_+_156863185.23-P1	1110008F13Rik	P1	GGCGGTAGTCCGGGCAGCGA	2	0.902703		0	m4	Top5
1110008F13Rik_+_156863194.23-P1	1110008F13Rik	P1	GGGGGCGGCAGCGGTAGTCC	3	0.856921		0	m4	Top5
1110008F13Rik_+_156863168.23-P1	1110008F13Rik	P1	GGAGGGACAGTGGCCCGCCG	4	0.850725		0	m4	Top5
1110008F13Rik_+_156863146.23-P1	1110008F13Rik	P1	GCTCTGCTCGCTCTGCCCAG	5	0.782819		0	m4	Top5
1110008F13Rik_+_156863241.23-P1	1110008F13Rik	P1	GgccAAGCCGAAGGGAGTCG	6	0.769695		0	m4	Supp5
1110008F13Rik_-_156863116.23-P1	1110008F13Rik	P1	GGGCCCCGCCCCTCCCTCGG	7	0.712877		0	m4	Supp5
1110008F13Rik_-_156863310.23-P1	1110008F13Rik	P1	GggcgcgACGGGAGGATGAG	8	0.668777		0	m4	Supp5
1110008F13Rik_-_156863417.23-P1	1110008F13Rik	P1	GGACGCGGCCTGGGACGACA	9	0.644922		0	m4	Supp5
1110008F13Rik_+_156863446.23-P1	1110008F13Rik	P1	GGCCGGGGCGAGGGAGACCC	10	0.616786		0	m4	Supp5
1110008F13Rik_-_156872875.23-P2	1110008F13Rik	P2	Gctgaagctccggagagagg	1	0.681411		0	m4	Top5
1110008F13Rik_-_156872889.23-P2	1110008F13Rik	P2	Gagaggtggcaagtgaccgt	2	0.672768		0	m4	Top5
1110008F13Rik_-_156872571.23-P2	1110008F13Rik	P2	GTTAATTTGAGTTCAGACTG	3	0.664254		0	m4	Top5
1110008F13Rik_-_156872872.23-P2	1110008F13Rik	P2	Gtacctgaagctccggagag	4	0.529716		0	m4	Top5
1110008F13Rik_+_156872517.23-P2	1110008F13Rik	P2	GGTGTTTTCTCTGAGCAACC	5	0.501947		0	m4	Top5
1110008F13Rik_-_156872670.23-P2	1110008F13Rik	P2	GGGGAAAGCAGCGGCTCCCA	6	0.478096		0	m4	Supp5
1110008F13Rik_-_156872521.23-P2	1110008F13Rik	P2	GGTTTATTTAATGAGATGCC	7	0.452676		0	m4	Supp5
1110008F13Rik_+_156872494.23-P2	1110008F13Rik	P2	GATCTCATTAAATAAACAGA	8	0.450109		0	m4	Supp5
1110008F13Rik_-_156872651.23-P2	1110008F13Rik	P2	GGTATATGAAATATATCCAG	9	0.409373		0	m4	Supp5
1110008F13Rik_+_156872932.23-P2	1110008F13Rik	P2	Ggtctttaggatgttcataa	10	0.390014		0	m4	Supp5
1110008J03Rik_+_120612537.23-P1P2	1110008J03Rik	P1P2	GCCCAGCAAGGGATGCGGGT	1	0.944474		0	m7	Top5
1110008J03Rik_+_120612548.23-P1P2	1110008J03Rik	P1P2	GCGCACCGGTTGCCCAGCAA	2	0.877686		0	m7	Top5
1110008J03Rik_+_120612578.23-P1P2	1110008J03Rik	P1P2	GGGGACGTACCAGTGCGCAG	3	0.757629		0	m7	Top5
1110008J03Rik_+_120612562.23-P1P2	1110008J03Rik	P1P2	GCAGGGGTGGGGCGTCGCAC	4	0.743514		0	m7	Top5
1110008J03Rik_+_120612574.23-P1P2	1110008J03Rik	P1P2	GCGTACCAGTGCGCAGGGGT	5	0.710806		0	m7	Top5
1110008J03Rik_+_120612541.23-P1P2	1110008J03Rik	P1P2	GGTTGCCCAGCAAGGGATGC	6	0.707674		0	m7	Supp5
1110008J03Rik_+_120612522.23-P1P2	1110008J03Rik	P1P2	GGGGTGGGCGCGTGTCGCTG	7	0.700941		0	m7	Supp5
1110008J03Rik_+_120612597.23-P1P2	1110008J03Rik	P1P2	GAGCGCGAGGGCGGGGTATA	8	0.647368		0	m7	Supp5
1110008J03Rik_+_120612259.23-P1P2	1110008J03Rik	P1P2	GTGCACAAGGTAGGAATGGG	9	0.620369		0	m7	Supp5
1110008J03Rik_+_120612364.23-P1P2	1110008J03Rik	P1P2	GGCGTTGCTACTCTGCTGTT	10	0.56286		0	m7	Supp5
1110008L16Rik_-_55302776.23-P1P2	1110008L16Rik	P1P2	GGACGCCTGGACGCCATCTT	1	0.928216		0	m4	Top5
1110008L16Rik_-_55302785.23-P1P2	1110008L16Rik	P1P2	GACGCCATCTTGGGCACGGG	2	0.821797		0	m4	Top5
1110008L16Rik_-_55302782.23-P1P2	1110008L16Rik	P1P2	GTGGACGCCATCTTGGGCAC	3	0.780633		0	m4	Top5
1110008L16Rik_-_55302794.23-P1P2	1110008L16Rik	P1P2	GTGGGCACGGGCGGAAGCCT	4	0.72121		0	m4	Top5
1110008L16Rik_-_55302755.23-P1P2	1110008L16Rik	P1P2	GAGACAGGTGGAAGTTAATT	5	0.712473		0	m4	Top5
1110008L16Rik_-_55302743.23-P1P2	1110008L16Rik	P1P2	GCAGACTTCGCCAAGACAGG	6	0.628677		0	m4	Supp5
1110008L16Rik_+_55302767.23-P1P2	1110008L16Rik	P1P2	GCTTCCGCCCGTGCCCAAGA	7	0.624337		0	m4	Supp5
1110008L16Rik_+_55303001.23-P1P2	1110008L16Rik	P1P2	GAATGGAGTCCCGTAACCTG	8	0.592569		0	m4	Supp5
1110008L16Rik_-_55303013.23-P1P2	1110008L16Rik	P1P2	GGCGTGCGCGCCACAGGTTA	9	0.589836		0	m4	Supp5
1110008L16Rik_+_55303185.23-P1P2	1110008L16Rik	P1P2	GCTGGAGCGCTTGAATTCCA	10	0.550508		0	m4	Supp5
1110008P14Rik_-_32381813.23-P1P2	1110008P14Rik	P1P2	GGCCACGCGAAGATGGAACT	1	0.728412		0	m7	Top5
1110008P14Rik_-_32381896.23-P1P2	1110008P14Rik	P1P2	GCCGGAAGCGTGGAACGCAG	2	0.726274		0	m7	Top5
1110008P14Rik_-_32381835.23-P1P2	1110008P14Rik	P1P2	GCGATCGTCGCGCGGAAAGC	3	0.700687		0	m7	Top5
1110008P14Rik_-_32381646.23-P1P2	1110008P14Rik	P1P2	GGACCCTCGGACAGTACTCC	4	0.668707		0	m7	Top5
1110008P14Rik_+_32381627.23-P1P2	1110008P14Rik	P1P2	GTGCCGGGAGTACTGTCCGA	5	0.65604		0	m7	Top5
1110008P14Rik_+_32381680.23-P1P2	1110008P14Rik	P1P2	GCGGGGAAGCAGGTGACCTG	6	0.65367		0	m7	Supp5
1110008P14Rik_-_32381806.23-P1P2	1110008P14Rik	P1P2	GCGCAGAGGCCACGCGAAGA	7	0.64825		0	m7	Supp5
1110008P14Rik_-_32381657.23-P1P2	1110008P14Rik	P1P2	GAGTACTCCCGGCAATGCAA	8	0.632577		0	m7	Supp5
1110008P14Rik_-_32381874.23-P1P2	1110008P14Rik	P1P2	GGAGCAGCTGGTTGAGCACC	9	0.624636		0	m7	Supp5
1110008P14Rik_+_32381615.23-P1P2	1110008P14Rik	P1P2	GTGTCCGAGGGTCTGGAATC	10	0.622086		0	m7	Supp5
1110012L19Rik_-_70385919.23-P1P2	1110012L19Rik	P1P2	GCGGGCACGGATGTGTTTCT	1	0.702542		0	m7	Top5
1110012L19Rik_+_70385949.23-P1P2	1110012L19Rik	P1P2	GTAACTTTAACTGGCGTTCT	2	0.629141		0	m7	Top5
1110012L19Rik_+_70385958.23-P1P2	1110012L19Rik	P1P2	GCTATAGCCTTAACTTTAAC	3	0.594272		0	m7	Top5
1110012L19Rik_+_70386195.23-P1P2	1110012L19Rik	P1P2	GGGCTGGGGTGTCCTCAATG	4	0.579183		0	m7	Top5
1110012L19Rik_-_70386253.23-P1P2	1110012L19Rik	P1P2	GTGCTGGGCCAGCCCAAGAC	5	0.557923		0	m7	Top5
1110012L19Rik_-_70385906.23-P1P2	1110012L19Rik	P1P2	GAATTGTGTAAGTTCGGGCA	6	0.555916		0	m7	Supp5
1110012L19Rik_+_70386293.23-P1P2	1110012L19Rik	P1P2	GCATCCACACTGCATCACTT	7	0.52936		0	m7	Supp5
1110012L19Rik_-_70386167.23-P1P2	1110012L19Rik	P1P2	GCACAGGTAACCTGTTGAGT	8	0.519232		0	m7	Supp5
1110012L19Rik_-_70385901.23-P1P2	1110012L19Rik	P1P2	GACGTAAATTGTGTAAGTTC	9	0.507195		0	m7	Supp5
1110012L19Rik_+_70386170.23-P1P2	1110012L19Rik	P1P2	GGGGATGGGGGCAAGCTCGA	10	0.474259		0	m7	Supp5
1110017D15Rik_-_41507562.23-P1	1110017D15Rik	P1	GGCTTAGGAGGATATTCCAA	1	0.729945		0	m7	Top5
1110017D15Rik_-_41507756.23-P1	1110017D15Rik	P1	GAGCAGCTCCCTGTTCTCCT	2	0.727259		0	m7	Top5
1110017D15Rik_-_41507274.23-P1	1110017D15Rik	P1	GCACAGCGGGGTACAATCTG	3	0.70509		0	m7	Top5
1110017D15Rik_+_41507688.23-P1	1110017D15Rik	P1	GAAGACAGTCTGGATATTCT	4	0.667754		0	m7	Top5
1110017D15Rik_+_41507501.23-P1	1110017D15Rik	P1	GACGGTAAACGGCGGAGGGA	5	0.651142		0	m7	Top5
1110017D15Rik_+_41507685.23-P1	1110017D15Rik	P1	GACAGTCTGGATATTCTGGG	6	0.646166		0	m7	Supp5
1110017D15Rik_+_41507509.23-P1	1110017D15Rik	P1	GCAACGCCTACGGTAAACGG	7	0.635472		0	m7	Supp5
1110017D15Rik_+_41507470.23-P1	1110017D15Rik	P1	GTACTGAGTGCGAACGAGGA	8	0.629608		0	m7	Supp5
1110017D15Rik_+_41507519.23-P1	1110017D15Rik	P1	GAGGAGCGCCTCAACGCCTA	9	0.623642		0	m7	Supp5
1110017D15Rik_+_41507512.23-P1	1110017D15Rik	P1	GCCTCAACGCCTACGGTAAA	10	0.590857		0	m7	Supp5
1110017D15Rik_+_41517270.23-P2	1110017D15Rik	P2	GAAGGGGTCACAGCATCTAG	1	1.06567		0	m7	Top5
1110017D15Rik_+_41517292.23-P2	1110017D15Rik	P2	GATACTGAGAGGTCCCCCAA	2	0.902701		0	m7	Top5
1110017D15Rik_+_41517287.23-P2	1110017D15Rik	P2	GGAGAGGTCCCCCAAAGGAA	3	0.901323		0	m7	Top5
1110017D15Rik_+_41517235.23-P2	1110017D15Rik	P2	GGGAGGTGTGGGCTATTTAG	4	0.838606		0	m7	Top5
1110017D15Rik_+_41517303.23-P2	1110017D15Rik	P2	GTGAGGGGGAAGATACTGAG	5	0.807361		0	m7	Top5
1110017D15Rik_-_41517267.23-P2	1110017D15Rik	P2	GCCCACACCTCCGGCCTGGA	6	0.806933		0	m7	Supp5
1110017D15Rik_+_41517259.23-P2	1110017D15Rik	P2	GGCATCTAGGGGCACCTTCC	7	0.764793		0	m7	Supp5
1110017D15Rik_-_41517109.23-P2	1110017D15Rik	P2	GATGGAGGTAGGAGCCCTGT	8	0.751803		0	m7	Supp5
1110017D15Rik_+_41517195.23-P2	1110017D15Rik	P2	GTCCAGCAGGAGTCCTTGAG	9	0.746365		0	m7	Supp5
1110017D15Rik_+_41517101.23-P2	1110017D15Rik	P2	GACCTACAGTGACTCCTACA	10	0.744831		0	m7	Supp5
1110025L11Rik_-_89063701.23-ENSMUST00000089104.2	1110025L11Rik	ENSMUST00000089104.2	GAGCCAGTAAGAGTATCTCA	1	0.545801		0	m7	Top5
1110025L11Rik_-_89063645.23-ENSMUST00000089104.2	1110025L11Rik	ENSMUST00000089104.2	GTCTAAGGTTCAGAAAGAAT	2	0.516376		0	m7	Top5
1110025L11Rik_-_89063679.23-ENSMUST00000089104.2	1110025L11Rik	ENSMUST00000089104.2	GGCAGTCCTAGAATCACAAT	3	0.395134		0	m7	Top5
1110025L11Rik_-_89063658.23-ENSMUST00000089104.2	1110025L11Rik	ENSMUST00000089104.2	GAAGAATGGGGTTGAGAATT	4	0.393988		0	m7	Top5
1110025L11Rik_+_89063663.23-ENSMUST00000089104.2	1110025L11Rik	ENSMUST00000089104.2	GTGGCTCCAATTGTGATTCT	5	0.366761		0	m7	Top5
1110025L11Rik_+_89063619.23-ENSMUST00000089104.2	1110025L11Rik	ENSMUST00000089104.2	GTCTTTCTGAACCTTAGACT	6	0.348186		0	m7	Supp5
1110025L11Rik_-_89063630.23-ENSMUST00000089104.2	1110025L11Rik	ENSMUST00000089104.2	GTCATCTTCATCCGAGTCTA	7	0.324004		0	m7	Supp5
1110025L11Rik_+_89063682.23-ENSMUST00000089104.2	1110025L11Rik	ENSMUST00000089104.2	GCTCCATGAGATACTCTTAC	8	0.306289		0	m7	Supp5
1110025L11Rik_-_89063558.23-ENSMUST00000089104.2	1110025L11Rik	ENSMUST00000089104.2	GCATTCTATTTCTCTTGAGA	9	0.167993		0	m7	Supp5
1110025L11Rik_-_89063569.23-ENSMUST00000089104.2	1110025L11Rik	ENSMUST00000089104.2	GTCTTGAGAAGGAAAGTCTA	10	0.482201		1	m7	Supp5
1110032A03Rik_+_50768108.23-P1	1110032A03Rik	P1	GACTGCTCGGGAGCTTCGAG	1	0.951941		0	m7	Top5
1110032A03Rik_-_50768080.23-P1	1110032A03Rik	P1	GGAGGCGCACAAAGGTGAAG	2	0.913195		0	m7	Top5
1110032A03Rik_+_50768095.23-P1	1110032A03Rik	P1	GTTCGAGCGGGGAAGTAAAA	3	0.727231		0	m7	Top5
1110032A03Rik_-_50768072.23-P1	1110032A03Rik	P1	GAGCCTTTGGAGGCGCACAA	4	0.723387		0	m7	Top5
1110032A03Rik_-_50767875.23-P1	1110032A03Rik	P1	GCACCTGGAGATATGTTGAG	5	0.672185		0	m7	Top5
1110032A03Rik_+_50767931.23-P1	1110032A03Rik	P1	GCGAGTCCTGCGTATTCCAG	6	0.661308		0	m7	Supp5
1110032A03Rik_+_50768121.23-P1	1110032A03Rik	P1	GAACATTTGGAGCTACTGCT	7	0.589695		0	m7	Supp5
1110032A03Rik_+_50767959.23-P1	1110032A03Rik	P1	GCATAACTGTCACTAACTGA	8	0.560421		0	m7	Supp5
1110032A03Rik_+_50768146.23-P1	1110032A03Rik	P1	GGCATCAACAGCTTGTTACC	9	0.556353		0	m7	Supp5
1110032A03Rik_+_50768016.23-P1	1110032A03Rik	P1	GGTACTCGGACGGCCCAACA	10	0.541379		0	m7	Supp5
1110032A03Rik_-_50765862.23-P2	1110032A03Rik	P2	GCACCATCGACAGATGACCA	1	0.76187		0	m7	Top5
1110032A03Rik_-_50765935.23-P2	1110032A03Rik	P2	GCAGTGAAGGATGGGATTGT	2	0.709357		0	m7	Top5
1110032A03Rik_-_50765927.23-P2	1110032A03Rik	P2	GTACTACAGCAGTGAAGGAT	3	0.661141		0	m7	Top5
1110032A03Rik_+_50765843.23-P2	1110032A03Rik	P2	GAACCATGGTCATCTGTCGA	4	0.59944		0	m7	Top5
1110032A03Rik_-_50765897.23-P2	1110032A03Rik	P2	GACCCAACTGCCTTTTCACA	5	0.596525		0	m7	Top5
1110032A03Rik_+_50765878.23-P2	1110032A03Rik	P2	GTTCCCTGTGAAAAGGCAGT	6	0.58646		0	m7	Supp5
1110032A03Rik_+_50765857.23-P2	1110032A03Rik	P2	GGGTTGTGTCTCTCAAACCA	7	0.582551		0	m7	Supp5
1110032A03Rik_+_50765673.23-P2	1110032A03Rik	P2	GCATCTTGCTCCTAAGTCCA	8	0.546318		0	m7	Supp5
1110032A03Rik_-_50765685.23-P2	1110032A03Rik	P2	GAAGCCTGGTCCTTGGACTT	9	0.538057		0	m7	Supp5
1110032A03Rik_+_50765806.23-P2	1110032A03Rik	P2	GGAACTTGAAAGGTCAGGTT	10	0.536743		0	m7	Supp5
1110032F04Rik_+_68869390.23-P1P2	1110032F04Rik	P1P2	GGCCTGCGCTGGGTCTCTCT	1	0.909417		0	m7	Top5
1110032F04Rik_+_68869435.23-P1P2	1110032F04Rik	P1P2	GGGGTCCCGGGAGAAGCGTG	2	0.771634		0	m7	Top5
1110032F04Rik_-_68869381.23-P1P2	1110032F04Rik	P1P2	GAGAAGAGCGCGGCGGGCAA	3	0.744493		0	m7	Top5
1110032F04Rik_+_68869563.23-P1P2	1110032F04Rik	P1P2	GTGCTCACTTGGCCACGCTG	4	0.739572		0	m7	Top5
1110032F04Rik_+_68869411.23-P1P2	1110032F04Rik	P1P2	GCCGCGGAGATGAACAGAGC	5	0.715497		0	m7	Top5
1110032F04Rik_-_68869593.23-P1P2	1110032F04Rik	P1P2	GGGCCAAGTGAGCACCGCTC	6	0.71419		0	m7	Supp5
1110032F04Rik_+_68869594.23-P1P2	1110032F04Rik	P1P2	GcccgcgccccggcTACCTG	7	0.670969		0	m7	Supp5
1110032F04Rik_-_68869609.23-P1P2	1110032F04Rik	P1P2	GCTCGGGCCGCAGGTAgccg	8	0.667164		0	m7	Supp5
1110032F04Rik_+_68869400.23-P1P2	1110032F04Rik	P1P2	GAACAGAGCCGGCCTGCGCT	9	0.65482		0	m7	Supp5
1110032F04Rik_+_68869382.23-P1P2	1110032F04Rik	P1P2	GTGGGTCTCTCTGGGCATCT	10	0.646342		0	m7	Supp5
1110034G24Rik_+_132687023.23-P1P2	1110034G24Rik	P1P2	GTTCCCACCGCCCTCCAGAA	1	1.03563		0	m7	Top5
1110034G24Rik_-_132686993.23-P1P2	1110034G24Rik	P1P2	GGGTCAGCCGGTGAGTGACA	2	0.944888		0	m7	Top5
1110034G24Rik_+_132687005.23-P1P2	1110034G24Rik	P1P2	GACGGCAGAAAAACCGGCAG	3	0.908003		0	m7	Top5
1110034G24Rik_+_132686978.23-P1P2	1110034G24Rik	P1P2	GAGAGCCCCGTGTCACTCAC	4	0.873973		0	m7	Top5
1110034G24Rik_-_132687014.23-P1P2	1110034G24Rik	P1P2	GGGGCTCTGAGAACCTCTGC	5	0.716831		0	m7	Top5
1110034G24Rik_+_132686954.23-P1P2	1110034G24Rik	P1P2	GGACCGCAAGAGCCCGGAAC	6	0.712396		0	m7	Supp5
1110034G24Rik_-_132687373.23-P1P2	1110034G24Rik	P1P2	GtaaaggcgtgggctaccaG	7	0.709894		0	m7	Supp5
1110034G24Rik_-_132687035.23-P1P2	1110034G24Rik	P1P2	GGTTTTTCTGCCGTTCTGGA	8	0.65226		0	m7	Supp5
1110034G24Rik_-_132687042.23-P1P2	1110034G24Rik	P1P2	GTGCCGTTCTGGAGGGCGGT	9	0.595677		0	m7	Supp5
1110034G24Rik_+_132686945.23-P1P2	1110034G24Rik	P1P2	GAGCCCGGAACCGGAAGCGC	10	0.589571		0	m7	Supp5
1110037F02Rik_-_11486048.23-P1P2	1110037F02Rik	P1P2	GCCGCCCGCGGCAGACATGG	1	0.997356		0	m5	Top5
1110037F02Rik_-_11486045.23-P1P2	1110037F02Rik	P1P2	GCCCCCGCCCGCGGCAGACA	2	0.833255		0	m5	Top5
1110037F02Rik_+_11486003.23-P1P2	1110037F02Rik	P1P2	GGACCGGGAGATGACTTCCG	3	0.787064		0	m5	Top5
1110037F02Rik_-_11486036.23-P1P2	1110037F02Rik	P1P2	GTCTCCCGGTCCCCCGCCCG	4	0.778928		0	m5	Top5
1110037F02Rik_-_11486063.23-P1P2	1110037F02Rik	P1P2	GATGGCGGTGGACTCGTCTA	5	0.767093		0	m5	Top5
1110037F02Rik_-_11486110.23-P1P2	1110037F02Rik	P1P2	GACATCCGAGCGCTGAGGTA	6	0.745339		0	m5	Supp5
1110037F02Rik_-_11486269.23-P1P2	1110037F02Rik	P1P2	GCGAGCCCGGTGGCCCTGGG	7	0.679289		0	m5	Supp5
1110037F02Rik_+_11486135.23-P1P2	1110037F02Rik	P1P2	GCAGGGGTACCGGAACTGAG	8	0.674952		0	m5	Supp5
1110037F02Rik_-_11486022.23-P1P2	1110037F02Rik	P1P2	GTGCCCCGGAAGTCATCTCC	9	0.633712		0	m5	Supp5
1110037F02Rik_+_11486454.23-P1P2	1110037F02Rik	P1P2	GTGGATAGTCCGTACCCTGA	10	0.605131		0	m5	Supp5
1110038F14Rik_-_76948544.23-P1P2	1110038F14Rik	P1P2	GCGGCCGCTCCGACTAATGG	1	0.917953		0	m7	Top5
1110038F14Rik_-_76948541.23-P1P2	1110038F14Rik	P1P2	GCGGCGGCCGCTCCGACTAA	2	0.907689		0	m7	Top5
1110038F14Rik_-_76948589.23-P1P2	1110038F14Rik	P1P2	GTGTGGCGAGGCCCTAGGTG	3	0.874713		0	m7	Top5
1110038F14Rik_+_76948578.23-P1P2	1110038F14Rik	P1P2	GCACAGGGTCTCCCCACCTA	4	0.859731		0	m7	Top5
1110038F14Rik_+_76948725.23-P1P2	1110038F14Rik	P1P2	GCTGCGGAGAGGAGGTTCCG	5	0.834012		0	m7	Top5
1110038F14Rik_-_76948794.23-P1P2	1110038F14Rik	P1P2	GCCGCCGGAACCCATCCCGT	6	0.810715		0	m7	Supp5
1110038F14Rik_+_76948526.23-P1P2	1110038F14Rik	P1P2	GTCACCGCCATTAGTCGGAG	7	0.791861		0	m7	Supp5
1110038F14Rik_+_76948741.23-P1P2	1110038F14Rik	P1P2	GTGCAGGTTGCACTGAACTG	8	0.765533		0	m7	Supp5
1110038F14Rik_-_76948555.23-P1P2	1110038F14Rik	P1P2	GACTAATGGCGGTGAGCTGT	9	0.761771		0	m7	Supp5
1110038F14Rik_+_76948736.23-P1P2	1110038F14Rik	P1P2	GGTTGCACTGAACTGCGGAG	10	0.736591		0	m7	Supp5
1110051M20Rik_+_91444621.23-P1P2	1110051M20Rik	P1P2	GCTGGAGCGTGGAAACTACC	1	0.802774		0	m7	Top5
1110051M20Rik_+_91444659.23-P1P2	1110051M20Rik	P1P2	GCAGAGACAGGCTGTAACCT	2	0.801853		0	m7	Top5
1110051M20Rik_-_91444625.23-P1P2	1110051M20Rik	P1P2	GGACTCAGCATCCTTTGACC	3	0.76083		0	m7	Top5
1110051M20Rik_-_91444604.23-P1P2	1110051M20Rik	P1P2	GCCGGTAGAGCTAGGCGCTC	4	0.724929		0	m7	Top5
1110051M20Rik_+_91444614.23-P1P2	1110051M20Rik	P1P2	GGTGGAAACTACCCGGTCAA	5	0.72092		0	m7	Top5
1110051M20Rik_+_91444563.23-P1P2	1110051M20Rik	P1P2	GGGACTACGAGTATCTGGGT	6	0.709938		0	m7	Supp5
1110051M20Rik_+_91444653.23-P1P2	1110051M20Rik	P1P2	GCAGGCTGTAACCTGGGTTC	7	0.690863		0	m7	Supp5
1110051M20Rik_-_91444719.23-P1P2	1110051M20Rik	P1P2	GCGGCCAGAGGAGAACTAGA	8	0.685687		0	m7	Supp5
1110051M20Rik_+_91444481.23-P1P2	1110051M20Rik	P1P2	GGACAGGGGCGGAGCCTGAA	9	0.659017		0	m7	Supp5
1110051M20Rik_+_91444416.23-P1P2	1110051M20Rik	P1P2	GAGGGCCTGAGCCTGAATGT	10	0.652327		0	m7	Supp5
1110057K04Rik_-_8208175.23-P1P2	1110057K04Rik	P1P2	GGGCTTTGCCGAGACGTCGG	1	0.922195		0	m4	Top5
1110057K04Rik_-_8208172.23-P1P2	1110057K04Rik	P1P2	GTGAGGCTTTGCCGAGACGT	2	0.796355		0	m4	Top5
1110057K04Rik_+_8208180.23-P1P2	1110057K04Rik	P1P2	GGCCCACTCACAAGGTATTG	3	0.7877		0	m4	Top5
1110057K04Rik_-_8208200.23-P1P2	1110057K04Rik	P1P2	GACCCCAATACCTTGTGAGT	4	0.785548		0	m4	Top5
1110057K04Rik_+_8208218.23-P1P2	1110057K04Rik	P1P2	GCAGACAAACCACACAGTAC	5	0.762618		0	m4	Top5
1110057K04Rik_-_8208155.23-P1P2	1110057K04Rik	P1P2	GGGAACTTCCGGGTCTGGTG	6	0.759521		0	m4	Supp5
1110057K04Rik_-_8208255.23-P1P2	1110057K04Rik	P1P2	GTGTCTGAGGAAGGGCACGT	7	0.73024		0	m4	Supp5
1110057K04Rik_-_8208150.23-P1P2	1110057K04Rik	P1P2	GCAGGCGGAACTTCCGGGTC	8	0.728618		0	m4	Supp5
1110057K04Rik_+_8208161.23-P1P2	1110057K04Rik	P1P2	GGGGTCGTCCGCCGACGTCT	9	0.719551		0	m4	Supp5
1110057K04Rik_-_8208335.23-P1P2	1110057K04Rik	P1P2	GTAGGCCGTGCGGTACGCGA	10	0.697834		0	m4	Supp5
1110058L19Rik_-_24005586.23-P1P2	1110058L19Rik	P1P2	GGTCATCCGTGAAACGGAAA	1	0.874637		0	m4	Top5
1110058L19Rik_+_24005610.23-P1P2	1110058L19Rik	P1P2	GGCGCGTGCGCAGACGCTGT	2	0.853773		0	m4	Top5
1110058L19Rik_+_24005596.23-P1P2	1110058L19Rik	P1P2	GGCTGTGGGAGCCGGCGCAA	3	0.824666		0	m4	Top5
1110058L19Rik_-_24005592.23-P1P2	1110058L19Rik	P1P2	GCGTGAAACGGAAAGGGTCG	4	0.7959		0	m4	Top5
1110058L19Rik_-_24005642.23-P1P2	1110058L19Rik	P1P2	GTGCGCACGCGCACCAAGGT	5	0.76323		0	m4	Top5
1110058L19Rik_-_24005534.23-P1P2	1110058L19Rik	P1P2	GCAACTCTCAGGACCCCGGG	6	0.74922		0	m4	Supp5
1110058L19Rik_-_24005607.23-P1P2	1110058L19Rik	P1P2	GGTCGTGGAGACCATTGCGC	7	0.727132		0	m4	Supp5
1110058L19Rik_-_24005660.23-P1P2	1110058L19Rik	P1P2	GTGGGAGGGGCGCTCCACAG	8	0.678875		0	m4	Supp5
1110058L19Rik_-_24005580.23-P1P2	1110058L19Rik	P1P2	GACGAAAGTCATCCGTGAAA	9	0.665526		0	m4	Supp5
1110058L19Rik_-_24005646.23-P1P2	1110058L19Rik	P1P2	GCACGCGCACCAAGGTGGGA	10	0.658913		0	m4	Supp5
1110059E24Rik_+_21652363.23-P1P2	1110059E24Rik	P1P2	GGTGGCGCCGAGACTGGATA	1	0.842199		0	m7	Top5
1110059E24Rik_+_21652567.23-P1P2	1110059E24Rik	P1P2	GGTTCTGACTGCCATCCCAG	2	0.644359		0	m7	Top5
1110059E24Rik_-_21652735.23-P1P2	1110059E24Rik	P1P2	GAATCTCAAGCACTGTAAAT	3	0.630617		0	m7	Top5
1110059E24Rik_+_21652672.23-P1P2	1110059E24Rik	P1P2	GAGGCAACGTGACTCGGTCC	4	0.615572		0	m7	Top5
1110059E24Rik_-_21652494.23-P1P2	1110059E24Rik	P1P2	GACTGCAGCCAAGACTAACT	5	0.60773		0	m7	Top5
1110059E24Rik_+_21652381.23-P1P2	1110059E24Rik	P1P2	GGGTCAGCACATCTCAGTAG	6	0.601668		0	m7	Supp5
1110059E24Rik_-_21652306.23-P1P2	1110059E24Rik	P1P2	GGCGGGGGCGTGATCCAGGT	7	0.519688		0	m7	Supp5
1110059E24Rik_+_21652369.23-P1P2	1110059E24Rik	P1P2	GTCAGTAGTGGCGCCGAGAC	8	0.509044		0	m7	Supp5
1110059E24Rik_-_21652610.23-P1P2	1110059E24Rik	P1P2	GAACAGGCAAGGGCCTACCT	9	0.491333		0	m7	Supp5
1110059E24Rik_+_21652601.23-P1P2	1110059E24Rik	P1P2	GAGAGTGTTCAGACCAAGGT	10	0.476097		0	m7	Supp5
1110059G10Rik_-_122950963.23-P1P2	1110059G10Rik	P1P2	GGCACTCGGCAGACTTGGCA	1	0.800436		0	m7	Top5
1110059G10Rik_-_122950958.23-P1P2	1110059G10Rik	P1P2	GAAATAGCACTCGGCAGACT	2	0.77452		0	m7	Top5
1110059G10Rik_-_122950889.23-P1P2	1110059G10Rik	P1P2	GGGCTCTGCGGGCCGCACAT	3	0.747993		0	m7	Top5
1110059G10Rik_-_122950785.23-P1P2	1110059G10Rik	P1P2	GAGATAGAGGGTCTGACTCG	4	0.702083		0	m7	Top5
1110059G10Rik_+_122950798.23-P1P2	1110059G10Rik	P1P2	GCACCGTAGAGACCAAGGTG	5	0.698345		0	m7	Top5
1110059G10Rik_-_122950897.23-P1P2	1110059G10Rik	P1P2	GGGGCCGCACATAGGACACT	6	0.69689		0	m7	Supp5
1110059G10Rik_+_122950803.23-P1P2	1110059G10Rik	P1P2	GGGGCCCACCGTAGAGACCA	7	0.686791		0	m7	Supp5
1110059G10Rik_-_122950760.23-P1P2	1110059G10Rik	P1P2	GCACCGAGGAGCCGGAAGTG	8	0.680694		0	m7	Supp5
1110059G10Rik_-_122950738.23-P1P2	1110059G10Rik	P1P2	GAGGGACCTGTCAGTTACGT	9	0.678997		0	m7	Supp5
1110059G10Rik_+_122950929.23-P1P2	1110059G10Rik	P1P2	GGCCGAGTGCTATTTATTGT	10	0.663425		0	m7	Supp5
1110059M19Rik_+_45090933.23-P1P2	1110059M19Rik	P1P2	GCAGCACCAGCCGAGTAGTC	1	0.764762		0	m7	Top5
1110059M19Rik_-_45090945.23-P1P2	1110059M19Rik	P1P2	GATCACTTCTCCAGACTACT	2	0.620691		0	m7	Top5
1110059M19Rik_-_45090949.23-P1P2	1110059M19Rik	P1P2	GCTTCTCCAGACTACTCGGC	3	0.567861		0	m7	Top5
1110059M19Rik_+_45090976.23-P1P2	1110059M19Rik	P1P2	GAAAGATTACTTTCATGAGA	4	0.540403		0	m7	Top5
1110059M19Rik_-_45090966.23-P1P2	1110059M19Rik	P1P2	GGCTGGTGCTGGTGTTCAGC	5	0.53443		0	m7	Top5
1110059M19Rik_-_45091109.23-P1P2	1110059M19Rik	P1P2	GGTTATTAATGTGTTTACTA	6	0.478767		0	m7	Supp5
1110059M19Rik_-_45091031.23-P1P2	1110059M19Rik	P1P2	GCATGGCTTGTACTGAAAAT	7	0.477556		0	m7	Supp5
1110059M19Rik_-_45091122.23-P1P2	1110059M19Rik	P1P2	GTTACTATGGCAAGGACAAG	8	0.468248		0	m7	Supp5
1110059M19Rik_+_45091379.23-P1P2	1110059M19Rik	P1P2	GATTCTATTACAGAAGTCAA	9	0.410026		0	m7	Supp5
1110059M19Rik_+_45091414.23-P1P2	1110059M19Rik	P1P2	GGTCTCTGGGGAGTTGGCAC	10	0.375413		0	m7	Supp5
1110065P20Rik_+_124850318.23-P1P2	1110065P20Rik	P1P2	GGCTGGACGCCGTGGAGCAG	1	1.0129		0	m7	Top5
1110065P20Rik_-_124850331.23-P1P2	1110065P20Rik	P1P2	GTGCCGCTGCCGCTGCTCCA	2	0.774795		0	m7	Top5
1110065P20Rik_-_124850289.23-P1P2	1110065P20Rik	P1P2	GTGCCGCAGCATCTCCTCAC	3	0.762708		0	m7	Top5
1110065P20Rik_+_124850326.23-P1P2	1110065P20Rik	P1P2	GCAGCAGCTGCTGGACGCCG	4	0.728405		0	m7	Top5
1110065P20Rik_+_124850866.23-P1P2	1110065P20Rik	P1P2	GCTCAGGAGGGCGTAGGAGG	5	0.693902		0	m7	Top5
1110065P20Rik_+_124850124.23-P1P2	1110065P20Rik	P1P2	GCCCCACCCCGCTCCAAAGG	6	0.675366		0	m7	Supp5
1110065P20Rik_-_124850292.23-P1P2	1110065P20Rik	P1P2	GCGCAGCATCTCCTCACAGG	7	0.659498		0	m7	Supp5
1110065P20Rik_-_124850298.23-P1P2	1110065P20Rik	P1P2	GATCTCCTCACAGGCGGCGA	8	0.657999		0	m7	Supp5
1110065P20Rik_-_124850365.23-P1P2	1110065P20Rik	P1P2	GGCTGGGCGCGTTCATCTCG	9	0.630832		0	m7	Supp5
1110065P20Rik_+_124850520.23-P1P2	1110065P20Rik	P1P2	GCGGCGCAGGCTGGTCACGG	10	0.608192		0	m7	Supp5
1190002N15Rik_-_94537989.23-P1P2	1190002N15Rik	P1P2	GGCGGCAGCGAAGGAACCCG	1	1.0782		0	m3	Top5
1190002N15Rik_-_94537994.23-P1P2	1190002N15Rik	P1P2	GAGCGAAGGAACCCGAGGAC	2	1.03129		0	m3	Top5
1190002N15Rik_-_94537971.23-P1P2	1190002N15Rik	P1P2	GccgcggcgcAGACGGAGGG	3	1.02301		0	m3	Top5
1190002N15Rik_-_94537967.23-P1P2	1190002N15Rik	P1P2	GaggcccgcggcgcAGACGG	4	0.958982		0	m3	Top5
1190002N15Rik_+_94537983.23-P1P2	1190002N15Rik	P1P2	GGCCGGCGCAGCCCGTCCTC	5	0.858093		0	m3	Top5
1190002N15Rik_-_94537778.23-P1P2	1190002N15Rik	P1P2	GGCCAGGAGGCGAGCAGCGA	6	0.830275		0	m3	Supp5
1190002N15Rik_-_94538028.23-P1P2	1190002N15Rik	P1P2	GAGCGCGGCGACTTCCCGAT	7	0.783288		0	m3	Supp5
1190002N15Rik_+_94538020.23-P1P2	1190002N15Rik	P1P2	GGTTGTGGAGACAGCCGATC	8	0.743244		0	m3	Supp5
1190002N15Rik_-_94538013.23-P1P2	1190002N15Rik	P1P2	GGGGCTGCGCCGGCCGAGCG	9	0.715695		0	m3	Supp5
1190002N15Rik_-_94537955.23-P1P2	1190002N15Rik	P1P2	Gcccacggcgccgaggcccg	10	0.708383		0	m3	Supp5
1190003K10Rik_-_64497504.23-P1P2	1190003K10Rik	P1P2	GCCTGCTAGGGTGTAAAGAA	1	0.957337		0	m7	Top5
1190003K10Rik_+_64497526.23-P1P2	1190003K10Rik	P1P2	GCTTTCCCCAGGCGGAGCTG	2	0.796031		0	m7	Top5
1190003K10Rik_-_64497492.23-P1P2	1190003K10Rik	P1P2	GGTGAACTGATATCCTGCTA	3	0.791704		0	m7	Top5
1190003K10Rik_-_64497516.23-P1P2	1190003K10Rik	P1P2	GTAAAGAAAGGCAAGTGTCC	4	0.699441		0	m7	Top5
1190003K10Rik_+_64497537.23-P1P2	1190003K10Rik	P1P2	GATAGCGCGTGGCTTTCCCC	5	0.692056		0	m7	Top5
1190003K10Rik_-_64497467.23-P1P2	1190003K10Rik	P1P2	GTAGTACCTTAAAGATGAAT	6	0.636245		0	m7	Supp5
1190003K10Rik_+_64497534.23-P1P2	1190003K10Rik	P1P2	GGCGCGTGGCTTTCCCCAGG	7	0.601545		0	m7	Supp5
1190003K10Rik_-_64497471.23-P1P2	1190003K10Rik	P1P2	GACCTTAAAGATGAATCGGC	8	0.519044		0	m7	Supp5
1190003K10Rik_+_64497548.23-P1P2	1190003K10Rik	P1P2	GGAGGTTTCAGAATAGCGCG	9	0.504102		0	m7	Supp5
1190003K10Rik_+_64497363.23-P1P2	1190003K10Rik	P1P2	GCGATGAGTTGAGGGTTTGG	10	0.50234		0	m7	Supp5
1190005I06Rik_-_120634319.23-P1P2	1190005I06Rik	P1P2	GGGCGGCCGTGAGGGACACC	1	0.863835		0	m7	Top5
1190005I06Rik_+_120634341.23-P1P2	1190005I06Rik	P1P2	GGGCCGGGCCATGACCCCCG	2	0.797039		0	m7	Top5
1190005I06Rik_+_120634266.23-P1P2	1190005I06Rik	P1P2	GCCCAGCGCGCCCCAGGAAG	3	0.771657		0	m7	Top5
1190005I06Rik_-_120634340.23-P1P2	1190005I06Rik	P1P2	GGCGACGCGCTTGCAGCCGT	4	0.750847		0	m7	Top5
1190005I06Rik_+_120634123.23-P1P2	1190005I06Rik	P1P2	GCGAGGTGGGGAATCCGAGA	5	0.744525		0	m7	Top5
1190005I06Rik_+_120634174.23-P1P2	1190005I06Rik	P1P2	GACCCAGGACGAGGGACCCC	6	0.705746		0	m7	Supp5
1190005I06Rik_+_120634334.23-P1P2	1190005I06Rik	P1P2	GCCATGACCCCCGCGGCCCA	7	0.705739		0	m7	Supp5
1190005I06Rik_+_120634150.23-P1P2	1190005I06Rik	P1P2	GCGTGGAGATCTGGGACCAA	8	0.705294		0	m7	Supp5
1190005I06Rik_-_120634349.23-P1P2	1190005I06Rik	P1P2	GTTGCAGCCGTGGGCCGCGG	9	0.704314		0	m7	Supp5
1190005I06Rik_+_120634189.23-P1P2	1190005I06Rik	P1P2	GCGACCTGGGATAGGGACCC	10	0.684584		0	m7	Supp5
1190007I07Rik_+_82623064.23-P1P2	1190007I07Rik	P1P2	GCTCGTGCGCGCATAGTCGT	1	0.924373		0	m7	Top5
1190007I07Rik_-_82622921.23-P1P2	1190007I07Rik	P1P2	GTGAGTCGCAACACCACCTC	2	0.519577		0	m7	Top5
1190007I07Rik_+_82622912.23-P1P2	1190007I07Rik	P1P2	GGTTGCGGGGGCACCCGAGG	3	0.456842		0	m7	Top5
1190007I07Rik_+_82622915.23-P1P2	1190007I07Rik	P1P2	GGAAGTTGCGGGGGCACCCG	4	0.415026		0	m7	Top5
1190007I07Rik_-_82623226.23-P1P2	1190007I07Rik	P1P2	GGCGGAGGCAATACTCGCGC	5	0.333872		0	m7	Top5
1190007I07Rik_+_82622927.23-P1P2	1190007I07Rik	P1P2	GGTCGCGGGGGAGGAAGTTG	6	0.313068		0	m7	Supp5
1190007I07Rik_-_82622602.23-P1P2	1190007I07Rik	P1P2	GtgagtgttaagaGCGAGCT	7	0.308774		0	m7	Supp5
1190007I07Rik_-_82622617.23-P1P2	1190007I07Rik	P1P2	GAGCTAGGTATCCAAACACT	8	0.277842		0	m7	Supp5
1190007I07Rik_-_82623256.23-P1P2	1190007I07Rik	P1P2	GATTGTTTCTGACGGACTTG	9	0.198835		0	m7	Supp5
1190007I07Rik_-_82623248.23-P1P2	1190007I07Rik	P1P2	GCGCACTCGATTGTTTCTGA	10	0.185318		0	m7	Supp5
1200014J11Rik_-_73047905.23-P1P2	1200014J11Rik	P1P2	GGGCCGGCTGGCAGCTATGG	1	0.910071		0	m4	Top5
1200014J11Rik_-_73047935.23-P1P2	1200014J11Rik	P1P2	GGGCCTGCGAGTGTCTGTGA	2	0.89966		0	m4	Top5
1200014J11Rik_+_73047942.23-P1P2	1200014J11Rik	P1P2	GCCCAAAGCCGGCCCAGCGG	3	0.861251		0	m4	Top5
1200014J11Rik_-_73047915.23-P1P2	1200014J11Rik	P1P2	GCAGCTATGGCGGCCGTCCG	4	0.84108		0	m4	Top5
1200014J11Rik_-_73047902.23-P1P2	1200014J11Rik	P1P2	GTGCGGCCGGCTGGCAGCTA	5	0.822351		0	m4	Top5
1200014J11Rik_+_73047906.23-P1P2	1200014J11Rik	P1P2	GGACACTCGCAGGCCGCGGA	6	0.809631		0	m4	Supp5
1200014J11Rik_-_73047941.23-P1P2	1200014J11Rik	P1P2	GCGAGTGTCTGTGAAGGCGG	7	0.798947		0	m4	Supp5
1200014J11Rik_-_73047865.23-P1P2	1200014J11Rik	P1P2	GCTCTAGGCGGCGGGAGTGA	8	0.793961		0	m4	Supp5
1200014J11Rik_-_73047853.23-P1P2	1200014J11Rik	P1P2	GTCGGCGACGGCGCTCTAGG	9	0.728864		0	m4	Supp5
1200014J11Rik_-_73048097.23-P1P2	1200014J11Rik	P1P2	GCTCCCGGTACGGGCGAGAG	10	0.71547		0	m4	Supp5
1300002K09Rik_+_45849027.23-P1P2	1300002K09Rik	P1P2	GTGTGGATGCTGCGGTCCTG	1	0.848141		0	m7	Top5
1300002K09Rik_+_45849238.23-P1P2	1300002K09Rik	P1P2	GACCGTGGCTCTGACTGACA	2	0.783391		0	m7	Top5
1300002K09Rik_-_45849216.23-P1P2	1300002K09Rik	P1P2	GCAGGCAGGCGGACATGAAA	3	0.779625		0	m7	Top5
1300002K09Rik_+_45849011.23-P1P2	1300002K09Rik	P1P2	GCTGGGGCTGCTCCGTTCCT	4	0.772992		0	m7	Top5
1300002K09Rik_-_45849021.23-P1P2	1300002K09Rik	P1P2	GTAAACAAGCTTCCGAGGAA	5	0.772508		0	m7	Top5
1300002K09Rik_+_45849035.23-P1P2	1300002K09Rik	P1P2	GCGCGGTACTGTGGATGCTG	6	0.754912		0	m7	Supp5
1300002K09Rik_-_45849266.23-P1P2	1300002K09Rik	P1P2	GAGTCAGAGCCACGGTGAGT	7	0.743924		0	m7	Supp5
1300002K09Rik_+_45849044.23-P1P2	1300002K09Rik	P1P2	GACGACTGTGCGCGGTACTG	8	0.736017		0	m7	Supp5
1300002K09Rik_+_45848994.23-P1P2	1300002K09Rik	P1P2	GCTCGGAAGCTTGTTTATGA	9	0.720302		0	m7	Supp5
1300002K09Rik_-_45849258.23-P1P2	1300002K09Rik	P1P2	GTCCGTGTCAGTCAGAGCCA	10	0.617063		0	m7	Supp5
1300017J02Rik_-_103288203.23-P1P2	1300017J02Rik	P1P2	GAGGGTCCCCAAGCATAGAA	1	0.917903		0	m7	Top5
1300017J02Rik_+_103288256.23-P1P2	1300017J02Rik	P1P2	GGTAAAGTGCACCTAGGCTG	2	0.859694		0	m7	Top5
1300017J02Rik_+_103288262.23-P1P2	1300017J02Rik	P1P2	GTTCTGGGTAAAGTGCACCT	3	0.82125		0	m7	Top5
1300017J02Rik_-_103288185.23-P1P2	1300017J02Rik	P1P2	GCTCTCAGCACACTCACCTA	4	0.746496		0	m7	Top5
1300017J02Rik_-_103288006.23-P1P2	1300017J02Rik	P1P2	GACTATGACCGCCTCAGTGA	5	0.624684		0	m7	Top5
1300017J02Rik_-_103288234.23-P1P2	1300017J02Rik	P1P2	GGCAGCCTCATTTTCAACTG	6	0.604852		0	m7	Supp5
1300017J02Rik_+_103288048.23-P1P2	1300017J02Rik	P1P2	GTAGAGAAGAGTAATCACTT	7	0.597674		0	m7	Supp5
1300017J02Rik_-_103287939.23-P1P2	1300017J02Rik	P1P2	Gcctggtattaaggaggatg	8	0.576598		0	m7	Supp5
1300017J02Rik_-_103288023.23-P1P2	1300017J02Rik	P1P2	GGAGGGCAAAGGACAGCCGG	9	0.551457		0	m7	Supp5
1300017J02Rik_+_103288277.23-P1P2	1300017J02Rik	P1P2	GTCAGTCAACACTGCCTTCT	10	0.539966		0	m7	Supp5
1500009L16Rik_-_83722979.23-P1P2	1500009L16Rik	P1P2	GCCAGAGCGCGGCTTCCCTG	1	0.798892		0	m7	Top5
1500009L16Rik_-_83722992.23-P1P2	1500009L16Rik	P1P2	GTCCCTGCGGGTGGCGCGAT	2	0.781569		0	m7	Top5
1500009L16Rik_-_83722934.23-P1P2	1500009L16Rik	P1P2	GCCGCGCGCCGCCTCCTTCT	3	0.763951		0	m7	Top5
1500009L16Rik_+_83723181.23-P1P2	1500009L16Rik	P1P2	GCGTGACCGCCCCCGCACAG	4	0.68459		0	m7	Top5
1500009L16Rik_-_83723009.23-P1P2	1500009L16Rik	P1P2	GATGGGTTGCGGGAACTCCA	5	0.681983		0	m7	Top5
1500009L16Rik_+_83722972.23-P1P2	1500009L16Rik	P1P2	GACCCATCGCGCCACCCGCA	6	0.678722		0	m7	Supp5
1500009L16Rik_-_83723171.23-P1P2	1500009L16Rik	P1P2	GTGCTTCTGGAAAGACCGAG	7	0.673451		0	m7	Supp5
1500009L16Rik_-_83723074.23-P1P2	1500009L16Rik	P1P2	GGTAGGTCCCTcgggagagg	8	0.657623		0	m7	Supp5
1500009L16Rik_-_83722983.23-P1P2	1500009L16Rik	P1P2	GAGCGCGGCTTCCCTGCGGG	9	0.632382		0	m7	Supp5
1500009L16Rik_-_83723216.23-P1P2	1500009L16Rik	P1P2	GCGGTCACGCCCGGATTCAG	10	0.611642		0	m7	Supp5
1500012F01Rik_+_167063258.23-P1P2	1500012F01Rik	P1P2	GCGGAGGGACGAGACATATC	1	0.884359		0	m7	Top5
1500012F01Rik_+_167063273.23-P1P2	1500012F01Rik	P1P2	GTCTGCAAGTTAACCCCGGA	2	0.825519		0	m7	Top5
1500012F01Rik_+_167063220.23-P1P2	1500012F01Rik	P1P2	GTAGGAGCCGCCGGAACGAA	3	0.717541		0	m7	Top5
1500012F01Rik_+_167063207.23-P1P2	1500012F01Rik	P1P2	GAACGAAAGGACGAGAGCGG	4	0.70302		0	m7	Top5
1500012F01Rik_+_167063564.23-P1P2	1500012F01Rik	P1P2	GAGAAGACCAGGGTCCTCGA	5	0.651663		0	m7	Top5
1500012F01Rik_+_167063277.23-P1P2	1500012F01Rik	P1P2	GACCATCTGCAAGTTAACCC	6	0.631336		0	m7	Supp5
1500012F01Rik_-_167062855.23-P1P2	1500012F01Rik	P1P2	GGCCTCAGCGCCCGCGGTAG	7	0.62928		0	m7	Supp5
1500012F01Rik_-_167063198.23-P1P2	1500012F01Rik	P1P2	GCGCCGCCAAGGTCTATATA	8	0.605311		0	m7	Supp5
1500012F01Rik_-_167063691.23-P1P2	1500012F01Rik	P1P2	GAGGGAGAGAAGGGCATCGA	9	0.577359		0	m7	Supp5
1500012F01Rik_-_167063053.23-P1P2	1500012F01Rik	P1P2	GGCCCAGTGAGCACGGGGAG	10	0.569009		0	m7	Supp5
1500015O10Rik_+_43730918.23-P1P2	1500015O10Rik	P1P2	GAGCAGAGCCAGCCCGGCAA	1	0.880003		0	m7	Top5
1500015O10Rik_+_43730882.23-P1P2	1500015O10Rik	P1P2	GCGCGCAGACGAGGTGCTCA	2	0.839765		0	m7	Top5
1500015O10Rik_+_43730891.23-P1P2	1500015O10Rik	P1P2	GACTGCAGGCCGCGCAGACG	3	0.806079		0	m7	Top5
1500015O10Rik_+_43730854.23-P1P2	1500015O10Rik	P1P2	GAGTGCTGCAAAGTAGCTGG	4	0.741731		0	m7	Top5
1500015O10Rik_+_43730905.23-P1P2	1500015O10Rik	P1P2	GCGGCAAGGGCCAGGACTGC	5	0.69011		0	m7	Top5
1500015O10Rik_-_43730984.23-P1P2	1500015O10Rik	P1P2	GGTAAGTGGAGGATACCTGG	6	0.628435		0	m7	Supp5
1500015O10Rik_+_43730913.23-P1P2	1500015O10Rik	P1P2	GAGCCAGCCCGGCAAGGGCC	7	0.620011		0	m7	Supp5
1500015O10Rik_-_43731273.23-P1P2	1500015O10Rik	P1P2	GTGAAGGGAGTATCATTCTG	8	0.618083		0	m7	Supp5
1500015O10Rik_+_43730776.23-P1P2	1500015O10Rik	P1P2	GGCTCTGGGCGGGACCCACA	9	0.580458		0	m7	Supp5
1500015O10Rik_-_43730710.23-P1P2	1500015O10Rik	P1P2	GGATTTGCAGCAGACCCGCA	10	0.573253		0	m7	Supp5
1600002H07Rik_+_24220751.23-P1P2	1600002H07Rik	P1P2	GCGGAAGGCGCGGGACTCCT	1	0.90407		0	m7	Top5
1600002H07Rik_-_24220716.23-P1P2	1600002H07Rik	P1P2	GAGCGCAGTCTGCGGGTAGT	2	0.895693		0	m7	Top5
1600002H07Rik_-_24220708.23-P1P2	1600002H07Rik	P1P2	GCACCGGTGAGCGCAGTCTG	3	0.84775		0	m7	Top5
1600002H07Rik_-_24220692.23-P1P2	1600002H07Rik	P1P2	GTCCGTTGCACGAGACCCAC	4	0.846889		0	m7	Top5
1600002H07Rik_+_24220745.23-P1P2	1600002H07Rik	P1P2	GGCGCGGGACTCCTTGGCGG	5	0.766873		0	m7	Top5
1600002H07Rik_-_24220591.23-P1P2	1600002H07Rik	P1P2	GCGATCGGCGCAGGAGTCCA	6	0.741112		0	m7	Supp5
1600002H07Rik_+_24220563.23-P1P2	1600002H07Rik	P1P2	GCTCCTGCGCCGATCGGCAG	7	0.734507		0	m7	Supp5
1600002H07Rik_+_24220551.23-P1P2	1600002H07Rik	P1P2	GTCGGCAGCGGCAGTTGGAG	8	0.707519		0	m7	Supp5
1600002H07Rik_+_24220732.23-P1P2	1600002H07Rik	P1P2	GTGGCGGCGGCAAAAATGCT	9	0.697172		0	m7	Supp5
1600002H07Rik_+_24220782.23-P1P2	1600002H07Rik	P1P2	GTAGCCTACCCGGAAGTGGG	10	0.69261		0	m7	Supp5
1600002K03Rik_+_80172997.23-P1P2	1600002K03Rik	P1P2	GACCAGGGTTGCTACACCAG	1	1.00326		0	m6	Top5
1600002K03Rik_+_80172949.23-P1P2	1600002K03Rik	P1P2	GTGCCATGCCGGAGCTGAGG	2	0.803099		0	m6	Top5
1600002K03Rik_-_80173017.23-P1P2	1600002K03Rik	P1P2	GTCCTCTGGTGTAGCAACCC	3	0.782522		0	m6	Top5
1600002K03Rik_-_80172963.23-P1P2	1600002K03Rik	P1P2	GTGCACTTCCGCCTCAGCTC	4	0.75546		0	m6	Top5
1600002K03Rik_-_80172968.23-P1P2	1600002K03Rik	P1P2	GTTCCGCCTCAGCTCCGGCA	5	0.74642		0	m6	Top5
1600002K03Rik_-_80173214.23-P1P2	1600002K03Rik	P1P2	GCAGCATCTAGTGAGTCAGG	6	0.732123		0	m6	Supp5
1600002K03Rik_+_80173012.23-P1P2	1600002K03Rik	P1P2	GGGAGTTTTCAGCGGAACCA	7	0.643069		0	m6	Supp5
1600002K03Rik_+_80173156.23-P1P2	1600002K03Rik	P1P2	GGCACCTAAAAGCCCGGATG	8	0.628133		0	m6	Supp5
1600002K03Rik_+_80173036.23-P1P2	1600002K03Rik	P1P2	GGTTATAAGGTGGGCCCGGC	9	0.61572		0	m6	Supp5
1600002K03Rik_+_80172960.23-P1P2	1600002K03Rik	P1P2	GAGCATGCGTAGTGCCATGC	10	0.606995		0	m6	Supp5
1600012H06Rik_+_14943278.23-P1P2	1600012H06Rik	P1P2	GCGCAGCACCCGCAGCACCC	1	0.871169		0	m7	Top5
1600012H06Rik_-_14943272.23-P1P2	1600012H06Rik	P1P2	GGCCAGCTGGGGCGAGTTCC	2	0.812655		0	m7	Top5
1600012H06Rik_+_14943241.23-P1P2	1600012H06Rik	P1P2	GGCCCCAGCTGGCGGAAAAG	3	0.790435		0	m7	Top5
1600012H06Rik_+_14943443.23-P1P2	1600012H06Rik	P1P2	Gagagaagggataaagagta	4	0.766946		0	m7	Top5
1600012H06Rik_-_14943261.23-P1P2	1600012H06Rik	P1P2	GGCCTCTTTTCCGCCAGCTG	5	0.721964		0	m7	Top5
1600012H06Rik_+_14943223.23-P1P2	1600012H06Rik	P1P2	GGAGGCCGCGCCCGGAAGTG	6	0.700903		0	m7	Supp5
1600012H06Rik_+_14943475.23-P1P2	1600012H06Rik	P1P2	GGTCCCGGGAACCGACGGTg	7	0.686413		0	m7	Supp5
1600012H06Rik_+_14943604.23-P1P2	1600012H06Rik	P1P2	GCAGGGAGTAGCCATCGCTG	8	0.675932		0	m7	Supp5
1600012H06Rik_+_14943480.23-P1P2	1600012H06Rik	P1P2	GCCTGGGTCCCGGGAACCGA	9	0.666003		0	m7	Supp5
1600012H06Rik_+_14943252.23-P1P2	1600012H06Rik	P1P2	GGCCTGGAACTCGCCCCAGC	10	0.620147		0	m7	Supp5
1600014C10Rik_+_38183877.23-P1P2	1600014C10Rik	P1P2	GCTTTACCGAGCTGGAGTCT	1	0.752426		0	m7	Top5
1600014C10Rik_+_38183830.23-P1P2	1600014C10Rik	P1P2	GTGCTCTGCCAGCTCCAGAG	2	0.72721		0	m7	Top5
1600014C10Rik_+_38183929.23-P1P2	1600014C10Rik	P1P2	GACACCGTAGGGTCCCCGAC	3	0.662229		0	m7	Top5
1600014C10Rik_-_38183947.23-P1P2	1600014C10Rik	P1P2	GAAGCCGGTCGGGGACCCTA	4	0.658132		0	m7	Top5
1600014C10Rik_-_38183838.23-P1P2	1600014C10Rik	P1P2	GTGGCCTGTGAACGCCTCTC	5	0.652276		0	m7	Top5
1600014C10Rik_-_38184168.23-P1P2	1600014C10Rik	P1P2	GCCAGAGAGGGAGGAAATCT	6	0.645516		0	m7	Supp5
1600014C10Rik_-_38184029.23-P1P2	1600014C10Rik	P1P2	GTAAGCTGCAGCGCCGAGGT	7	0.626186		0	m7	Supp5
1600014C10Rik_+_38183914.23-P1P2	1600014C10Rik	P1P2	GCGACCGGCTTCGCAGACCC	8	0.609917		0	m7	Supp5
1600014C10Rik_+_38184058.23-P1P2	1600014C10Rik	P1P2	GCTCCCAAGCATCCAGGTTG	9	0.606481		0	m7	Supp5
1600014C10Rik_+_38183940.23-P1P2	1600014C10Rik	P1P2	GCACTGGGCCTGACACCGTA	10	0.60539		0	m7	Supp5
1600014C23Rik_-_45733666.23-P1P2	1600014C23Rik	P1P2	GACTCCCAGTGGGTAGACTG	1	0.76986		0	m7	Top5
1600014C23Rik_+_45733631.23-P1P2	1600014C23Rik	P1P2	GCTGGGAGTCCCGGAAAGGG	2	0.713836		0	m7	Top5
1600014C23Rik_+_45733548.23-P1P2	1600014C23Rik	P1P2	GCCCCAGTGGGTCCAAGTGA	3	0.705792		0	m7	Top5
1600014C23Rik_-_45733855.23-P1P2	1600014C23Rik	P1P2	GGTCCAAGCCTGCCAGGCCT	4	0.681201		0	m7	Top5
1600014C23Rik_-_45733415.23-P1P2	1600014C23Rik	P1P2	GTGTAGCAGGGAGGTACGTG	5	0.677164		0	m7	Top5
1600014C23Rik_-_45733589.23-P1P2	1600014C23Rik	P1P2	GGGTTAGAGCCAGCTCACCT	6	0.67215		0	m7	Supp5
1600014C23Rik_-_45733729.23-P1P2	1600014C23Rik	P1P2	GTCTGTAGATGGGTCGAACT	7	0.666966		0	m7	Supp5
1600014C23Rik_+_45733634.23-P1P2	1600014C23Rik	P1P2	GCCACTGGGAGTCCCGGAAA	8	0.642773		0	m7	Supp5
1600014C23Rik_+_45733640.23-P1P2	1600014C23Rik	P1P2	GGTCTACCCACTGGGAGTCC	9	0.597487		0	m7	Supp5
1600014C23Rik_-_45733420.23-P1P2	1600014C23Rik	P1P2	GCAGGGAGGTACGTGAGGCT	10	0.588445		0	m7	Supp5
1600014K23Rik_-_85249729.23-P1P2	1600014K23Rik	P1P2	GACTGCAGAACTACAcagga	1	0.87369		0	m7	Top5
1600014K23Rik_-_85249725.23-P1P2	1600014K23Rik	P1P2	GGTGGACTGCAGAACTACAc	2	0.765559		0	m7	Top5
1600014K23Rik_-_85249696.23-P1P2	1600014K23Rik	P1P2	GgGTGCACATGGAATGTGAA	3	0.692665		0	m7	Top5
1600014K23Rik_-_85249794.23-P1P2	1600014K23Rik	P1P2	Gctcagtgagtagtctacgc	4	0.659959		0	m7	Top5
1600014K23Rik_-_85249685.23-P1P2	1600014K23Rik	P1P2	GaagcagaatgagGTGCACA	5	0.40292		0	m7	Top5
1600014K23Rik_-_85249750.23-P1P2	1600014K23Rik	P1P2	Ggctcggccagagcaggtaa	6	1.0204		1	m7	Supp5
1600014K23Rik_-_85249929.23-P1P2	1600014K23Rik	P1P2	Ggagaggggtctacccggga	7	0.782415		1	m7	Supp5
1600014K23Rik_-_85249744.23-P1P2	1600014K23Rik	P1P2	Gaggagggctcggccagagc	8	0.737624		1	m7	Supp5
1600014K23Rik_-_85249707.23-P1P2	1600014K23Rik	P1P2	GAATGTGAAGGGTGAGCGAG	9	0.661613		1	m7	Supp5
1600014K23Rik_-_85249734.23-P1P2	1600014K23Rik	P1P2	GAGAACTACAcaggagggct	10	0.637013		1	m7	Supp5
1600015I10Rik_-_48929970.23-P1P2	1600015I10Rik	P1P2	GGACTTCAGCTGACTTCACT	1	0.773011		0	m7	Top5
1600015I10Rik_-_48929928.23-P1P2	1600015I10Rik	P1P2	GCAAGACCTACACAGTGCTG	2	0.715454		0	m7	Top5
1600015I10Rik_-_48930012.23-P1P2	1600015I10Rik	P1P2	GGGAAACAGACAAGGCTGAA	3	0.615769		0	m7	Top5
1600015I10Rik_-_48930116.23-P1P2	1600015I10Rik	P1P2	GCACAAAAGAGCCTGACACT	4	0.609099		0	m7	Top5
1600015I10Rik_-_48930171.23-P1P2	1600015I10Rik	P1P2	GCATTGCAGACCGCCCCAGG	5	0.60218		0	m7	Top5
1600015I10Rik_+_48930105.23-P1P2	1600015I10Rik	P1P2	GAGTTACCCAGCCCAGTGTC	6	0.582971		0	m7	Supp5
1600015I10Rik_+_48930187.23-P1P2	1600015I10Rik	P1P2	GTCAGGTCTGCGAATACCCG	7	0.55369		0	m7	Supp5
1600015I10Rik_-_48930017.23-P1P2	1600015I10Rik	P1P2	GCAGACAAGGCTGAAGGGCA	8	0.520859		0	m7	Supp5
1600015I10Rik_-_48930337.23-P1P2	1600015I10Rik	P1P2	GGAAATGCTGCTGCCCGATA	9	0.49953		0	m7	Supp5
1600015I10Rik_+_48930309.23-P1P2	1600015I10Rik	P1P2	GGGGCAGCAGCATTTCTATG	10	0.48993		0	m7	Supp5
1600016N20Rik_+_141214446.23-P1P2	1600016N20Rik	P1P2	GCCTTCCCTAGGCCTTCTGT	1	0.974703		0	m7	Top5
1600016N20Rik_-_141214463.23-P1P2	1600016N20Rik	P1P2	GTAAACCCACAGAAGGCCTA	2	0.742132		0	m7	Top5
1600016N20Rik_+_141214424.23-P1P2	1600016N20Rik	P1P2	GTTTAGGCCTCAGGTGAGTT	3	0.741308		0	m7	Top5
1600016N20Rik_+_141214401.23-P1P2	1600016N20Rik	P1P2	GGGTGAGTTCCTGGGCTGAG	4	0.728234		0	m7	Top5
1600016N20Rik_-_141214145.23-P1P2	1600016N20Rik	P1P2	GCCAGGTGTGGGAACCTCAC	5	0.64895		0	m7	Top5
1600016N20Rik_-_141214232.23-P1P2	1600016N20Rik	P1P2	GTGACTACTCAATAGGACAT	6	0.61542		0	m7	Supp5
1600016N20Rik_-_141214366.23-P1P2	1600016N20Rik	P1P2	GCCCTACTTAAACTCAGGCT	7	0.553212		0	m7	Supp5
1600016N20Rik_-_141214298.23-P1P2	1600016N20Rik	P1P2	GGACAGCAGGTCACTTTCCT	8	0.513339		0	m7	Supp5
1600016N20Rik_+_141214380.23-P1P2	1600016N20Rik	P1P2	GGGACATGAGTAGGAGTTTC	9	0.51252		0	m7	Supp5
1600016N20Rik_-_141214210.23-P1P2	1600016N20Rik	P1P2	GTCTTTCTGAGGAGGCTTAC	10	0.507625		0	m7	Supp5
1600029D21Rik_+_50494515.23-P1P2	1600029D21Rik	P1P2	GGCCTGGCAGTAGTAAGACT	1	0.83139		0	m7	Top5
1600029D21Rik_+_50494560.23-P1P2	1600029D21Rik	P1P2	GAAGGAGCGGAGCGACAGCA	2	0.767426		0	m7	Top5
1600029D21Rik_+_50494578.23-P1P2	1600029D21Rik	P1P2	GAGTCCCAGGTGTGGAAGCA	3	0.763944		0	m7	Top5
1600029D21Rik_+_50494772.23-P1P2	1600029D21Rik	P1P2	GAGCTCCACCGAGAACAAAG	4	0.731838		0	m7	Top5
1600029D21Rik_+_50494554.23-P1P2	1600029D21Rik	P1P2	GCGGAGCGACAGCATGGTCC	5	0.715285		0	m7	Top5
1600029D21Rik_+_50494641.23-P1P2	1600029D21Rik	P1P2	GACGCAGGACCCATTATCAC	6	0.671637		0	m7	Supp5
1600029D21Rik_+_50494506.23-P1P2	1600029D21Rik	P1P2	GTAGTAAGACTAGGTGTGAC	7	0.666957		0	m7	Supp5
1600029D21Rik_+_50494629.23-P1P2	1600029D21Rik	P1P2	GTTATCACTGGCAGAGAGGG	8	0.640491		0	m7	Supp5
1600029D21Rik_-_50494757.23-P1P2	1600029D21Rik	P1P2	GACCTATACAGGTATGTCAA	9	0.607494		0	m7	Supp5
1600029D21Rik_-_50494959.23-P1P2	1600029D21Rik	P1P2	GCCCCAGGCAGATCACACCC	10	0.598244		0	m7	Supp5
1700001C02Rik_+_30466104.23-P1P2	1700001C02Rik	P1P2	GCGCTACGGAAGGCCATGGT	1	1.03176		0	m7	Top5
1700001C02Rik_+_30466108.23-P1P2	1700001C02Rik	P1P2	GCCCGCGCTACGGAAGGCCA	2	0.942222		0	m7	Top5
1700001C02Rik_+_30466084.23-P1P2	1700001C02Rik	P1P2	GGGTGCTGCGAGCCCCGGCG	3	0.768805		0	m7	Top5
1700001C02Rik_+_30466118.23-P1P2	1700001C02Rik	P1P2	GCATTAGTGTGCCCGCGCTA	4	0.748283		0	m7	Top5
1700001C02Rik_+_30466089.23-P1P2	1700001C02Rik	P1P2	GTGGTGGGTGCTGCGAGCCC	5	0.736504		0	m7	Top5
1700001C02Rik_+_30466114.23-P1P2	1700001C02Rik	P1P2	GAGTGTGCCCGCGCTACGGA	6	0.725355		0	m7	Supp5
1700001C02Rik_+_30466275.23-P1P2	1700001C02Rik	P1P2	GAGCCCCCAGATCCAGAGGG	7	0.704246		0	m7	Supp5
1700001C02Rik_+_30466156.23-P1P2	1700001C02Rik	P1P2	GATGAGAGCTGGGGGCACGA	8	0.687995		0	m7	Supp5
1700001C02Rik_-_30466070.23-P1P2	1700001C02Rik	P1P2	GCAGCTGGCTGTTTACCGCA	9	0.686991		0	m7	Supp5
1700001C02Rik_+_30466179.23-P1P2	1700001C02Rik	P1P2	GGGTGCCTAGCAGCTTACCC	10	0.665555		0	m7	Supp5
1700001C19Rik_+_47421857.23-P1P2	1700001C19Rik	P1P2	GGTGCCCTCCCAAGACACCC	1	0.786315		0	m7	Top5
1700001C19Rik_-_47421839.23-P1P2	1700001C19Rik	P1P2	GGGTGAAATGGGACTTCTGG	2	0.782267		0	m7	Top5
1700001C19Rik_-_47421875.23-P1P2	1700001C19Rik	P1P2	GGCACCGGGGTGTCTTGGGA	3	0.749545		0	m7	Top5
1700001C19Rik_-_47421862.23-P1P2	1700001C19Rik	P1P2	GTAGAAATCCAGAGGCACCG	4	0.699766		0	m7	Top5
1700001C19Rik_-_47421806.23-P1P2	1700001C19Rik	P1P2	GCTTTCAACATCTTTGACTA	5	0.642471		0	m7	Top5
1700001C19Rik_+_47421662.23-P1P2	1700001C19Rik	P1P2	GAGCTGGGGCTTGAATTACA	6	0.56328		0	m7	Supp5
1700001C19Rik_-_47421709.23-P1P2	1700001C19Rik	P1P2	GGAACACAGGTGGCCTGGAA	7	0.550141		0	m7	Supp5
1700001C19Rik_+_47421602.23-P1P2	1700001C19Rik	P1P2	GCTGTGTTCTGTGGGGGTCA	8	0.536094		0	m7	Supp5
1700001C19Rik_+_47421608.23-P1P2	1700001C19Rik	P1P2	GGCTCTGCTGTGTTCTGTGG	9	0.534218		0	m7	Supp5
1700001C19Rik_-_47421576.23-P1P2	1700001C19Rik	P1P2	GCCAAGTCTAAAGGTACCTG	10	0.478119		0	m7	Supp5
1700001J03Rik_-_146185311.23-P1P2	1700001J03Rik	P1P2	GCAGACAAGTAAGTCGGGTA	1	0.721488		2	m7	Top5
1700001J03Rik_-_146185180.23-P1P2	1700001J03Rik	P1P2	GATGCCTGAAGTGTGACAGA	2	0.484962		2	m7	Top5
1700001J03Rik_+_146184876.23-P1P2	1700001J03Rik	P1P2	GTATAACAGCCCAGAATACG	3	0.433208		2	m7	Top5
1700001J03Rik_-_146184930.23-P1P2	1700001J03Rik	P1P2	GGGCGCCTGGGCATACAGTC	4	0.57129		3	m7	Top5
1700001J03Rik_-_146184982.23-P1P2	1700001J03Rik	P1P2	GAGGCAGGAGGAGCTAAATG	5	0.531246		3	m7	Top5
1700001J03Rik_+_146184913.23-P1P2	1700001J03Rik	P1P2	GGGAGCCAGACTGTATGCCC	6	0.496414		3	m7	Supp5
1700001J03Rik_-_146184910.23-P1P2	1700001J03Rik	P1P2	GGCTGTTATAGTTGAATCGG	7	0.429311		3	m7	Supp5
1700001J03Rik_-_146184907.23-P1P2	1700001J03Rik	P1P2	GTGGGCTGTTATAGTTGAAT	8	0.277434		3	m7	Supp5
1700001J03Rik_-_146184918.23-P1P2	1700001J03Rik	P1P2	GAGTTGAATCGGGGGCGCCT	9	0.178705		3	m7	Supp5
1700001J03Rik_-_146184855.23-P1P2	1700001J03Rik	P1P2	GCATTATGCTGAACAGCAGC	10	0.0685455		3	m7	Supp5
1700001K19Rik_+_110682555.23-P1P2	1700001K19Rik	P1P2	GCCAGGAGGTAAGTCTAGAA	1	1.02241		0	m7	Top5
1700001K19Rik_+_110682597.23-P1P2	1700001K19Rik	P1P2	GGTCTCACAAGTGATTCCCT	2	0.75642		0	m7	Top5
1700001K19Rik_+_110682569.23-P1P2	1700001K19Rik	P1P2	GAATGAACATGCTACCCAGG	3	0.747745		0	m7	Top5
1700001K19Rik_-_110682496.23-P1P2	1700001K19Rik	P1P2	GAGGCAGCTAGAGCAATCCT	4	0.630059		0	m7	Top5
1700001K19Rik_-_110682626.23-P1P2	1700001K19Rik	P1P2	GATCACTTGTGAGACAAGAA	5	0.615692		0	m7	Top5
1700001K19Rik_-_110682444.23-P1P2	1700001K19Rik	P1P2	GCCTAACAGTAGCTGGAGAG	6	0.599545		0	m7	Supp5
1700001K19Rik_-_110682389.23-P1P2	1700001K19Rik	P1P2	GATTCTGTCCCCAAGAAAGT	7	0.553049		0	m7	Supp5
1700001K19Rik_-_110682404.23-P1P2	1700001K19Rik	P1P2	GAAGTCGGCTCAAATTTAGG	8	0.546207		0	m7	Supp5
1700001K19Rik_+_110682194.23-P1P2	1700001K19Rik	P1P2	GtAAGGTCCCTGATAAGAGG	9	0.543914		0	m7	Supp5
1700001K19Rik_+_110682258.23-P1P2	1700001K19Rik	P1P2	GACTTGTAAAGGACAGGATA	10	0.542568		0	m7	Supp5
1700001L19Rik_+_68597466.23-P1P2	1700001L19Rik	P1P2	GCCAGTTCCTCCATCAGGTT	1	0.893982		0	m7	Top5
1700001L19Rik_-_68597481.23-P1P2	1700001L19Rik	P1P2	GAAGCCACCTAACCTGATGG	2	0.892633		0	m7	Top5
1700001L19Rik_-_68597521.23-P1P2	1700001L19Rik	P1P2	GGGAGGGCGATGGACCCCGG	3	0.88057		0	m7	Top5
1700001L19Rik_-_68597518.23-P1P2	1700001L19Rik	P1P2	GAGCGGAGGGCGATGGACCC	4	0.865111		0	m7	Top5
1700001L19Rik_-_68597839.23-P1P2	1700001L19Rik	P1P2	GGCCGTAAGGGACCTGACAA	5	0.844946		0	m7	Top5
1700001L19Rik_-_68597501.23-P1P2	1700001L19Rik	P1P2	GGGAACTGGCCAAGAAAGAG	6	0.836044		0	m7	Supp5
1700001L19Rik_+_68597640.23-P1P2	1700001L19Rik	P1P2	GAAGCTGGTAGTGCTGAGAT	7	0.822472		0	m7	Supp5
1700001L19Rik_-_68597453.23-P1P2	1700001L19Rik	P1P2	GCCGAGTGCAGACGCTTGGA	8	0.774766		0	m7	Supp5
1700001L19Rik_-_68597504.23-P1P2	1700001L19Rik	P1P2	GACTGGCCAAGAAAGAGCGG	9	0.751695		0	m7	Supp5
1700001L19Rik_-_68597908.23-P1P2	1700001L19Rik	P1P2	GGAGCTGTCCAGACTATGAT	10	0.655566		0	m7	Supp5
1700001O22Rik_-_30801686.23-P1P2	1700001O22Rik	P1P2	GGGGCAGCAGAAGCCGACTC	1	1.10299		0	m7	Top5
1700001O22Rik_+_30801692.23-P1P2	1700001O22Rik	P1P2	GGCCGGGACACAGCAGGCTA	2	1.04472		0	m7	Top5
1700001O22Rik_-_30801667.23-P1P2	1700001O22Rik	P1P2	GAGTCCATAGCGCCGGGAAG	3	1.0032		0	m7	Top5
1700001O22Rik_+_30801677.23-P1P2	1700001O22Rik	P1P2	GGCTAGGGTCCTGCCGGAGT	4	0.974074		0	m7	Top5
1700001O22Rik_+_30801683.23-P1P2	1700001O22Rik	P1P2	GCAGCAGGCTAGGGTCCTGC	5	0.812598		0	m7	Top5
1700001O22Rik_-_30801729.23-P1P2	1700001O22Rik	P1P2	GCCCGGCGCAAAGGCGGtga	6	0.793718		0	m7	Supp5
1700001O22Rik_-_30801690.23-P1P2	1700001O22Rik	P1P2	GAGCAGAAGCCGACTCCGGC	7	0.778521		0	m7	Supp5
1700001O22Rik_-_30801482.23-P1P2	1700001O22Rik	P1P2	GCGGCAGCCGCTTAACAGGG	8	0.754457		0	m7	Supp5
1700001O22Rik_-_30801723.23-P1P2	1700001O22Rik	P1P2	GCTGTGTCCCGGCGCAAAGG	9	0.742148		0	m7	Supp5
1700001O22Rik_+_30801494.23-P1P2	1700001O22Rik	P1P2	GGCCCAAGGGATATCCCGAC	10	0.733376		0	m7	Supp5
1700001P01Rik_+_97775863.23-P1P2	1700001P01Rik	P1P2	GTCAGACTCGAAGACTGCGG	1	0.922052		0	m7	Top5
1700001P01Rik_+_97775854.23-P1P2	1700001P01Rik	P1P2	GAAGACTGCGGTGGTTAGGA	2	0.856054		0	m7	Top5
1700001P01Rik_+_97775866.23-P1P2	1700001P01Rik	P1P2	GCTCTCAGACTCGAAGACTG	3	0.843066		0	m7	Top5
1700001P01Rik_+_97775831.23-P1P2	1700001P01Rik	P1P2	GTTGTTGTTACAACAGTCCT	4	0.814174		0	m7	Top5
1700001P01Rik_-_97775519.23-P1P2	1700001P01Rik	P1P2	GCGCAGGGTGCGGGCCTCAG	5	0.723818		0	m7	Top5
1700001P01Rik_+_97775898.23-P1P2	1700001P01Rik	P1P2	GTCAGTGAAGTCCCCATCTA	6	0.714655		0	m7	Supp5
1700001P01Rik_+_97775646.23-P1P2	1700001P01Rik	P1P2	GTGCGGAAAACTGATCAGGT	7	0.671662		0	m7	Supp5
1700001P01Rik_-_97775714.23-P1P2	1700001P01Rik	P1P2	GGAAGTACCGACGACTGTGG	8	0.635893		0	m7	Supp5
1700001P01Rik_-_97775909.23-P1P2	1700001P01Rik	P1P2	GCTTTCTGGAGCCTTAGATG	9	0.618346		0	m7	Supp5
1700001P01Rik_-_97775711.23-P1P2	1700001P01Rik	P1P2	GCCGGAAGTACCGACGACTG	10	0.594305		0	m7	Supp5
1700003E16Rik_-_83156535.23-P1P2	1700003E16Rik	P1P2	GCAACGATGGAGGGTCCTGA	1	1.02959		0	m7	Top5
1700003E16Rik_+_83156488.23-P1P2	1700003E16Rik	P1P2	GTGCAGTGGCCGCGACCCAA	2	0.883527		0	m7	Top5
1700003E16Rik_-_83156495.23-P1P2	1700003E16Rik	P1P2	GGGTTGCCGAGGAGACCGTT	3	0.877937		0	m7	Top5
1700003E16Rik_-_83156522.23-P1P2	1700003E16Rik	P1P2	GGCCACTGCAGCTACAACGA	4	0.860506		0	m7	Top5
1700003E16Rik_-_83156526.23-P1P2	1700003E16Rik	P1P2	GCTGCAGCTACAACGATGGA	5	0.803957		0	m7	Top5
1700003E16Rik_+_83156680.23-P1P2	1700003E16Rik	P1P2	GCCCTCAGGGACCGAGGTAC	6	0.792123		0	m7	Supp5
1700003E16Rik_-_83156714.23-P1P2	1700003E16Rik	P1P2	GCCCTGAGGGAAAGGGTCAA	7	0.754799		0	m7	Supp5
1700003E16Rik_-_83156817.23-P1P2	1700003E16Rik	P1P2	GGTGTTGGTGGGTAAACCAG	8	0.731611		0	m7	Supp5
1700003E16Rik_-_83156731.23-P1P2	1700003E16Rik	P1P2	GAACGGCTGGACCAGGCCAA	9	0.70202		0	m7	Supp5
1700003E16Rik_+_83156479.23-P1P2	1700003E16Rik	P1P2	GCGCGACCCAACGGTCTCCT	10	0.700497		0	m7	Supp5
1700003F12Rik_-_154548901.23-P1P2	1700003F12Rik	P1P2	GGGCAGGGCCGAGGCAGCAT	1	1.00981		0	m7	Top5
1700003F12Rik_-_154548945.23-P1P2	1700003F12Rik	P1P2	GCTGTGACCAGTCCTATCAT	2	0.935049		0	m7	Top5
1700003F12Rik_+_154548918.23-P1P2	1700003F12Rik	P1P2	GATAGGACTGGTCACAGGAC	3	0.782805		0	m7	Top5
1700003F12Rik_+_154548957.23-P1P2	1700003F12Rik	P1P2	GGGTGCTTTGGTCCTCTTGT	4	0.776356		0	m7	Top5
1700003F12Rik_+_154548908.23-P1P2	1700003F12Rik	P1P2	GTCACAGGACTGGTCACTAG	5	0.763538		0	m7	Top5
1700003F12Rik_+_154548867.23-P1P2	1700003F12Rik	P1P2	GGGCCCTGCCCTCTAACCAG	6	0.70176		0	m7	Supp5
1700003F12Rik_-_154549177.23-P1P2	1700003F12Rik	P1P2	GTATAGGTAGTAGTAGTATA	7	0.680183		0	m7	Supp5
1700003F12Rik_+_154548935.23-P1P2	1700003F12Rik	P1P2	GAACTGCTGTTTCCCATGAT	8	0.670967		0	m7	Supp5
1700003F12Rik_-_154549149.23-P1P2	1700003F12Rik	P1P2	GCTAGAGAGAACAGGATCTC	9	0.667446		0	m7	Supp5
1700003F12Rik_+_154548977.23-P1P2	1700003F12Rik	P1P2	GTGTCCTTGTTGGCCTGATT	10	0.646745		0	m7	Supp5
1700003M02Rik_+_34730137.23-P1P2	1700003M02Rik	P1P2	GCGGCCAAGCCCAGCGCCCA	1	0.880996		0	m7	Top5
1700003M02Rik_-_34730207.23-P1P2	1700003M02Rik	P1P2	GGCCAGCCCCAGATCCTAAG	2	0.874613		0	m7	Top5
1700003M02Rik_-_34730127.23-P1P2	1700003M02Rik	P1P2	GCGGTACACCCGCGACTTAA	3	0.724411		0	m7	Top5
1700003M02Rik_+_34730114.23-P1P2	1700003M02Rik	P1P2	GGCTCCAGGCCGTTAAGTCG	4	0.66892		0	m7	Top5
1700003M02Rik_-_34730171.23-P1P2	1700003M02Rik	P1P2	GGCTTGGCCGGAACGCCAAC	5	0.66793		0	m7	Top5
1700003M02Rik_+_34730094.23-P1P2	1700003M02Rik	P1P2	GGGGTGTACCGGCGAGAAGA	6	0.663889		0	m7	Supp5
1700003M02Rik_-_34730177.23-P1P2	1700003M02Rik	P1P2	GCCGGAACGCCAACCGGCCG	7	0.640562		0	m7	Supp5
1700003M02Rik_+_34730164.23-P1P2	1700003M02Rik	P1P2	GCGGGAGAGCCGCGGCCGGT	8	0.639781		0	m7	Supp5
1700003M02Rik_+_34730042.23-P1P2	1700003M02Rik	P1P2	GAGTAGGTAACCTACAGGGT	9	0.639105		0	m7	Supp5
1700003M02Rik_-_34729961.23-P1P2	1700003M02Rik	P1P2	GCCATCAGCGAGCATATCTG	10	0.629213		0	m7	Supp5
1700006A11Rik_+_124425967.23-P1P2	1700006A11Rik	P1P2	GTGCCACAGAAGACCATCCA	1	0.905062		0	m7	Top5
1700006A11Rik_+_124425961.23-P1P2	1700006A11Rik	P1P2	GAGAAGACCATCCAGGGAAA	2	0.818919		0	m7	Top5
1700006A11Rik_-_124426006.23-P1P2	1700006A11Rik	P1P2	GGGCACTAAAGACCAAAGGT	3	0.777866		0	m7	Top5
1700006A11Rik_-_124426011.23-P1P2	1700006A11Rik	P1P2	GTAAAGACCAAAGGTAGGTA	4	0.755394		0	m7	Top5
1700006A11Rik_-_124425957.23-P1P2	1700006A11Rik	P1P2	GTTTACACTGGAGGCTGAAA	5	0.750013		0	m7	Top5
1700006A11Rik_-_124426002.23-P1P2	1700006A11Rik	P1P2	GCTGTGGCACTAAAGACCAA	6	0.690676		0	m7	Supp5
1700006A11Rik_-_124425972.23-P1P2	1700006A11Rik	P1P2	GGAAATGGAGACCCTTTCCC	7	0.685055		0	m7	Supp5
1700006A11Rik_-_124425945.23-P1P2	1700006A11Rik	P1P2	GTTTAAAAATACCTTTACAC	8	0.68428		0	m7	Supp5
1700006A11Rik_-_124425948.23-P1P2	1700006A11Rik	P1P2	GAAAAATACCTTTACACTGG	9	0.615495		0	m7	Supp5
1700006A11Rik_+_124425765.23-P1P2	1700006A11Rik	P1P2	GAGATAGGATTGCAATGTCA	10	0.605196		0	m7	Supp5
1700006E09Rik_+_101987123.23-P1P2	1700006E09Rik	P1P2	GGGGTAGGCCAAATAATCCA	1	0.890605		0	m7	Top5
1700006E09Rik_+_101987138.23-P1P2	1700006E09Rik	P1P2	GTTAGAAACGATTACAGGGT	2	0.808908		0	m7	Top5
1700006E09Rik_+_101987142.23-P1P2	1700006E09Rik	P1P2	GGTGATTAGAAACGATTACA	3	0.794998		0	m7	Top5
1700006E09Rik_-_101987107.23-P1P2	1700006E09Rik	P1P2	GTTTCTGAAGCTAGACTAGG	4	0.758662		0	m7	Top5
1700006E09Rik_-_101987363.23-P1P2	1700006E09Rik	P1P2	GCGTGGGACACAATGGTCGG	5	0.647495		0	m7	Top5
1700006E09Rik_-_101987347.23-P1P2	1700006E09Rik	P1P2	GCCTAGCTGTGGGGTGACGT	6	0.63935		0	m7	Supp5
1700006E09Rik_-_101987128.23-P1P2	1700006E09Rik	P1P2	GGAGAAAATGAACAATTCCT	7	0.625646		0	m7	Supp5
1700006E09Rik_+_101987459.23-P1P2	1700006E09Rik	P1P2	GCATTCCTAGAGAGTCTATT	8	0.553013		0	m7	Supp5
1700006E09Rik_-_101987137.23-P1P2	1700006E09Rik	P1P2	GAACAATTCCTTGGATTATT	9	0.539403		0	m7	Supp5
1700006E09Rik_-_101987356.23-P1P2	1700006E09Rik	P1P2	GGGGGTGACGTGGGACACAA	10	0.534933		0	m7	Supp5
1700007B14Rik_-_75448776.23-P1P2	1700007B14Rik	P1P2	GAGGAGGTCCTGGCCCTCAG	1	1.00021		0	m7	Top5
1700007B14Rik_+_75448767.23-P1P2	1700007B14Rik	P1P2	GCTTGCTGCAGCACCTCTGA	2	0.816353		0	m7	Top5
1700007B14Rik_-_75448928.23-P1P2	1700007B14Rik	P1P2	GGGAGCTAAGGAGACAACAA	3	0.810532		0	m7	Top5
1700007B14Rik_-_75448815.23-P1P2	1700007B14Rik	P1P2	GTGCTGCCCCAAAGAGAAGT	4	0.806264		0	m7	Top5
1700007B14Rik_-_75448766.23-P1P2	1700007B14Rik	P1P2	GTCACGGGGCCAGGAGGTCC	5	0.779859		0	m7	Top5
1700007B14Rik_-_75448751.23-P1P2	1700007B14Rik	P1P2	GACCAATCCTGGCGGCTCAC	6	0.685169		0	m7	Supp5
1700007B14Rik_-_75448905.23-P1P2	1700007B14Rik	P1P2	GGATTGGGAGAGTGCCCTGG	7	0.685091		0	m7	Supp5
1700007B14Rik_-_75448932.23-P1P2	1700007B14Rik	P1P2	GCTAAGGAGACAACAAGGGT	8	0.677261		0	m7	Supp5
1700007B14Rik_+_75448731.23-P1P2	1700007B14Rik	P1P2	GCCCCGTGAGCCGCCAGGAT	9	0.663045		0	m7	Supp5
1700007B14Rik_-_75448743.23-P1P2	1700007B14Rik	P1P2	GGGAGATTTACCAATCCTGG	10	0.622033		0	m7	Supp5
1700007G11Rik_-_98329370.23-P1P2	1700007G11Rik	P1P2	GCGCGATGGATCAGGACGAG	1	1.02103		0	m7	Top5
1700007G11Rik_-_98329333.23-P1P2	1700007G11Rik	P1P2	GCCGCCCACACCGGTTACTA	2	0.920984		0	m7	Top5
1700007G11Rik_+_98329408.23-P1P2	1700007G11Rik	P1P2	GGAGTCCAGGAAGTCTTCAT	3	0.900949		0	m7	Top5
1700007G11Rik_-_98329362.23-P1P2	1700007G11Rik	P1P2	GGGTGTAGCCGCGATGGATC	4	0.854561		0	m7	Top5
1700007G11Rik_-_98329342.23-P1P2	1700007G11Rik	P1P2	GCCGGTTACTAGGGACGCGT	5	0.851873		0	m7	Top5
1700007G11Rik_-_98329377.23-P1P2	1700007G11Rik	P1P2	GGATCAGGACGAGGGGCTGA	6	0.76889		0	m7	Supp5
1700007G11Rik_-_98329356.23-P1P2	1700007G11Rik	P1P2	GCGCGTCGGTGTAGCCGCGA	7	0.732409		0	m7	Supp5
1700007G11Rik_-_98329324.23-P1P2	1700007G11Rik	P1P2	GGCGTCCGGCCCGCCCACAC	8	0.728363		0	m7	Supp5
1700007G11Rik_+_98329378.23-P1P2	1700007G11Rik	P1P2	GTGTGTGACAATGTTGTCCA	9	0.712137		0	m7	Supp5
1700007G11Rik_+_98329315.23-P1P2	1700007G11Rik	P1P2	GCGTCCCTAGTAACCGGTGT	10	0.695506		0	m7	Supp5
1700007K09Rik_+_131329468.23-P1P2	1700007K09Rik	P1P2	GGAGACATAAGAGCTAACAA	1	0.933791		0	m7	Top5
1700007K09Rik_+_131329490.23-P1P2	1700007K09Rik	P1P2	GCAGCATGTGCCTCAGACTA	2	0.88222		0	m7	Top5
1700007K09Rik_-_131329447.23-P1P2	1700007K09Rik	P1P2	GGAAGAGCTTACTTTCAGAA	3	0.815118		0	m7	Top5
1700007K09Rik_-_131329306.23-P1P2	1700007K09Rik	P1P2	Gtctgggtatgagagctgaa	4	0.77196		0	m7	Top5
1700007K09Rik_-_131329502.23-P1P2	1700007K09Rik	P1P2	GTTATGTCTCCCCTAGTCTG	5	0.73269		0	m7	Top5
1700007K09Rik_-_131329416.23-P1P2	1700007K09Rik	P1P2	GAGGAAAATTGTAATTACTA	6	0.607068		0	m7	Supp5
1700007K09Rik_-_131329101.23-P1P2	1700007K09Rik	P1P2	Gcctagacagcagctactgg	7	0.535895		0	m7	Supp5
1700007K09Rik_+_131329169.23-P1P2	1700007K09Rik	P1P2	Gggtgtgatgccattcacca	8	0.524646		0	m7	Supp5
1700007K09Rik_-_131329458.23-P1P2	1700007K09Rik	P1P2	GTTTCAGAAGGGCGGCCTGC	9	0.501492		0	m7	Supp5
1700007K09Rik_+_131329073.23-P1P2	1700007K09Rik	P1P2	Gtagctgctgtctaggtgtg	10	0.50141		0	m7	Supp5
1700007K13Rik_-_28466117.23-P1P2	1700007K13Rik	P1P2	GTAGTCGCTGGTCTTCTCTG	1	0.815751		0	m7	Top5
1700007K13Rik_-_28466253.23-P1P2	1700007K13Rik	P1P2	GGCTCCTCCGCGGACTGTTG	2	0.646476		0	m7	Top5
1700007K13Rik_+_28466277.23-P1P2	1700007K13Rik	P1P2	GGATCTGGGCTAGTTTCCTG	3	0.644854		0	m7	Top5
1700007K13Rik_+_28466238.23-P1P2	1700007K13Rik	P1P2	GGAAAAACCTCAACAGTCCG	4	0.640235		0	m7	Top5
1700007K13Rik_+_28466065.23-P1P2	1700007K13Rik	P1P2	GTAGCGAGAAGCTCCCAGTC	5	0.62533		0	m7	Top5
1700007K13Rik_+_28466235.23-P1P2	1700007K13Rik	P1P2	GAAACCTCAACAGTCCGCGG	6	0.613041		0	m7	Supp5
1700007K13Rik_-_28466322.23-P1P2	1700007K13Rik	P1P2	GGTCTGTGCCTGCTGCGGCA	7	0.611274		0	m7	Supp5
1700007K13Rik_+_28466050.23-P1P2	1700007K13Rik	P1P2	GAGTCAGGTTCAACAACCCG	8	0.596769		0	m7	Supp5
1700007K13Rik_-_28466283.23-P1P2	1700007K13Rik	P1P2	GCAGACATTTGGCCTCCCGC	9	0.585516		0	m7	Supp5
1700007K13Rik_-_28466337.23-P1P2	1700007K13Rik	P1P2	GGGCAAGGCGTCCTGTTGCT	10	0.561411		0	m7	Supp5
1700008A04Rik_-_32824566.23-P1P2	1700008A04Rik	P1P2	GTAGATGGAAGTACTTTCAG	1	0.866515		0	m7	Top5
1700008A04Rik_+_32824488.23-P1P2	1700008A04Rik	P1P2	GTCCAGAAGACGGGTTGCAG	2	0.85436		0	m7	Top5
1700008A04Rik_+_32824498.23-P1P2	1700008A04Rik	P1P2	GGACATGACAATCCAGAAGA	3	0.757854		0	m7	Top5
1700008A04Rik_-_32824373.23-P1P2	1700008A04Rik	P1P2	GAGTAGTGGGATCTACTTGG	4	0.727876		0	m7	Top5
1700008A04Rik_-_32824360.23-P1P2	1700008A04Rik	P1P2	GATGCTTGAGACCCAGTAGT	5	0.644878		0	m7	Top5
1700008A04Rik_-_32824551.23-P1P2	1700008A04Rik	P1P2	GGTCAAAGTCTTGGGGTAGA	6	0.638611		0	m7	Supp5
1700008A04Rik_-_32824508.23-P1P2	1700008A04Rik	P1P2	GGCCTCTGCAACCCGTCTTC	7	0.622299		0	m7	Supp5
1700008A04Rik_+_32824116.23-P1P2	1700008A04Rik	P1P2	GACAGCGAGAGTCGACACAT	8	0.557194		0	m7	Supp5
1700008A04Rik_-_32824281.23-P1P2	1700008A04Rik	P1P2	GTTGAGTCAGTTGGGAGTTA	9	0.543412		0	m7	Supp5
1700008A04Rik_-_32824530.23-P1P2	1700008A04Rik	P1P2	GATTGTCATGTCTCTGCTCA	10	0.541663		0	m7	Supp5
1700008F21Rik_-_129072628.23-P1P2	1700008F21Rik	P1P2	GCACCGGAGAATCAATTGTA	1	0.88487		0	m7	Top5
1700008F21Rik_-_129072612.23-P1P2	1700008F21Rik	P1P2	GTCATTAGGTCTCCACCCAC	2	0.819961		0	m7	Top5
1700008F21Rik_+_129072638.23-P1P2	1700008F21Rik	P1P2	GTCATCATAGTCGATGGTAT	3	0.702609		0	m7	Top5
1700008F21Rik_+_129072584.23-P1P2	1700008F21Rik	P1P2	GGTGGAGACCTAATGACCAT	4	0.691812		0	m7	Top5
1700008F21Rik_+_129072633.23-P1P2	1700008F21Rik	P1P2	GATAGTCGATGGTATTGGCA	5	0.681804		0	m7	Top5
1700008F21Rik_+_129072609.23-P1P2	1700008F21Rik	P1P2	GTACCGTACAATTGATTCTC	6	0.589248		0	m7	Supp5
1700008F21Rik_+_129072602.23-P1P2	1700008F21Rik	P1P2	GCAATTGATTCTCCGGTGGG	7	0.558761		0	m7	Supp5
1700008F21Rik_+_129072644.23-P1P2	1700008F21Rik	P1P2	GAATCTTTCATCATAGTCGA	8	0.53031		0	m7	Supp5
1700008F21Rik_-_129072818.23-P1P2	1700008F21Rik	P1P2	GAATCAGCTATAGTTAACGA	9	0.494376		0	m7	Supp5
1700008F21Rik_-_129072598.23-P1P2	1700008F21Rik	P1P2	GAATTGAACCAATGGTCATT	10	0.479662		0	m7	Supp5
1700008I05Rik_+_135693717.23-P1P2	1700008I05Rik	P1P2	GGAAAGAGGTAAGGAACCAA	1	0.915439		0	m7	Top5
1700008I05Rik_+_135693764.23-P1P2	1700008I05Rik	P1P2	GGTAAGAGCAGCCATCAACG	2	0.883698		0	m7	Top5
1700008I05Rik_+_135693731.23-P1P2	1700008I05Rik	P1P2	GAACACCCAGGACCAGAAAG	3	0.862645		0	m7	Top5
1700008I05Rik_+_135693759.23-P1P2	1700008I05Rik	P1P2	GAGCAGCCATCAACGGGGAA	4	0.814282		0	m7	Top5
1700008I05Rik_+_135693743.23-P1P2	1700008I05Rik	P1P2	GGAAAGGCAGTCAAACACCC	5	0.799354		0	m7	Top5
1700008I05Rik_+_135693430.23-P1P2	1700008I05Rik	P1P2	GTCTCTTGGAGGCCTTAGAA	6	0.599839		0	m7	Supp5
1700008I05Rik_-_135693817.23-P1P2	1700008I05Rik	P1P2	GCTCTGTGACTCCCTGGTAG	7	0.562579		0	m7	Supp5
1700008I05Rik_-_135693775.23-P1P2	1700008I05Rik	P1P2	GGACTGCCTTTCCCCGTTGA	8	0.545871		0	m7	Supp5
1700008I05Rik_-_135693623.23-P1P2	1700008I05Rik	P1P2	GTACCAGCCAAACTAGAGAG	9	0.494142		0	m7	Supp5
1700008I05Rik_-_135693461.23-P1P2	1700008I05Rik	P1P2	GGCCTCCAAGAGAAAGGACC	10	0.483489		0	m7	Supp5
1700008O03Rik_-_44375014.23-P1P2	1700008O03Rik	P1P2	GTCAGCACCGGCTAGACTCC	1	0.723168		0	m7	Top5
1700008O03Rik_+_44374766.23-P1P2	1700008O03Rik	P1P2	GCTGATGGAGAAAAAGACCA	2	0.683289		0	m7	Top5
1700008O03Rik_+_44374809.23-P1P2	1700008O03Rik	P1P2	GTGAGGAGGGGGCAATCCAG	3	0.674397		0	m7	Top5
1700008O03Rik_-_44374288.23-P1P2	1700008O03Rik	P1P2	GGCTCGAGGACCAACAGTGT	4	0.674366		0	m7	Top5
1700008O03Rik_-_44374513.23-P1P2	1700008O03Rik	P1P2	GAAACCACGAGGGACAAACA	5	0.621326		0	m7	Top5
1700008O03Rik_+_44374373.23-P1P2	1700008O03Rik	P1P2	GTCCAGGATGCAGCCAGAGG	6	0.579888		0	m7	Supp5
1700008O03Rik_-_44375058.23-P1P2	1700008O03Rik	P1P2	GCTAGGGGGGAGGGGACGGT	7	0.578524		0	m7	Supp5
1700008O03Rik_+_44374763.23-P1P2	1700008O03Rik	P1P2	GATGGAGAAAAAGACCAGGG	8	0.578309		0	m7	Supp5
1700008O03Rik_+_44374999.23-P1P2	1700008O03Rik	P1P2	GTTGTCTCCAGGAGTCTAGC	9	0.559748		0	m7	Supp5
1700008O03Rik_+_44374305.23-P1P2	1700008O03Rik	P1P2	GGACAGGTGAGCAGGTCTGG	10	0.554335		0	m7	Supp5
1700008P02Rik_+_6620403.23-P1P2	1700008P02Rik	P1P2	GGTGGCGTAACATCTTTGAG	1	0.962977		0	m7	Top5
1700008P02Rik_-_6620376.23-P1P2	1700008P02Rik	P1P2	GGCTGACAGGAAGAACTGCT	2	0.825995		0	m7	Top5
1700008P02Rik_+_6620421.23-P1P2	1700008P02Rik	P1P2	GAGTTGCTAGCTGATATCGG	3	0.785802		0	m7	Top5
1700008P02Rik_-_6620282.23-P1P2	1700008P02Rik	P1P2	GTGGTGACAAGCCTGAACGT	4	0.770976		0	m7	Top5
1700008P02Rik_-_6620355.23-P1P2	1700008P02Rik	P1P2	GAGTTCTGGGCAAAAGGCTG	5	0.765872		0	m7	Top5
1700008P02Rik_+_6620424.23-P1P2	1700008P02Rik	P1P2	GCTCAGTTGCTAGCTGATAT	6	0.649123		0	m7	Supp5
1700008P02Rik_-_6620114.23-P1P2	1700008P02Rik	P1P2	GGCTGGGGTAGAGGGAAAAT	7	0.593378		0	m7	Supp5
1700008P02Rik_-_6620054.23-P1P2	1700008P02Rik	P1P2	GTGATCAGGGTGAAAGACTA	8	0.579619		0	m7	Supp5
1700008P02Rik_-_6620130.23-P1P2	1700008P02Rik	P1P2	GAATGGGCGGGAGGTTCGAA	9	0.552802		0	m7	Supp5
1700008P02Rik_-_6620223.23-P1P2	1700008P02Rik	P1P2	GATGAAGTATTCTTCAGAGG	10	0.521383		0	m7	Supp5
1700009N14Rik_-_39450538.23-P1P2	1700009N14Rik	P1P2	GGCCCCAAGCAGGCAAGGTA	1	0.69563		0	m7	Top5
1700009N14Rik_-_39450496.23-P1P2	1700009N14Rik	P1P2	GGAATCGAGTGCACAGATCT	2	0.66025		0	m7	Top5
1700009N14Rik_-_39450567.23-P1P2	1700009N14Rik	P1P2	GGCCACAGTTCATAAGAGAA	3	0.623847		0	m7	Top5
1700009N14Rik_-_39450402.23-P1P2	1700009N14Rik	P1P2	GTGATTCAGGGCAGAAACAG	4	0.621069		0	m7	Top5
1700009N14Rik_-_39450570.23-P1P2	1700009N14Rik	P1P2	GACAGTTCATAAGAGAAGGG	5	0.615752		0	m7	Top5
1700009N14Rik_+_39450741.23-P1P2	1700009N14Rik	P1P2	GGTCCCACTAAGGAAAGATT	6	0.53471		0	m7	Supp5
1700009N14Rik_+_39450518.23-P1P2	1700009N14Rik	P1P2	GTCCTTACCTTGCCTGCTTG	7	0.494665		0	m7	Supp5
1700009N14Rik_-_39450546.23-P1P2	1700009N14Rik	P1P2	GCAGGCAAGGTAAGGAATTT	8	0.490519		0	m7	Supp5
1700009N14Rik_+_39450468.23-P1P2	1700009N14Rik	P1P2	GCTGTGCACTCGATTCAGGA	9	0.485028		0	m7	Supp5
1700009N14Rik_+_39450438.23-P1P2	1700009N14Rik	P1P2	GAGAGAGGAAAGGGGCTGAC	10	0.470728		0	m7	Supp5
1700009P17Rik_+_171123185.23-P1P2	1700009P17Rik	P1P2	GGAGCAAGCGCTTACCTGGT	1	1.00646		0	m7	Top5
1700009P17Rik_-_171123193.23-P1P2	1700009P17Rik	P1P2	GACTAACTACAGTGCCAACC	2	0.758551		0	m7	Top5
1700009P17Rik_+_171123245.23-P1P2	1700009P17Rik	P1P2	GGATGGGAGCGGGCAGTCAA	3	0.75169		0	m7	Top5
1700009P17Rik_+_171123189.23-P1P2	1700009P17Rik	P1P2	GTGACGAGCAAGCGCTTACC	4	0.722283		0	m7	Top5
1700009P17Rik_-_171123519.23-P1P2	1700009P17Rik	P1P2	GTGCTCCCCAGTGGTCCCCg	5	0.645471		0	m7	Top5
1700009P17Rik_-_171123333.23-P1P2	1700009P17Rik	P1P2	GGGCCCAGGAACAAGCAAAG	6	0.614111		0	m7	Supp5
1700009P17Rik_-_171123162.23-P1P2	1700009P17Rik	P1P2	GCAACAAGTGTAAACAGCAC	7	0.601659		0	m7	Supp5
1700009P17Rik_+_171123502.23-P1P2	1700009P17Rik	P1P2	GcctgcctcGGGGACCACTG	8	0.580185		0	m7	Supp5
1700009P17Rik_-_171123510.23-P1P2	1700009P17Rik	P1P2	GGGGTAGAGATGCTCCCCAG	9	0.558966		0	m7	Supp5
1700009P17Rik_-_171123340.23-P1P2	1700009P17Rik	P1P2	GGAACAAGCAAAGAGGATCT	10	0.520111		0	m7	Supp5
1700010B08Rik_+_173719534.23-P1P2	1700010B08Rik	P1P2	GTGCTGAGGACAGCCCAGGT	1	0.949475		0	m7	Top5
1700010B08Rik_-_173719523.23-P1P2	1700010B08Rik	P1P2	GCTGGACCTTGGAGAATAAC	2	0.850159		0	m7	Top5
1700010B08Rik_+_173719711.23-P1P2	1700010B08Rik	P1P2	GACAGAGGTAGGAACCACAG	3	0.7394		0	m7	Top5
1700010B08Rik_+_173719507.23-P1P2	1700010B08Rik	P1P2	GAGGCTCCTGTTATTCTCCA	4	0.717839		0	m7	Top5
1700010B08Rik_+_173719562.23-P1P2	1700010B08Rik	P1P2	GTGCTGTGTCACAGATGAGG	5	0.716079		0	m7	Top5
1700010B08Rik_-_173719543.23-P1P2	1700010B08Rik	P1P2	GGGAGCCTTTGTTCCCACCT	6	0.623482		0	m7	Supp5
1700010B08Rik_+_173719446.23-P1P2	1700010B08Rik	P1P2	GACCCCGCTCCCCTTCCtgt	7	0.621327		0	m7	Supp5
1700010B08Rik_+_173719678.23-P1P2	1700010B08Rik	P1P2	GAGACTTGGACATCCCCACA	8	0.614217		0	m7	Supp5
1700010B08Rik_-_173719675.23-P1P2	1700010B08Rik	P1P2	GTTCCACGACTCAGTTACAG	9	0.599808		0	m7	Supp5
1700010B08Rik_+_173719692.23-P1P2	1700010B08Rik	P1P2	GTGGGTGAAACGGAGAGACT	10	0.557098		0	m7	Supp5
1700010D01Rik_-_95733276.23-P1P2	1700010D01Rik	P1P2	GGGTCTGGTCCAGAGCTCTC	1	0.696856		0	m7	Top5
1700010D01Rik_-_95732936.23-P1P2	1700010D01Rik	P1P2	GGCCAGGCCAAGCAACGGTT	2	0.634382		2	m7	Top5
1700010D01Rik_-_95733049.23-P1P2	1700010D01Rik	P1P2	Gggcaaatcttcactatctt	3	0.492198		2	m7	Top5
1700010D01Rik_-_95732897.23-P1P2	1700010D01Rik	P1P2	GATTGTAGGAGACGGGCTAT	4	0.346944		2	m7	Top5
1700010D01Rik_+_95732959.23-P1P2	1700010D01Rik	P1P2	GgtaagcacagtcttttCTC	5	0.328069		2	m7	Top5
1700010D01Rik_+_95732921.23-P1P2	1700010D01Rik	P1P2	GAGCTCTCCCAACCGTTGCT	6	0.163583		2	m7	Supp5
1700010D01Rik_-_95732947.23-P1P2	1700010D01Rik	P1P2	GCAACGGTTGGGAGAGCTGG	7	0.568681		3	m7	Supp5
1700010D01Rik_-_95733089.23-P1P2	1700010D01Rik	P1P2	GtggctCAACATCAGGTGTG	8	0.55219		3	m7	Supp5
1700010D01Rik_-_95733108.23-P1P2	1700010D01Rik	P1P2	GAGGCAAGTGTCCACTGTCT	9	0.462922		3	m7	Supp5
1700010D01Rik_-_95733130.23-P1P2	1700010D01Rik	P1P2	GGTTCGGAAGTCCAGGTTGA	10	0.393613		3	m7	Supp5
1700010I14Rik_-_8988393.23-P1P2	1700010I14Rik	P1P2	GGGCAGCGAGCCGACCAGAG	1	1.02537		0	m7	Top5
1700010I14Rik_-_8988399.23-P1P2	1700010I14Rik	P1P2	GGAGCCGACCAGAGGGGCAA	2	0.971349		0	m7	Top5
1700010I14Rik_+_8988414.23-P1P2	1700010I14Rik	P1P2	GAGGCAGACCACTTACAGTC	3	0.821443		0	m7	Top5
1700010I14Rik_+_8988381.23-P1P2	1700010I14Rik	P1P2	GCAGCCATTGCCCCTCTGGT	4	0.80036		0	m7	Top5
1700010I14Rik_+_8988367.23-P1P2	1700010I14Rik	P1P2	GCTGGTCGGCTCGCTGCCAA	5	0.717899		0	m7	Top5
1700010I14Rik_+_8988385.23-P1P2	1700010I14Rik	P1P2	GTCCTCAGCCATTGCCCCTC	6	0.648532		0	m7	Supp5
1700010I14Rik_+_8988723.23-P1P2	1700010I14Rik	P1P2	Gcctgtggccatgacctgag	7	0.630453		0	m7	Supp5
1700010I14Rik_-_8988693.23-P1P2	1700010I14Rik	P1P2	Gaccccgccaggaaacagag	8	0.589873		0	m7	Supp5
1700010I14Rik_+_8988455.23-P1P2	1700010I14Rik	P1P2	GTCCTGGACAAACATCAACC	9	0.585302		0	m7	Supp5
1700010I14Rik_-_8988448.23-P1P2	1700010I14Rik	P1P2	GGGTCTGCCTCTATTTTTGT	10	0.471464		0	m7	Supp5
1700011A15Rik_-_101447831.23-P1P2	1700011A15Rik	P1P2	GTGGTGCTCGAGAGGTTTGG	1	0.985852		0	m7	Top5
1700011A15Rik_+_101447849.23-P1P2	1700011A15Rik	P1P2	GCCATGGGCAAGCCTCACCA	2	0.899441		0	m7	Top5
1700011A15Rik_-_101447854.23-P1P2	1700011A15Rik	P1P2	GATCAGGAGGTCCTTTACCA	3	0.864607		0	m7	Top5
1700011A15Rik_-_101447828.23-P1P2	1700011A15Rik	P1P2	GCTGTGGTGCTCGAGAGGTT	4	0.84665		0	m7	Top5
1700011A15Rik_-_101447823.23-P1P2	1700011A15Rik	P1P2	GCTAGGCTGTGGTGCTCGAG	5	0.807796		0	m7	Top5
1700011A15Rik_-_101447841.23-P1P2	1700011A15Rik	P1P2	GGAGGTTTGGAGGCATCAGG	6	0.798574		0	m7	Supp5
1700011A15Rik_-_101447859.23-P1P2	1700011A15Rik	P1P2	GGAGGTCCTTTACCATGGTG	7	0.78216		0	m7	Supp5
1700011A15Rik_+_101447843.23-P1P2	1700011A15Rik	P1P2	GGCAAGCCTCACCATGGTAA	8	0.716421		0	m7	Supp5
1700011A15Rik_-_101447838.23-P1P2	1700011A15Rik	P1P2	GCGAGAGGTTTGGAGGCATC	9	0.692566		0	m7	Supp5
1700011A15Rik_+_101447864.23-P1P2	1700011A15Rik	P1P2	GCACGTGACTAATGAGCCAT	10	0.690139		0	m7	Supp5
1700011E24Rik_+_87427668.23-P1P2	1700011E24Rik	P1P2	GACTGACCCGTGGCAAGAGG	1	0.973254		0	m7	Top5
1700011E24Rik_-_87427513.23-P1P2	1700011E24Rik	P1P2	GAGCTCGAGGGCCTGAAGTA	2	0.955731		0	m7	Top5
1700011E24Rik_+_87427659.23-P1P2	1700011E24Rik	P1P2	GTGGCAAGAGGAGGTCGCAA	3	0.925974		0	m7	Top5
1700011E24Rik_+_87427678.23-P1P2	1700011E24Rik	P1P2	GGGCTGCCAGCACTGACCCG	4	0.895373		0	m7	Top5
1700011E24Rik_-_87427653.23-P1P2	1700011E24Rik	P1P2	GTGGGGGCTATGACAACGGT	5	0.870991		0	m7	Top5
1700011E24Rik_-_87427649.23-P1P2	1700011E24Rik	P1P2	GGTGGTGGGGGCTATGACAA	6	0.787135		0	m7	Supp5
1700011E24Rik_+_87427706.23-P1P2	1700011E24Rik	P1P2	GCCGTGGCCACGGTTCCTAG	7	0.744355		0	m7	Supp5
1700011E24Rik_-_87427694.23-P1P2	1700011E24Rik	P1P2	GTCTTGCCACGGGTCAGTGC	8	0.721817		0	m7	Supp5
1700011E24Rik_-_87427631.23-P1P2	1700011E24Rik	P1P2	GAGGTCTTCTCTTGGTACTG	9	0.679803		0	m7	Supp5
1700011E24Rik_+_87427698.23-P1P2	1700011E24Rik	P1P2	GACGGTTCCTAGCGGTTCCG	10	0.665473		0	m7	Supp5
1700011H14Rik_+_49245386.23-P1P2	1700011H14Rik	P1P2	GAGTGTCGAGGTACAGAACA	1	1.01922		0	m7	Top5
1700011H14Rik_+_49245398.23-P1P2	1700011H14Rik	P1P2	GGCCAGAGTAGTTAGTGTCG	2	0.860015		0	m7	Top5
1700011H14Rik_+_49245371.23-P1P2	1700011H14Rik	P1P2	GAACAGGGAAGATGTCATGA	3	0.808203		0	m7	Top5
1700011H14Rik_-_49245351.23-P1P2	1700011H14Rik	P1P2	GTGTTTTCAGGAGTTTACCT	4	0.714061		0	m7	Top5
1700011H14Rik_+_49245223.23-P1P2	1700011H14Rik	P1P2	GCACTCCAAGGCTCACCCTC	5	0.661839		0	m7	Top5
1700011H14Rik_-_49245418.23-P1P2	1700011H14Rik	P1P2	GACCTCGACACTAACTACTC	6	0.652462		0	m7	Supp5
1700011H14Rik_+_49245346.23-P1P2	1700011H14Rik	P1P2	GCACCTGCTTTGGTAAGCCG	7	0.646786		0	m7	Supp5
1700011H14Rik_-_49245181.23-P1P2	1700011H14Rik	P1P2	GAGAACACAGGGCCAGTTGA	8	0.646146		0	m7	Supp5
1700011H14Rik_-_49245430.23-P1P2	1700011H14Rik	P1P2	GACTACTCTGGCCACTTCCT	9	0.630897		0	m7	Supp5
1700011H14Rik_-_49245365.23-P1P2	1700011H14Rik	P1P2	GTACCTCGGCTTACCAAAGC	10	0.622654		0	m7	Supp5
1700011I03Rik_-_57533895.23-P1P2	1700011I03Rik	P1P2	GCATGGACAGAGGATCTCAA	1	0.912901		0	m7	Top5
1700011I03Rik_-_57533910.23-P1P2	1700011I03Rik	P1P2	GTCAATGGGCCTGCCAAGAT	2	0.871843		0	m7	Top5
1700011I03Rik_-_57533885.23-P1P2	1700011I03Rik	P1P2	GGGTGTCTGTCCATGGACAG	3	0.870303		0	m7	Top5
1700011I03Rik_+_57533901.23-P1P2	1700011I03Rik	P1P2	GCTGTGACATCCTCCCATCT	4	0.810514		0	m7	Top5
1700011I03Rik_-_57533878.23-P1P2	1700011I03Rik	P1P2	GGTTAGTCGGTGTCTGTCCA	5	0.773518		0	m7	Top5
1700011I03Rik_-_57533865.23-P1P2	1700011I03Rik	P1P2	GCCTAAGGAATGAGGTTAGT	6	0.764092		0	m7	Supp5
1700011I03Rik_+_57533938.23-P1P2	1700011I03Rik	P1P2	GCGCTGAGGTCTCAATATCT	7	0.65398		0	m7	Supp5
1700011I03Rik_-_57533850.23-P1P2	1700011I03Rik	P1P2	GCAGGGATTCCAAAACCCTA	8	0.639908		0	m7	Supp5
1700011I03Rik_-_57533857.23-P1P2	1700011I03Rik	P1P2	GTCCAAAACCCTAAGGAATG	9	0.625794		0	m7	Supp5
1700011I03Rik_+_57533897.23-P1P2	1700011I03Rik	P1P2	GGACATCCTCCCATCTTGGC	10	0.553297		0	m7	Supp5
1700011L22Rik_-_79248506.23-P1P2	1700011L22Rik	P1P2	GTCAAGCCCTGGGCAGAGCG	1	0.881426		0	m7	Top5
1700011L22Rik_+_79248490.23-P1P2	1700011L22Rik	P1P2	GGAGCGCCTCGCTCTGCCCA	2	0.779637		0	m7	Top5
1700011L22Rik_-_79248464.23-P1P2	1700011L22Rik	P1P2	GGTGTGTCATGGCTATGGGC	3	0.726038		0	m7	Top5
1700011L22Rik_+_79248332.23-P1P2	1700011L22Rik	P1P2	GGTGGCAGGATGAGACACGG	4	0.721369		0	m7	Top5
1700011L22Rik_+_79248243.23-P1P2	1700011L22Rik	P1P2	GACCGGCTGGCCCAGAGAGT	5	0.700621		0	m7	Top5
1700011L22Rik_-_79248544.23-P1P2	1700011L22Rik	P1P2	GGTTGCAGGAAGCTCTTGAC	6	0.675937		0	m7	Supp5
1700011L22Rik_-_79248312.23-P1P2	1700011L22Rik	P1P2	GTCCCGGTAACTCCCTGAGT	7	0.656741		0	m7	Supp5
1700011L22Rik_+_79248292.23-P1P2	1700011L22Rik	P1P2	GACCTACTCAGGGAGTTACC	8	0.599504		0	m7	Supp5
1700011L22Rik_-_79248321.23-P1P2	1700011L22Rik	P1P2	GCTCCCTGAGTAGGTTGTCA	9	0.58258		0	m7	Supp5
1700011L22Rik_+_79248280.23-P1P2	1700011L22Rik	P1P2	GAGTTACCGGGAAAAGCAAC	10	0.47253		0	m7	Supp5
1700012A03Rik_+_32050306.23-P1P2	1700012A03Rik	P1P2	GAGGAGGGTCTGTACTTCAG	1	0.965273		0	m7	Top5
1700012A03Rik_-_32050345.23-P1P2	1700012A03Rik	P1P2	GTCCTTTACAGCTAGAGGAT	2	0.869815		0	m7	Top5
1700012A03Rik_+_32050325.23-P1P2	1700012A03Rik	P1P2	GGCCCATCCTCTAGCTGTAA	3	0.865013		0	m7	Top5
1700012A03Rik_+_32050299.23-P1P2	1700012A03Rik	P1P2	GTCTGTACTTCAGCGGTGAG	4	0.747316		0	m7	Top5
1700012A03Rik_+_32050295.23-P1P2	1700012A03Rik	P1P2	GTACTTCAGCGGTGAGTGGC	5	0.5804		0	m7	Top5
1700012A03Rik_+_32050393.23-P1P2	1700012A03Rik	P1P2	GACTCTACAGGGTAAACTGA	6	0.576769		0	m7	Supp5
1700012A03Rik_-_32050485.23-P1P2	1700012A03Rik	P1P2	GTCATCTTGACCTGGAAGTT	7	0.492983		0	m7	Supp5
1700012A03Rik_-_32050622.23-P1P2	1700012A03Rik	P1P2	GTCTGCTACTCTAAATCCTT	8	0.484552		0	m7	Supp5
1700012A03Rik_+_32050731.23-P1P2	1700012A03Rik	P1P2	GCTTTCCTAGCTCCAACCAG	9	0.446349		0	m7	Supp5
1700012A03Rik_+_32050422.23-P1P2	1700012A03Rik	P1P2	GCATGACACCCCAAGCAAGG	10	0.422327		0	m7	Supp5
1700012B07Rik_+_109828030.23-P1P2	1700012B07Rik	P1P2	GAGCCTCAGAGTCAGGATCT	1	0.841337		0	m7	Top5
1700012B07Rik_+_109827987.23-P1P2	1700012B07Rik	P1P2	GGCAATCTCCACAAATCCTG	2	0.797803		0	m7	Top5
1700012B07Rik_-_109828049.23-P1P2	1700012B07Rik	P1P2	GATCCTAGATCCTGACTCTG	3	0.684896		0	m7	Top5
1700012B07Rik_+_109827751.23-P1P2	1700012B07Rik	P1P2	GCGAGGCAGGCAGAAGGGTT	4	0.682797		0	m7	Top5
1700012B07Rik_-_109827943.23-P1P2	1700012B07Rik	P1P2	GGACTCAACAGTGTTGACGG	5	0.662127		0	m7	Top5
1700012B07Rik_+_109827768.23-P1P2	1700012B07Rik	P1P2	GGGGTACCACAGATTTCCCG	6	0.59588		0	m7	Supp5
1700012B07Rik_+_109827959.23-P1P2	1700012B07Rik	P1P2	GATAAAGGCAACGGCTAAGA	7	0.579295		0	m7	Supp5
1700012B07Rik_+_109827756.23-P1P2	1700012B07Rik	P1P2	GTTTCCCGAGGCAGGCAGAA	8	0.554813		0	m7	Supp5
1700012B07Rik_-_109827866.23-P1P2	1700012B07Rik	P1P2	GGTCCTGTGACGTCAAGCTC	9	0.552121		0	m7	Supp5
1700012B07Rik_+_109827787.23-P1P2	1700012B07Rik	P1P2	GTTGTGTGAGCAAAGGATGG	10	0.533466		0	m7	Supp5
1700012B09Rik_+_14770969.23-P1P2	1700012B09Rik	P1P2	GGAGGCCGTGGAGACCCCGG	1	1.11678		0	m7	Top5
1700012B09Rik_+_14770959.23-P1P2	1700012B09Rik	P1P2	GAGACCCCGGTGGCATGAGG	2	1.06021		0	m7	Top5
1700012B09Rik_+_14770972.23-P1P2	1700012B09Rik	P1P2	GTGAGAGGCCGTGGAGACCC	3	0.980239		0	m7	Top5
1700012B09Rik_+_14770987.23-P1P2	1700012B09Rik	P1P2	GAGCCGGTGGCGGAGTTGAG	4	0.90387		0	m7	Top5
1700012B09Rik_+_14770997.23-P1P2	1700012B09Rik	P1P2	GGTTCCAGAGCAGCCGGTGG	5	0.851391		0	m7	Top5
1700012B09Rik_+_14770928.23-P1P2	1700012B09Rik	P1P2	GCTGGCAGGGACAGCCTCAG	6	0.849073		0	m7	Supp5
1700012B09Rik_+_14770962.23-P1P2	1700012B09Rik	P1P2	GTGGAGACCCCGGTGGCATG	7	0.803291		0	m7	Supp5
1700012B09Rik_-_14771006.23-P1P2	1700012B09Rik	P1P2	GGGCCTCTCAACTCCGCCAC	8	0.782336		0	m7	Supp5
1700012B09Rik_-_14770977.23-P1P2	1700012B09Rik	P1P2	GCTGCCGCCTCATGCCACCG	9	0.773859		0	m7	Supp5
1700012B09Rik_-_14770936.23-P1P2	1700012B09Rik	P1P2	GCCTTCGCGGCCCGCCTCTG	10	0.74761		0	m7	Supp5
1700012P22Rik_-_144438707.23-P1P2	1700012P22Rik	P1P2	GCTACCCCTCATGAATAGGT	1	0.833875		0	m7	Top5
1700012P22Rik_-_144438726.23-P1P2	1700012P22Rik	P1P2	GAGGTGACACTGTCAAACTT	2	0.689947		0	m7	Top5
1700012P22Rik_-_144438703.23-P1P2	1700012P22Rik	P1P2	GTCATCTACCCCTCATGAAT	3	0.645623		0	m7	Top5
1700012P22Rik_+_144438579.23-P1P2	1700012P22Rik	P1P2	GGCCATGCTTTCAACCTCAG	4	0.603707		0	m7	Top5
1700012P22Rik_+_144438570.23-P1P2	1700012P22Rik	P1P2	GTCAACCTCAGTGGTTCCTG	5	0.590613		0	m7	Top5
1700012P22Rik_-_144438642.23-P1P2	1700012P22Rik	P1P2	GTCTGCCTTAGCAGATTCAG	6	0.590386		0	m7	Supp5
1700012P22Rik_+_144438689.23-P1P2	1700012P22Rik	P1P2	GTCACCTACCTATTCATGAG	7	0.582793		0	m7	Supp5
1700012P22Rik_-_144438825.23-P1P2	1700012P22Rik	P1P2	GCTCCATGGTGACAGACTCT	8	0.578617		0	m7	Supp5
1700012P22Rik_+_144438367.23-P1P2	1700012P22Rik	P1P2	GAAGACTCTGGTGTAAGGTA	9	0.477269		0	m7	Supp5
1700012P22Rik_+_144438348.23-P1P2	1700012P22Rik	P1P2	GGGGCCTTCGTCCTCTACAT	10	0.472245		0	m7	Supp5
1700013D24Rik_-_124356986.23-P1P2	1700013D24Rik	P1P2	GGAGCCAAGGTATGCCACTT	1	0.891808		0	m7	Top5
1700013D24Rik_+_124356997.23-P1P2	1700013D24Rik	P1P2	GATGGCAGAGATTGATCCAG	2	0.859334		0	m7	Top5
1700013D24Rik_-_124357003.23-P1P2	1700013D24Rik	P1P2	GTTGGGAACAGACTGACCCC	3	0.759843		0	m7	Top5
1700013D24Rik_+_124357015.23-P1P2	1700013D24Rik	P1P2	GGTCTTCCCTCCTGTCCAAA	4	0.747802		0	m7	Top5
1700013D24Rik_-_124357027.23-P1P2	1700013D24Rik	P1P2	GCAATCTCTGCCATTTGGAC	5	0.729215		0	m7	Top5
1700013D24Rik_+_124356641.23-P1P2	1700013D24Rik	P1P2	GAGCTAGCCCAAGGGATCTA	6	0.690442		0	m7	Supp5
1700013D24Rik_+_124356721.23-P1P2	1700013D24Rik	P1P2	GAGCTCAAGGCTGTGATCCA	7	0.609089		0	m7	Supp5
1700013D24Rik_+_124356958.23-P1P2	1700013D24Rik	P1P2	GGGCATACCTTGGCTCTATG	8	0.58301		0	m7	Supp5
1700013D24Rik_+_124357067.23-P1P2	1700013D24Rik	P1P2	GGTCATAGCTATGGTCACTT	9	0.573087		0	m7	Supp5
1700013D24Rik_+_124356807.23-P1P2	1700013D24Rik	P1P2	GGATTAGTGTATGGACCTAG	10	0.572073		0	m7	Supp5
1700013F07Rik_+_108537583.23-P1P2	1700013F07Rik	P1P2	GGAGACGCACGCTTACTCCC	1	0.833452		0	m7	Top5
1700013F07Rik_+_108537555.23-P1P2	1700013F07Rik	P1P2	GGTGCAGCCTCAGCACGACC	2	0.774191		0	m7	Top5
1700013F07Rik_-_108537570.23-P1P2	1700013F07Rik	P1P2	GTGCGAACCAGGTCGTGCTG	3	0.730627		0	m7	Top5
1700013F07Rik_+_108537609.23-P1P2	1700013F07Rik	P1P2	GGAGGCTGAAGCATGTTTAA	4	0.653123		0	m7	Top5
1700013F07Rik_+_108537802.23-P1P2	1700013F07Rik	P1P2	GAATAGCGGACCTAGGAGAC	5	0.651058		0	m7	Top5
1700013F07Rik_-_108537587.23-P1P2	1700013F07Rik	P1P2	GTGAGGCTGCACTAGTCTCC	6	0.640523		0	m7	Supp5
1700013F07Rik_+_108537647.23-P1P2	1700013F07Rik	P1P2	GGTCTTCGTCGCGTAAGGCA	7	0.556553		0	m7	Supp5
1700013F07Rik_-_108537914.23-P1P2	1700013F07Rik	P1P2	GGTCTGTCAAAGCAGTGATG	8	0.525975		0	m7	Supp5
1700013F07Rik_+_108537713.23-P1P2	1700013F07Rik	P1P2	GCCCCACTGGGAATTTGCTG	9	0.507314		0	m7	Supp5
1700013F07Rik_+_108537809.23-P1P2	1700013F07Rik	P1P2	GAGACGCAAATAGCGGACCT	10	0.501307		0	m7	Supp5
1700013G24Rik_+_137453319.23-P1P2	1700013G24Rik	P1P2	GTAGATGACATAGACCTCCC	1	0.92308		0	m7	Top5
1700013G24Rik_-_137453302.23-P1P2	1700013G24Rik	P1P2	GGTCTGGAGCGGCAGAAAGA	2	0.904247		0	m7	Top5
1700013G24Rik_+_137453344.23-P1P2	1700013G24Rik	P1P2	GGCCTCTCTCACCCTTTCTT	3	0.851855		0	m7	Top5
1700013G24Rik_+_137453341.23-P1P2	1700013G24Rik	P1P2	GTCTCTCACCCTTTCTTAGG	4	0.806486		0	m7	Top5
1700013G24Rik_-_137453354.23-P1P2	1700013G24Rik	P1P2	GGTCATCTACCTCCTAAGAA	5	0.764604		0	m7	Top5
1700013G24Rik_-_137453658.23-P1P2	1700013G24Rik	P1P2	GGCGGAGCTGGCAGTAGTCA	6	0.730137		0	m7	Supp5
1700013G24Rik_-_137453669.23-P1P2	1700013G24Rik	P1P2	GAGTAGTCAGGGAGACTCTC	7	0.656069		0	m7	Supp5
1700013G24Rik_-_137453476.23-P1P2	1700013G24Rik	P1P2	GTAGAGTAGGGGTTGAGGTG	8	0.654198		0	m7	Supp5
1700013G24Rik_-_137453563.23-P1P2	1700013G24Rik	P1P2	GGAGGGGCCGTGGCAGGAGA	9	0.585428		0	m7	Supp5
1700013G24Rik_-_137453286.23-P1P2	1700013G24Rik	P1P2	GtatgACATGGCCAGCAGTC	10	0.572626		0	m7	Supp5
1700013H16Rik_+_53757768.23-P1P2	1700013H16Rik	P1P2	GGGCCGCTGAAGCCGACCAG	1	1.01389		0	m7	Top5
1700013H16Rik_-_53757814.23-P1P2	1700013H16Rik	P1P2	GGAGGAGAGGCCAAGACCTC	2	0.837418		0	m7	Top5
1700013H16Rik_-_53757778.23-P1P2	1700013H16Rik	P1P2	GTCACCTTCACACCCCTGGT	3	0.826148		0	m7	Top5
1700013H16Rik_-_53757801.23-P1P2	1700013H16Rik	P1P2	GTTCAGCGGCCTTCGAGGAG	4	0.793304		0	m7	Top5
1700013H16Rik_+_53757820.23-P1P2	1700013H16Rik	P1P2	GCAGTAGTGAAGCGGAACGT	5	0.790708		0	m7	Top5
1700013H16Rik_+_53757760.23-P1P2	1700013H16Rik	P1P2	GAAGCCGACCAGGGGTGTGA	6	0.784839		0	m7	Supp5
1700013H16Rik_-_53757851.23-P1P2	1700013H16Rik	P1P2	GGCTTCACTACTGTGAGGAG	7	0.784399		0	m7	Supp5
1700013H16Rik_+_53757815.23-P1P2	1700013H16Rik	P1P2	GGTGAAGCGGAACGTTGGTG	8	0.767245		0	m7	Supp5
1700013H16Rik_+_53757802.23-P1P2	1700013H16Rik	P1P2	GTTGGTGGGGCCAGAGGTCT	9	0.760794		0	m7	Supp5
1700013H16Rik_-_53757796.23-P1P2	1700013H16Rik	P1P2	GTCGGCTTCAGCGGCCTTCG	10	0.756632		0	m7	Supp5
1700015E13Rik_+_170308914.23-P1P2	1700015E13Rik	P1P2	GGGGCAGAGGAAGAGATACG	1	1.01806		0	m7	Top5
1700015E13Rik_+_170308898.23-P1P2	1700015E13Rik	P1P2	GACGAGGTCTGGGAGTGCTG	2	1.01005		0	m7	Top5
1700015E13Rik_+_170308863.23-P1P2	1700015E13Rik	P1P2	GCCATGCTCTGACCACACAG	3	0.909978		0	m7	Top5
1700015E13Rik_+_170308933.23-P1P2	1700015E13Rik	P1P2	GATGTCCGGAAAAGCACTCA	4	0.904206		0	m7	Top5
1700015E13Rik_-_170309082.23-P1P2	1700015E13Rik	P1P2	GGTAGTAGGCTGAAGATCAT	5	0.833655		0	m7	Top5
1700015E13Rik_+_170308927.23-P1P2	1700015E13Rik	P1P2	GGGAAAAGCACTCAGGGCAG	6	0.820939		0	m7	Supp5
1700015E13Rik_+_170308909.23-P1P2	1700015E13Rik	P1P2	GGAGGAAGAGATACGAGGTC	7	0.803961		0	m7	Supp5
1700015E13Rik_+_170308855.23-P1P2	1700015E13Rik	P1P2	GTGACCACACAGGGGAACGG	8	0.730862		0	m7	Supp5
1700015E13Rik_-_170308873.23-P1P2	1700015E13Rik	P1P2	GTGACCTCCGTTCCCCTGTG	9	0.714159		0	m7	Supp5
1700015E13Rik_-_170309068.23-P1P2	1700015E13Rik	P1P2	GTCTTAAACCGGCAAGTAGT	10	0.704752		0	m7	Supp5
1700015F17Rik_+_5479022.23-P1P2	1700015F17Rik	P1P2	GCTAGTCCGGTACCCAAAGG	1	0.968441		0	m7	Top5
1700015F17Rik_+_5479025.23-P1P2	1700015F17Rik	P1P2	GTGTCTAGTCCGGTACCCAA	2	0.781761		0	m7	Top5
1700015F17Rik_-_5479032.23-P1P2	1700015F17Rik	P1P2	GATGGCTCCTCTCCCCCTTT	3	0.738341		0	m7	Top5
1700015F17Rik_+_5479035.23-P1P2	1700015F17Rik	P1P2	GAGGATTATCCTGTCTAGTC	4	0.677267		0	m7	Top5
1700015F17Rik_+_5479017.23-P1P2	1700015F17Rik	P1P2	GCCGGTACCCAAAGGGGGAG	5	0.675884		0	m7	Top5
1700015F17Rik_+_5479077.23-P1P2	1700015F17Rik	P1P2	GACAGGAGGGCCCAGCGCCC	6	0.660545		0	m7	Supp5
1700015F17Rik_-_5478968.23-P1P2	1700015F17Rik	P1P2	GCTGGATGAGAGCTACAGAG	7	0.624399		0	m7	Supp5
1700015F17Rik_+_5479072.23-P1P2	1700015F17Rik	P1P2	GAGGGCCCAGCGCCCAGGGC	8	0.623327		0	m7	Supp5
1700015F17Rik_+_5479054.23-P1P2	1700015F17Rik	P1P2	GCTGGGCAGGTTCCCTGAGC	9	0.614854		0	m7	Supp5
1700015F17Rik_+_5478899.23-P1P2	1700015F17Rik	P1P2	GGACTAAAACCCACCATCAC	10	0.602764		0	m7	Supp5
1700015G11Rik_-_52015707.23-P1P2	1700015G11Rik	P1P2	GCAGAGCTCTAAGGTGCCCT	1	0.894879		0	m7	Top5
1700015G11Rik_-_52015698.23-P1P2	1700015G11Rik	P1P2	GCACATGCTGCAGAGCTCTA	2	0.872449		0	m7	Top5
1700015G11Rik_+_52015657.23-P1P2	1700015G11Rik	P1P2	GTGCCTTCGAGTTAAGGATG	3	0.786524		0	m7	Top5
1700015G11Rik_+_52015701.23-P1P2	1700015G11Rik	P1P2	GTTTAGGCAGTAGGTGCCTA	4	0.77361		0	m7	Top5
1700015G11Rik_-_52015640.23-P1P2	1700015G11Rik	P1P2	GAGACCTCAGAGAACTCACT	5	0.74351		0	m7	Top5
1700015G11Rik_-_52015676.23-P1P2	1700015G11Rik	P1P2	GCTCCTCATCCTTAACTCGA	6	0.730319		0	m7	Supp5
1700015G11Rik_+_52015485.23-P1P2	1700015G11Rik	P1P2	GGCTGGTAAGAAGACTACTG	7	0.709858		0	m7	Supp5
1700015G11Rik_+_52015663.23-P1P2	1700015G11Rik	P1P2	GAGCATGTGCCTTCGAGTTA	8	0.655061		0	m7	Supp5
1700015G11Rik_+_52015622.23-P1P2	1700015G11Rik	P1P2	GCTACCCAGTGAGTTCTCTG	9	0.645423		0	m7	Supp5
1700015G11Rik_+_52015717.23-P1P2	1700015G11Rik	P1P2	GGGGACATGAGTGGCACTTT	10	0.623595		0	m7	Supp5
1700016C15Rik_+_177729937.23-P1P2	1700016C15Rik	P1P2	GGCTTGGCTTGGGCAGCAGT	1	0.856014		0	m7	Top5
1700016C15Rik_+_177729868.23-P1P2	1700016C15Rik	P1P2	GATTGAGCCACCTCTGTGTG	2	0.650147		0	m7	Top5
1700016C15Rik_+_177729899.23-P1P2	1700016C15Rik	P1P2	GCAAAGAAGTTTTCCTCTGA	3	0.620197		0	m7	Top5
1700016C15Rik_+_177729997.23-P1P2	1700016C15Rik	P1P2	GCATGTAGCCACGGAGTGAG	4	0.601155		0	m7	Top5
1700016C15Rik_+_177730147.23-P1P2	1700016C15Rik	P1P2	Ggacacccaggataacacag	5	0.582222		0	m7	Top5
1700016C15Rik_-_177730031.23-P1P2	1700016C15Rik	P1P2	GGGCTACATGGCTAAATGAG	6	0.517584		0	m7	Supp5
1700016C15Rik_+_177729958.23-P1P2	1700016C15Rik	P1P2	GAAGAGCCTTGCTGCATTAC	7	0.46198		0	m7	Supp5
1700016C15Rik_-_177729974.23-P1P2	1700016C15Rik	P1P2	GCCAAGCCGGTAATGCAGCA	8	0.449169		0	m7	Supp5
1700016C15Rik_-_177729930.23-P1P2	1700016C15Rik	P1P2	GAAAACTTCTTTGAAGAAGG	9	0.435892		0	m7	Supp5
1700016C15Rik_-_177730164.23-P1P2	1700016C15Rik	P1P2	Gatttcctctgtgttatcct	10	0.352399		0	m7	Supp5
1700016D06Rik_+_11678718.23-P1P2	1700016D06Rik	P1P2	GATCCGAGAGATCAAGGCTG	1	0.893525		0	m7	Top5
1700016D06Rik_+_11678724.23-P1P2	1700016D06Rik	P1P2	GCCACGTATCCGAGAGATCA	2	0.741206		0	m7	Top5
1700016D06Rik_+_11678536.23-P1P2	1700016D06Rik	P1P2	GCTGGCAGATAGAAAACTAT	3	0.685631		0	m7	Top5
1700016D06Rik_+_11678672.23-P1P2	1700016D06Rik	P1P2	GGCCTCCTCCTTCTGCTGGA	4	0.679196		0	m7	Top5
1700016D06Rik_+_11678694.23-P1P2	1700016D06Rik	P1P2	GGCTGAAGACCTTCCAGGGA	5	0.653239		0	m7	Top5
1700016D06Rik_+_11678750.23-P1P2	1700016D06Rik	P1P2	GTGGTGATGTCACAGGTCTC	6	0.57204		0	m7	Supp5
1700016D06Rik_+_11678522.23-P1P2	1700016D06Rik	P1P2	GACTATAGGCACGATGAATC	7	0.555725		0	m7	Supp5
1700016D06Rik_+_11678510.23-P1P2	1700016D06Rik	P1P2	GATGAATCAGGCAGGCAATG	8	0.502479		0	m7	Supp5
1700016D06Rik_+_11678561.23-P1P2	1700016D06Rik	P1P2	GGCTTTCAGGTAGAGTCCCC	9	0.49437		0	m7	Supp5
1700016D06Rik_-_11678416.23-P1P2	1700016D06Rik	P1P2	Gttactgggcacggccccca	10	0.472092		0	m7	Supp5
1700016H13Rik_+_103655672.23-P1P2	1700016H13Rik	P1P2	GGCAAGCCGGCGCAAGTCGG	1	0.957188		0	m7	Top5
1700016H13Rik_+_103655675.23-P1P2	1700016H13Rik	P1P2	GCAAGCAAGCCGGCGCAAGT	2	0.855434		0	m7	Top5
1700016H13Rik_+_103655685.23-P1P2	1700016H13Rik	P1P2	GGGAGCACGAGCAAGCAAGC	3	0.825902		0	m7	Top5
1700016H13Rik_-_103655666.23-P1P2	1700016H13Rik	P1P2	GCATGGCCGCGCACTCGCAG	4	0.815367		0	m7	Top5
1700016H13Rik_-_103655626.23-P1P2	1700016H13Rik	P1P2	GTGGCCGCGCCCCCGACCCA	5	0.798397		0	m7	Top5
1700016H13Rik_-_103655481.23-P1P2	1700016H13Rik	P1P2	GGGGTGCGCTGGCTACCTAA	6	0.79496		0	m7	Supp5
1700016H13Rik_+_103655549.23-P1P2	1700016H13Rik	P1P2	GGGAGCAGCACGGGCTGGAA	7	0.699189		0	m7	Supp5
1700016H13Rik_-_103655525.23-P1P2	1700016H13Rik	P1P2	GTTCCAGACAGAACCGGCTA	8	0.680114		0	m7	Supp5
1700016H13Rik_-_103655461.23-P1P2	1700016H13Rik	P1P2	GTCACCGGCATGGAACCCCA	9	0.677897		0	m7	Supp5
1700016H13Rik_-_103655688.23-P1P2	1700016H13Rik	P1P2	GCCCAGCCGCCGACTTGCGC	10	0.672823		0	m7	Supp5
1700016K19Rik_+_76000002.23-P1P2	1700016K19Rik	P1P2	GCAGAGGACCCGCACCTGGC	1	0.804368		0	m7	Top5
1700016K19Rik_+_76000006.23-P1P2	1700016K19Rik	P1P2	GACAGCAGAGGACCCGCACC	2	0.774312		0	m7	Top5
1700016K19Rik_+_76000172.23-P1P2	1700016K19Rik	P1P2	GAGGCGGTGCCCACGATGGG	3	0.757003		0	m7	Top5
1700016K19Rik_-_76000185.23-P1P2	1700016K19Rik	P1P2	GCCAAGCTGCCTCCCATCGT	4	0.73611		0	m7	Top5
1700016K19Rik_+_76000175.23-P1P2	1700016K19Rik	P1P2	GCGGAGGCGGTGCCCACGAT	5	0.719245		0	m7	Top5
1700016K19Rik_-_76000016.23-P1P2	1700016K19Rik	P1P2	GCCTGGAGCCCGCCAGGTGC	6	0.654883		0	m7	Supp5
1700016K19Rik_-_76000214.23-P1P2	1700016K19Rik	P1P2	GTCCGAGCTGGCCAAACGGA	7	0.654596		0	m7	Supp5
1700016K19Rik_+_76000069.23-P1P2	1700016K19Rik	P1P2	GCGCCGCACCGGTCCCACCA	8	0.644229		0	m7	Supp5
1700016K19Rik_-_76000046.23-P1P2	1700016K19Rik	P1P2	GTGTTTCCGGGCACGCAGGT	9	0.640103		0	m7	Supp5
1700016K19Rik_-_76000056.23-P1P2	1700016K19Rik	P1P2	GCACGCAGGTCGGGGACCCG	10	0.632915		0	m7	Supp5
1700017B05Rik_-_57262537.23-P1P2	1700017B05Rik	P1P2	GGGCCTTGCGCGGGAAGTCG	1	1.05208		0	m7	Top5
1700017B05Rik_+_57262571.23-P1P2	1700017B05Rik	P1P2	GCGCCCAGCGGCAGCACGAA	2	0.970059		0	m7	Top5
1700017B05Rik_+_57262583.23-P1P2	1700017B05Rik	P1P2	GGACCACAAACGGCGCCCAG	3	0.920694		0	m7	Top5
1700017B05Rik_+_57262549.23-P1P2	1700017B05Rik	P1P2	GTCGCGCGGAACGTCTCTCT	4	0.883454		0	m7	Top5
1700017B05Rik_+_57262593.23-P1P2	1700017B05Rik	P1P2	GccccgcTCGGGACCACAAA	5	0.735446		0	m7	Top5
1700017B05Rik_+_57262563.23-P1P2	1700017B05Rik	P1P2	GGGCAGCACGAACGGTCGCG	6	0.734549		0	m7	Supp5
1700017B05Rik_-_57262541.23-P1P2	1700017B05Rik	P1P2	GTTGCGCGGGAAGTCGCGGC	7	0.707898		0	m7	Supp5
1700017B05Rik_+_57262487.23-P1P2	1700017B05Rik	P1P2	GCAGGGACCCGCAGCCTAGG	8	0.706849		0	m7	Supp5
1700017B05Rik_+_57262423.23-P1P2	1700017B05Rik	P1P2	GAGCCTGGTGCTCTGAAGGT	9	0.704696		0	m7	Supp5
1700017B05Rik_-_57262242.23-P1P2	1700017B05Rik	P1P2	GCCAAGTCCTGGCAAAGTCT	10	0.693249		0	m7	Supp5
1700017D01Rik_+_11130811.23-P1P2	1700017D01Rik	P1P2	GTCGCGAGTAGGGAATGAAG	1	1.0301		0	m7	Top5
1700017D01Rik_-_11130780.23-P1P2	1700017D01Rik	P1P2	GTGGGCAACCTGGCATCCAG	2	0.924245		0	m7	Top5
1700017D01Rik_+_11130783.23-P1P2	1700017D01Rik	P1P2	GACAGGAGGCAGCGCCCACT	3	0.875552		0	m7	Top5
1700017D01Rik_-_11130770.23-P1P2	1700017D01Rik	P1P2	GTGTGGTCTGGTGGGCAACC	4	0.87347		0	m7	Top5
1700017D01Rik_-_11130762.23-P1P2	1700017D01Rik	P1P2	GCAGAGTGATGTGGTCTGGT	5	0.77183		0	m7	Top5
1700017D01Rik_-_11130640.23-P1P2	1700017D01Rik	P1P2	GCAGGATGAGAGAGTCCCAG	6	0.765096		0	m7	Supp5
1700017D01Rik_+_11130774.23-P1P2	1700017D01Rik	P1P2	GAGCGCCCACTGGGCTCCAC	7	0.712201		0	m7	Supp5
1700017D01Rik_-_11130622.23-P1P2	1700017D01Rik	P1P2	GGATGGTGATGGGAGAACTC	8	0.641953		0	m7	Supp5
1700017D01Rik_-_11130384.23-P1P2	1700017D01Rik	P1P2	GGGTTCAAAAGGAAACTCTA	9	0.639134		0	m7	Supp5
1700017D01Rik_-_11130646.23-P1P2	1700017D01Rik	P1P2	GGAGAGAGTCCCAGCGGCCA	10	0.628467		0	m7	Supp5
1700017N19Rik_-_100592429.23-P1P2	1700017N19Rik	P1P2	GATTTCTGCAAAGCTAGAGA	1	0.707138		0	m7	Top5
1700017N19Rik_+_100592397.23-P1P2	1700017N19Rik	P1P2	GTTTGCAGAAATGTTGAAAG	2	0.564662		0	m7	Top5
1700017N19Rik_+_100592793.23-P1P2	1700017N19Rik	P1P2	GCAGGATATGAAAAATACAT	3	0.540561		0	m7	Top5
1700017N19Rik_-_100592368.23-P1P2	1700017N19Rik	P1P2	GGTAATAGTGAGGAAAATTC	4	0.532247		0	m7	Top5
1700017N19Rik_-_100592526.23-P1P2	1700017N19Rik	P1P2	GATACTACTGATAGCCTCAA	5	0.502879		0	m7	Top5
1700017N19Rik_+_100592549.23-P1P2	1700017N19Rik	P1P2	GGAACTATCAGTGTGTAAGG	6	0.431053		0	m7	Supp5
1700017N19Rik_-_100592490.23-P1P2	1700017N19Rik	P1P2	GGTAATATACTGTCAACAGG	7	0.414149		0	m7	Supp5
1700017N19Rik_-_100592656.23-P1P2	1700017N19Rik	P1P2	GATTGAAAATGGCAGAAGTT	8	0.350161		0	m7	Supp5
1700017N19Rik_-_100592487.23-P1P2	1700017N19Rik	P1P2	GTGTGTAATATACTGTCAAC	9	0.307157		0	m7	Supp5
1700017N19Rik_+_100592773.23-P1P2	1700017N19Rik	P1P2	GGGCTTTTCCATAAGAGTTA	10	0.299862		0	m7	Supp5
1700018B08Rik_+_121541947.23-P1P2	1700018B08Rik	P1P2	GGAGAAGCAGCGCAACCCTC	1	0.810412		0	m7	Top5
1700018B08Rik_-_121541934.23-P1P2	1700018B08Rik	P1P2	GAGTCGGACCAGAGCCTCCA	2	0.810285		0	m7	Top5
1700018B08Rik_+_121541847.23-P1P2	1700018B08Rik	P1P2	GGTCAGCCCAGAGTCCACAC	3	0.795111		0	m7	Top5
1700018B08Rik_+_121541791.23-P1P2	1700018B08Rik	P1P2	GCCGAGGCTGCCCAGTCCAG	4	0.758242		0	m7	Top5
1700018B08Rik_+_121541780.23-P1P2	1700018B08Rik	P1P2	GCAGTCCAGCGGTAGCGCAG	5	0.707646		0	m7	Top5
1700018B08Rik_+_121541929.23-P1P2	1700018B08Rik	P1P2	GCTGGCTTTAGTGAGGACCT	6	0.694492		0	m7	Supp5
1700018B08Rik_+_121541936.23-P1P2	1700018B08Rik	P1P2	GCAACCCTCTGGCTTTAGTG	7	0.682583		0	m7	Supp5
1700018B08Rik_-_121541918.23-P1P2	1700018B08Rik	P1P2	GCATGTGCTATACAGCCAGT	8	0.680913		0	m7	Supp5
1700018B08Rik_-_121541896.23-P1P2	1700018B08Rik	P1P2	GTGTCATGATGCACTGTGTT	9	0.677934		0	m7	Supp5
1700018B08Rik_-_121541863.23-P1P2	1700018B08Rik	P1P2	GGGTCACCCGTGTGGACTCT	10	0.660793		0	m7	Supp5
1700018C11Rik_+_63622370.23-P1P2	1700018C11Rik	P1P2	GAAAGGTAAGGCCTAAGGGT	1	0.918569		0	m7	Top5
1700018C11Rik_+_63622382.23-P1P2	1700018C11Rik	P1P2	GTAAGTGGGGCTCAAAGGTA	2	0.903492		0	m7	Top5
1700018C11Rik_+_63622387.23-P1P2	1700018C11Rik	P1P2	GACAAGTAAGTGGGGCTCAA	3	0.891929		0	m7	Top5
1700018C11Rik_+_63622395.23-P1P2	1700018C11Rik	P1P2	GTGCCAGCAACAAGTAAGTG	4	0.857156		0	m7	Top5
1700018C11Rik_+_63622374.23-P1P2	1700018C11Rik	P1P2	GGCTCAAAGGTAAGGCCTAA	5	0.853147		0	m7	Top5
1700018C11Rik_+_63622367.23-P1P2	1700018C11Rik	P1P2	GGGTAAGGCCTAAGGGTGGG	6	0.847183		0	m7	Supp5
1700018C11Rik_-_63622250.23-P1P2	1700018C11Rik	P1P2	GACTGTTGTGGGGATGTGGT	7	0.755968		0	m7	Supp5
1700018C11Rik_-_63622267.23-P1P2	1700018C11Rik	P1P2	GGTAGGCAGAGAGAAACTGA	8	0.738922		0	m7	Supp5
1700018C11Rik_+_63622322.23-P1P2	1700018C11Rik	P1P2	GGATGGCAGTGTCCCCACAC	9	0.73325		0	m7	Supp5
1700018C11Rik_-_63622218.23-P1P2	1700018C11Rik	P1P2	GAGAGCTGGAGGAGTCACTT	10	0.71897		0	m7	Supp5
1700018F24Rik_-_145043158.23-ENSMUST00000031624.3	1700018F24Rik	ENSMUST00000031624.3	GCTTCTGGCATGCTTCAGAC	1	0.413749		0	m7	Top5
1700018F24Rik_+_145043210.23-ENSMUST00000031624.3	1700018F24Rik	ENSMUST00000031624.3	GAGGGACCTCGGGGGATCAG	2	0.680028		2	m7	Top5
1700018F24Rik_-_145043226.23-ENSMUST00000031624.3	1700018F24Rik	ENSMUST00000031624.3	GCGGTCCCCCTGATCCCCCG	3	0.54829		2	m7	Top5
1700018F24Rik_-_145043018.23-ENSMUST00000031624.3	1700018F24Rik	ENSMUST00000031624.3	GTCCCTGACTTACTACTCTG	4	0.821833		3	m7	Top5
1700018F24Rik_+_145042998.23-ENSMUST00000031624.3	1700018F24Rik	ENSMUST00000031624.3	GCCCCCAGAGTAGTAAGTCA	5	0.820513		3	m7	Top5
1700018F24Rik_+_145043081.23-ENSMUST00000031624.3	1700018F24Rik	ENSMUST00000031624.3	GGGCCAAGGTCACCACGCTT	6	0.672606		3	m7	Supp5
1700018F24Rik_-_145043035.23-ENSMUST00000031624.3	1700018F24Rik	ENSMUST00000031624.3	GTGGGGGTGCTTGGAAGAAC	7	0.656264		3	m7	Supp5
1700018F24Rik_-_145043207.23-ENSMUST00000031624.3	1700018F24Rik	ENSMUST00000031624.3	GTAGCAGGAAACCTTCTCCT	8	0.574493		3	m7	Supp5
1700018F24Rik_+_145043344.23-ENSMUST00000031624.3	1700018F24Rik	ENSMUST00000031624.3	GTGTGAGGACAGATGTAGAA	9	0.567326		3	m7	Supp5
1700018F24Rik_-_145043168.23-ENSMUST00000031624.3	1700018F24Rik	ENSMUST00000031624.3	GGCTTCAGACAGGAATCCCA	10	0.53233		3	m7	Supp5
1700019A02Rik_+_53187578.23-P1P2	1700019A02Rik	P1P2	GTGGCTGGAGCAGGCAGCAA	1	1.11014		0	m7	Top5
1700019A02Rik_+_53187597.23-P1P2	1700019A02Rik	P1P2	GCCACGCGCCCTGCACAATA	2	0.912351		0	m7	Top5
1700019A02Rik_-_53187563.23-P1P2	1700019A02Rik	P1P2	GCCAGCCGTTACCTCCATCC	3	0.832944		0	m7	Top5
1700019A02Rik_+_53187552.23-P1P2	1700019A02Rik	P1P2	GACCTTGGCTACCCGGATGG	4	0.818602		0	m7	Top5
1700019A02Rik_-_53187348.23-P1P2	1700019A02Rik	P1P2	GCTCCAGTAGGCCTCCATGT	5	0.767206		0	m7	Top5
1700019A02Rik_+_53187555.23-P1P2	1700019A02Rik	P1P2	GGAGACCTTGGCTACCCGGA	6	0.747598		0	m7	Supp5
1700019A02Rik_-_53187640.23-P1P2	1700019A02Rik	P1P2	GGTGTTGCTGGGATTGAGGG	7	0.729564		0	m7	Supp5
1700019A02Rik_+_53187593.23-P1P2	1700019A02Rik	P1P2	GGCGCCCTGCACAATATGGC	8	0.728157		0	m7	Supp5
1700019A02Rik_+_53187559.23-P1P2	1700019A02Rik	P1P2	GCGGAGAGACCTTGGCTACC	9	0.69559		0	m7	Supp5
1700019A02Rik_-_53187611.23-P1P2	1700019A02Rik	P1P2	GGCTCCAGCCATATTGTGCA	10	0.646291		0	m7	Supp5
1700019B03Rik_-_3470863.23-P1P2	1700019B03Rik	P1P2	GGACCAGAAGACCATCCCCT	1	0.773916		0	m7	Top5
1700019B03Rik_+_3470924.23-P1P2	1700019B03Rik	P1P2	GGATACAGACCTACCTTACT	2	0.758556		0	m7	Top5
1700019B03Rik_+_3470856.23-P1P2	1700019B03Rik	P1P2	GCTGGCCCTGGTTATCCCAG	3	0.749817		0	m7	Top5
1700019B03Rik_-_3470937.23-P1P2	1700019B03Rik	P1P2	GTTCATTAACCCAGTAAGGT	4	0.650395		0	m7	Top5
1700019B03Rik_-_3470842.23-P1P2	1700019B03Rik	P1P2	GCTTGGGTTAACCTCTAGAA	5	0.629129		0	m7	Top5
1700019B03Rik_-_3470933.23-P1P2	1700019B03Rik	P1P2	GAAGATTCATTAACCCAGTA	6	0.614096		0	m7	Supp5
1700019B03Rik_+_3470958.23-P1P2	1700019B03Rik	P1P2	Gttcagatccgagtactata	7	0.589867		0	m7	Supp5
1700019B03Rik_+_3470951.23-P1P2	1700019B03Rik	P1P2	GccgagtactataGGGTACA	8	0.578735		0	m7	Supp5
1700019B03Rik_-_3471075.23-P1P2	1700019B03Rik	P1P2	GTAGCCTAGGTATTGGATAT	9	0.566416		0	m7	Supp5
1700019B03Rik_+_3470831.23-P1P2	1700019B03Rik	P1P2	GGTCTTCTGGTCCTTTCTAG	10	0.54452		0	m7	Supp5
1700019D03Rik_-_52952786.23-P1P2	1700019D03Rik	P1P2	GGCCGAAGCCTGAAAAGGTG	1	0.955483		0	m7	Top5
1700019D03Rik_+_52952815.23-P1P2	1700019D03Rik	P1P2	GGGACGTCCGCCCTACTCCA	2	0.900348		0	m7	Top5
1700019D03Rik_-_52952781.23-P1P2	1700019D03Rik	P1P2	GAGGGAGCCGAAGCCTGAAA	3	0.893951		0	m7	Top5
1700019D03Rik_-_52952731.23-P1P2	1700019D03Rik	P1P2	GCAGCCCGGGCTCCCAGGGT	4	0.801357		0	m7	Top5
1700019D03Rik_-_52952749.23-P1P2	1700019D03Rik	P1P2	GTGGGTGCTGCCCCCCAGGG	5	0.795283		0	m7	Top5
1700019D03Rik_-_52952727.23-P1P2	1700019D03Rik	P1P2	GGCCGCAGCCCGGGCTCCCA	6	0.741926		0	m7	Supp5
1700019D03Rik_+_52952613.23-P1P2	1700019D03Rik	P1P2	GGCTGGCCCGCTGCAGTGTA	7	0.733558		0	m7	Supp5
1700019D03Rik_-_52952830.23-P1P2	1700019D03Rik	P1P2	GCGTCTCCCCTGGAGTAGGG	8	0.728147		0	m7	Supp5
1700019D03Rik_-_52952827.23-P1P2	1700019D03Rik	P1P2	GCAACGTCTCCCCTGGAGTA	9	0.713827		0	m7	Supp5
1700019D03Rik_-_52952796.23-P1P2	1700019D03Rik	P1P2	GGAAAAGGTGCGGCATGGCC	10	0.712636		0	m7	Supp5
1700019G17Rik_+_85902190.23-P1P2	1700019G17Rik	P1P2	GACTACACGAGAGGACAGAG	1	1.03962		0	m7	Top5
1700019G17Rik_+_85902213.23-P1P2	1700019G17Rik	P1P2	GTCCTGGACACTTGGAACTG	2	0.863848		0	m7	Top5
1700019G17Rik_-_85902262.23-P1P2	1700019G17Rik	P1P2	GCAGGCTCCAATGACATCCA	3	0.813973		0	m7	Top5
1700019G17Rik_+_85902247.23-P1P2	1700019G17Rik	P1P2	GGATTCTCCCTGGATGTCAT	4	0.779507		0	m7	Top5
1700019G17Rik_+_85902199.23-P1P2	1700019G17Rik	P1P2	GAACTGTGGTACTACACGAG	5	0.762499		0	m7	Top5
1700019G17Rik_+_85902010.23-P1P2	1700019G17Rik	P1P2	GTCCAGTCTGGACCCTGAAG	6	0.761977		0	m7	Supp5
1700019G17Rik_+_85902180.23-P1P2	1700019G17Rik	P1P2	GAGGACAGAGAGGTGAGACT	7	0.753196		0	m7	Supp5
1700019G17Rik_-_85902276.23-P1P2	1700019G17Rik	P1P2	GATCCAGGGAGAATCTACCA	8	0.746554		0	m7	Supp5
1700019G17Rik_+_85902271.23-P1P2	1700019G17Rik	P1P2	GCTAGAGGTTCATCAGACCC	9	0.688938		0	m7	Supp5
1700019G17Rik_+_85902221.23-P1P2	1700019G17Rik	P1P2	GTGAAGCCATCCTGGACACT	10	0.684722		0	m7	Supp5
1700019L03Rik_-_32784442.23-P1P2	1700019L03Rik	P1P2	GAGAAGCCAGGTAGTTGCTA	1	0.674383		0	m7	Top5
1700019L03Rik_+_32784327.23-P1P2	1700019L03Rik	P1P2	GGATGCAGGGCAAGAAGATA	2	0.664782		0	m7	Top5
1700019L03Rik_-_32784368.23-P1P2	1700019L03Rik	P1P2	GTCTCCTTGCCTCCTTTGTT	3	0.650275		0	m7	Top5
1700019L03Rik_+_32783988.23-P1P2	1700019L03Rik	P1P2	GCTGGTCCACCCCCACAGGA	4	0.619436		0	m7	Top5
1700019L03Rik_+_32784426.23-P1P2	1700019L03Rik	P1P2	GAACTTCCTTAGCAACTACC	5	0.615084		0	m7	Top5
1700019L03Rik_-_32784395.23-P1P2	1700019L03Rik	P1P2	GTTTTTGGAGCCATGGCTGA	6	0.604445		0	m7	Supp5
1700019L03Rik_+_32784215.23-P1P2	1700019L03Rik	P1P2	GGAGGACAGGCTGGCCCGGT	7	0.593826		0	m7	Supp5
1700019L03Rik_-_32784134.23-P1P2	1700019L03Rik	P1P2	GAATGAAGCAGGGAAGGATA	8	0.582595		0	m7	Supp5
1700019L03Rik_+_32784073.23-P1P2	1700019L03Rik	P1P2	GAACCCTGCGAGTGCTGAGA	9	0.538268		0	m7	Supp5
1700019L03Rik_+_32784278.23-P1P2	1700019L03Rik	P1P2	GACTCCAGAGTTGGCCATGG	10	0.526422		0	m7	Supp5
1700019N19Rik_+_58794358.23-P1P2	1700019N19Rik	P1P2	GGTGAGAGCAGGGGCCCCGT	1	1.01103		0	m7	Top5
1700019N19Rik_+_58794379.23-P1P2	1700019N19Rik	P1P2	GGGGATGCTCAAGCCAGCGG	2	1.00106		0	m7	Top5
1700019N19Rik_-_58794415.23-P1P2	1700019N19Rik	P1P2	GGCATCCCCAGGGAACCAGG	3	0.916212		0	m7	Top5
1700019N19Rik_+_58794348.23-P1P2	1700019N19Rik	P1P2	GGGGCCCCGTGGGAAGTGAA	4	0.898508		0	m7	Top5
1700019N19Rik_+_58794398.23-P1P2	1700019N19Rik	P1P2	GAGAGCCGCCTGGTTCCCTG	5	0.894419		0	m7	Top5
1700019N19Rik_-_58794405.23-P1P2	1700019N19Rik	P1P2	GGCTGGCTTGAGCATCCCCA	6	0.886571		0	m7	Supp5
1700019N19Rik_-_58794388.23-P1P2	1700019N19Rik	P1P2	GCCCCTGCTCTCACCTCCGC	7	0.724804		0	m7	Supp5
1700019N19Rik_-_58794323.23-P1P2	1700019N19Rik	P1P2	GTCGGAAGAAAGGCAGGACA	8	0.710066		0	m7	Supp5
1700019N19Rik_+_58794443.23-P1P2	1700019N19Rik	P1P2	GAGCCAGGGTGATCTCACAA	9	0.697987		0	m7	Supp5
1700019N19Rik_-_58794185.23-P1P2	1700019N19Rik	P1P2	GGCTTTGGATGGGGGCACGA	10	0.638944		0	m7	Supp5
1700019O17Rik_+_86426382.23-P1P2	1700019O17Rik	P1P2	GTGGCTTCAGGGTCTTCCAA	1	1.03499		0	m7	Top5
1700019O17Rik_-_86426364.23-P1P2	1700019O17Rik	P1P2	GAACCACCATAAGTAGCAGG	2	0.903101		0	m7	Top5
1700019O17Rik_+_86426331.23-P1P2	1700019O17Rik	P1P2	GTATGGTGGTTGGGAAGGAG	3	0.814045		0	m7	Top5
1700019O17Rik_+_86426345.23-P1P2	1700019O17Rik	P1P2	GTGCCCCCTGCTACTTATGG	4	0.715665		0	m7	Top5
1700019O17Rik_+_86426348.23-P1P2	1700019O17Rik	P1P2	GCTATGCCCCCTGCTACTTA	5	0.621079		0	m7	Top5
1700019O17Rik_+_86426434.23-P1P2	1700019O17Rik	P1P2	GTCAGCTGTGTTGTCCGAGG	6	0.596925		0	m7	Supp5
1700019O17Rik_+_86426316.23-P1P2	1700019O17Rik	P1P2	GGGAGTGGCTTGGCCCTGCT	7	0.596212		0	m7	Supp5
1700019O17Rik_+_86426427.23-P1P2	1700019O17Rik	P1P2	GTGTTGTCCGAGGAGGCCTC	8	0.556395		0	m7	Supp5
1700019O17Rik_-_86426325.23-P1P2	1700019O17Rik	P1P2	GTGGACAACTGAGCCTAGCA	9	0.547865		0	m7	Supp5
1700019O17Rik_+_86426516.23-P1P2	1700019O17Rik	P1P2	GTTCGTCGATGTCTCCTGGT	10	0.544822		0	m7	Supp5
1700020A23Rik_-_130405289.23-P1P2	1700020A23Rik	P1P2	GTGGTCACCCAAGTGGGAGG	1	0.903361		0	m6	Top5
1700020A23Rik_-_130405286.23-P1P2	1700020A23Rik	P1P2	GGAATGGTCACCCAAGTGGG	2	0.85962		0	m6	Top5
1700020A23Rik_-_130405283.23-P1P2	1700020A23Rik	P1P2	GCTAGAATGGTCACCCAAGT	3	0.843817		0	m6	Top5
1700020A23Rik_+_130405550.23-P1P2	1700020A23Rik	P1P2	GCTGGCTGAAGTCCCAGGGG	4	0.809067		0	m6	Top5
1700020A23Rik_+_130405372.23-P1P2	1700020A23Rik	P1P2	GGGCCTTGGCAGACACTCAA	5	0.795507		0	m6	Top5
1700020A23Rik_+_130405488.23-P1P2	1700020A23Rik	P1P2	GCAGACCCCTGGGAAGGAGT	6	0.788589		0	m6	Supp5
1700020A23Rik_+_130405473.23-P1P2	1700020A23Rik	P1P2	GGAGTGGGATGGCTTTAGAA	7	0.714787		0	m6	Supp5
1700020A23Rik_-_130405598.23-P1P2	1700020A23Rik	P1P2	GGCTCCTGGACAGTATCCTA	8	0.704568		0	m6	Supp5
1700020A23Rik_+_130405498.23-P1P2	1700020A23Rik	P1P2	GCTCCAGGATCCAGACCCCT	9	0.702988		0	m6	Supp5
1700020A23Rik_-_130405504.23-P1P2	1700020A23Rik	P1P2	GGCCATCCCACTCCTTCCCA	10	0.676038		0	m6	Supp5
1700020L24Rik_-_83437739.23-P1P2	1700020L24Rik	P1P2	GGAACAGGCAGTACAGCATT	1	0.838598		0	m7	Top5
1700020L24Rik_-_83437717.23-P1P2	1700020L24Rik	P1P2	GCATCCCAGTCCCTGACCAG	2	0.837118		0	m7	Top5
1700020L24Rik_+_83437711.23-P1P2	1700020L24Rik	P1P2	GCTGTACTGCCTGTTCCCTC	3	0.755751		0	m7	Top5
1700020L24Rik_-_83437776.23-P1P2	1700020L24Rik	P1P2	GTGGTGAGTGGGGCTAGAAA	4	0.750695		0	m7	Top5
1700020L24Rik_+_83437933.23-P1P2	1700020L24Rik	P1P2	GGGTCCGAACAAGCAAAGAT	5	0.699061		0	m7	Top5
1700020L24Rik_+_83437919.23-P1P2	1700020L24Rik	P1P2	GAAGATAGGAGAACTGATGG	6	0.670692		0	m7	Supp5
1700020L24Rik_-_83437680.23-P1P2	1700020L24Rik	P1P2	GAAACCATGTGGAGTTCTAT	7	0.655089		0	m7	Supp5
1700020L24Rik_-_83437781.23-P1P2	1700020L24Rik	P1P2	GAGTGGGGCTAGAAAGGGTG	8	0.65147		0	m7	Supp5
1700020L24Rik_+_83437865.23-P1P2	1700020L24Rik	P1P2	GGGATTGTAGAAGCACAGAT	9	0.636861		0	m7	Supp5
1700020L24Rik_+_83437700.23-P1P2	1700020L24Rik	P1P2	GGTTCCCTCTGGTCAGGGAC	10	0.599028		0	m7	Supp5
1700020N15Rik_+_69945470.23-ENSMUST00000075654.1	1700020N15Rik	ENSMUST00000075654.1	GAGGTAGGGAGACTAGACAA	1	0.663362		0	m7	Top5
1700020N15Rik_+_69945484.23-ENSMUST00000075654.1	1700020N15Rik	ENSMUST00000075654.1	GGTGCTGTGAGGACAAGGTA	2	0.813386		1	m7	Top5
1700020N15Rik_+_69945463.23-ENSMUST00000075654.1	1700020N15Rik	ENSMUST00000075654.1	GGAGACTAGACAAGGGGTAG	3	0.550045		1	m7	Top5
1700020N15Rik_-_69945349.23-ENSMUST00000075654.1	1700020N15Rik	ENSMUST00000075654.1	GTCCAGTAAAACAACGAAAT	4	0.654272		2	m7	Top5
1700020N15Rik_-_69945321.23-ENSMUST00000075654.1	1700020N15Rik	ENSMUST00000075654.1	GGTAGAGGGTCTGAAGGTCC	5	0.766293		3	m7	Top5
1700020N15Rik_+_69945530.23-ENSMUST00000075654.1	1700020N15Rik	ENSMUST00000075654.1	GGGAGGAAACAGGAGCTCAT	6	0.727798		3	m7	Supp5
1700020N15Rik_-_69945315.23-ENSMUST00000075654.1	1700020N15Rik	ENSMUST00000075654.1	GATTTCAGTAGAGGGTCTGA	7	0.664373		3	m7	Supp5
1700020N15Rik_+_69945550.23-ENSMUST00000075654.1	1700020N15Rik	ENSMUST00000075654.1	GGAGAAAGAAAGTGGAGATG	8	0.610148		3	m7	Supp5
1700020N15Rik_+_69945571.23-ENSMUST00000075654.1	1700020N15Rik	ENSMUST00000075654.1	GTCACAGGGAGGGATTGGTT	9	0.601037		3	m7	Supp5
1700020N15Rik_+_69945582.23-ENSMUST00000075654.1	1700020N15Rik	ENSMUST00000075654.1	GCTGGAAGGAGATCACAGGG	10	0.593403		3	m7	Supp5
1700021F05Rik_-_43540929.23-P1P2	1700021F05Rik	P1P2	GTGAGCCGGCGGGCCAGTAG	1	1.04922		0	m4	Top5
1700021F05Rik_-_43540965.23-P1P2	1700021F05Rik	P1P2	GCAGTCCGCTGGTCCCTCCC	2	0.869235		0	m4	Top5
1700021F05Rik_+_43540956.23-P1P2	1700021F05Rik	P1P2	GGGTCGGCGCGGTCCGGGGA	3	0.771936		0	m4	Top5
1700021F05Rik_+_43540972.23-P1P2	1700021F05Rik	P1P2	GGGTGGCTCCCGCCTGCGGT	4	0.69		0	m4	Top5
1700021F05Rik_-_43540985.23-P1P2	1700021F05Rik	P1P2	GGGACCGCGCCGACCGCAGG	5	0.687214		0	m4	Top5
1700021F05Rik_+_43540920.23-P1P2	1700021F05Rik	P1P2	GCAGGTGAGTGCGCCCCTAC	6	0.686741		0	m4	Supp5
1700021F05Rik_-_43540982.23-P1P2	1700021F05Rik	P1P2	GCCCGGACCGCGCCGACCGC	7	0.677104		0	m4	Supp5
1700021F05Rik_+_43540976.23-P1P2	1700021F05Rik	P1P2	GCGGAGGTGGCTCCCGCCTG	8	0.669606		0	m4	Supp5
1700021F05Rik_+_43540989.23-P1P2	1700021F05Rik	P1P2	GGGCGGGGCAGGTGCGGAGG	9	0.65901		0	m4	Supp5
1700021F05Rik_+_43540938.23-P1P2	1700021F05Rik	P1P2	GAGGGACCAGCGGACTGCGC	10	0.656313		0	m4	Supp5
1700021F07Rik_-_173522666.23-P1P2	1700021F07Rik	P1P2	GGCGGAGACCGCGGGAGCCA	1	0.888609		0	m7	Top5
1700021F07Rik_+_173522652.23-P1P2	1700021F07Rik	P1P2	GTTCTGCGCCATGGCTCCCG	2	0.800949		0	m7	Top5
1700021F07Rik_-_173522621.23-P1P2	1700021F07Rik	P1P2	GATTAAGGACTCATAGTCTA	3	0.771187		0	m7	Top5
1700021F07Rik_-_173522641.23-P1P2	1700021F07Rik	P1P2	GGGCAGGAGCACACGGGTTT	4	0.755343		0	m7	Top5
1700021F07Rik_-_173522657.23-P1P2	1700021F07Rik	P1P2	GTTTGGGTTTGCGGAGACCG	5	0.674939		0	m7	Top5
1700021F07Rik_-_173522592.23-P1P2	1700021F07Rik	P1P2	GGCAACCGGTCTCCCAGCAA	6	0.654001		0	m7	Supp5
1700021F07Rik_-_173522780.23-P1P2	1700021F07Rik	P1P2	GACAAGTCGAGTATACACCA	7	0.633105		0	m7	Supp5
1700021F07Rik_-_173522606.23-P1P2	1700021F07Rik	P1P2	GAGCAACGGGACTATAATTA	8	0.620731		0	m7	Supp5
1700021F07Rik_-_173522783.23-P1P2	1700021F07Rik	P1P2	GAGTCGAGTATACACCAGGG	9	0.605775		0	m7	Supp5
1700021F07Rik_-_173522625.23-P1P2	1700021F07Rik	P1P2	GAGGACTCATAGTCTAAGGC	10	0.585986		0	m7	Supp5
1700021K19Rik_-_32868243.23-P1P2	1700021K19Rik	P1P2	GCCCGGAGCACCCTCAAGAG	1	0.91411		0	m4	Top5
1700021K19Rik_-_32868306.23-P1P2	1700021K19Rik	P1P2	GCCTGACAGCGACAGAGTCA	2	0.836498		0	m4	Top5
1700021K19Rik_-_32868248.23-P1P2	1700021K19Rik	P1P2	GAGCACCCTCAAGAGAGGGG	3	0.797211		0	m4	Top5
1700021K19Rik_+_32868030.23-P1P2	1700021K19Rik	P1P2	GGCGGGAGCACAGGGAGACT	4	0.736875		0	m4	Top5
1700021K19Rik_+_32868064.23-P1P2	1700021K19Rik	P1P2	GTGGGAGCGGCTGGCAGTCG	5	0.656257		0	m4	Top5
1700021K19Rik_-_32868219.23-P1P2	1700021K19Rik	P1P2	GCAGGCCGCTTCGACCGCCA	6	0.651322		0	m4	Supp5
1700021K19Rik_+_32868125.23-P1P2	1700021K19Rik	P1P2	GGCGCGGGAATGGATCTTGG	7	0.6156		0	m4	Supp5
1700021K19Rik_+_32867936.23-P1P2	1700021K19Rik	P1P2	GTCCAAGAGGAGGGACTGGT	8	0.600522		0	m4	Supp5
1700021K19Rik_+_32868128.23-P1P2	1700021K19Rik	P1P2	GAGGGCGCGGGAATGGATCT	9	0.599541		0	m4	Supp5
1700021K19Rik_+_32867882.23-P1P2	1700021K19Rik	P1P2	GAGGGACGGTGAGCAACTGT	10	0.595951		0	m4	Supp5
1700022I11Rik_-_42970018.23-P1P2	1700022I11Rik	P1P2	GTTAGGGCTAAGGAAGATAT	1	0.912009		0	m7	Top5
1700022I11Rik_-_42970160.23-P1P2	1700022I11Rik	P1P2	GATGGTGGCAGCTCAGAGGG	2	0.777159		0	m7	Top5
1700022I11Rik_-_42970002.23-P1P2	1700022I11Rik	P1P2	GTGCCAGAAGGCTTGCTTTA	3	0.705608		0	m7	Top5
1700022I11Rik_-_42970145.23-P1P2	1700022I11Rik	P1P2	GTTGGCAGATCCGAAGATGG	4	0.669066		0	m7	Top5
1700022I11Rik_+_42970079.23-P1P2	1700022I11Rik	P1P2	GCAGATTCCCTGGACTATGG	5	0.661011		0	m7	Top5
1700022I11Rik_-_42969990.23-P1P2	1700022I11Rik	P1P2	GAAATGGAATGGCTGCCAGA	6	0.625513		0	m7	Supp5
1700022I11Rik_+_42970217.23-P1P2	1700022I11Rik	P1P2	GGACCCATGTCCAAGGTCAG	7	0.584348		0	m7	Supp5
1700022I11Rik_-_42970094.23-P1P2	1700022I11Rik	P1P2	GTACCTGCCTCCATAGTCCA	8	0.574446		0	m7	Supp5
1700022I11Rik_-_42970008.23-P1P2	1700022I11Rik	P1P2	GAAGGCTTGCTTTAGGGCTA	9	0.568149		0	m7	Supp5
1700022I11Rik_-_42970213.23-P1P2	1700022I11Rik	P1P2	GAAATGACACAAGGCAAGGT	10	0.540891		0	m7	Supp5
1700022P22Rik_-_191036823.23-P1P2	1700022P22Rik	P1P2	GACCAGGGCAACAGTCCAGT	1	0.909025		0	m7	Top5
1700022P22Rik_-_191036839.23-P1P2	1700022P22Rik	P1P2	GAGTGGGCTGATCCTCACTG	2	0.899094		0	m7	Top5
1700022P22Rik_-_191036857.23-P1P2	1700022P22Rik	P1P2	GGTGGACTTCAGACAGGCTT	3	0.64293		0	m7	Top5
1700022P22Rik_+_191036893.23-P1P2	1700022P22Rik	P1P2	GACAGCATTGTCATTCCTAC	4	0.616387		0	m7	Top5
1700022P22Rik_+_191037034.23-P1P2	1700022P22Rik	P1P2	GaTACAGTCTACACACTGAC	5	0.557364		0	m7	Top5
1700022P22Rik_-_191037227.23-P1P2	1700022P22Rik	P1P2	GCCATGACCTGGCTTGACCT	6	0.557239		0	m7	Supp5
1700022P22Rik_+_191037124.23-P1P2	1700022P22Rik	P1P2	Gctcccaggaggctgtcagg	7	0.536904		0	m7	Supp5
1700022P22Rik_+_191037135.23-P1P2	1700022P22Rik	P1P2	GTgtcccagtgcctcccagg	8	0.516667		0	m7	Supp5
1700022P22Rik_+_191037284.23-P1P2	1700022P22Rik	P1P2	GGAAAACACGAGGCTGGACA	9	0.508331		0	m7	Supp5
1700022P22Rik_+_191037190.23-P1P2	1700022P22Rik	P1P2	GTCATGGCTCTCACAGTCCA	10	0.50429		0	m7	Supp5
1700023E05Rik_-_77016050.23-P1	1700023E05Rik	P1	Ggcggagctgaggctgtccc	1	0.933777		0	m7	Top5
1700023E05Rik_+_77016065.23-P1	1700023E05Rik	P1	GGGAGTGGACAGGTGATTCG	2	0.880666		0	m7	Top5
1700023E05Rik_-_77016105.23-P1	1700023E05Rik	P1	GTCCGCGAACTGAGTTTGGG	3	0.822981		0	m7	Top5
1700023E05Rik_+_77016260.23-P1	1700023E05Rik	P1	GTCCAGGAGCCTGAGCACAA	4	0.795235		0	m7	Top5
1700023E05Rik_-_77016102.23-P1	1700023E05Rik	P1	GCACTCCGCGAACTGAGTTT	5	0.782102		0	m7	Top5
1700023E05Rik_+_77016075.23-P1	1700023E05Rik	P1	GCTCAGTTCGCGGAGTGGAC	6	0.759119		0	m7	Supp5
1700023E05Rik_+_77016085.23-P1	1700023E05Rik	P1	GGCCGCCCAAACTCAGTTCG	7	0.746044		0	m7	Supp5
1700023E05Rik_-_77016061.23-P1	1700023E05Rik	P1	GgctgtcccgggcagggcgC	8	0.644354		0	m7	Supp5
1700023E05Rik_-_77016149.23-P1	1700023E05Rik	P1	GGGTAGCCGGAGCTTCTAAC	9	0.632771		0	m7	Supp5
1700023E05Rik_-_77016054.23-P1	1700023E05Rik	P1	Gagctgaggctgtcccgggc	10	0.621228		0	m7	Supp5
1700023E05Rik_+_77037095.23-P2	1700023E05Rik	P2	GCTCAGGGCGCACAGATCGC	1	0.829529		0	m7	Top5
1700023E05Rik_+_77037091.23-P2	1700023E05Rik	P2	GGGGCGCACAGATCGCAGGT	2	0.814069		0	m7	Top5
1700023E05Rik_+_77037077.23-P2	1700023E05Rik	P2	GCAGGTTGGTTGCTGCCTCA	3	0.785449		0	m7	Top5
1700023E05Rik_+_77037110.23-P2	1700023E05Rik	P2	GATGAGGCTTCGCGATCTCA	4	0.764422		0	m7	Top5
1700023E05Rik_+_77037073.23-P2	1700023E05Rik	P2	GTTGGTTGCTGCCTCAGGGT	5	0.724929		0	m7	Top5
1700023E05Rik_-_77037267.23-P2	1700023E05Rik	P2	GGTCAGCGCACCAGAGGCCA	6	0.706551		0	m7	Supp5
1700023E05Rik_+_77037005.23-P2	1700023E05Rik	P2	GAGCAAGGCGGGGCTTGTTT	7	0.684942		0	m7	Supp5
1700023E05Rik_+_77037270.23-P2	1700023E05Rik	P2	GCCTTCCATGCACACAGGAG	8	0.650539		0	m7	Supp5
1700023E05Rik_+_77037064.23-P2	1700023E05Rik	P2	GGCCTCAGGGTCGGGGGTCA	9	0.646059		0	m7	Supp5
1700023E05Rik_+_77037050.23-P2	1700023E05Rik	P2	GGGTCAGGGGCGGGAGGTTT	10	0.633917		0	m7	Supp5
1700023F06Rik_+_103208507.23-P1P2	1700023F06Rik	P1P2	GGAGGCCTGGGGACCATGGA	1	0.970899		0	m7	Top5
1700023F06Rik_+_103208475.23-P1P2	1700023F06Rik	P1P2	GGGGGCTAGGAGAGAATCCT	2	0.841593		0	m7	Top5
1700023F06Rik_+_103208464.23-P1P2	1700023F06Rik	P1P2	GAGAATCCTGGGTTCAGAAT	3	0.82463		0	m7	Top5
1700023F06Rik_-_103208516.23-P1P2	1700023F06Rik	P1P2	GCCAGGGAGCTTACCCTCCA	4	0.808984		0	m7	Top5
1700023F06Rik_-_103208311.23-P1P2	1700023F06Rik	P1P2	GTCTCCCACGGCACCTGTGG	5	0.793031		0	m7	Top5
1700023F06Rik_+_103208519.23-P1P2	1700023F06Rik	P1P2	GCCAGGGCCAGAGGAGGCCT	6	0.758911		0	m7	Supp5
1700023F06Rik_-_103208299.23-P1P2	1700023F06Rik	P1P2	GAGGGGCCTGGGGTCTCCCA	7	0.733198		0	m7	Supp5
1700023F06Rik_+_103208368.23-P1P2	1700023F06Rik	P1P2	GTAGGGCACAGGACACTTAT	8	0.733031		0	m7	Supp5
1700023F06Rik_+_103208488.23-P1P2	1700023F06Rik	P1P2	GGGGTAAGCTCCCTGGGGCT	9	0.727526		0	m7	Supp5
1700023F06Rik_-_103208282.23-P1P2	1700023F06Rik	P1P2	GAGTGTCACTAGGGCATCAG	10	0.707054		0	m7	Supp5
1700024G13Rik_-_32388385.23-P1P2	1700024G13Rik	P1P2	GTGGCTGAGAGAGGTTGTCA	1	0.79568		0	m4	Top5
1700024G13Rik_-_32388315.23-P1P2	1700024G13Rik	P1P2	GACAGGCCCACTGCGCTGTA	2	0.792896		0	m4	Top5
1700024G13Rik_-_32388366.23-P1P2	1700024G13Rik	P1P2	GCAGGCATGGTGCTTTGTCC	3	0.784145		0	m4	Top5
1700024G13Rik_-_32388329.23-P1P2	1700024G13Rik	P1P2	GCTGTAGGGCCCATAGCGCA	4	0.747401		0	m4	Top5
1700024G13Rik_-_32388168.23-P1P2	1700024G13Rik	P1P2	GGGAAGGAGGTACTTTACTG	5	0.745981		0	m4	Top5
1700024G13Rik_-_32388195.23-P1P2	1700024G13Rik	P1P2	GGGAGAGAAGGTCTAAGTAG	6	0.744019		0	m4	Supp5
1700024G13Rik_-_32388278.23-P1P2	1700024G13Rik	P1P2	GTGCAGACCCTGCAGTCGGT	7	0.726155		0	m4	Supp5
1700024G13Rik_-_32388298.23-P1P2	1700024G13Rik	P1P2	GGGTGCGGTGCTCCACGGAC	8	0.694955		0	m4	Supp5
1700024G13Rik_+_32388317.23-P1P2	1700024G13Rik	P1P2	GCGGTGGTGACCTTGCGCTA	9	0.692767		0	m4	Supp5
1700024G13Rik_+_32388300.23-P1P2	1700024G13Rik	P1P2	GTATGGGCCCTACAGCGCAG	10	0.679526		0	m4	Supp5
1700024P04Rik_-_98984555.23-P1P2	1700024P04Rik	P1P2	GTTGTCCTTTAGGAATGGAG	1	0.754175		0	m7	Top5
1700024P04Rik_+_98984512.23-P1P2	1700024P04Rik	P1P2	GGGAGAAACAACATCTACAA	2	0.754037		0	m7	Top5
1700024P04Rik_-_98984580.23-P1P2	1700024P04Rik	P1P2	GAGGGCCAGAGGATGTCGGT	3	0.726538		0	m7	Top5
1700024P04Rik_-_98984576.23-P1P2	1700024P04Rik	P1P2	GGAGAAGGGCCAGAGGATGT	4	0.718086		0	m7	Top5
1700024P04Rik_+_98984538.23-P1P2	1700024P04Rik	P1P2	GTTCTCCTCTCCATTCCTAA	5	0.693731		0	m7	Top5
1700024P04Rik_+_98984585.23-P1P2	1700024P04Rik	P1P2	GGTGACACATCACTATAAGT	6	0.642654		0	m7	Supp5
1700024P04Rik_-_98984550.23-P1P2	1700024P04Rik	P1P2	GTCTCCTTGTCCTTTAGGAA	7	0.617586		0	m7	Supp5
1700024P04Rik_-_98984506.23-P1P2	1700024P04Rik	P1P2	GAGCATTGTCTTTTGAAGGT	8	0.614315		0	m7	Supp5
1700024P04Rik_-_98984249.23-P1P2	1700024P04Rik	P1P2	GTGCCTGCTGGATATCTCCT	9	0.579308		0	m7	Supp5
1700024P04Rik_+_98984563.23-P1P2	1700024P04Rik	P1P2	GACAGCCAACCGACATCCTC	10	0.571993		0	m7	Supp5
1700024P16Rik_-_104913604.23-P1P2	1700024P16Rik	P1P2	GACTGCAAGCTGGCTGGCGG	1	0.885214		0	m7	Top5
1700024P16Rik_-_104913639.23-P1P2	1700024P16Rik	P1P2	GGGCCCCAGGATCCAACTCT	2	0.864309		0	m7	Top5
1700024P16Rik_-_104913601.23-P1P2	1700024P16Rik	P1P2	GGTGACTGCAAGCTGGCTGG	3	0.810486		0	m7	Top5
1700024P16Rik_-_104913684.23-P1P2	1700024P16Rik	P1P2	GCTGCCTAGGAGGACCACAA	4	0.809332		0	m7	Top5
1700024P16Rik_-_104913619.23-P1P2	1700024P16Rik	P1P2	GGCGGAGGCGAGAGCATTGT	5	0.795231		0	m7	Top5
1700024P16Rik_-_104913594.23-P1P2	1700024P16Rik	P1P2	GAGGCGAAGTGACTGCAAGC	6	0.768896		0	m7	Supp5
1700024P16Rik_-_104913598.23-P1P2	1700024P16Rik	P1P2	GGAAGTGACTGCAAGCTGGC	7	0.765197		0	m7	Supp5
1700024P16Rik_-_104913761.23-P1P2	1700024P16Rik	P1P2	GTCCAAAGGAGGAAGCTCTA	8	0.741196		0	m7	Supp5
1700024P16Rik_+_104913621.23-P1P2	1700024P16Rik	P1P2	GCTTCCCAGAGTTGGATCCT	9	0.73541		0	m7	Supp5
1700024P16Rik_-_104913546.23-P1P2	1700024P16Rik	P1P2	GAGCCCAGGTGGAGCAGGTG	10	0.711511		0	m7	Supp5
1700025F22Rik_+_11165260.23-P1P2	1700025F22Rik	P1P2	GATCCGCAAGAGGTAATGAG	1	1.03499		0	m7	Top5
1700025F22Rik_+_11165313.23-P1P2	1700025F22Rik	P1P2	GCACGTGGCACCCTTCACCA	2	0.929438		0	m7	Top5
1700025F22Rik_+_11165247.23-P1P2	1700025F22Rik	P1P2	GAATGAGGGGCACATGAAGG	3	0.843253		0	m7	Top5
1700025F22Rik_+_11165250.23-P1P2	1700025F22Rik	P1P2	GGGTAATGAGGGGCACATGA	4	0.780553		0	m7	Top5
1700025F22Rik_-_11165055.23-P1P2	1700025F22Rik	P1P2	GCACCTGGAGGGTTGTACTG	5	0.668558		0	m7	Top5
1700025F22Rik_+_11165270.23-P1P2	1700025F22Rik	P1P2	GGCTGCGCTGGATCCGCAAG	6	0.668402		0	m7	Supp5
1700025F22Rik_-_11165325.23-P1P2	1700025F22Rik	P1P2	GTCAGAGCAACCGTGGTGAA	7	0.667989		0	m7	Supp5
1700025F22Rik_+_11165109.23-P1P2	1700025F22Rik	P1P2	GAACAGACCACATTAAGGAC	8	0.655015		0	m7	Supp5
1700025F22Rik_-_11165318.23-P1P2	1700025F22Rik	P1P2	GTTGTGTCTCAGAGCAACCG	9	0.653145		0	m7	Supp5
1700025F22Rik_+_11165328.23-P1P2	1700025F22Rik	P1P2	GCTGCGTGGCCCTCCTCACG	10	0.646384		0	m7	Supp5
1700025G04Rik_-_152090249.23-P1P2	1700025G04Rik	P1P2	GGGAACGGCCCCCCGGGAGT	1	0.919162		0	m4	Top5
1700025G04Rik_+_152090038.23-P1P2	1700025G04Rik	P1P2	GGAGCCCCGGCCACACTGTA	2	0.866286		0	m4	Top5
1700025G04Rik_+_152090235.23-P1P2	1700025G04Rik	P1P2	GCTCCCTGCCCACTCCCGGG	3	0.847865		0	m4	Top5
1700025G04Rik_-_152090234.23-P1P2	1700025G04Rik	P1P2	GCGGCGGCCGCGCCACGGAA	4	0.847635		0	m4	Top5
1700025G04Rik_-_152090295.23-P1P2	1700025G04Rik	P1P2	GACTCGGAGCGAGGAGGGAG	5	0.812821		0	m4	Top5
1700025G04Rik_-_152090243.23-P1P2	1700025G04Rik	P1P2	GCGCCACGGAACGGCCCCCC	6	0.7752		0	m4	Supp5
1700025G04Rik_-_152090279.23-P1P2	1700025G04Rik	P1P2	GGAGCGGGAGCTGGCAGACT	7	0.74876		0	m4	Supp5
1700025G04Rik_-_152090264.23-P1P2	1700025G04Rik	P1P2	GGAGTGGGCAGGGAGCGAGC	8	0.735573		0	m4	Supp5
1700025G04Rik_-_152090254.23-P1P2	1700025G04Rik	P1P2	GGGCCCCCCGGGAGTGGGCA	9	0.680234		0	m4	Supp5
1700025G04Rik_-_152090290.23-P1P2	1700025G04Rik	P1P2	GGGCAGACTCGGAGCGAGGA	10	0.655736		0	m4	Supp5
1700026D08Rik_+_83794813.23-P1P2	1700026D08Rik	P1P2	GCTGGCTTTCAAGAGAGCAA	1	0.817342		0	m7	Top5
1700026D08Rik_+_83794790.23-P1P2	1700026D08Rik	P1P2	GCGATGGCGCAGAACGTGTA	2	0.802053		0	m7	Top5
1700026D08Rik_+_83794772.23-P1P2	1700026D08Rik	P1P2	GATGGTCCTGGAGTGCGGAT	3	0.797031		0	m7	Top5
1700026D08Rik_+_83794806.23-P1P2	1700026D08Rik	P1P2	GTCAAGAGAGCAAGGGGCGA	4	0.714049		0	m7	Top5
1700026D08Rik_+_83794837.23-P1P2	1700026D08Rik	P1P2	GTCTGAGTGTCAGTGGAGGC	5	0.709239		0	m7	Top5
1700026D08Rik_+_83794784.23-P1P2	1700026D08Rik	P1P2	GCGCAGAACGTGTATGGTCC	6	0.696911		0	m7	Supp5
1700026D08Rik_-_83794599.23-P1P2	1700026D08Rik	P1P2	GACAGCAGGTGAACTACCTC	7	0.639156		0	m7	Supp5
1700026D08Rik_-_83794714.23-P1P2	1700026D08Rik	P1P2	GGATAGGGTCTGGGATCCTA	8	0.611458		0	m7	Supp5
1700026D08Rik_-_83794627.23-P1P2	1700026D08Rik	P1P2	GAGGTGCACAGGGGGGGTGG	9	0.608104		0	m7	Supp5
1700026D08Rik_+_83794777.23-P1P2	1700026D08Rik	P1P2	GCGTGTATGGTCCTGGAGTG	10	0.593055		0	m7	Supp5
1700026L06Rik_+_28699636.23-P1P2	1700026L06Rik	P1P2	GCGGGGCCGCACACCCACGG	1	0.989366		0	m7	Top5
1700026L06Rik_+_28699619.23-P1P2	1700026L06Rik	P1P2	GGGAGGCACTGCAAGCTTCT	2	0.862656		0	m7	Top5
1700026L06Rik_+_28699580.23-P1P2	1700026L06Rik	P1P2	GGCCAGTCCAAGTCAAACCA	3	0.811579		0	m7	Top5
1700026L06Rik_-_28699645.23-P1P2	1700026L06Rik	P1P2	GAAGCTTGCAGTGCCTCCGT	4	0.794767		0	m7	Top5
1700026L06Rik_+_28699442.23-P1P2	1700026L06Rik	P1P2	GGGCAAGGGTGGCATCGTGG	5	0.758793		0	m7	Top5
1700026L06Rik_-_28699402.23-P1P2	1700026L06Rik	P1P2	GGACTTGTGGCTATCATCGT	6	0.746266		0	m7	Supp5
1700026L06Rik_+_28699601.23-P1P2	1700026L06Rik	P1P2	GTGGGCACTCTGTGAGGCGA	7	0.729991		0	m7	Supp5
1700026L06Rik_+_28699412.23-P1P2	1700026L06Rik	P1P2	GTGTGTAGTAACCCAGAGGG	8	0.71497		0	m7	Supp5
1700026L06Rik_+_28699571.23-P1P2	1700026L06Rik	P1P2	GAGTCAAACCAGGGTAAAGG	9	0.713927		0	m7	Supp5
1700026L06Rik_-_28699585.23-P1P2	1700026L06Rik	P1P2	GGCTCCATCCCCCTTTACCC	10	0.70586		0	m7	Supp5
1700028K03Rik_-_107534774.23-P1P2	1700028K03Rik	P1P2	GCCCAGTCCACCGGGCGCTA	1	0.957235		0	m7	Top5
1700028K03Rik_-_107534777.23-P1P2	1700028K03Rik	P1P2	GAGTCCACCGGGCGCTAGGG	2	0.87704		0	m7	Top5
1700028K03Rik_-_107534794.23-P1P2	1700028K03Rik	P1P2	GGGAGGAGCGAAGTGCAGCA	3	0.861454		0	m7	Top5
1700028K03Rik_-_107534766.23-P1P2	1700028K03Rik	P1P2	GTCGGGAAGCCCAGTCCACC	4	0.839236		0	m7	Top5
1700028K03Rik_-_107534960.23-P1P2	1700028K03Rik	P1P2	GCCCTTGAGAGGCCCTGACA	5	0.808893		0	m7	Top5
1700028K03Rik_+_107534759.23-P1P2	1700028K03Rik	P1P2	GGCTCCTCCCTAGCGCCCGG	6	0.768285		0	m7	Supp5
1700028K03Rik_+_107534976.23-P1P2	1700028K03Rik	P1P2	GGCGGCTCTACAATCCCACA	7	0.762335		0	m7	Supp5
1700028K03Rik_+_107534820.23-P1P2	1700028K03Rik	P1P2	GGGCTTGCGGCACCACCCGC	8	0.736808		0	m7	Supp5
1700028K03Rik_+_107534994.23-P1P2	1700028K03Rik	P1P2	GGGCAGGCCCGAGGTGCAGG	9	0.724841		0	m7	Supp5
1700028K03Rik_+_107534847.23-P1P2	1700028K03Rik	P1P2	GCACCGGGAGAAACAAACTG	10	0.723063		0	m7	Supp5
1700028P14Rik_+_23652764.23-P1P2	1700028P14Rik	P1P2	GTAGAGCTGGACGGGCGCTG	1	0.795081		0	m7	Top5
1700028P14Rik_-_23652795.23-P1P2	1700028P14Rik	P1P2	GCGTCCAGCTCTACATTATA	2	0.784137		0	m7	Top5
1700028P14Rik_-_23652593.23-P1P2	1700028P14Rik	P1P2	GACCAGGAATACACCAACAC	3	0.669804		0	m7	Top5
1700028P14Rik_-_23652807.23-P1P2	1700028P14Rik	P1P2	GCATTATACGGACAAAGATT	4	0.665761		0	m7	Top5
1700028P14Rik_+_23652721.23-P1P2	1700028P14Rik	P1P2	GTCAACTGTAGCGCAGGCAT	5	0.655828		0	m7	Top5
1700028P14Rik_-_23652718.23-P1P2	1700028P14Rik	P1P2	GTCGTGACATTGGCTATCAA	6	0.650765		0	m7	Supp5
1700028P14Rik_+_23652584.23-P1P2	1700028P14Rik	P1P2	GAAATACTCGGAGCCAGTGT	7	0.604505		0	m7	Supp5
1700028P14Rik_+_23652535.23-P1P2	1700028P14Rik	P1P2	GAGTTCTTGGGTCCTAGGGA	8	0.57263		0	m7	Supp5
1700028P14Rik_+_23652777.23-P1P2	1700028P14Rik	P1P2	GTGTCCGTATAATGTAGAGC	9	0.562969		0	m7	Supp5
1700028P14Rik_+_23652573.23-P1P2	1700028P14Rik	P1P2	GGCCAGTGTTGGTGTATTCC	10	0.562434		0	m7	Supp5
1700029F12Rik_+_97034328.23-P1P2	1700029F12Rik	P1P2	GTGTTTGTTGATTTAAAAGG	1	0.653447		0	m7	Top5
1700029F12Rik_+_97034253.23-P1P2	1700029F12Rik	P1P2	Gtgacaaggaaatgagctcc	2	0.511075		0	m7	Top5
1700029F12Rik_-_97034314.23-P1P2	1700029F12Rik	P1P2	Gtgccaagtggcaccccaaa	3	0.834012		1	m7	Top5
1700029F12Rik_+_97034128.23-P1P2	1700029F12Rik	P1P2	Ggtaatagggaagtagggta	4	0.810463		1	m7	Top5
1700029F12Rik_+_97034090.23-P1P2	1700029F12Rik	P1P2	Gagggtgcaacaaaagaagt	5	0.674		1	m7	Top5
1700029F12Rik_-_97033966.23-P1P2	1700029F12Rik	P1P2	Gaagggcgagcagtacaata	6	0.64209		1	m7	Supp5
1700029F12Rik_+_97034134.23-P1P2	1700029F12Rik	P1P2	Gcaggctgtaatagggaagt	7	0.62512		1	m7	Supp5
1700029F12Rik_+_97034331.23-P1P2	1700029F12Rik	P1P2	GCCTTGTTTGTTGATTTAAA	8	0.607273		1	m7	Supp5
1700029F12Rik_+_97034141.23-P1P2	1700029F12Rik	P1P2	Gctaacttcaggctgtaata	9	0.588345		1	m7	Supp5
1700029F12Rik_+_97034305.23-P1P2	1700029F12Rik	P1P2	GAGTtatggagagccttttg	10	0.576263		1	m7	Supp5
1700029H14Rik_+_13562391.23-P1P2	1700029H14Rik	P1P2	GAGGCTGGCAGAGATGCCTT	1	0.798165		0	m7	Top5
1700029H14Rik_+_13562312.23-P1P2	1700029H14Rik	P1P2	GCGCCGCGCACAGGAAGCAC	2	0.78463		0	m7	Top5
1700029H14Rik_+_13562151.23-P1P2	1700029H14Rik	P1P2	GTACGCAAGGAGCTAGGTAA	3	0.741806		0	m7	Top5
1700029H14Rik_+_13562321.23-P1P2	1700029H14Rik	P1P2	GGAAGGACCCCGCCGCGCAC	4	0.732782		0	m7	Top5
1700029H14Rik_+_13562200.23-P1P2	1700029H14Rik	P1P2	GGGTGGCTTGCACCAGAAGG	5	0.687228		0	m7	Top5
1700029H14Rik_+_13562234.23-P1P2	1700029H14Rik	P1P2	GTGACGGGGCGGAACTCCAG	6	0.679642		0	m7	Supp5
1700029H14Rik_-_13562361.23-P1P2	1700029H14Rik	P1P2	GTTCTCCATCCTGACCCAGA	7	0.669316		0	m7	Supp5
1700029H14Rik_-_13562311.23-P1P2	1700029H14Rik	P1P2	GAGGGCAGGGCGCCAGGCCC	8	0.656213		0	m7	Supp5
1700029H14Rik_-_13562197.23-P1P2	1700029H14Rik	P1P2	GGCTTCCTGATGCAGACTGG	9	0.651735		0	m7	Supp5
1700029H14Rik_+_13562348.23-P1P2	1700029H14Rik	P1P2	GCCCTCCTTCCCTCTGGGTC	10	0.636938		0	m7	Supp5
1700029I15Rik_+_92382976.23-P1P2	1700029I15Rik	P1P2	GGAGACTGAGTCCAGCCCTG	1	0.873638		0	m7	Top5
1700029I15Rik_+_92383009.23-P1P2	1700029I15Rik	P1P2	GGAGTGCGCCTGCCAAGATG	2	0.822777		0	m7	Top5
1700029I15Rik_-_92382936.23-P1P2	1700029I15Rik	P1P2	GGCAGATAGCCCCCACAGCA	3	0.819691		0	m7	Top5
1700029I15Rik_+_92383326.23-P1P2	1700029I15Rik	P1P2	GAGCCCTAGCGGACCTCTAA	4	0.73287		0	m7	Top5
1700029I15Rik_+_92383000.23-P1P2	1700029I15Rik	P1P2	GTGCCAAGATGAGGTAAAAA	5	0.719583		0	m7	Top5
1700029I15Rik_+_92383259.23-P1P2	1700029I15Rik	P1P2	GCATCCACCAGGCCTGAGAG	6	0.690896		0	m7	Supp5
1700029I15Rik_-_92382987.23-P1P2	1700029I15Rik	P1P2	GGGGCTCTGTACCCCAGGGC	7	0.686007		0	m7	Supp5
1700029I15Rik_-_92383286.23-P1P2	1700029I15Rik	P1P2	GTCAGGCCTGGTGGATGGTA	8	0.644392		0	m7	Supp5
1700029I15Rik_-_92383108.23-P1P2	1700029I15Rik	P1P2	GAGAGGCTGACCATTATCCT	9	0.636652		0	m7	Supp5
1700029I15Rik_+_92383241.23-P1P2	1700029I15Rik	P1P2	GGAGGCTGCAACAGTTCCAG	10	0.590829		0	m7	Supp5
1700029J07Rik_+_45975221.23-P1P2	1700029J07Rik	P1P2	GGGCAGCTTGCGGAACTGTG	1	0.905152		0	m7	Top5
1700029J07Rik_+_45975241.23-P1P2	1700029J07Rik	P1P2	GGCGGCCTAACATGCGCCAG	2	0.772306		0	m7	Top5
1700029J07Rik_-_45975036.23-P1P2	1700029J07Rik	P1P2	GAGGAAAGGTAGCTTGAAGT	3	0.699541		0	m7	Top5
1700029J07Rik_-_45975169.23-P1P2	1700029J07Rik	P1P2	GGCAGAGCCCGAAGAGCTCG	4	0.685443		0	m7	Top5
1700029J07Rik_+_45975054.23-P1P2	1700029J07Rik	P1P2	GGACTCGGCCTCGCAGACAT	5	0.681558		0	m7	Top5
1700029J07Rik_+_45975194.23-P1P2	1700029J07Rik	P1P2	GGCCTCTGCTGCTGCGCTCT	6	0.680601		0	m7	Supp5
1700029J07Rik_-_45975049.23-P1P2	1700029J07Rik	P1P2	GTGAAGTAGGCAGGTAGCTA	7	0.653017		0	m7	Supp5
1700029J07Rik_+_45975231.23-P1P2	1700029J07Rik	P1P2	GATGCGCCAGCGGCAGCTTG	8	0.64041		0	m7	Supp5
1700029J07Rik_-_45975258.23-P1P2	1700029J07Rik	P1P2	GGCTGCCGCTGGCGCATGTT	9	0.61857		0	m7	Supp5
1700029J07Rik_+_45975190.23-P1P2	1700029J07Rik	P1P2	GCTGCTGCTGCGCTCTAGGC	10	0.610354		0	m7	Supp5
1700029P11Rik_+_81980759.23-P1P2	1700029P11Rik	P1P2	GGTCGTAACCATGGAAGTGT	1	0.760542		0	m7	Top5
1700029P11Rik_-_81980736.23-P1P2	1700029P11Rik	P1P2	GATGGAGGACCCAGATCCCG	2	0.701105		0	m7	Top5
1700029P11Rik_+_81980501.23-P1P2	1700029P11Rik	P1P2	GCGGAGGAGAAGATAACGGA	3	0.552041		0	m7	Top5
1700029P11Rik_+_81980768.23-P1P2	1700029P11Rik	P1P2	GCGGGTCGTCGTCGTAACCA	4	0.471843		0	m7	Top5
1700029P11Rik_+_81980526.23-P1P2	1700029P11Rik	P1P2	GTAGTGGGGGTTGGATAGGC	5	0.432765		0	m7	Top5
1700029P11Rik_-_81980688.23-P1P2	1700029P11Rik	P1P2	GCGGTCCGCTGCGGCCCGAA	6	0.431598		0	m7	Supp5
1700029P11Rik_+_81980520.23-P1P2	1700029P11Rik	P1P2	GGGGTTGGATAGGCGGGGGC	7	0.319838		0	m7	Supp5
1700029P11Rik_+_81980517.23-P1P2	1700029P11Rik	P1P2	GTTGGATAGGCGGGGGCCGG	8	0.313543		0	m7	Supp5
1700029P11Rik_+_81980539.23-P1P2	1700029P11Rik	P1P2	GATGACAGCTGCAGTAGTGG	9	0.859215		1	m7	Supp5
1700029P11Rik_+_81980505.23-P1P2	1700029P11Rik	P1P2	GGGGCCGGAGGAGAAGATAA	10	0.753791		1	m7	Supp5
1700030J22Rik_+_116978939.23-P1P2	1700030J22Rik	P1P2	GCCGACGCGGCCGTAACCTA	1	0.954737		0	m7	Top5
1700030J22Rik_-_116978902.23-P1P2	1700030J22Rik	P1P2	GCCGCGAGGTAAGGAAGGTC	2	0.931503		0	m7	Top5
1700030J22Rik_+_116978918.23-P1P2	1700030J22Rik	P1P2	GGCAACAGCCCGGCTCTTGG	3	0.887198		0	m7	Top5
1700030J22Rik_-_116978897.23-P1P2	1700030J22Rik	P1P2	GCGGGGCCGCGAGGTAAGGA	4	0.82688		0	m7	Top5
1700030J22Rik_+_116978859.23-P1P2	1700030J22Rik	P1P2	GCCCCGTAGGAGCGTCTGAG	5	0.826746		0	m7	Top5
1700030J22Rik_-_116978893.23-P1P2	1700030J22Rik	P1P2	GCCTACGGGGCCGCGAGGTA	6	0.816056		0	m7	Supp5
1700030J22Rik_-_116978917.23-P1P2	1700030J22Rik	P1P2	GGGTCCGGAGCGGCAAGTCG	7	0.811834		0	m7	Supp5
1700030J22Rik_+_116978952.23-P1P2	1700030J22Rik	P1P2	GCCTAGGCCCGCCTCCGACG	8	0.7401		0	m7	Supp5
1700030J22Rik_+_116978692.23-P1P2	1700030J22Rik	P1P2	GAGCCGCTTGGGCCTCAGGG	9	0.714724		0	m7	Supp5
1700030J22Rik_+_116978753.23-P1P2	1700030J22Rik	P1P2	GGGTAAGCGAGACGAAGATG	10	0.702078		0	m7	Supp5
1700030K09Rik_-_72443936.23-P1P2	1700030K09Rik	P1P2	GCTGAGGCAACCGCACACTG	1	0.985664		0	m7	Top5
1700030K09Rik_-_72444130.23-P1P2	1700030K09Rik	P1P2	GTAGCGAGGAAACTGAGTAT	2	0.879356		0	m7	Top5
1700030K09Rik_+_72443937.23-P1P2	1700030K09Rik	P1P2	GGGCTTCAGCCTCAAAGTAT	3	0.85277		0	m7	Top5
1700030K09Rik_-_72443950.23-P1P2	1700030K09Rik	P1P2	GCACTGGGGCCTATACTTTG	4	0.808238		0	m7	Top5
1700030K09Rik_+_72443972.23-P1P2	1700030K09Rik	P1P2	GGTCACCTGAGTAGCTGCGT	5	0.775662		0	m7	Top5
1700030K09Rik_-_72444082.23-P1P2	1700030K09Rik	P1P2	GCCTCATCTGGAGAGCGATG	6	0.693345		0	m7	Supp5
1700030K09Rik_+_72443957.23-P1P2	1700030K09Rik	P1P2	GGCGTTGGCTTCTTCCCGCT	7	0.690598		0	m7	Supp5
1700030K09Rik_-_72443989.23-P1P2	1700030K09Rik	P1P2	GGAAGCCAACGCAGCTACTC	8	0.686127		0	m7	Supp5
1700030K09Rik_-_72444230.23-P1P2	1700030K09Rik	P1P2	Gccagagcaggtacagatat	9	0.66144		0	m7	Supp5
1700030K09Rik_-_72444012.23-P1P2	1700030K09Rik	P1P2	GGACCTCACAGTGATCAAGT	10	0.618255		0	m7	Supp5
1700031F05Rik_+_102866303.23-ENSMUST00000048061.6	1700031F05Rik	ENSMUST00000048061.6	GTGGCTCCCTGGGTCAAACA	1	1.02782		0	m7	Top5
1700031F05Rik_+_102866313.23-ENSMUST00000048061.6	1700031F05Rik	ENSMUST00000048061.6	GCTCCTAGCTATGGCTCCCT	2	0.806375		0	m7	Top5
1700031F05Rik_-_102866319.23-ENSMUST00000048061.6	1700031F05Rik	ENSMUST00000048061.6	GTTATGCCCTGTTTGACCCA	3	0.555475		0	m7	Top5
1700031F05Rik_+_102866005.23-ENSMUST00000048061.6	1700031F05Rik	ENSMUST00000048061.6	GATGACAGCATGGTCTGAAG	4	0.411797		0	m7	Top5
1700031F05Rik_-_102866352.23-ENSMUST00000048061.6	1700031F05Rik	ENSMUST00000048061.6	GGGAGATAGAGCCTCCTCTG	5	0.853615		1	m7	Top5
1700031F05Rik_+_102866341.23-ENSMUST00000048061.6	1700031F05Rik	ENSMUST00000048061.6	GGACAAACAGCCCCCAGAGG	6	0.823406		1	m7	Supp5
1700031F05Rik_+_102866322.23-ENSMUST00000048061.6	1700031F05Rik	ENSMUST00000048061.6	GAGGCTCTATCTCCTAGCTA	7	0.777564		1	m7	Supp5
1700031F05Rik_-_102866099.23-ENSMUST00000048061.6	1700031F05Rik	ENSMUST00000048061.6	Gctgaggcaggaaagtggtg	8	0.735496		1	m7	Supp5
1700031F05Rik_+_102866285.23-ENSMUST00000048061.6	1700031F05Rik	ENSMUST00000048061.6	GAGGGCATAACATTACACCC	9	0.72754		1	m7	Supp5
1700031F05Rik_+_102865970.23-ENSMUST00000048061.6	1700031F05Rik	ENSMUST00000048061.6	GCAGTTTCCAAGGGGATCAA	10	0.587096		1	m7	Supp5
1700034E13Rik_-_52646255.23-P1P2	1700034E13Rik	P1P2	GCAGCCATGCCCGAATATCA	1	0.984096		0	m7	Top5
1700034E13Rik_-_52646276.23-P1P2	1700034E13Rik	P1P2	GGCAGCATCCTAGGATCCTG	2	0.867818		0	m7	Top5
1700034E13Rik_-_52646267.23-P1P2	1700034E13Rik	P1P2	GAATATCAGGGCAGCATCCT	3	0.866263		0	m7	Top5
1700034E13Rik_-_52646383.23-P1P2	1700034E13Rik	P1P2	GGTGGACCTGTGGACAGATA	4	0.684794		0	m7	Top5
1700034E13Rik_+_52646225.23-P1P2	1700034E13Rik	P1P2	GTCGGGCATGGCTGGCCCCA	5	0.634807		0	m7	Top5
1700034E13Rik_+_52646237.23-P1P2	1700034E13Rik	P1P2	GCTGCCCTGATATTCGGGCA	6	0.566943		0	m7	Supp5
1700034E13Rik_+_52646521.23-P1P2	1700034E13Rik	P1P2	GCTACTTCTGATGCAATCTG	7	0.559808		0	m7	Supp5
1700034E13Rik_+_52646592.23-P1P2	1700034E13Rik	P1P2	GGAAGCAGCAAGCAAAATAC	8	0.488673		0	m7	Supp5
1700034E13Rik_+_52646270.23-P1P2	1700034E13Rik	P1P2	GTTTTACACCTGAGAGCCAC	9	0.466519		0	m7	Supp5
1700034E13Rik_-_52646661.23-P1P2	1700034E13Rik	P1P2	GGTTACTCCTGTGAGAGCAT	10	0.393662		0	m7	Supp5
1700034J05Rik_-_146954344.23-P1P2	1700034J05Rik	P1P2	GAGACAGGCGCTTCCAGCAG	1	0.928844		0	m7	Top5
1700034J05Rik_+_146954298.23-P1P2	1700034J05Rik	P1P2	GCTGGGCAGCCCTCAGATCA	2	0.86045		0	m7	Top5
1700034J05Rik_-_146954329.23-P1P2	1700034J05Rik	P1P2	GAGGGCTGCCCAGATGAGAC	3	0.84764		0	m7	Top5
1700034J05Rik_+_146954315.23-P1P2	1700034J05Rik	P1P2	GGGAAGCGCCTGTCTCATCT	4	0.750634		0	m7	Top5
1700034J05Rik_+_146954369.23-P1P2	1700034J05Rik	P1P2	GACTGAGACATGGGCTCTGA	5	0.730688		0	m7	Top5
1700034J05Rik_+_146954287.23-P1P2	1700034J05Rik	P1P2	GTCAGATCAGGGCATGACAA	6	0.642268		0	m7	Supp5
1700034J05Rik_-_146954205.23-P1P2	1700034J05Rik	P1P2	GCCATCTTCCCACCATCTGA	7	0.611095		0	m7	Supp5
1700034J05Rik_+_146954400.23-P1P2	1700034J05Rik	P1P2	GAAACTTCTCAGAAGCAGTT	8	0.603122		0	m7	Supp5
1700034J05Rik_+_146954191.23-P1P2	1700034J05Rik	P1P2	GAAACATGCCATCAGATGGT	9	0.552176		0	m7	Supp5
1700034J05Rik_+_146954017.23-P1P2	1700034J05Rik	P1P2	GTATCAGTAGGTGACACCTA	10	0.544926		0	m7	Supp5
1700034O15Rik_-_41684440.23-P1P2	1700034O15Rik	P1P2	GGGAAAAGCGATGCTGTCAA	1	0.861143		0	m7	Top5
1700034O15Rik_-_41684400.23-P1P2	1700034O15Rik	P1P2	GATAGGACACATAGAATCAG	2	0.735395		0	m7	Top5
1700034O15Rik_-_41684598.23-P1P2	1700034O15Rik	P1P2	GCTGCTGCTCCAAGTGAAGG	3	0.732337		0	m7	Top5
1700034O15Rik_-_41684383.23-P1P2	1700034O15Rik	P1P2	GGCCATGGCAGCGATGTCAT	4	0.713727		0	m7	Top5
1700034O15Rik_-_41684462.23-P1P2	1700034O15Rik	P1P2	GGTAAGAGCTAAGAAAGGGA	5	0.700567		0	m7	Top5
1700034O15Rik_-_41684672.23-P1P2	1700034O15Rik	P1P2	GCAAAGTGTCCTCTGAAGGT	6	0.6352		0	m7	Supp5
1700034O15Rik_-_41684632.23-P1P2	1700034O15Rik	P1P2	GTAGTGAGTGCAAGCTTGGA	7	0.634252		0	m7	Supp5
1700034O15Rik_-_41684678.23-P1P2	1700034O15Rik	P1P2	GGTCCTCTGAAGGTGGGTAG	8	0.630463		0	m7	Supp5
1700034O15Rik_+_41684659.23-P1P2	1700034O15Rik	P1P2	GCTCCTCTACCCACCTTCAG	9	0.615028		0	m7	Supp5
1700034O15Rik_-_41684725.23-P1P2	1700034O15Rik	P1P2	GGGAGGGGTGCTGGACATAA	10	0.576502		0	m7	Supp5
1700037C18Rik_-_3908624.23-P1P2	1700037C18Rik	P1P2	GCCTCGCTCCACAGTTTCCA	1	0.78771		0	m7	Top5
1700037C18Rik_-_3908584.23-P1P2	1700037C18Rik	P1P2	GGTGCTGACCCTGACACCCT	2	0.734557		0	m7	Top5
1700037C18Rik_-_3908648.23-P1P2	1700037C18Rik	P1P2	GACCTCTGGCGCGCGAGTCT	3	0.730482		0	m7	Top5
1700037C18Rik_+_3908570.23-P1P2	1700037C18Rik	P1P2	GTACCACGCCTAGGGTGTCA	4	0.709134		0	m7	Top5
1700037C18Rik_+_3908409.23-P1P2	1700037C18Rik	P1P2	GGGTGCCCTTGGCTagaaca	5	0.680032		0	m7	Top5
1700037C18Rik_+_3908406.23-P1P2	1700037C18Rik	P1P2	GGCCCTTGGCTagaacacgg	6	0.671342		0	m7	Supp5
1700037C18Rik_+_3908619.23-P1P2	1700037C18Rik	P1P2	GCGCGCGCCAGAGGTTGCCC	7	0.649999		0	m7	Supp5
1700037C18Rik_+_3908628.23-P1P2	1700037C18Rik	P1P2	GGCCCAGACTCGCGCGCCAG	8	0.62318		0	m7	Supp5
1700037C18Rik_+_3908456.23-P1P2	1700037C18Rik	P1P2	GCCAGGAAGGGTGGGCGATA	9	0.605904		0	m7	Supp5
1700037C18Rik_+_3908444.23-P1P2	1700037C18Rik	P1P2	GGGCGATAAGGAAAATGGGT	10	0.604674		0	m7	Supp5
1700037H04Rik_-_131159979.23-P1P2	1700037H04Rik	P1P2	GGGCGAGCCCCGCGGCCAGG	1	0.850906		0	m7	Top5
1700037H04Rik_-_131159995.23-P1P2	1700037H04Rik	P1P2	GAGGCGGTCAGAAACGACCG	2	0.848917		0	m7	Top5
1700037H04Rik_-_131160001.23-P1P2	1700037H04Rik	P1P2	GTCAGAAACGACCGCGGAGG	3	0.816575		0	m7	Top5
1700037H04Rik_-_131159971.23-P1P2	1700037H04Rik	P1P2	GACCTTGCAGGCGAGCCCCG	4	0.802611		0	m7	Top5
1700037H04Rik_-_131160026.23-P1P2	1700037H04Rik	P1P2	GTAGCAGCAGCAGAACGGGC	5	0.779744		0	m7	Top5
1700037H04Rik_-_131159998.23-P1P2	1700037H04Rik	P1P2	GCGGTCAGAAACGACCGCGG	6	0.772567		0	m7	Supp5
1700037H04Rik_-_131159730.23-P1P2	1700037H04Rik	P1P2	GAGAGCCACGAGGACCAGGT	7	0.766596		0	m7	Supp5
1700037H04Rik_+_131159933.23-P1P2	1700037H04Rik	P1P2	GAAGGTGAGATGGGCCCTCC	8	0.736254		0	m7	Supp5
1700037H04Rik_-_131159688.23-P1P2	1700037H04Rik	P1P2	GCCGGGCACCGGAGGCTCAG	9	0.699136		0	m7	Supp5
1700037H04Rik_-_131159940.23-P1P2	1700037H04Rik	P1P2	GTGAACTAGACGGAGCCCGG	10	0.647292		0	m7	Supp5
1700039E15Rik_-_45282837.23-P1P2	1700039E15Rik	P1P2	GTCTCCACCTACCAGCCTAG	1	0.881562		0	m7	Top5
1700039E15Rik_+_45282819.23-P1P2	1700039E15Rik	P1P2	GTCACCTCTAGGCTGGTAGG	2	0.877494		0	m7	Top5
1700039E15Rik_-_45282801.23-P1P2	1700039E15Rik	P1P2	GACTCCCTCGGCCTCGGCAT	3	0.866183		0	m7	Top5
1700039E15Rik_-_45282795.23-P1P2	1700039E15Rik	P1P2	GTTCTCTACTCCCTCGGCCT	4	0.755742		0	m7	Top5
1700039E15Rik_+_45282783.23-P1P2	1700039E15Rik	P1P2	GGTGCCCATGCCGAGGCCGA	5	0.701104		0	m7	Top5
1700039E15Rik_+_45283025.23-P1P2	1700039E15Rik	P1P2	GTAAGGCGGGTACCATCGAG	6	0.692652		0	m7	Supp5
1700039E15Rik_+_45282830.23-P1P2	1700039E15Rik	P1P2	GTGATGTAATTCTCACCTCT	7	0.690875		0	m7	Supp5
1700039E15Rik_+_45282790.23-P1P2	1700039E15Rik	P1P2	GTATGATAGTGCCCATGCCG	8	0.676313		0	m7	Supp5
1700039E15Rik_-_45282857.23-P1P2	1700039E15Rik	P1P2	GGGTGAGAATTACATCAAGT	9	0.654642		0	m7	Supp5
1700039E15Rik_-_45282984.23-P1P2	1700039E15Rik	P1P2	GAGAGGTGGGTGATATTATC	10	0.626532		0	m7	Supp5
1700040L02Rik_-_68541816.23-P1P2	1700040L02Rik	P1P2	GGCCCAGGAGGTCAATCCTG	1	0.937786		0	m7	Top5
1700040L02Rik_-_68541877.23-P1P2	1700040L02Rik	P1P2	GTCGCCAAGGCAACCGTGGT	2	0.858249		0	m7	Top5
1700040L02Rik_-_68541786.23-P1P2	1700040L02Rik	P1P2	GCCTACTGGCGACACCCCAG	3	0.827769		0	m7	Top5
1700040L02Rik_-_68541864.23-P1P2	1700040L02Rik	P1P2	GGAAGCAGCCTTCATCGCCA	4	0.761373		0	m7	Top5
1700040L02Rik_-_68541880.23-P1P2	1700040L02Rik	P1P2	GCCAAGGCAACCGTGGTGGG	5	0.756976		0	m7	Top5
1700040L02Rik_+_68541850.23-P1P2	1700040L02Rik	P1P2	GACGGTTGCCTTGGCGATGA	6	0.756797		0	m7	Supp5
1700040L02Rik_+_68541821.23-P1P2	1700040L02Rik	P1P2	GCTCTAAAGAAAACGTGTCA	7	0.733245		0	m7	Supp5
1700040L02Rik_+_68541810.23-P1P2	1700040L02Rik	P1P2	GACGTGTCAGGGTCGTCCAC	8	0.731416		0	m7	Supp5
1700040L02Rik_+_68541889.23-P1P2	1700040L02Rik	P1P2	GCGGGGCCTGAGCTTCGGTT	9	0.702252		0	m7	Supp5
1700040L02Rik_+_68541796.23-P1P2	1700040L02Rik	P1P2	GTCCACAGGATTGACCTCCT	10	0.686984		0	m7	Supp5
1700042B14Rik_-_155128346.23-P1P2	1700042B14Rik	P1P2	GCAGTTATGCGAGGCAGTAG	1	0.929779		0	m7	Top5
1700042B14Rik_-_155128354.23-P1P2	1700042B14Rik	P1P2	GCGAGGCAGTAGAGGCAACA	2	0.731887		0	m7	Top5
1700042B14Rik_+_155128403.23-P1P2	1700042B14Rik	P1P2	GCGGGCTAAACGCTCAGAGC	3	0.712661		0	m7	Top5
1700042B14Rik_+_155128422.23-P1P2	1700042B14Rik	P1P2	GCTCAGAACTAGAACTAGTC	4	0.537417		0	m7	Top5
1700042B14Rik_+_155128400.23-P1P2	1700042B14Rik	P1P2	GGCTAAACGCTCAGAGCTGG	5	0.78358		1	m7	Top5
1700042B14Rik_-_155128361.23-P1P2	1700042B14Rik	P1P2	GGTAGAGGCAACAAGGAAAT	6	0.678902		2	m7	Supp5
1700042B14Rik_+_155128386.23-P1P2	1700042B14Rik	P1P2	GGCTGGTGGTTAAGCCAGCA	7	0.625413		2	m7	Supp5
1700042B14Rik_+_155128009.23-P1P2	1700042B14Rik	P1P2	GCGTGGAGTTGAACTCTCCT	8	0.467661		2	m7	Supp5
1700042B14Rik_-_155128383.23-P1P2	1700042B14Rik	P1P2	GTCCTCTCACTAGGACTTTG	9	0.78572		3	m7	Supp5
1700042B14Rik_-_155128073.23-P1P2	1700042B14Rik	P1P2	GGTTGCTAGGGCCCAGAGTA	10	0.777904		3	m7	Supp5
1700042G07Rik_+_116173425.23-P1P2	1700042G07Rik	P1P2	GGTCAAGCCCGGAGGCCGAG	1	0.969845		0	m7	Top5
1700042G07Rik_+_116173451.23-P1P2	1700042G07Rik	P1P2	GCCATCCCTGGCCTTCGGTA	2	0.947632		0	m7	Top5
1700042G07Rik_+_116173398.23-P1P2	1700042G07Rik	P1P2	GACAAGCTGAGAAGGCCCCA	3	0.878761		0	m7	Top5
1700042G07Rik_+_116173433.23-P1P2	1700042G07Rik	P1P2	GAGGGAGAAGTCAAGCCCGG	4	0.857442		0	m7	Top5
1700042G07Rik_+_116173390.23-P1P2	1700042G07Rik	P1P2	GAGAAGGCCCCATGGCTACA	5	0.848486		0	m7	Top5
1700042G07Rik_-_116173385.23-P1P2	1700042G07Rik	P1P2	GTTGGCCAGCAGAACCCCTC	6	0.723693		0	m7	Supp5
1700042G07Rik_-_116173405.23-P1P2	1700042G07Rik	P1P2	GGGAGCTCCCTGTAGCCATG	7	0.723687		0	m7	Supp5
1700042G07Rik_+_116173379.23-P1P2	1700042G07Rik	P1P2	GTGGCTACAGGGAGCTCCTG	8	0.722871		0	m7	Supp5
1700042G07Rik_-_116173440.23-P1P2	1700042G07Rik	P1P2	GTTCGAGCCCCTCGGCCTCC	9	0.69203		0	m7	Supp5
1700042G07Rik_-_116173528.23-P1P2	1700042G07Rik	P1P2	GGTGTAGCCGCAGGACATAC	10	0.68484		0	m7	Supp5
1700047I17Rik2_-_55199594.23-ENSMUST00000177978.1	1700047I17Rik2	ENSMUST00000177978.1	GCTTTGCCGGGAGGGTGGAC	1	0.835459		3	m7	Top5
1700047I17Rik2_+_55199578.23-ENSMUST00000177978.1	1700047I17Rik2	ENSMUST00000177978.1	GAGCAGCCAGTCCACCCTCC	2	0.785163		3	m7	Top5
1700047I17Rik2_+_55199622.23-ENSMUST00000177978.1	1700047I17Rik2	ENSMUST00000177978.1	GCCGCAGGAAGGATCCTACC	3	0.774882		3	m7	Top5
1700047I17Rik2_-_55199782.23-ENSMUST00000177978.1	1700047I17Rik2	ENSMUST00000177978.1	GGGCGTTCCGAGACGCGACA	4	0.73279		3	m7	Top5
1700047I17Rik2_+_55199555.23-ENSMUST00000177978.1	1700047I17Rik2	ENSMUST00000177978.1	GAAAGGCGCGCCTGGATCGC	5	0.722137		3	m7	Top5
1700047I17Rik2_-_55199804.23-ENSMUST00000177978.1	1700047I17Rik2	ENSMUST00000177978.1	GCAGGTAGGTTGGCGAAGAG	6	0.719789		3	m7	Supp5
1700047I17Rik2_-_55199630.23-ENSMUST00000177978.1	1700047I17Rik2	ENSMUST00000177978.1	GGCGGCCTGGGCGACCCGGT	7	0.718582		3	m7	Supp5
1700047I17Rik2_-_55199753.23-ENSMUST00000177978.1	1700047I17Rik2	ENSMUST00000177978.1	GGCGGGAGAGACCGAGGCAG	8	0.70507		3	m7	Supp5
1700047I17Rik2_-_55199586.23-ENSMUST00000177978.1	1700047I17Rik2	ENSMUST00000177978.1	GAGGCGCGCCTTTGCCGGGA	9	0.702957		3	m7	Supp5
1700047I17Rik2_-_55199582.23-ENSMUST00000177978.1	1700047I17Rik2	ENSMUST00000177978.1	GATCCAGGCGCGCCTTTGCC	10	0.676294		3	m7	Supp5
1700049G17Rik_+_27929416.23-P1P2	1700049G17Rik	P1P2	GCAAGAGCCGGGCTTCACGG	1	1.05641		0	m7	Top5
1700049G17Rik_+_27929450.23-P1P2	1700049G17Rik	P1P2	GTGGGCTCCGCTCGCAGATC	2	0.705917		0	m7	Top5
1700049G17Rik_-_27929465.23-P1P2	1700049G17Rik	P1P2	GGGGATGCCAGATCTGCGAG	3	0.689133		0	m7	Top5
1700049G17Rik_+_27929219.23-P1P2	1700049G17Rik	P1P2	GGTGTGCGGACGGTCGTATA	4	0.66196		0	m7	Top5
1700049G17Rik_+_27929419.23-P1P2	1700049G17Rik	P1P2	GCCCCAAGAGCCGGGCTTCA	5	0.65486		0	m7	Top5
1700049G17Rik_-_27929279.23-P1P2	1700049G17Rik	P1P2	GTGCCTCAGGCCTTACTCCA	6	0.650151		0	m7	Supp5
1700049G17Rik_-_27929012.23-P1P2	1700049G17Rik	P1P2	GCCTCCTAGGTCACCCTCGG	7	0.621208		0	m7	Supp5
1700049G17Rik_+_27929054.23-P1P2	1700049G17Rik	P1P2	GAGTAAGGAGAGGTCAGGCT	8	0.613972		0	m7	Supp5
1700049G17Rik_-_27929431.23-P1P2	1700049G17Rik	P1P2	GGCAAAGCCCCCGTGAAGCC	9	0.606529		0	m7	Supp5
1700049G17Rik_+_27928994.23-P1P2	1700049G17Rik	P1P2	GGTGCCACCGAGGGTGACCT	10	0.590606		0	m7	Supp5
1700052N19Rik_+_4432662.23-P1P2	1700052N19Rik	P1P2	GGGGGACTCGGCCATCACAC	1	0.919361		0	m7	Top5
1700052N19Rik_-_4432652.23-P1P2	1700052N19Rik	P1P2	GCCGGGCGACGCCAGTTGAG	2	0.856182		0	m7	Top5
1700052N19Rik_+_4432621.23-P1P2	1700052N19Rik	P1P2	GGGCGTCGCCCGGGGTTCAA	3	0.77383		0	m7	Top5
1700052N19Rik_-_4432635.23-P1P2	1700052N19Rik	P1P2	GACCGCGGCCGTTGAACCCC	4	0.727214		0	m7	Top5
1700052N19Rik_+_4432641.23-P1P2	1700052N19Rik	P1P2	GGCACCACAAGCCACTCAAC	5	0.683247		0	m7	Top5
1700052N19Rik_+_4432680.23-P1P2	1700052N19Rik	P1P2	GTTAGCGGAAAGAAACGCCG	6	0.669662		0	m7	Supp5
1700052N19Rik_+_4432818.23-P1P2	1700052N19Rik	P1P2	GGGCTCTCTCCCACCGAGGT	7	0.665754		0	m7	Supp5
1700052N19Rik_-_4432830.23-P1P2	1700052N19Rik	P1P2	GAGTTCGAGTCCCACCTCGG	8	0.650247		0	m7	Supp5
1700052N19Rik_-_4432673.23-P1P2	1700052N19Rik	P1P2	GGCTTGTGGTGCCGGTGTGA	9	0.637322		0	m7	Supp5
1700052N19Rik_+_4432604.23-P1P2	1700052N19Rik	P1P2	GAACGGCCGCGGTTCCAGAA	10	0.631885		0	m7	Supp5
1700054O13Rik_+_9846974.23-P1P2	1700054O13Rik	P1P2	GCCTGGTTCACCAGCAGGAC	1	0.83644		0	m7	Top5
1700054O13Rik_-_9847008.23-P1P2	1700054O13Rik	P1P2	GTGAACCAGGCAGAGCTTAC	2	0.805698		0	m7	Top5
1700054O13Rik_+_9847214.23-P1P2	1700054O13Rik	P1P2	GACCACCTCCAGGATGTAGT	3	0.672678		0	m7	Top5
1700054O13Rik_+_9846991.23-P1P2	1700054O13Rik	P1P2	GGGCTCCGGTAAGCTCTGCC	4	0.672643		0	m7	Top5
1700054O13Rik_+_9847011.23-P1P2	1700054O13Rik	P1P2	GCATGATGGTTTGATGGATT	5	0.665927		0	m7	Top5
1700054O13Rik_-_9847379.23-P1P2	1700054O13Rik	P1P2	GTGCCTGGACCCAGAAGGAA	6	0.642904		0	m7	Supp5
1700054O13Rik_+_9847196.23-P1P2	1700054O13Rik	P1P2	GTCGGTGAGGTAATCAAGCA	7	0.632808		0	m7	Supp5
1700054O13Rik_+_9846979.23-P1P2	1700054O13Rik	P1P2	GCTCTGCCTGGTTCACCAGC	8	0.588638		0	m7	Supp5
1700054O13Rik_+_9847209.23-P1P2	1700054O13Rik	P1P2	GCTCCAGGATGTAGTCGGTG	9	0.581644		0	m7	Supp5
1700054O13Rik_+_9847017.23-P1P2	1700054O13Rik	P1P2	GCTCCGACATGATGGTTTGA	10	0.561718		0	m7	Supp5
1700055N04Rik_-_3958853.23-P1P2	1700055N04Rik	P1P2	GGGAGCCAGCGGGATAGGAG	1	1.11414		0	m7	Top5
1700055N04Rik_-_3958848.23-P1P2	1700055N04Rik	P1P2	GgagCAGGAGCCAGCGGGAT	2	1.0822		0	m7	Top5
1700055N04Rik_-_3958913.23-P1P2	1700055N04Rik	P1P2	GACACCCACGAGCAGATCAG	3	0.864819		0	m7	Top5
1700055N04Rik_-_3959035.23-P1P2	1700055N04Rik	P1P2	GCCAGGGGTTGAGACCACTA	4	0.820865		0	m7	Top5
1700055N04Rik_-_3958812.23-P1P2	1700055N04Rik	P1P2	GCACTTAGAGTGATTggcag	5	0.807494		0	m7	Top5
1700055N04Rik_+_3958895.23-P1P2	1700055N04Rik	P1P2	GCTACCCCTGATCTGCTCGT	6	0.769177		0	m7	Supp5
1700055N04Rik_+_3958836.23-P1P2	1700055N04Rik	P1P2	GAGCTCCTCTCCTATCCCGC	7	0.741177		0	m7	Supp5
1700055N04Rik_-_3959071.23-P1P2	1700055N04Rik	P1P2	GGAGTGATAGGTGGACCAGG	8	0.674615		0	m7	Supp5
1700055N04Rik_+_3959197.23-P1P2	1700055N04Rik	P1P2	GAACTCCACCAGGACAGACA	9	0.671823		0	m7	Supp5
1700055N04Rik_-_3958933.23-P1P2	1700055N04Rik	P1P2	GGGTAGGTACACCTGCTGAG	10	0.654346		0	m7	Supp5
1700056E22Rik_+_184034115.23-P1P2	1700056E22Rik	P1P2	GGACGCGGTTAACCCTTCCT	1	0.920504		0	m7	Top5
1700056E22Rik_-_184033838.23-P1P2	1700056E22Rik	P1P2	GGCCGCGCGGGAGAGCAGTA	2	0.866498		0	m7	Top5
1700056E22Rik_+_184034130.23-P1P2	1700056E22Rik	P1P2	GAAACCTAGGCAGCAGGACG	3	0.865162		0	m7	Top5
1700056E22Rik_-_184033850.23-P1P2	1700056E22Rik	P1P2	GAGCAGTAGGGCAGCCGGAG	4	0.852497		0	m7	Top5
1700056E22Rik_-_184034120.23-P1P2	1700056E22Rik	P1P2	GCCATTGACACTTCAGTCCC	5	0.766982		0	m7	Top5
1700056E22Rik_+_184034143.23-P1P2	1700056E22Rik	P1P2	GTCTATTTACATGTAAACCT	6	0.764864		0	m7	Supp5
1700056E22Rik_-_184034124.23-P1P2	1700056E22Rik	P1P2	GTGACACTTCAGTCCCAGGA	7	0.754678		0	m7	Supp5
1700056E22Rik_+_184034168.23-P1P2	1700056E22Rik	P1P2	GCCGGGCCCGCTTGGAGCAG	8	0.744753		0	m7	Supp5
1700056E22Rik_+_184033935.23-P1P2	1700056E22Rik	P1P2	GTCGAAGCCGGGTCCCTCCA	9	0.688774		0	m7	Supp5
1700056E22Rik_+_184033694.23-P1P2	1700056E22Rik	P1P2	GACTCCGGAGAGCTACTCGG	10	0.668093		0	m7	Supp5
1700057G04Rik_+_92309414.23-P1P2	1700057G04Rik	P1P2	GCTACCTTAGAGGTTATGGA	1	0.812052		0	m7	Top5
1700057G04Rik_+_92309418.23-P1P2	1700057G04Rik	P1P2	GATGGCTACCTTAGAGGTTA	2	0.6724		0	m7	Top5
1700057G04Rik_+_92309436.23-P1P2	1700057G04Rik	P1P2	GCTGAAAGATAGTTATGAAA	3	0.640537		0	m7	Top5
1700057G04Rik_+_92309587.23-P1P2	1700057G04Rik	P1P2	GCTTATAGCCCACCATGATA	4	0.631482		0	m7	Top5
1700057G04Rik_+_92309424.23-P1P2	1700057G04Rik	P1P2	GTATGAAATGGCTACCTTAG	5	0.603931		0	m7	Top5
1700057G04Rik_-_92309601.23-P1P2	1700057G04Rik	P1P2	GAACAAGACCATATCATGGT	6	0.577915		0	m7	Supp5
1700057G04Rik_-_92309638.23-P1P2	1700057G04Rik	P1P2	GACTACTTCTCACAGTCTAG	7	0.552088		0	m7	Supp5
1700057G04Rik_-_92309572.23-P1P2	1700057G04Rik	P1P2	GCAGGTGTATTGGGTGATGT	8	0.531035		0	m7	Supp5
1700057G04Rik_+_92309347.23-P1P2	1700057G04Rik	P1P2	GTTAGGAAAGGTCCAGAATG	9	0.456218		0	m7	Supp5
1700057G04Rik_+_92309535.23-P1P2	1700057G04Rik	P1P2	GCACCTGATATGAGTTAGAC	10	0.406939		0	m7	Supp5
1700061G19Rik_-_56875543.23-P1P2	1700061G19Rik	P1P2	GCTTCTGTGGCTACAGTGGG	1	0.877446		0	m7	Top5
1700061G19Rik_-_56875546.23-P1P2	1700061G19Rik	P1P2	GCTGTGGCTACAGTGGGAGG	2	0.865233		0	m7	Top5
1700061G19Rik_-_56875511.23-P1P2	1700061G19Rik	P1P2	GTGGAGGATGTCCAGTCTGG	3	0.756181		0	m7	Top5
1700061G19Rik_+_56875569.23-P1P2	1700061G19Rik	P1P2	GTTATCAACTGGTACGACAG	4	0.741869		0	m7	Top5
1700061G19Rik_+_56875764.23-P1P2	1700061G19Rik	P1P2	GGAGTGCTGTGTGAACTCAA	5	0.705071		0	m7	Top5
1700061G19Rik_-_56875539.23-P1P2	1700061G19Rik	P1P2	GTGTCCTTCTGTGGCTACAG	6	0.698832		0	m7	Supp5
1700061G19Rik_-_56875880.23-P1P2	1700061G19Rik	P1P2	Gggagacccctactgctcac	7	0.696973		0	m7	Supp5
1700061G19Rik_-_56875686.23-P1P2	1700061G19Rik	P1P2	GCACTAGGCACAGAAGGTCC	8	0.690525		0	m7	Supp5
1700061G19Rik_-_56875495.23-P1P2	1700061G19Rik	P1P2	GGTAGAAGGGAATGTTCTGG	9	0.664959		0	m7	Supp5
1700061G19Rik_+_56875733.23-P1P2	1700061G19Rik	P1P2	GCTACATGGGACTCTggaga	10	0.629774		0	m7	Supp5
1700065D16Rik_+_95857551.23-P1P2	1700065D16Rik	P1P2	GGAAATCCCAGAGGCGACAG	1	0.898764		0	m7	Top5
1700065D16Rik_+_95857486.23-P1P2	1700065D16Rik	P1P2	GGAGTGCGTGACCTACTCCA	2	0.739689		0	m7	Top5
1700065D16Rik_+_95857548.23-P1P2	1700065D16Rik	P1P2	GATCCCAGAGGCGACAGGGG	3	0.707987		0	m7	Top5
1700065D16Rik_-_95857525.23-P1P2	1700065D16Rik	P1P2	GACTCGCCTGGGAGGGAAAG	4	0.67082		0	m7	Top5
1700065D16Rik_-_95857514.23-P1P2	1700065D16Rik	P1P2	GGTAGGTCACGCACTCGCCT	5	0.670358		0	m7	Top5
1700065D16Rik_+_95857852.23-P1P2	1700065D16Rik	P1P2	GGCCACTGTGAGGGAGGGAA	6	0.622122		0	m7	Supp5
1700065D16Rik_+_95857849.23-P1P2	1700065D16Rik	P1P2	GACTGTGAGGGAGGGAACGG	7	0.591029		0	m7	Supp5
1700065D16Rik_+_95857709.23-P1P2	1700065D16Rik	P1P2	GCGCCCATGGTGACACCGAG	8	0.562052		0	m7	Supp5
1700065D16Rik_-_95857612.23-P1P2	1700065D16Rik	P1P2	GACCGAGAGCGGCTTCCGGG	9	0.556173		0	m7	Supp5
1700065D16Rik_-_95857788.23-P1P2	1700065D16Rik	P1P2	GTGCGGGAGTTGGCCAGGTA	10	0.555695		0	m7	Supp5
1700065I17Rik_+_56588391.23-P1P2	1700065I17Rik	P1P2	GTCGTCGTCGAGTTTGGGTA	1	0.871399		0	m7	Top5
1700065I17Rik_-_56588385.23-P1P2	1700065I17Rik	P1P2	GTGGCTTCAGAAAAAGATGA	2	0.8034		0	m7	Top5
1700065I17Rik_-_56588366.23-P1P2	1700065I17Rik	P1P2	GCTGTCATTGCTGCCAGTGA	3	0.677826		0	m7	Top5
1700065I17Rik_+_56588396.23-P1P2	1700065I17Rik	P1P2	GGGTTGTCGTCGTCGAGTTT	4	0.676996		0	m7	Top5
1700065I17Rik_-_56588390.23-P1P2	1700065I17Rik	P1P2	GTCAGAAAAAGATGACGGTC	5	0.671174		0	m7	Top5
1700065I17Rik_-_56588508.23-P1P2	1700065I17Rik	P1P2	Gggaggcagtgattgaacac	6	0.661817		0	m7	Supp5
1700065I17Rik_+_56588387.23-P1P2	1700065I17Rik	P1P2	GCGTCGAGTTTGGGTAAGGC	7	0.577344		0	m7	Supp5
1700065I17Rik_-_56588583.23-P1P2	1700065I17Rik	P1P2	Gggagatggtgagactggta	8	0.455346		0	m7	Supp5
1700065I17Rik_-_56588601.23-P1P2	1700065I17Rik	P1P2	Gaagggaatacgcacgcact	9	0.441396		0	m7	Supp5
1700065I17Rik_-_56588470.23-P1P2	1700065I17Rik	P1P2	Gagagcagcctcaacagctc	10	0.421614		0	m7	Supp5
1700066B19Rik_-_35727022.23-P1P2	1700066B19Rik	P1P2	GCCAGGTAGGGACTGAGCTA	1	1.17275		0	m7	Top5
1700066B19Rik_-_35727009.23-P1P2	1700066B19Rik	P1P2	GAGACGTGGCAGCTCCAGGT	2	0.967349		0	m7	Top5
1700066B19Rik_-_35726995.23-P1P2	1700066B19Rik	P1P2	GCCCAGGAACCCCACAGACG	3	0.949726		0	m7	Top5
1700066B19Rik_+_35727052.23-P1P2	1700066B19Rik	P1P2	GCGCAGAGTTCTCTTGGGAC	4	0.714088		0	m7	Top5
1700066B19Rik_+_35727078.23-P1P2	1700066B19Rik	P1P2	GCTACCTGGTGCATTGTCCA	5	0.671603		0	m7	Top5
1700066B19Rik_+_35727113.23-P1P2	1700066B19Rik	P1P2	GCCCCACAGTGAGTTAGGAA	6	0.660773		0	m7	Supp5
1700066B19Rik_+_35727074.23-P1P2	1700066B19Rik	P1P2	GCTGGTGCATTGTCCAGGGC	7	0.631961		0	m7	Supp5
1700066B19Rik_+_35727058.23-P1P2	1700066B19Rik	P1P2	GGGCTGGCGCAGAGTTCTCT	8	0.628413		0	m7	Supp5
1700066B19Rik_+_35727181.23-P1P2	1700066B19Rik	P1P2	GTGAAGGACCCAGGGAGTCG	9	0.623329		0	m7	Supp5
1700066B19Rik_+_35727370.23-P1P2	1700066B19Rik	P1P2	GTCCTGGCTATGCCCAGGGT	10	0.617732		0	m7	Supp5
1700066M21Rik_+_57377667.23-P1P2	1700066M21Rik	P1P2	GGACGCCGCGACCCCAGCAT	1	1.03228		0	m7	Top5
1700066M21Rik_-_57377660.23-P1P2	1700066M21Rik	P1P2	GGCCGGGTGAGCGGCCCTGG	2	0.832161		0	m7	Top5
1700066M21Rik_+_57377813.23-P1P2	1700066M21Rik	P1P2	GCGTGGAGCGCTGCAGACGG	3	0.770726		0	m7	Top5
1700066M21Rik_+_57377631.23-P1P2	1700066M21Rik	P1P2	GGCCGCTCACCCGGCAGCGA	4	0.761775		0	m7	Top5
1700066M21Rik_-_57377677.23-P1P2	1700066M21Rik	P1P2	GGGCGGCTCGAGCCCATGCT	5	0.70464		0	m7	Top5
1700066M21Rik_+_57377640.23-P1P2	1700066M21Rik	P1P2	GGCCGCCAGGGCCGCTCACC	6	0.598621		0	m7	Supp5
1700066M21Rik_-_57377693.23-P1P2	1700066M21Rik	P1P2	GGCTGGGGTCGCGGCGTCTG	7	0.596455		0	m7	Supp5
1700066M21Rik_-_57377651.23-P1P2	1700066M21Rik	P1P2	GGCCCTCGCTGCCGGGTGAG	8	0.589549		0	m7	Supp5
1700066M21Rik_-_57377684.23-P1P2	1700066M21Rik	P1P2	GCGAGCCCATGCTGGGGTCG	9	0.573998		0	m7	Supp5
1700066M21Rik_+_57377609.23-P1P2	1700066M21Rik	P1P2	GCGGGGCCTCGGCTGCCCAA	10	0.569364		0	m7	Supp5
1700067K01Rik_-_84001489.23-P1P2	1700067K01Rik	P1P2	GGTCGAGGCCGGGCTGAGTG	1	0.930546		0	m7	Top5
1700067K01Rik_+_84001502.23-P1P2	1700067K01Rik	P1P2	GACCTGGGGCCGACCGGCTT	2	0.846076		0	m7	Top5
1700067K01Rik_-_84001714.23-P1P2	1700067K01Rik	P1P2	GGGGAGACCCGAGACTTCAG	3	0.814821		0	m7	Top5
1700067K01Rik_-_84001474.23-P1P2	1700067K01Rik	P1P2	GggcgccggcAGAGACGTCG	4	0.808815		0	m7	Top5
1700067K01Rik_+_84001508.23-P1P2	1700067K01Rik	P1P2	GGCACACACCTGGGGCCGAC	5	0.799557		0	m7	Top5
1700067K01Rik_+_84001674.23-P1P2	1700067K01Rik	P1P2	GCCCGGCGGGCGACCACGAA	6	0.755854		0	m7	Supp5
1700067K01Rik_+_84001663.23-P1P2	1700067K01Rik	P1P2	GACCACGAAGGGTCTCCATA	7	0.704397		0	m7	Supp5
1700067K01Rik_+_84001660.23-P1P2	1700067K01Rik	P1P2	GACGAAGGGTCTCCATAGGG	8	0.694045		0	m7	Supp5
1700067K01Rik_-_84001515.23-P1P2	1700067K01Rik	P1P2	GGCTCACTGCCCAAGCCGGT	9	0.682779		0	m7	Supp5
1700067K01Rik_-_84001538.23-P1P2	1700067K01Rik	P1P2	GCCCAGGTGTGTGCGCTCCC	10	0.679873		0	m7	Supp5
1700067P10Rik_-_48089696.23-P1P2	1700067P10Rik	P1P2	GAAAGCTAGTGCTAGAGGTA	1	0.93493		0	m7	Top5
1700067P10Rik_+_48089718.23-P1P2	1700067P10Rik	P1P2	GGTCAGAAGAGGTGGCACGA	2	0.877524		0	m7	Top5
1700067P10Rik_+_48089698.23-P1P2	1700067P10Rik	P1P2	GGGACAGGCTGGACATTTCA	3	0.824622		0	m7	Top5
1700067P10Rik_-_48089691.23-P1P2	1700067P10Rik	P1P2	GCTCAGAAAGCTAGTGCTAG	4	0.788949		0	m7	Top5
1700067P10Rik_+_48089709.23-P1P2	1700067P10Rik	P1P2	GGGTGGCACGAGGGACAGGC	5	0.749307		0	m7	Top5
1700067P10Rik_+_48089743.23-P1P2	1700067P10Rik	P1P2	GGGAACTGACATGTGACTGA	6	0.675393		0	m7	Supp5
1700067P10Rik_-_48089909.23-P1P2	1700067P10Rik	P1P2	GCCTTCTCTGGAGACCCATT	7	0.64145		0	m7	Supp5
1700067P10Rik_+_48089651.23-P1P2	1700067P10Rik	P1P2	GGAGTCCTTGAAAGTCCAAG	8	0.56268		0	m7	Supp5
1700067P10Rik_+_48089986.23-P1P2	1700067P10Rik	P1P2	GAGGGGCCGATTCTACAACA	9	0.560657		0	m7	Supp5
1700067P10Rik_+_48089948.23-P1P2	1700067P10Rik	P1P2	GCTCTACTGAGAGAATTTGG	10	0.545804		0	m7	Supp5
1700074P13Rik_+_40940502.23-P1	1700074P13Rik	P1	GGGCACTGAACAGGAAATCC	1	0.817573		0	m7	Top5
1700074P13Rik_+_40940335.23-P1	1700074P13Rik	P1	GGCCAGGCAAGTAGTGTGTA	2	0.796748		0	m7	Top5
1700074P13Rik_+_40940511.23-P1	1700074P13Rik	P1	GGAGACTCTGGGCACTGAAC	3	0.729905		0	m7	Top5
1700074P13Rik_-_40940553.23-P1	1700074P13Rik	P1	GCAGTGAAGTCTCTAGGAAA	4	0.691921		0	m7	Top5
1700074P13Rik_+_40940323.23-P1	1700074P13Rik	P1	GGTGTGTAGGGTGGCAACTT	5	0.663032		0	m7	Top5
1700074P13Rik_+_40940300.23-P1	1700074P13Rik	P1	GAGATGGCACCAGTTGACAC	6	0.631071		0	m7	Supp5
1700074P13Rik_+_40940425.23-P1	1700074P13Rik	P1	GGGTTCACGTGGCAAGGCCA	7	0.601782		0	m7	Supp5
1700074P13Rik_-_40940506.23-P1	1700074P13Rik	P1	GTACGCTGAGTTTAAGGACC	8	0.594683		0	m7	Supp5
1700074P13Rik_+_40940523.23-P1	1700074P13Rik	P1	GAGAGACTTCACTGAGACTC	9	0.561926		0	m7	Supp5
1700074P13Rik_+_40940279.23-P1	1700074P13Rik	P1	GGAGCAGCTTCATGGAACAC	10	0.528403		0	m7	Supp5
1700074P13Rik_-_40929689.23-P2	1700074P13Rik	P2	GCAGGGTTTGACTCTAATGT	1	0.92856		0	m7	Top5
1700074P13Rik_+_40929705.23-P2	1700074P13Rik	P2	GAAGCACCAAGAACCAGTCT	2	0.826707		0	m7	Top5
1700074P13Rik_-_40929692.23-P2	1700074P13Rik	P2	GGGTTTGACTCTAATGTAGG	3	0.803207		0	m7	Top5
1700074P13Rik_-_40929514.23-P2	1700074P13Rik	P2	GCTCAGTAGAGCAAACTAGG	4	0.765451		0	m7	Top5
1700074P13Rik_-_40929672.23-P2	1700074P13Rik	P2	GAGATGTACGGGAGTCAGCA	5	0.750755		0	m7	Top5
1700074P13Rik_-_40929661.23-P2	1700074P13Rik	P2	GCTGATCTATCAAGATGTAC	6	0.62216		0	m7	Supp5
1700074P13Rik_-_40929721.23-P2	1700074P13Rik	P2	GGAGGACCAAGACTGGTTCT	7	0.597733		0	m7	Supp5
1700074P13Rik_+_40929727.23-P2	1700074P13Rik	P2	GAAGGGTTTTAGTATCACAC	8	0.583771		0	m7	Supp5
1700074P13Rik_+_40929334.23-P2	1700074P13Rik	P2	GAGCTTATGAGATAGGACGG	9	0.582749		0	m7	Supp5
1700074P13Rik_-_40929511.23-P2	1700074P13Rik	P2	GAATCTCAGTAGAGCAAACT	10	0.558166		0	m7	Supp5
1700080E11Rik_+_105145050.23-P1P2	1700080E11Rik	P1P2	GCACAAGGCCCCAGGCTGAC	1	0.93959		0	m7	Top5
1700080E11Rik_-_105145014.23-P1P2	1700080E11Rik	P1P2	GTCAGGGTCCATGGGCAGAA	2	0.890383		0	m7	Top5
1700080E11Rik_-_105145029.23-P1P2	1700080E11Rik	P1P2	GAGAACGGAGACACCAGTGC	3	0.790282		0	m7	Top5
1700080E11Rik_-_105145093.23-P1P2	1700080E11Rik	P1P2	GACCAGGCGGTGGAGAAGTC	4	0.756903		0	m7	Top5
1700080E11Rik_-_105145077.23-P1P2	1700080E11Rik	P1P2	GAGCCTGGGGCCTTGTGACC	5	0.736218		0	m7	Top5
1700080E11Rik_-_105145064.23-P1P2	1700080E11Rik	P1P2	GACAGCATCCTGTCAGCCTG	6	0.713272		0	m7	Supp5
1700080E11Rik_+_105144984.23-P1P2	1700080E11Rik	P1P2	GCCATGGACCCTGAAGGCAT	7	0.6572		0	m7	Supp5
1700080E11Rik_+_105145065.23-P1P2	1700080E11Rik	P1P2	GTCTCCACCGCCTGGTCACA	8	0.651511		0	m7	Supp5
1700080E11Rik_+_105145106.23-P1P2	1700080E11Rik	P1P2	GAGCCACGCCCTAGTCCGAT	9	0.646039		0	m7	Supp5
1700080E11Rik_-_105144840.23-P1P2	1700080E11Rik	P1P2	GCAAAGAGCACCCCTGGATC	10	0.626828		0	m7	Supp5
1700080O16Rik_+_51972761.23-P1P2	1700080O16Rik	P1P2	GCCGTTAGGAGCAGCCATCA	1	1.03391		0	m7	Top5
1700080O16Rik_-_51972769.23-P1P2	1700080O16Rik	P1P2	GGCATAAACCGGCACCCTGA	2	0.858746		0	m7	Top5
1700080O16Rik_-_51972758.23-P1P2	1700080O16Rik	P1P2	GCAGAATGTGTGGCATAAAC	3	0.855413		0	m7	Top5
1700080O16Rik_+_51972729.23-P1P2	1700080O16Rik	P1P2	GTGCCACACATTCTGAGTCC	4	0.752279		0	m7	Top5
1700080O16Rik_+_51972562.23-P1P2	1700080O16Rik	P1P2	GAACGGCCACCGGGTCCAGT	5	0.690543		0	m7	Top5
1700080O16Rik_-_51972578.23-P1P2	1700080O16Rik	P1P2	GATGTGCCCACTGGACCCGG	6	0.658572		0	m7	Supp5
1700080O16Rik_+_51972775.23-P1P2	1700080O16Rik	P1P2	GGGGACTCAGGCCGGCCGTT	7	0.62182		0	m7	Supp5
1700080O16Rik_-_51972733.23-P1P2	1700080O16Rik	P1P2	GACCCTAAAAATCACTTACC	8	0.617928		0	m7	Supp5
1700080O16Rik_+_51972783.23-P1P2	1700080O16Rik	P1P2	GTGCATCCGGGGACTCAGGC	9	0.598554		0	m7	Supp5
1700080O16Rik_-_51972575.23-P1P2	1700080O16Rik	P1P2	GGGAATGTGCCCACTGGACC	10	0.592974		0	m7	Supp5
1700084C01Rik_+_169929014.23-P1P2	1700084C01Rik	P1P2	GGCTTCACCCAAAAATACAG	1	0.930912		0	m7	Top5
1700084C01Rik_-_169929029.23-P1P2	1700084C01Rik	P1P2	GTGCTACCCCCTGTATTTTT	2	0.598242		0	m7	Top5
1700084C01Rik_-_169929003.23-P1P2	1700084C01Rik	P1P2	GGGTGAGGAGCTGGGTTTGC	3	0.564239		0	m7	Top5
1700084C01Rik_+_169929173.23-P1P2	1700084C01Rik	P1P2	Ggggaagggggatcagtgag	4	0.528213		0	m7	Top5
1700084C01Rik_+_169929098.23-P1P2	1700084C01Rik	P1P2	GGGGGCTAAGGCCAGACACA	5	0.474516		0	m7	Top5
1700084C01Rik_-_169929080.23-P1P2	1700084C01Rik	P1P2	GAATCAAACTGACTCGAATT	6	0.38586		0	m7	Supp5
1700084C01Rik_-_169929465.23-P1P2	1700084C01Rik	P1P2	Gtcctggtccagcccattta	7	0.291278		0	m7	Supp5
1700084C01Rik_+_169929445.23-P1P2	1700084C01Rik	P1P2	Gaccgtaaatgggctggacc	8	0.283663		0	m7	Supp5
1700084C01Rik_+_169929451.23-P1P2	1700084C01Rik	P1P2	Gtcaaagaccgtaaatgggc	9	0.210874		0	m7	Supp5
1700084C01Rik_-_169929109.23-P1P2	1700084C01Rik	P1P2	GATTAGAGCTGCCTTGTGTC	10	0.191156		0	m7	Supp5
1700088E04Rik_-_79141206.23-P1P2	1700088E04Rik	P1P2	GTCCGCACGGAGAAACTCCA	1	1.04059		0	m7	Top5
1700088E04Rik_-_79141193.23-P1P2	1700088E04Rik	P1P2	GCGTGACAGAGCCCTCCGCA	2	0.83585		0	m7	Top5
1700088E04Rik_-_79141000.23-P1P2	1700088E04Rik	P1P2	GCCATGGGAGGGCCCTAGGA	3	0.831794		0	m7	Top5
1700088E04Rik_+_79141224.23-P1P2	1700088E04Rik	P1P2	GTAACAAGGAGCGATTAGTG	4	0.79773		0	m7	Top5
1700088E04Rik_+_79141018.23-P1P2	1700088E04Rik	P1P2	GGGATTGCGAAGCGTAACTA	5	0.782576		0	m7	Top5
1700088E04Rik_+_79141153.23-P1P2	1700088E04Rik	P1P2	GACGCCCAGGTCATCGCCTA	6	0.749941		0	m7	Supp5
1700088E04Rik_-_79141144.23-P1P2	1700088E04Rik	P1P2	GCTATCGTGACGGTCCGGGG	7	0.749239		0	m7	Supp5
1700088E04Rik_+_79141186.23-P1P2	1700088E04Rik	P1P2	GTCCTTGGAGTTTCTCCGTG	8	0.733866		0	m7	Supp5
1700088E04Rik_-_79141159.23-P1P2	1700088E04Rik	P1P2	GGGGGAGGAGCGCTCACCTT	9	0.666421		0	m7	Supp5
1700088E04Rik_+_79140964.23-P1P2	1700088E04Rik	P1P2	GCCCATGGCTTCCCAGGAAA	10	0.651562		0	m7	Supp5
1700092M07Rik_+_8740755.23-P1P2	1700092M07Rik	P1P2	GAGCAGCCCATGGCCCCGAA	1	0.862657		0	m7	Top5
1700092M07Rik_-_8740797.23-P1P2	1700092M07Rik	P1P2	GTGTCAGGACAAGAACCGTT	2	0.839681		0	m7	Top5
1700092M07Rik_+_8740790.23-P1P2	1700092M07Rik	P1P2	GTTGCTCATCCGAGGCCCAA	3	0.832143		0	m7	Top5
1700092M07Rik_+_8740798.23-P1P2	1700092M07Rik	P1P2	GTCCCTTGCTTGCTCATCCG	4	0.741026		0	m7	Top5
1700092M07Rik_+_8741065.23-P1P2	1700092M07Rik	P1P2	GTGACCGCGAGGACTCCCGA	5	0.728994		0	m7	Top5
1700092M07Rik_-_8740803.23-P1P2	1700092M07Rik	P1P2	GGACAAGAACCGTTGGGCCT	6	0.68861		0	m7	Supp5
1700092M07Rik_-_8740837.23-P1P2	1700092M07Rik	P1P2	GGGGATGAAGTAACAGAGGA	7	0.685048		0	m7	Supp5
1700092M07Rik_-_8740771.23-P1P2	1700092M07Rik	P1P2	GCTGCGCCTTTCGGGGCCAT	8	0.670311		0	m7	Supp5
1700092M07Rik_-_8740985.23-P1P2	1700092M07Rik	P1P2	GGTGCTTGTAGGCAACGAAG	9	0.649562		0	m7	Supp5
1700092M07Rik_-_8740926.23-P1P2	1700092M07Rik	P1P2	GAAGGGACTGCCCCAGAGGT	10	0.60738		0	m7	Supp5
1700093K21Rik_-_23519151.23-P1P2	1700093K21Rik	P1P2	GTTGGACCCACTGCTTACTC	1	0.867355		0	m7	Top5
1700093K21Rik_+_23519135.23-P1P2	1700093K21Rik	P1P2	GGTCAGCCTGAGTAAGCAGT	2	0.809154		0	m7	Top5
1700093K21Rik_-_23519191.23-P1P2	1700093K21Rik	P1P2	GCAAAATTGCCAAAACCCAA	3	0.727449		0	m7	Top5
1700093K21Rik_+_23519184.23-P1P2	1700093K21Rik	P1P2	GTCCAAGTCCTCACTCCTTT	4	0.667867		0	m7	Top5
1700093K21Rik_+_23519228.23-P1P2	1700093K21Rik	P1P2	GGGTCACTGAGAGAAGAATC	5	0.65476		0	m7	Top5
1700093K21Rik_+_23519159.23-P1P2	1700093K21Rik	P1P2	GTGGCAATTTTGGGATGAGG	6	0.62747		0	m7	Supp5
1700093K21Rik_+_23519018.23-P1P2	1700093K21Rik	P1P2	GGACTCTGAAGCTCCTCAGT	7	0.603638		0	m7	Supp5
1700093K21Rik_+_23519222.23-P1P2	1700093K21Rik	P1P2	GTGAGAGAAGAATCAGGACT	8	0.529069		0	m7	Supp5
1700093K21Rik_+_23518939.23-P1P2	1700093K21Rik	P1P2	GAGAAATCTGCATTCAAACT	9	0.494165		0	m7	Supp5
1700093K21Rik_+_23518895.23-P1P2	1700093K21Rik	P1P2	GAGTGACACTGGGAAAATAG	10	0.491109		0	m7	Supp5
1700094D03Rik_+_90062806.23-P1P2	1700094D03Rik	P1P2	GAAGTTTGGGGACACTGGGA	1	0.729914		0	m7	Top5
1700094D03Rik_-_90062896.23-P1P2	1700094D03Rik	P1P2	GTAGAAGAGGTATGGAGGGT	2	0.707458		0	m7	Top5
1700094D03Rik_-_90062892.23-P1P2	1700094D03Rik	P1P2	GAAACTAGAAGAGGTATGGA	3	0.69192		0	m7	Top5
1700094D03Rik_-_90062888.23-P1P2	1700094D03Rik	P1P2	GGACAAAACTAGAAGAGGTA	4	0.679002		0	m7	Top5
1700094D03Rik_+_90063112.23-P1P2	1700094D03Rik	P1P2	GGAAGTAGTGAGCTTCATAG	5	0.661624		0	m7	Top5
1700094D03Rik_+_90063294.23-P1P2	1700094D03Rik	P1P2	GTCGGTGGTGCCTCAGGGAG	6	0.650806		0	m7	Supp5
1700094D03Rik_-_90063037.23-P1P2	1700094D03Rik	P1P2	GAACTGCTTGTGGAACAGAG	7	0.612811		0	m7	Supp5
1700094D03Rik_-_90063014.23-P1P2	1700094D03Rik	P1P2	GGGGAGAGTTGGCAATATAT	8	0.609854		0	m7	Supp5
1700094D03Rik_-_90062904.23-P1P2	1700094D03Rik	P1P2	GGTATGGAGGGTCGGAAAGA	9	0.609233		0	m7	Supp5
1700094D03Rik_-_90063003.23-P1P2	1700094D03Rik	P1P2	GTGGAAGCATAAGGGAGAGT	10	0.597354		0	m7	Supp5
1700101E01Rik_-_29055015.23-P1P2	1700101E01Rik	P1P2	GGCCGGATCAGGCATCCCAG	1	0.988205		0	m7	Top5
1700101E01Rik_+_29055016.23-P1P2	1700101E01Rik	P1P2	GAGCCAAGGTCTAATCCCGG	2	0.841965		0	m7	Top5
1700101E01Rik_+_29055019.23-P1P2	1700101E01Rik	P1P2	GTGCAGCCAAGGTCTAATCC	3	0.808576		0	m7	Top5
1700101E01Rik_+_29054971.23-P1P2	1700101E01Rik	P1P2	GAAACCCGGGAAAGACCTCA	4	0.806509		0	m7	Top5
1700101E01Rik_+_29055008.23-P1P2	1700101E01Rik	P1P2	GTCTAATCCCGGAGGCCCCT	5	0.801963		0	m7	Top5
1700101E01Rik_+_29055044.23-P1P2	1700101E01Rik	P1P2	GAGACAGCGCAGAACTCTGT	6	0.784167		0	m7	Supp5
1700101E01Rik_+_29054995.23-P1P2	1700101E01Rik	P1P2	GGCCCCTGGGATGCCTGATC	7	0.780713		0	m7	Supp5
1700101E01Rik_-_29054770.23-P1P2	1700101E01Rik	P1P2	GAGCAGCTGGAACCCATCGG	8	0.740134		0	m7	Supp5
1700101E01Rik_+_29054877.23-P1P2	1700101E01Rik	P1P2	GCGGTGGTCGACATCCGTAC	9	0.718355		0	m7	Supp5
1700101E01Rik_-_29055245.23-P1P2	1700101E01Rik	P1P2	GCTCGCAGCAGACTGAGAGA	10	0.698996		0	m7	Supp5
1700102P08Rik_-_108392873.23-P1P2	1700102P08Rik	P1P2	GCGGCTGGGTGAGGACTCAA	1	1.02131		0	m7	Top5
1700102P08Rik_+_108392877.23-P1P2	1700102P08Rik	P1P2	GTGGCCAGCCTAGACAGGAC	2	0.93398		0	m7	Top5
1700102P08Rik_+_108392896.23-P1P2	1700102P08Rik	P1P2	GTGTCTGGGCCCCCAAACTA	3	0.869141		0	m7	Top5
1700102P08Rik_+_108392828.23-P1P2	1700102P08Rik	P1P2	GGCCGCACAAGAGTGCCCAA	4	0.864949		0	m7	Top5
1700102P08Rik_-_108392848.23-P1P2	1700102P08Rik	P1P2	GACCGTTGGGCACTCTTGTG	5	0.86113		0	m7	Top5
1700102P08Rik_-_108392864.23-P1P2	1700102P08Rik	P1P2	GGTGCGGCAACGGCTGGGTG	6	0.820922		0	m7	Supp5
1700102P08Rik_-_108392859.23-P1P2	1700102P08Rik	P1P2	GCTCTTGTGCGGCAACGGCT	7	0.76563		0	m7	Supp5
1700102P08Rik_-_108392938.23-P1P2	1700102P08Rik	P1P2	GAGCAACTGGGCGCAGTAGT	8	0.752363		0	m7	Supp5
1700102P08Rik_+_108393010.23-P1P2	1700102P08Rik	P1P2	GAGAGGACCCAGGGTCACGG	9	0.746806		0	m7	Supp5
1700102P08Rik_+_108392882.23-P1P2	1700102P08Rik	P1P2	GAACTATGGCCAGCCTAGAC	10	0.738043		0	m7	Supp5
1700106J16Rik_-_88294098.23-P1P2	1700106J16Rik	P1P2	GTCTCTGCAGAAGGAGATAA	1	0.931885		0	m7	Top5
1700106J16Rik_+_88294102.23-P1P2	1700106J16Rik	P1P2	GATGGACCCTGCCTGAAAGA	2	0.904734		0	m7	Top5
1700106J16Rik_-_88294150.23-P1P2	1700106J16Rik	P1P2	GTGAAGGTGAATACCTTACA	3	0.778956		0	m7	Top5
1700106J16Rik_-_88294296.23-P1P2	1700106J16Rik	P1P2	GGAGTTGGAGGACTTCAAGG	4	0.768691		0	m7	Top5
1700106J16Rik_-_88294394.23-P1P2	1700106J16Rik	P1P2	GGGCGGCGCGAGTGAAGCAG	5	0.749375		0	m7	Top5
1700106J16Rik_+_88294313.23-P1P2	1700106J16Rik	P1P2	GGAAGGCGTCCTCCAAGTAA	6	0.704381		0	m7	Supp5
1700106J16Rik_+_88294120.23-P1P2	1700106J16Rik	P1P2	GGTATTCACCTTCATAAGAA	7	0.674931		0	m7	Supp5
1700106J16Rik_-_88294274.23-P1P2	1700106J16Rik	P1P2	GGAAGGTGGCCGGGGTACAA	8	0.657614		0	m7	Supp5
1700106J16Rik_+_88294192.23-P1P2	1700106J16Rik	P1P2	GGAGGGCCATGACTGAGACA	9	0.649993		0	m7	Supp5
1700106J16Rik_-_88294118.23-P1P2	1700106J16Rik	P1P2	GGGAAGCCCTCTTTCAGGCA	10	0.627307		0	m7	Supp5
1700109H08Rik_-_3571698.23-P1P2	1700109H08Rik	P1P2	GGTAGAGTTAGTACCAGCTT	1	0.721094		0	m7	Top5
1700109H08Rik_-_3571755.23-P1P2	1700109H08Rik	P1P2	GTGAGCTGAAGCCAATGTGA	2	0.67952		0	m7	Top5
1700109H08Rik_-_3571725.23-P1P2	1700109H08Rik	P1P2	GAGCTTGGAGGTGGACTATT	3	0.656759		0	m7	Top5
1700109H08Rik_-_3571782.23-P1P2	1700109H08Rik	P1P2	GAGGGCTCTGAAAAAAATGG	4	0.623263		0	m7	Top5
1700109H08Rik_+_3571828.23-P1P2	1700109H08Rik	P1P2	GAAGGCGCTGAGGCAGTGTC	5	0.56632		0	m7	Top5
1700109H08Rik_+_3571600.23-P1P2	1700109H08Rik	P1P2	GCTCAGTCTGGAAGATGAAC	6	0.548592		0	m7	Supp5
1700109H08Rik_-_3571863.23-P1P2	1700109H08Rik	P1P2	GAGCGCCTTGATTCAGTGAG	7	0.53832		0	m7	Supp5
1700109H08Rik_-_3571874.23-P1P2	1700109H08Rik	P1P2	GTCAGTGAGAGGTCGGTCGA	8	0.538043		0	m7	Supp5
1700109H08Rik_-_3571942.23-P1P2	1700109H08Rik	P1P2	Gacgaagagtcggtttctag	9	0.51581		0	m7	Supp5
1700109H08Rik_-_3571867.23-P1P2	1700109H08Rik	P1P2	GCCTTGATTCAGTGAGAGGT	10	0.488883		0	m7	Supp5
1700110M21Rik_-_101200368.23-P1P2	1700110M21Rik	P1P2	GGCCCCAAATGGGAGCTGAG	1	0.894217		0	m7	Top5
1700110M21Rik_-_101200315.23-P1P2	1700110M21Rik	P1P2	GGCTGGTAAAAAGGCTCCAA	2	0.873802		0	m7	Top5
1700110M21Rik_-_101200358.23-P1P2	1700110M21Rik	P1P2	GCGGCGTTGCCGCCCCAAAT	3	0.767458		0	m7	Top5
1700110M21Rik_+_101200348.23-P1P2	1700110M21Rik	P1P2	GGCCCCTCAGCTCCCATTTG	4	0.748612		0	m7	Top5
1700110M21Rik_+_101200309.23-P1P2	1700110M21Rik	P1P2	GAGGCAAAGCCTCAGTCCCT	5	0.731833		0	m7	Top5
1700110M21Rik_-_101200306.23-P1P2	1700110M21Rik	P1P2	GGTAGGGCCAGCTGGTAAAA	6	0.659462		0	m7	Supp5
1700110M21Rik_+_101200032.23-P1P2	1700110M21Rik	P1P2	GGTTAGGGTTCAGAAAGTGG	7	0.656675		0	m7	Supp5
1700110M21Rik_+_101199927.23-P1P2	1700110M21Rik	P1P2	GGAAGGAACGCACTCTGGTA	8	0.53764		0	m7	Supp5
1700110M21Rik_-_101199900.23-P1P2	1700110M21Rik	P1P2	GAAAGCAGCGAGGGCCAATG	9	0.517334		0	m7	Supp5
1700110M21Rik_+_101200064.23-P1P2	1700110M21Rik	P1P2	GCTGCTCGGACTGGAATACT	10	0.508998		0	m7	Supp5
1700112E06Rik_-_22019900.23-P1P2	1700112E06Rik	P1P2	GTGGCTGGGCTCATGGTCAG	1	0.897536		0	m7	Top5
1700112E06Rik_-_22019881.23-P1P2	1700112E06Rik	P1P2	GTGCTGGGTTCCTGCCACAA	2	0.879124		0	m7	Top5
1700112E06Rik_+_22019873.23-P1P2	1700112E06Rik	P1P2	GACCATGAGCCCAGCCATTG	3	0.869209		0	m7	Top5
1700112E06Rik_+_22019927.23-P1P2	1700112E06Rik	P1P2	GTGGATCCCGGGACTAGATG	4	0.855389		0	m7	Top5
1700112E06Rik_+_22019854.23-P1P2	1700112E06Rik	P1P2	GTGGCAGGAACCCAGCAGGC	5	0.82207		0	m7	Top5
1700112E06Rik_-_22019886.23-P1P2	1700112E06Rik	P1P2	GGGTTCCTGCCACAATGGCT	6	0.797335		0	m7	Supp5
1700112E06Rik_+_22019839.23-P1P2	1700112E06Rik	P1P2	GAGGCGGGCGGCACTGAGCA	7	0.770906		0	m7	Supp5
1700112E06Rik_-_22019916.23-P1P2	1700112E06Rik	P1P2	GCAGTGGAACTCAAGTAAGT	8	0.651599		0	m7	Supp5
1700112E06Rik_-_22019943.23-P1P2	1700112E06Rik	P1P2	GGTGAGCCCCATCTAGTCCC	9	0.588701		0	m7	Supp5
1700112E06Rik_+_22020102.23-P1P2	1700112E06Rik	P1P2	GATCACACCACTACAAAGTG	10	0.568121		0	m7	Supp5
1700113H08Rik_-_87058095.23-ENSMUST00000169849.1	1700113H08Rik	ENSMUST00000169849.1	GCAGCGGCGGGCACAGGATA	1	1.12045		0	m7	Top5
1700113H08Rik_-_87058137.23-ENSMUST00000169849.1	1700113H08Rik	ENSMUST00000169849.1	GCAGGCAGAAGACAAGTCGT	2	0.875094		0	m7	Top5
1700113H08Rik_-_87058119.23-ENSMUST00000169849.1	1700113H08Rik	ENSMUST00000169849.1	GTCTGCAGCTGCAGGTAGAC	3	0.873003		0	m7	Top5
1700113H08Rik_-_87058079.23-ENSMUST00000169849.1	1700113H08Rik	ENSMUST00000169849.1	GCAACTCGTTTGGAAGGCAG	4	0.79832		0	m7	Top5
1700113H08Rik_-_87058041.23-ENSMUST00000169849.1	1700113H08Rik	ENSMUST00000169849.1	GTGCCCGGAGGTGTCCATAA	5	0.777868		0	m7	Top5
1700113H08Rik_+_87058209.23-ENSMUST00000169849.1	1700113H08Rik	ENSMUST00000169849.1	GGAGCCACCCCTACCAGAGG	6	0.745723		0	m7	Supp5
1700113H08Rik_-_87058082.23-ENSMUST00000169849.1	1700113H08Rik	ENSMUST00000169849.1	GCTCGTTTGGAAGGCAGCGG	7	0.709526		0	m7	Supp5
1700113H08Rik_+_87058212.23-ENSMUST00000169849.1	1700113H08Rik	ENSMUST00000169849.1	GCGAGAGCCACCCCTACCAG	8	0.703971		0	m7	Supp5
1700113H08Rik_-_87058045.23-ENSMUST00000169849.1	1700113H08Rik	ENSMUST00000169849.1	GCGGAGGTGTCCATAAGGGT	9	0.700865		0	m7	Supp5
1700113H08Rik_-_87058073.23-ENSMUST00000169849.1	1700113H08Rik	ENSMUST00000169849.1	GTGGGGCCAACTCGTTTGGA	10	0.669701		0	m7	Supp5
1700122O11Rik_+_48038262.23-P1P2	1700122O11Rik	P1P2	GCCGAGTGGATAGGATGGAG	1	1.12606		0	m7	Top5
1700122O11Rik_+_48038267.23-P1P2	1700122O11Rik	P1P2	GCTACTCCGAGTGGATAGGA	2	0.864389		0	m7	Top5
1700122O11Rik_-_48038293.23-P1P2	1700122O11Rik	P1P2	GCTATCCACTCGGAGTAGAA	3	0.805517		0	m7	Top5
1700122O11Rik_+_48038276.23-P1P2	1700122O11Rik	P1P2	GCCTTCCCTTCTACTCCGAG	4	0.76576		0	m7	Top5
1700122O11Rik_-_48038243.23-P1P2	1700122O11Rik	P1P2	GCACTTGGCCAGTGGCTGAC	5	0.761551		0	m7	Top5
1700122O11Rik_-_48038250.23-P1P2	1700122O11Rik	P1P2	GCCAGTGGCTGACAGGCCAC	6	0.73033		0	m7	Supp5
1700122O11Rik_+_48038067.23-P1P2	1700122O11Rik	P1P2	GAAGGAAGAAAGCCCCACTA	7	0.722898		0	m7	Supp5
1700122O11Rik_-_48038077.23-P1P2	1700122O11Rik	P1P2	GGCCTTACTAAGCCATAGTG	8	0.699834		0	m7	Supp5
1700122O11Rik_-_48038235.23-P1P2	1700122O11Rik	P1P2	GTCCAAAGTCACTTGGCCAG	9	0.697022		0	m7	Supp5
1700122O11Rik_+_48038256.23-P1P2	1700122O11Rik	P1P2	GGGATAGGATGGAGTGGCAT	10	0.69364		0	m7	Supp5
1700123I01Rik_-_6184357.23-P1P2	1700123I01Rik	P1P2	GGATTTGGCGGGAAGTTCCA	1	0.750702		0	m7	Top5
1700123I01Rik_+_6184418.23-P1P2	1700123I01Rik	P1P2	GGTCAAAAGACTGCGGGCCA	2	0.710418		0	m7	Top5
1700123I01Rik_-_6184384.23-P1P2	1700123I01Rik	P1P2	GCTTGTGCACATCAAGCTAA	3	0.639196		0	m7	Top5
1700123I01Rik_-_6184345.23-P1P2	1700123I01Rik	P1P2	GGCGTGCGCGGAGGATTTGG	4	0.618272		0	m7	Top5
1700123I01Rik_-_6184551.23-P1P2	1700123I01Rik	P1P2	GAGTGTGCGAGCGACAAGTG	5	0.606528		0	m7	Top5
1700123I01Rik_-_6184342.23-P1P2	1700123I01Rik	P1P2	GTGCGCGTGCGCGGAGGATT	6	0.593162		0	m7	Supp5
1700123I01Rik_+_6184630.23-P1P2	1700123I01Rik	P1P2	GGCCCAGAAACTTCCCTCCA	7	0.57391		0	m7	Supp5
1700123I01Rik_+_6184657.23-P1P2	1700123I01Rik	P1P2	GTCCTCCAGAGGCTGCGTGT	8	0.560198		0	m7	Supp5
1700123I01Rik_-_6184639.23-P1P2	1700123I01Rik	P1P2	GGAGCGGGTTCCGCCTTGGA	9	0.541356		0	m7	Supp5
1700123I01Rik_+_6184816.23-P1P2	1700123I01Rik	P1P2	GACCCTCTGGAGGCTCATGG	10	0.532979		0	m7	Supp5
1700123K08Rik_-_138564652.23-P1P2	1700123K08Rik	P1P2	GCCTCTGGAAGCCTGAAAAC	1	0.85628		0	m7	Top5
1700123K08Rik_-_138564299.23-P1P2	1700123K08Rik	P1P2	GGACTCTTGTAGTTGAACTG	2	0.423007		0	m7	Top5
1700123K08Rik_+_138564585.23-P1P2	1700123K08Rik	P1P2	GAGGTCGCCTTGTCTGCTTT	3	0.305973		0	m7	Top5
1700123K08Rik_-_138564196.23-P1P2	1700123K08Rik	P1P2	GGTAGCATACGTTTGGTACA	4	0.214863		0	m7	Top5
1700123K08Rik_-_138564600.23-P1P2	1700123K08Rik	P1P2	GACGTCTCCAAAAGCAGACA	5	0.643949		1	m7	Top5
1700123K08Rik_+_138564660.23-P1P2	1700123K08Rik	P1P2	GTGGAGGACCTAAAGGAAGC	6	0.586383		1	m7	Supp5
1700123K08Rik_-_138564674.23-P1P2	1700123K08Rik	P1P2	GAGAACATCCTGCTTCCTTT	7	0.568138		1	m7	Supp5
1700123K08Rik_+_138564641.23-P1P2	1700123K08Rik	P1P2	GAGGATGTTCTCCTGTTTTC	8	0.444115		1	m7	Supp5
1700123K08Rik_-_138564613.23-P1P2	1700123K08Rik	P1P2	GCAGACAAGGCGACCTCTCT	9	0.758914		2	m7	Supp5
1700123K08Rik_-_138564477.23-P1P2	1700123K08Rik	P1P2	GACACCCAGGCAGTGACCTC	10	0.674448		2	m7	Supp5
1700123O20Rik_+_54686246.23-P1P2	1700123O20Rik	P1P2	GGCGCGAGCCCAAAATGGGA	1	0.843651		0	m4	Top5
1700123O20Rik_+_54686315.23-P1P2	1700123O20Rik	P1P2	GACGCGCACGGTGGTTGGTG	2	0.839818		0	m4	Top5
1700123O20Rik_+_54686273.23-P1P2	1700123O20Rik	P1P2	GACGCCGGTTCCCGCCTTAA	3	0.833269		0	m4	Top5
1700123O20Rik_+_54686250.23-P1P2	1700123O20Rik	P1P2	GAGCGGCGCGAGCCCAAAAT	4	0.824329		0	m4	Top5
1700123O20Rik_+_54686467.23-P1P2	1700123O20Rik	P1P2	GCTGGTCAAGCGGCTCAAAG	5	0.773128		0	m4	Top5
1700123O20Rik_+_54686501.23-P1P2	1700123O20Rik	P1P2	GGCGAGGCCTAGCCAAGAGC	6	0.761335		0	m4	Supp5
1700123O20Rik_+_54686267.23-P1P2	1700123O20Rik	P1P2	GGTTCCCGCCTTAACGGCAG	7	0.74497		0	m4	Supp5
1700123O20Rik_+_54686288.23-P1P2	1700123O20Rik	P1P2	GGCTGGGATAGAGATAACGC	8	0.744202		0	m4	Supp5
1700123O20Rik_-_54686281.23-P1P2	1700123O20Rik	P1P2	GGCTCGCGCCGCTGCCGTTA	9	0.728945		0	m4	Supp5
1700123O20Rik_-_54686285.23-P1P2	1700123O20Rik	P1P2	GGCGCCGCTGCCGTTAAGGC	10	0.725215		0	m4	Supp5
1700125H20Rik_+_85171159.23-P1P2	1700125H20Rik	P1P2	GTCCATCTCAACAGCTGGGT	1	0.912692		0	m7	Top5
1700125H20Rik_+_85171148.23-P1P2	1700125H20Rik	P1P2	GAGCTGGGTGGGCAGACACC	2	0.836373		0	m7	Top5
1700125H20Rik_-_85171127.23-P1P2	1700125H20Rik	P1P2	GGCAGTAAGTTAGAAGTCTG	3	0.812047		0	m7	Top5
1700125H20Rik_-_85171089.23-P1P2	1700125H20Rik	P1P2	GCCAACCTGCCCACTACCTG	4	0.802162		0	m7	Top5
1700125H20Rik_+_85171076.23-P1P2	1700125H20Rik	P1P2	GCCTGAGTGCCCCAGGTAGT	5	0.725024		0	m7	Top5
1700125H20Rik_+_85171421.23-P1P2	1700125H20Rik	P1P2	Gggagtcaaacccaggacta	6	0.659145		0	m7	Supp5
1700125H20Rik_+_85171183.23-P1P2	1700125H20Rik	P1P2	GTCACCCCCTTGCCAATCTG	7	0.635482		0	m7	Supp5
1700125H20Rik_-_85171462.23-P1P2	1700125H20Rik	P1P2	GccccagagccgcaaaGCAG	8	0.62503		0	m7	Supp5
1700125H20Rik_-_85171193.23-P1P2	1700125H20Rik	P1P2	GTGAGATGGAAGCCTCAGAT	9	0.61947		0	m7	Supp5
1700125H20Rik_-_85171152.23-P1P2	1700125H20Rik	P1P2	GACCTGAGACTGTGCTATCC	10	0.57837		0	m7	Supp5
1700129C05Rik_+_59142853.23-P1P2	1700129C05Rik	P1P2	GGTAAAGTAAGAGCTCTGCA	1	0.815135		0	m7	Top5
1700129C05Rik_+_59142847.23-P1P2	1700129C05Rik	P1P2	GTAAGAGCTCTGCAGGGTCT	2	0.814689		0	m7	Top5
1700129C05Rik_-_59142828.23-P1P2	1700129C05Rik	P1P2	GGTAGACTTCCCAAAATCCT	3	0.683673		0	m7	Top5
1700129C05Rik_-_59142742.23-P1P2	1700129C05Rik	P1P2	GAGGCATGGGAGTCTGAGGT	4	0.673144		0	m7	Top5
1700129C05Rik_-_59142738.23-P1P2	1700129C05Rik	P1P2	GGCTGAGGCATGGGAGTCTG	5	0.666786		0	m7	Top5
1700129C05Rik_-_59142795.23-P1P2	1700129C05Rik	P1P2	GGCAGAGAAAGATCCTTAGG	6	0.63615		0	m7	Supp5
1700129C05Rik_-_59142536.23-P1P2	1700129C05Rik	P1P2	GAGCAGTGCTCTTGGAGAAG	7	0.631273		0	m7	Supp5
1700129C05Rik_-_59142643.23-P1P2	1700129C05Rik	P1P2	GCATAGCAATCATTAAGGTG	8	0.62999		0	m7	Supp5
1700129C05Rik_-_59142880.23-P1P2	1700129C05Rik	P1P2	GAGAGCTCTTACTTTACTGA	9	0.626368		0	m7	Supp5
1700129C05Rik_-_59142717.23-P1P2	1700129C05Rik	P1P2	GGAGGGTTGGTACGAAAGGT	10	0.611051		0	m7	Supp5
1810009A15Rik_-_8888941.23-P1P2	1810009A15Rik	P1P2	GTAGCCATGGCACCTCCGGG	1	0.998117		0	m7	Top5
1810009A15Rik_-_8888938.23-P1P2	1810009A15Rik	P1P2	GGTGTAGCCATGGCACCTCC	2	0.959368		0	m7	Top5
1810009A15Rik_-_8888928.23-P1P2	1810009A15Rik	P1P2	GGAGCCGCGGAGTGTAGCCA	3	0.939647		0	m7	Top5
1810009A15Rik_+_8888910.23-P1P2	1810009A15Rik	P1P2	GGTGCCATGGCTACACTCCG	4	0.893579		0	m7	Top5
1810009A15Rik_-_8888978.23-P1P2	1810009A15Rik	P1P2	GCCGGACGGTGACTGAACTG	5	0.76921		0	m7	Top5
1810009A15Rik_-_8888888.23-P1P2	1810009A15Rik	P1P2	GGCGGAACCTGTGAGCGGAG	6	0.737002		0	m7	Supp5
1810009A15Rik_-_8888985.23-P1P2	1810009A15Rik	P1P2	GGTGACTGAACTGTGGGAGT	7	0.660765		0	m7	Supp5
1810009A15Rik_+_8888923.23-P1P2	1810009A15Rik	P1P2	GTTTCCTCCCGGAGGTGCCA	8	0.657702		0	m7	Supp5
1810009A15Rik_-_8889215.23-P1P2	1810009A15Rik	P1P2	GCGGGGCTGTGATAGACGAA	9	0.639189		0	m7	Supp5
1810009A15Rik_+_8889291.23-P1P2	1810009A15Rik	P1P2	GGGATGCTCTGAAACCTGGT	10	0.6069		0	m7	Supp5
1810009J06Rik_+_40964801.23-P1P2	1810009J06Rik	P1P2	GGCTCCCAGAAAAGTGAAGA	1	0.769386		0	m7	Top5
1810009J06Rik_-_40965024.23-P1P2	1810009J06Rik	P1P2	GCAGTGCAAATGAACTTAAT	2	0.490747		0	m7	Top5
1810009J06Rik_-_40964930.23-P1P2	1810009J06Rik	P1P2	GGTAAATATTCCATGTGCAA	3	0.184601		0	m7	Top5
1810009J06Rik_-_40965193.23-P1P2	1810009J06Rik	P1P2	GTTTCATGGGTAAAAACTTT	4	0.208887		1	m7	Top5
1810009J06Rik_-_40965281.23-P1P2	1810009J06Rik	P1P2	GGGAAAAATGATATTTTCTA	5	0.20123		1	m7	Top5
1810009J06Rik_-_40965167.23-P1P2	1810009J06Rik	P1P2	GATCATAATTAGAAGAGATA	6	0.488444		3	m7	Supp5
1810009J06Rik_-_40964819.23-P1P2	1810009J06Rik	P1P2	GTCACCTTCTTCACTTTTCT	7	0.445394		3	m7	Supp5
1810009J06Rik_+_40965228.23-P1P2	1810009J06Rik	P1P2	GTATTCAGCAACACTGATAT	8	0.442548		3	m7	Supp5
1810009J06Rik_-_40965180.23-P1P2	1810009J06Rik	P1P2	GGAGATAGGGTATTTTTCAT	9	0.413683		3	m7	Supp5
1810009J06Rik_+_40965028.23-P1P2	1810009J06Rik	P1P2	GACTTCTTCACACAAATGTC	10	0.381438		3	m7	Supp5
1810011H11Rik_+_32786045.23-P1P2	1810011H11Rik	P1P2	GGGGACCCCAGAGCTCATAG	1	1.01672		0	m6	Top5
1810011H11Rik_+_32786065.23-P1P2	1810011H11Rik	P1P2	GAGAGGAGGACTCTCAGTAA	2	0.843254		0	m6	Top5
1810011H11Rik_-_32786062.23-P1P2	1810011H11Rik	P1P2	GGACACCACTATGAGCTCTG	3	0.824135		0	m6	Top5
1810011H11Rik_+_32786088.23-P1P2	1810011H11Rik	P1P2	GCTGCCTTCACTTACCTAAG	4	0.704729		0	m6	Top5
1810011H11Rik_-_32786106.23-P1P2	1810011H11Rik	P1P2	GCTTCCTCTTAGGTAAGTGA	5	0.697097		0	m6	Top5
1810011H11Rik_-_32786189.23-P1P2	1810011H11Rik	P1P2	GCTGTAGATGAGACACCCAT	6	0.595709		0	m6	Supp5
1810011H11Rik_-_32786243.23-P1P2	1810011H11Rik	P1P2	GTAGATGGCCTTGCTGACTT	7	0.592838		0	m6	Supp5
1810011H11Rik_-_32786255.23-P1P2	1810011H11Rik	P1P2	GCTGACTTGGGTGGGATAGT	8	0.577953		0	m6	Supp5
1810011H11Rik_+_32786213.23-P1P2	1810011H11Rik	P1P2	GGCAAGGCCATCTAGCCCGA	9	0.559962		0	m6	Supp5
1810011H11Rik_+_32786182.23-P1P2	1810011H11Rik	P1P2	GAATTCAGAAGGAAGCCCAT	10	0.55833		0	m6	Supp5
1810011O10Rik_-_24438937.23-P1P2	1810011O10Rik	P1P2	GTCAGCTTGGGCACTTCCAG	1	0.914164		0	m7	Top5
1810011O10Rik_-_24438914.23-P1P2	1810011O10Rik	P1P2	GCATCGATGTGGGTCTTCCA	2	0.896425		0	m7	Top5
1810011O10Rik_-_24438867.23-P1P2	1810011O10Rik	P1P2	GCGAAGAGACGAGGACATGC	3	0.798085		0	m7	Top5
1810011O10Rik_+_24438718.23-P1P2	1810011O10Rik	P1P2	GAGGAACTCCGGAGACAAGA	4	0.77349		0	m7	Top5
1810011O10Rik_+_24438825.23-P1P2	1810011O10Rik	P1P2	GGAGTAAGCCCGTCCATCCA	5	0.725478		0	m7	Top5
1810011O10Rik_-_24438904.23-P1P2	1810011O10Rik	P1P2	GGCTTGGCTTTCATCGATGT	6	0.717684		0	m7	Supp5
1810011O10Rik_-_24438839.23-P1P2	1810011O10Rik	P1P2	GGTGGTAGCCGTGGATGGAC	7	0.713474		0	m7	Supp5
1810011O10Rik_-_24438878.23-P1P2	1810011O10Rik	P1P2	GGGACATGCTGGTGGCTTGA	8	0.674677		0	m7	Supp5
1810011O10Rik_-_24438858.23-P1P2	1810011O10Rik	P1P2	GGGGCTTACTCGAAGAGACG	9	0.647087		0	m7	Supp5
1810011O10Rik_+_24438729.23-P1P2	1810011O10Rik	P1P2	GAGAGGCTCTTCAGGAACTC	10	0.641502		0	m7	Supp5
1810013L24Rik_-_8830173.23-P1P2	1810013L24Rik	P1P2	GCGGCGGCGCAGGCCGGACA	1	0.929921		0	m7	Top5
1810013L24Rik_-_8830157.23-P1P2	1810013L24Rik	P1P2	GGTCTTCGAGGTGGGCTCGG	2	0.904119		0	m7	Top5
1810013L24Rik_+_8830131.23-P1P2	1810013L24Rik	P1P2	GGAGCCCACCTCGAAGACTG	3	0.896846		0	m7	Top5
1810013L24Rik_-_8830192.23-P1P2	1810013L24Rik	P1P2	GGGGAACGCCGGTTGGAGAG	4	0.830466		0	m7	Top5
1810013L24Rik_-_8830195.23-P1P2	1810013L24Rik	P1P2	GAACGCCGGTTGGAGAGCGG	5	0.818779		0	m7	Top5
1810013L24Rik_-_8830181.23-P1P2	1810013L24Rik	P1P2	GCAGGCCGGACAGGGAACGC	6	0.818543		0	m7	Supp5
1810013L24Rik_+_8830117.23-P1P2	1810013L24Rik	P1P2	GGACTGAGGAACGTCGTCTA	7	0.789059		0	m7	Supp5
1810013L24Rik_-_8830185.23-P1P2	1810013L24Rik	P1P2	GCCGGACAGGGAACGCCGGT	8	0.770937		0	m7	Supp5
1810013L24Rik_+_8830178.23-P1P2	1810013L24Rik	P1P2	GACCGCCGCCGCTCTCCAAC	9	0.724427		0	m7	Supp5
1810013L24Rik_+_8830114.23-P1P2	1810013L24Rik	P1P2	GTGAGGAACGTCGTCTACGG	10	0.722407		0	m7	Supp5
1810019J16Rik_+_133519047.23-P1P2	1810019J16Rik	P1P2	GCCCCCCTCGGCACTCACCT	1	0.974207		0	m7	Top5
1810019J16Rik_-_133519067.23-P1P2	1810019J16Rik	P1P2	GACCCAGGTGAGTGCCGAGG	2	0.877388		0	m7	Top5
1810019J16Rik_+_133519025.23-P1P2	1810019J16Rik	P1P2	GTCGCAGGTAAGCGTCTCGC	3	0.738364		0	m7	Top5
1810019J16Rik_+_133519217.23-P1P2	1810019J16Rik	P1P2	GaccccggAAGTGGACGTCG	4	0.664416		0	m7	Top5
1810019J16Rik_-_133519191.23-P1P2	1810019J16Rik	P1P2	GGGAGGCCGCGCCTGGACGG	5	0.640179		0	m7	Top5
1810019J16Rik_+_133519152.23-P1P2	1810019J16Rik	P1P2	GCTCCAGGGTCACCCACCCG	6	0.63428		0	m7	Supp5
1810019J16Rik_+_133519018.23-P1P2	1810019J16Rik	P1P2	GTAAGCGTCTCGCGGGAGCG	7	0.623997		0	m7	Supp5
1810019J16Rik_-_133519052.23-P1P2	1810019J16Rik	P1P2	GAGACGCTTACCTGCGACCC	8	0.619354		0	m7	Supp5
1810019J16Rik_+_133519305.23-P1P2	1810019J16Rik	P1P2	GCTGGGTCCTAGCACCCCAG	9	0.618188		0	m7	Supp5
1810019J16Rik_-_133519386.23-P1P2	1810019J16Rik	P1P2	GGCGCTGGTGGCAAGCGAGG	10	0.598357		0	m7	Supp5
1810022K09Rik_+_14611208.23-P1P2	1810022K09Rik	P1P2	GTGAGCAGCCGCGTGAACTT	1	0.888777		0	m7	Top5
1810022K09Rik_-_14611222.23-P1P2	1810022K09Rik	P1P2	GCTTCTCACCAAAGTTCACG	2	0.712655		0	m7	Top5
[truncated: 212,839+ more rows]
