# Supplementary material for: Compact and highly active next-generation libraries for CRISPR-mediated gene repression and activation
Source: eLife. 2016 Sep 23;5:e19760. doi: 10.7554/eLife.19760 (PMC5094855; doi:10.7554/eLife.19760)
Supplement: Supplementary file 5. — DOI: http://dx.doi.org/10.7554/eLife.19760.017 [file elife-19760-supp5.xlsx]

## Sheet: Sheet1
sgID	gene	transcript	protospacer sequence	selection rank	predicted score	empirical score	off-target stringency	Sublibrary	Sublibrary half
[gene_strandtargeted_PAMcoordinate.sgRNAlength-transcript]	[gene targeted by the sgRNA, or "negative_control"]	[TSS targeted by the sgRNA; see Table S2]	[protospacer sequence; 5'G is included whether or not it is present in the genome]	[for each gene/transcript pair, the order in which the sgRNA was selected for inclusion in the library. 1=highest confidence]	[predicted score by CRISPRa-v2 algorithm]	[empirical activity score, where available]	[stringency level at which sgRNA passed threshold (see Methods); 0 is most stringent]	h1-Kinases/Phosphatases/Drug Targets	[Top5 sgRNAs per TSS or Supp5 sgRNAs to create 10sgRNA/gene libraries]
								h2-Cancer/Apoptosis
								h3-Stress/Proteostasis
								h4-Mitochondria/Trafficking/Motility
								h5-Gene Expression
								h6-Membrane Proteins
								h7-Unassigned
A1BG_-_58859113.23-P1	A1BG	P1	Gcgcgcctgcgcctcagccc	1	0.707619		0	h3	Top5
A1BG_+_58859204.23-P1	A1BG	P1	GGTGCGGGGACACTCACGTG	2	0.679972		0	h3	Top5
A1BG_+_58859110.23-P1	A1BG	P1	GAAGACAGGGAAGATGAAgc	3	0.671938		0	h3	Top5
A1BG_-_58859158.23-P1	A1BG	P1	GTGGGCGCAGAGGGCTCCTC	4	0.658293		0	h3	Top5
A1BG_+_58859199.23-P1	A1BG	P1	GGGGACACTCACGTGTGGCG	5	0.644236		0	h3	Top5
A1BG_+_58859124.23-P1	A1BG	P1	GCTGCGCCCAGGAACAAGAC	6	0.630336		0	h3	Supp5
A1BG_-_58859244.23-P1	A1BG	P1	GCACCCCTCCCCCAGGACCG	7	0.625189		0	h3	Supp5
A1BG_+_58859191.23-P1	A1BG	P1	GCACGTGTGGCGCGGATGTC	8	0.610138		0	h3	Supp5
A1BG_-_58859314.23-P1	A1BG	P1	GGGTCACTCTGACGGGTGAA	9	0.580053		0	h3	Supp5
A1BG_-_58858991.23-P1	A1BG	P1	GTCCACGTCGCCCGGAGCTG	10	0.566336		0	h3	Supp5
A1BG_-_58864955.23-P2	A1BG	P2	GCAGGGCCCCCATGGGGTCA	1	0.676629		0	h3	Top5
A1BG_-_58864975.23-P2	A1BG	P2	GGGCAAAGGGTGAACTTCTG	2	0.6588		0	h3	Top5
A1BG_-_58864933.23-P2	A1BG	P2	GTGTCCTTCCCGGAAGGCGG	3	0.634099		0	h3	Top5
A1BG_+_58865122.23-P2	A1BG	P2	GAGCAGCTCCAGGTAGAGTG	4	0.618193		0	h3	Top5
A1BG_+_58864915.23-P2	A1BG	P2	GCTGCCCCCGCCTTCCGGGA	5	0.593478		0	h3	Top5
A1BG_+_58865296.23-P2	A1BG	P2	GAGAAGGAACCACAGTCCTC	6	0.570947		0	h3	Supp5
A1BG_-_58864882.23-P2	A1BG	P2	GGCCCCAAGGGAGGGCGGTG	7	0.559339		0	h3	Supp5
A1BG_+_58865068.23-P2	A1BG	P2	GAGGATCCATCACTGAAATG	8	0.55094		0	h3	Supp5
A1BG_+_58864862.23-P2	A1BG	P2	GACCCCACCGCCCTCCCTTG	9	0.544621		0	h3	Supp5
A1BG_-_58865269.23-P2	A1BG	P2	GTCTGCGGTTGCCCTCACAT	10	0.53668		0	h3	Supp5
A1CF_-_52645539.23-P1P2	A1CF	P1P2	GGCCCTTTGACCAGATAATT	1	0.65851		0	h3	Top5
A1CF_+_52645527.23-P1P2	A1CF	P1P2	GCTGTAGTGACCCAATTATC	2	0.560407		0	h3	Top5
A1CF_+_52645511.23-P1P2	A1CF	P1P2	GATCTGGTCAAAGGGCTGCA	3	0.54146		0	h3	Top5
A1CF_-_52645463.23-P1P2	A1CF	P1P2	GGGTTCAGTGGCTTTAGGTT	4	0.502102		0	h3	Top5
A1CF_-_52645861.23-P1P2	A1CF	P1P2	GCAAGTACGTAGATAAATGC	5	0.440188		0	h3	Top5
A1CF_-_52645838.23-P1P2	A1CF	P1P2	GGAGTAAAGTGTGGAGTTTT	6	0.439353		0	h3	Supp5
A1CF_-_52645451.23-P1P2	A1CF	P1P2	GTCAAACTCCAAAGGTTCAG	7	0.430522		0	h3	Supp5
A1CF_-_52645458.23-P1P2	A1CF	P1P2	GCCAAAGGTTCAGTGGCTTT	8	0.411843		0	h3	Supp5
A1CF_+_52645473.23-P1P2	A1CF	P1P2	GGAGTTAAAGTTTAACTCCC	9	0.401444		0	h3	Supp5
A1CF_+_52645549.23-P1P2	A1CF	P1P2	GGTTTTAGTAGATTATATCT	10	0.368807		0	h3	Supp5
A2M_-_9268635.23-P1P2	A2M	P1P2	GTCTCTGGAAAGGTCATTGA	1	0.641527		0	h2	Top5
A2M_+_9268702.23-P1P2	A2M	P1P2	GAGTGAGCTCTTACGGGAAT	2	0.638365		0	h2	Top5
A2M_-_9268620.23-P1P2	A2M	P1P2	GGAGGTCTCTGAACATTCTC	3	0.603646		0	h2	Top5
A2M_+_9268794.23-P1P2	A2M	P1P2	GATGTGAGAAGCACCATAAA	4	0.592447		0	h2	Top5
A2M_+_9268776.23-P1P2	A2M	P1P2	GAAGGCGTTGTGAGGAGTTG	5	0.487856		0	h2	Top5
A2M_-_9268684.23-P1P2	A2M	P1P2	GGCGGGCTAAATAGAATCCC	6	0.481416		0	h2	Supp5
A2M_-_9268687.23-P1P2	A2M	P1P2	GGGCTAAATAGAATCCCTGG	7	0.478736		0	h2	Supp5
A2M_+_9268573.23-P1P2	A2M	P1P2	GTTGTTTAGAGATCTTGTGT	8	0.450441		0	h2	Supp5
A2M_+_9268728.23-P1P2	A2M	P1P2	GAAGCTTATTAGCTGCTGTA	9	0.441698		0	h2	Supp5
A2M_+_9268784.23-P1P2	A2M	P1P2	GCACCATAAAAGGCGTTGTG	10	0.420167		0	h2	Supp5
A2ML1_+_8975008.23-P1P2	A2ML1	P1P2	GCTGCCTGGAACATCCATAC	1	0.658239		0	h7	Top5
A2ML1_-_8975016.23-P1P2	A2ML1	P1P2	GAAAACTGGCTGAACCAGTA	2	0.644428		0	h7	Top5
A2ML1_-_8975026.23-P1P2	A2ML1	P1P2	GGAACCAGTATGGATGTTCC	3	0.62778		0	h7	Top5
A2ML1_+_8975069.23-P1P2	A2ML1	P1P2	GTAACCACCAGGTTAGGTGG	4	0.601157		0	h7	Top5
A2ML1_+_8974963.23-P1P2	A2ML1	P1P2	GCAGAGCTGAGTATTCATAA	5	0.546822		0	h7	Top5
A2ML1_-_8975087.23-P1P2	A2ML1	P1P2	GGGTCCACCACCTAACCTGG	6	0.542072		0	h7	Supp5
A2ML1_-_8975097.23-P1P2	A2ML1	P1P2	GCTAACCTGGTGGTTACAGA	7	0.53408		0	h7	Supp5
A2ML1_-_8975084.23-P1P2	A2ML1	P1P2	GCCTGGTCCACCACCTAACC	8	0.506718		0	h7	Supp5
A2ML1_-_8975176.23-P1P2	A2ML1	P1P2	GCATCACTGCACACCCTACC	9	0.489082		0	h7	Supp5
A2ML1_+_8975127.23-P1P2	A2ML1	P1P2	GGCTATAGTCAGTCACCTCC	10	0.483036		0	h7	Supp5
A3GALT2_-_33786863.23-ENST00000442999.3	A3GALT2	ENST00000442999.3	GTGCCTGCGAGGGACCTGCC	1	0.734695		0	h6	Top5
A3GALT2_-_33786967.23-ENST00000442999.3	A3GALT2	ENST00000442999.3	GGGTCTGAGTAGGCCAGTTC	2	0.666766		0	h6	Top5
A3GALT2_-_33786839.23-ENST00000442999.3	A3GALT2	ENST00000442999.3	GCCCACAGGAGCAGTCAGGA	3	0.655974		0	h6	Top5
A3GALT2_+_33786914.23-ENST00000442999.3	A3GALT2	ENST00000442999.3	GCAGGTGATTGGCCCCAAAA	4	0.637969		0	h6	Top5
A3GALT2_-_33786879.23-ENST00000442999.3	A3GALT2	ENST00000442999.3	GGCCGGGGATGCAACCTTTT	5	0.634505		0	h6	Top5
A3GALT2_-_33786853.23-ENST00000442999.3	A3GALT2	ENST00000442999.3	GCAGGATGGACTGCCTGCGA	6	0.614081		0	h6	Supp5
A3GALT2_-_33786947.23-ENST00000442999.3	A3GALT2	ENST00000442999.3	GCAATCACCTGGAAGAGGGT	7	0.583944		0	h6	Supp5
A3GALT2_-_33786924.23-ENST00000442999.3	A3GALT2	ENST00000442999.3	GGGGGCTGGCAACCCTTTTG	8	0.583004		0	h6	Supp5
A3GALT2_-_33786971.23-ENST00000442999.3	A3GALT2	ENST00000442999.3	GTGAGTAGGCCAGTTCTGGT	9	0.561196		0	h6	Supp5
A3GALT2_-_33786835.23-ENST00000442999.3	A3GALT2	ENST00000442999.3	GTGCACCCACAGGAGCAGTC	10	0.5604		0	h6	Supp5
A4GALT_+_43117014.23-P1P2	A4GALT	P1P2	GCCGCCCCGGGGAGCAGCGA	1	0.735762		0	h2	Top5
A4GALT_+_43116948.23-P1P2	A4GALT	P1P2	GGGGACCCGCAGGGTAGGTC	2	0.70446		0	h2	Top5
A4GALT_+_43117061.23-P1P2	A4GALT	P1P2	GGGGAGCGCTCCCTACCTGT	3	0.651594		0	h2	Top5
A4GALT_+_43117057.23-P1P2	A4GALT	P1P2	GGCGCTCCCTACCTGTTGGC	4	0.645659		0	h2	Top5
A4GALT_+_43116953.23-P1P2	A4GALT	P1P2	GGGACCGGGACCCGCAGGGT	5	0.626798		0	h2	Top5
A4GALT_+_43117094.23-P1P2	A4GALT	P1P2	GTGGTAACCCGTAATACTGG	6	0.611441		0	h2	Supp5
A4GALT_-_43116965.23-P1P2	A4GALT	P1P2	GccgTCCCGACCTACCCTGC	7	0.611338		0	h2	Supp5
A4GALT_+_43117086.23-P1P2	A4GALT	P1P2	GCGTAATACTGGCGGCGCGG	8	0.608392		0	h2	Supp5
A4GALT_+_43116982.23-P1P2	A4GALT	P1P2	GGGGTCGCGGGGACCCCGCA	9	0.602119		0	h2	Supp5
A4GALT_-_43117031.23-P1P2	A4GALT	P1P2	GCGCGCCCTCGCTGCTCCCC	10	0.592527		0	h2	Supp5
A4GNT_-_137851386.23-P1P2	A4GNT	P1P2	GCTCCCAAACACAGCCACTT	1	0.652891		0	h7	Top5
A4GNT_+_137851432.23-P1P2	A4GNT	P1P2	GAATAGATCCACAAACAGGC	2	0.631777		0	h7	Top5
A4GNT_+_137851419.23-P1P2	A4GNT	P1P2	GACAGGCAGGATTAGTGTGT	3	0.614653		0	h7	Top5
A4GNT_+_137851367.23-P1P2	A4GNT	P1P2	GTTCCCAAGTGGCTGTGTTT	4	0.571668		0	h7	Top5
A4GNT_-_137851396.23-P1P2	A4GNT	P1P2	GCAGCCACTTGGGAACAAGA	5	0.566543		0	h7	Top5
A4GNT_+_137851351.23-P1P2	A4GNT	P1P2	GTTTGGGAGAACTTAGTAAA	6	0.502496		0	h7	Supp5
A4GNT_-_137851470.23-P1P2	A4GNT	P1P2	GCTATTATGGGGGTTATAAA	7	0.497791		0	h7	Supp5
A4GNT_-_137851295.23-P1P2	A4GNT	P1P2	GTTCCAACTCAACAACACAG	8	0.478777		0	h7	Supp5
A4GNT_+_137851268.23-P1P2	A4GNT	P1P2	GTGTTGTTGAGTTGGAAGAT	9	0.458793		0	h7	Supp5
A4GNT_+_137851497.23-P1P2	A4GNT	P1P2	GTTGGCTCCAAGGTTATGCC	10	0.440273		0	h7	Supp5
AAAS_+_53715502.23-P1P2	AAAS	P1P2	GGTAACCAACGGTTGGCCGG	1	0.703348		0	h4	Top5
AAAS_-_53715519.23-P1P2	AAAS	P1P2	GACGTCCCCCGGCCAACCGT	2	0.687087		0	h4	Top5
AAAS_-_53715389.23-P1P2	AAAS	P1P2	GACGGCGAGGCGGAACTCAA	3	0.635809		0	h4	Top5
AAAS_+_53715556.23-P1P2	AAAS	P1P2	GGGGAAAAACAGTAGTCTCA	4	0.63081		0	h4	Top5
AAAS_+_53715447.23-P1P2	AAAS	P1P2	GGGGGCGCAGGAAGAAGCTT	5	0.622839		0	h4	Top5
AAAS_+_53715476.23-P1P2	AAAS	P1P2	GGTCCGCGCTGCTCCCCCTC	6	0.622576		0	h4	Supp5
AAAS_+_53715313.23-P1P2	AAAS	P1P2	GTAGCCCGGGAACCGAGTTG	7	0.6219		0	h4	Supp5
AAAS_+_53715509.23-P1P2	AAAS	P1P2	GCAGCCTGGTAACCAACGGT	8	0.617034		0	h4	Supp5
AAAS_-_53715419.23-P1P2	AAAS	P1P2	GAAAAGACTAACGGGAAAGA	9	0.606665		0	h4	Supp5
AAAS_-_53715438.23-P1P2	AAAS	P1P2	GAGGACGAGTACGCGGTCCC	10	0.579689		0	h4	Supp5
AACS_+_125549846.23-P1P2	AACS	P1P2	GTGAGTGCAGCGCCGCTCAA	1	0.66696		0	h2	Top5
AACS_-_125549882.23-P1P2	AACS	P1P2	GGCACTCAGCGGAGGGTTAC	2	0.647388		0	h2	Top5
AACS_-_125549890.23-P1P2	AACS	P1P2	GCGGAGGGTTACAGGCGGGA	3	0.616008		0	h2	Top5
AACS_-_125549875.23-P1P2	AACS	P1P2	GCGGCGCTGCACTCAGCGGA	4	0.607833		0	h2	Top5
AACS_-_125549706.23-P1P2	AACS	P1P2	GTACACGTGTAGGAAACAGC	5	0.585406		0	h2	Top5
AACS_+_125549828.23-P1P2	AACS	P1P2	GAAGGAGTGCTCGCAGCCGC	6	0.562511		0	h2	Supp5
AACS_-_125549895.23-P1P2	AACS	P1P2	GGGTTACAGGCGGGAGGGCG	7	0.562498		0	h2	Supp5
AACS_-_125549763.23-P1P2	AACS	P1P2	GCTCCAGCTCCAGGTGAGGT	8	0.553753		0	h2	Supp5
AACS_+_125549774.23-P1P2	AACS	P1P2	GGAGGGGCGCTCACGAGCCT	9	0.54309		0	h2	Supp5
AACS_-_125549925.23-P1P2	AACS	P1P2	GGGGGCGGGGATTCGAGGCG	10	0.525304		0	h2	Supp5
AADAC_+_151531719.23-P1P2	AADAC	P1P2	GAATGAGTAATAGGAAACTA	1	0.546604		0	h3	Top5
AADAC_+_151531810.23-P1P2	AADAC	P1P2	GAGTTGCTCACTTAGTTTAA	2	0.452197		0	h3	Top5
AADAC_+_151531365.23-P1P2	AADAC	P1P2	GGGAAGTGGGGACGGGGTTT	3	0.443893		0	h3	Top5
AADAC_-_151531298.23-P1P2	AADAC	P1P2	GCCCGTCAGACCCAAGTCAC	4	0.432111		0	h3	Top5
AADAC_-_151531776.23-P1P2	AADAC	P1P2	GCACTTAACATGACTGTATC	5	0.416459		0	h3	Top5
AADAC_+_151531651.23-P1P2	AADAC	P1P2	GCATGTATTGAGTAATAACT	6	0.343826		0	h3	Supp5
AADAC_+_151531796.23-P1P2	AADAC	P1P2	GTTTAAGGGTTGGCATAATA	7	0.318473		0	h3	Supp5
AADAC_-_151531458.23-P1P2	AADAC	P1P2	GTGACACAAAACGCTTCTTA	8	0.306247		0	h3	Supp5
AADAC_-_151531396.23-P1P2	AADAC	P1P2	GGTCCCCACTTCCCAATGCA	9	0.250422		0	h3	Supp5
AADAC_-_151531851.23-P1P2	AADAC	P1P2	GCTCTGTTTTCAAAGCTTTT	10	0.215857		0	h3	Supp5
AADACL2_-_151451555.23-P1P2	AADACL2	P1P2	GGGGCTGATGATGGTATCAC	1	0.733111		0	h1	Top5
AADACL2_-_151451238.23-P1P2	AADACL2	P1P2	GAGCTTCCAGGCTTAGTCTA	2	0.492364		0	h1	Top5
AADACL2_+_151451607.23-P1P2	AADACL2	P1P2	GCAGATCTCATAATTCATGA	3	0.448015		0	h1	Top5
AADACL2_-_151451485.23-P1P2	AADACL2	P1P2	GTTATTCAGTGCTGtcattt	4	0.368187		0	h1	Top5
AADACL2_+_151451431.23-P1P2	AADACL2	P1P2	GAATTTTTGTGATTGGGTGG	5	0.29417		0	h1	Top5
AADACL2_-_151451226.23-P1P2	AADACL2	P1P2	GATAATTGCACTGAGCTTCC	6	0.290453		0	h1	Supp5
AADACL2_+_151451280.23-P1P2	AADACL2	P1P2	GGATTAAAAAACAAGGAATG	7	0.279127		0	h1	Supp5
AADACL2_-_151451546.23-P1P2	AADACL2	P1P2	GAGTTGTTTTGGGCTGATGA	8	0.275284		0	h1	Supp5
AADACL2_+_151451301.23-P1P2	AADACL2	P1P2	GCTTGTGGTGAAACAAGTTT	9	0.272297		0	h1	Supp5
AADACL2_+_151451367.23-P1P2	AADACL2	P1P2	GTGATATTAAGTCAAAATCC	10	0.254387		0	h1	Supp5
AADACL3_-_12775965.23-P1P2	AADACL3	P1P2	GTGGCTGGATCCGGCTGGAT	1	0.681758		0	h6	Top5
AADACL3_+_12775953.23-P1P2	AADACL3	P1P2	GAGAAAGTGGCCCATCCAGC	2	0.645723		0	h6	Top5
AADACL3_-_12775815.23-P1P2	AADACL3	P1P2	GTGGAGTTGAATCACAGAGT	3	0.644844		0	h6	Top5
AADACL3_+_12775987.23-P1P2	AADACL3	P1P2	GAGGATGTGGTTCTAGGACA	4	0.632641		0	h6	Top5
AADACL3_-_12775818.23-P1P2	AADACL3	P1P2	GAGTTGAATCACAGAGTCGG	5	0.623928		0	h6	Top5
AADACL3_+_12775908.23-P1P2	AADACL3	P1P2	GAGAGTCCCAGCTTACAATC	6	0.606912		0	h6	Supp5
AADACL3_+_12776017.23-P1P2	AADACL3	P1P2	GCCCAGCCCAGGTGAGTCAC	7	0.603888		0	h6	Supp5
AADACL3_-_12775715.23-P1P2	AADACL3	P1P2	Ggagtctagccgaggtctag	8	0.600198		0	h6	Supp5
AADACL3_-_12775773.23-P1P2	AADACL3	P1P2	GgctctgggacATCCTCCAC	9	0.59942		0	h6	Supp5
AADACL3_-_12775723.23-P1P2	AADACL3	P1P2	Gccgaggtctaggggaagaa	10	0.581365		0	h6	Supp5
AADACL4_+_12704411.23-P1P2	AADACL4	P1P2	GTGGCCTGACACAGCTTCTC	1	0.741083		0	h6	Top5
AADACL4_-_12704368.23-P1P2	AADACL4	P1P2	GCTGGGTCCCCACATTGCTT	2	0.618282		0	h6	Top5
AADACL4_+_12704396.23-P1P2	AADACL4	P1P2	GTCTCAGGGTAAGCACAAAA	3	0.606579		0	h6	Top5
AADACL4_-_12704476.23-P1P2	AADACL4	P1P2	GCCCAGAGAGAGTGAGGTGG	4	0.597399		0	h6	Top5
AADACL4_+_12704309.23-P1P2	AADACL4	P1P2	GCATCATGGGGAGTCTTGGA	5	0.593202		0	h6	Top5
AADACL4_-_12704216.23-P1P2	AADACL4	P1P2	GTTGAAAGATCAGGCCCTGG	6	0.592921		0	h6	Supp5
AADACL4_-_12704055.23-P1P2	AADACL4	P1P2	GGGCCCAGAGGGTACATAGG	7	0.545645		0	h6	Supp5
AADACL4_-_12704118.23-P1P2	AADACL4	P1P2	GGGGTTAGGGAAGCTAGCTA	8	0.539335		0	h6	Supp5
AADACL4_-_12704126.23-P1P2	AADACL4	P1P2	GGAAGCTAGCTAGGGAGCTG	9	0.535795		0	h6	Supp5
AADACL4_+_12704385.23-P1P2	AADACL4	P1P2	GGCACAAAAAGGCCAATGGG	10	0.532911		0	h6	Supp5
AADAT_+_171011478.23-P1P2	AADAT	P1P2	GAGCGCGCGGGAACGAGGGT	1	0.723111		0	h1	Top5
AADAT_-_171011381.23-P1P2	AADAT	P1P2	GAGCCCAGGGGCTGACCGAG	2	0.646495		0	h1	Top5
AADAT_+_171011507.23-P1P2	AADAT	P1P2	GAGTCCCAGTGACTGAGAGG	3	0.628381		0	h1	Top5
AADAT_-_171011434.23-P1P2	AADAT	P1P2	GAACCATCTGGCGGCGACTT	4	0.613228		0	h1	Top5
AADAT_-_171011524.23-P1P2	AADAT	P1P2	GCTGGCCTCCTCTCAGTCAC	5	0.609874		0	h1	Top5
AADAT_+_171011415.23-P1P2	AADAT	P1P2	GGACCCAAGTCGCCGCCAGA	6	0.606576		0	h1	Supp5
AADAT_+_171011279.23-P1P2	AADAT	P1P2	GCGGCGAGGTCAAGAGTCAT	7	0.600148		0	h1	Supp5
AADAT_-_171011448.23-P1P2	AADAT	P1P2	GGACTTGGGTCCACTGCAGG	8	0.599741		0	h1	Supp5
AADAT_+_171011451.23-P1P2	AADAT	P1P2	GTCCCGGCTGGGCGCAGCTC	9	0.584269		0	h1	Supp5
AADAT_-_171011368.23-P1P2	AADAT	P1P2	GCGGCCCAGAGGCTAGCCCA	10	0.5625		0	h1	Supp5
AAED1_-_99417790.23-P1P2	AAED1	P1P2	GAGAAAGTAAGGTCCGTCCA	1	0.711615		0	h7	Top5
AAED1_-_99417759.23-P1P2	AAED1	P1P2	GTGACTCAGCTCTCAGGGTA	2	0.711611		0	h7	Top5
AAED1_-_99417731.23-P1P2	AAED1	P1P2	GCTGTCGGAGTGAACCCCAC	3	0.685233		0	h7	Top5
AAED1_-_99417754.23-P1P2	AAED1	P1P2	GGGTTCTGACTCAGCTCTCA	4	0.650164		0	h7	Top5
AAED1_+_99417723.23-P1P2	AAED1	P1P2	GTGAGTCAGAACCGCCCGTG	5	0.626231		0	h7	Top5
AAED1_-_99417809.23-P1P2	AAED1	P1P2	GCGGCGAGCAAGCATTATTG	6	0.588795		0	h7	Supp5
AAED1_-_99417615.23-P1P2	AAED1	P1P2	GCTGTcagcgcggaccgggg	7	0.577161		0	h7	Supp5
AAED1_+_99417839.23-P1P2	AAED1	P1P2	GTAGGTGAGAACATCCGCTC	8	0.533139		0	h7	Supp5
AAED1_-_99417895.23-P1P2	AAED1	P1P2	GGGGTGTATGTGTAAAAGGT	9	0.531853		0	h7	Supp5
AAED1_+_99417702.23-P1P2	AAED1	P1P2	GGTTCACTCCGACAGCTCCC	10	0.518134		0	h7	Supp5
AAGAB_-_67547158.23-P1P2	AAGAB	P1P2	GCGCGCGCGGTGTTGCCATG	1	0.725126		0	h7	Top5
AAGAB_+_67547183.23-P1P2	AAGAB	P1P2	GGAGGCGCGGTTTCCAAGCA	2	0.703788		0	h7	Top5
AAGAB_+_67547095.23-P1P2	AAGAB	P1P2	GGGAGCGGAAGGGGGTCTAG	3	0.702731		0	h7	Top5
AAGAB_+_67547201.23-P1P2	AAGAB	P1P2	GGGAACGGCTACCTCCGCGG	4	0.685685		0	h7	Top5
AAGAB_+_67547115.23-P1P2	AAGAB	P1P2	GACCTGGCCTGTTCCACGCT	5	0.683348		0	h7	Top5
AAGAB_-_67547130.23-P1P2	AAGAB	P1P2	GTCCGCTCCCAGCGTGGAAC	6	0.662944		0	h7	Supp5
AAGAB_-_67547070.23-P1P2	AAGAB	P1P2	GAGGCCGGAGAGGGCGTTCT	7	0.632831		0	h7	Supp5
AAGAB_-_67547080.23-P1P2	AAGAB	P1P2	GGGGCGTTCTCGGAATGACC	8	0.606031		0	h7	Supp5
AAGAB_+_67547360.23-P1P2	AAGAB	P1P2	GGCACCAAATGGGTGAGCGT	9	0.602629		0	h7	Supp5
AAGAB_+_67547091.23-P1P2	AAGAB	P1P2	GCGGAAGGGGGTCTAGGGGC	10	0.5995		0	h7	Supp5
AAK1_+_69870940.23-P1P2	AAK1	P1P2	GCCGCCCCGAGGGGCACTTC	1	0.779147		0	h1	Top5
AAK1_-_69870926.23-P1P2	AAK1	P1P2	GcggcTCCATCCACCCAACC	2	0.752543		0	h1	Top5
AAK1_-_69870957.23-P1P2	AAK1	P1P2	GGCCGCCGGAAGTGCCCCTC	3	0.705809		0	h1	Top5
AAK1_+_69870922.23-P1P2	AAK1	P1P2	GCCGGCGGCGGTTCACTTCC	4	0.693474		0	h1	Top5
AAK1_+_69870950.23-P1P2	AAK1	P1P2	GCCTCGCCGCGCCGCCCCGA	5	0.64531		0	h1	Top5
AAK1_-_69871047.23-P1P2	AAK1	P1P2	GACCGCGAGAAGAGGACTGG	6	0.64144		0	h1	Supp5
AAK1_+_69870917.23-P1P2	AAK1	P1P2	GGGCGGTTCACTTCCTGGTT	7	0.641161		0	h1	Supp5
AAK1_+_69870937.23-P1P2	AAK1	P1P2	GCCCCGAGGGGCACTTCCGG	8	0.638203		0	h1	Supp5
AAK1_+_69870980.23-P1P2	AAK1	P1P2	GAGAACGGCGGTTGCAGGAG	9	0.610906		0	h1	Supp5
AAK1_+_69871309.23-P1P2	AAK1	P1P2	GAGGGTGGAACATACAGCGG	10	0.605201		0	h1	Supp5
AAMDC_+_77532017.23-P1P2	AAMDC	P1P2	GGAGGCAGTGGCAAGCCCGA	1	0.795192		0	h7	Top5
AAMDC_+_77531976.23-P1P2	AAMDC	P1P2	GAAAGAGGGCGGAAAGTGAA	2	0.767236		0	h7	Top5
AAMDC_-_77532073.23-P1P2	AAMDC	P1P2	GAATGAAAACAAGGGAAGCG	3	0.686159		0	h7	Top5
AAMDC_-_77531897.23-P1P2	AAMDC	P1P2	GGATCCCAGCGTCTCAGGGA	4	0.674735		0	h7	Top5
AAMDC_-_77531865.23-P1P2	AAMDC	P1P2	GACAGGAGGCGCTCTCAAGT	5	0.658606		0	h7	Top5
AAMDC_-_77532048.23-P1P2	AAMDC	P1P2	GTGCCACTGCCTCGTGTGAC	6	0.657337		0	h7	Supp5
AAMDC_+_77531967.23-P1P2	AAMDC	P1P2	GGGAAAGTGAAAGGCGCCGA	7	0.65225		0	h7	Supp5
AAMDC_-_77531924.23-P1P2	AAMDC	P1P2	GCGATCCCACAATACATCGG	8	0.630205		0	h7	Supp5
AAMDC_+_77531868.23-P1P2	AAMDC	P1P2	GGAGACGCTGGGATCCGCAG	9	0.595566		0	h7	Supp5
AAMDC_+_77531907.23-P1P2	AAMDC	P1P2	GCGGGCCGCCGATGTATTGT	10	0.588474		0	h7	Supp5
AAMP_-_219135111.23-P1P2	AAMP	P1P2	GCGCGCCTCCGGGGTCTCCT	1	0.723779		0	h3	Top5
AAMP_-_219135011.23-P1P2	AAMP	P1P2	GACAGAGCGGCATTGGAAGA	2	0.715145		0	h3	Top5
AAMP_-_219135073.23-P1P2	AAMP	P1P2	GTGACTCCGCCCCCAACTGG	3	0.671588		0	h3	Top5
AAMP_-_219135004.23-P1P2	AAMP	P1P2	GACCAATCACAGAGCGGCAT	4	0.653918		0	h3	Top5
AAMP_-_219134967.23-P1P2	AAMP	P1P2	GGTTCGGCCAATAGCTACGA	5	0.639328		0	h3	Top5
AAMP_-_219134951.23-P1P2	AAMP	P1P2	GAGGAAGAGCGACGGCCGTT	6	0.633976		0	h3	Supp5
AAMP_-_219134943.23-P1P2	AAMP	P1P2	GTCCCCAGCAGGAAGAGCGA	7	0.62185		0	h3	Supp5
AAMP_-_219134971.23-P1P2	AAMP	P1P2	GGGCCAATAGCTACGAAGGT	8	0.620449		0	h3	Supp5
AAMP_+_219135034.23-P1P2	AAMP	P1P2	GGTCAGGTGGGGCGGAGTTT	9	0.620402		0	h3	Supp5
AAMP_-_219134917.23-P1P2	AAMP	P1P2	GCCCGGCAGGAAGTAGGCGT	10	0.619722		0	h3	Supp5
AANAT_+_74463519.23-P1P2	AANAT	P1P2	GGCACAGAAGGGATTACCAG	1	0.774609		0	h1	Top5
AANAT_+_74463549.23-P1P2	AANAT	P1P2	GTGAAGGGAAACGTCAGCTC	2	0.741763		0	h1	Top5
AANAT_+_74463370.23-P1P2	AANAT	P1P2	Gacaagcccacctcttatgt	3	0.660263		0	h1	Top5
AANAT_-_74463386.23-P1P2	AANAT	P1P2	Gctccccccacataagaggt	4	0.655372		0	h1	Top5
AANAT_+_74463564.23-P1P2	AANAT	P1P2	GCGGCCCCTGCCTTGCTGAA	5	0.631487		0	h1	Top5
AANAT_+_74463613.23-P1P2	AANAT	P1P2	GCTCTCGAGCTATCCCAGGC	6	0.617698		0	h1	Supp5
AANAT_+_74463656.23-P1P2	AANAT	P1P2	GCAGCCTGTGGTGCTGTTAG	7	0.615913		0	h1	Supp5
AANAT_+_74463480.23-P1P2	AANAT	P1P2	GGTTTGGGGAagagagcgtg	8	0.614111		0	h1	Supp5
AANAT_-_74463414.23-P1P2	AANAT	P1P2	Gcaagactccgagggacaga	9	0.611793		0	h1	Supp5
AANAT_+_74463598.23-P1P2	AANAT	P1P2	GAGGCAGGATGACGCCAGCA	10	0.605142		0	h1	Supp5
AAR2_+_34824317.23-P1P2	AAR2	P1P2	GCGGCAGAGCCCTGGGTCGC	1	0.689183		0	h7	Top5
AAR2_-_34824434.23-P1P2	AAR2	P1P2	GTGGGGCGAGGCGGTGAGTG	2	0.644217		0	h7	Top5
AAR2_+_34824309.23-P1P2	AAR2	P1P2	GCCCTGGGTCGCGGGAAGAA	3	0.632208		0	h7	Top5
AAR2_+_34824126.23-P1P2	AAR2	P1P2	GGGTCACTAAAGCACAGCCA	4	0.600609		0	h7	Top5
AAR2_+_34824347.23-P1P2	AAR2	P1P2	GCGTCTGACTGGAGCGACGG	5	0.578684		0	h7	Top5
AAR2_+_34824161.23-P1P2	AAR2	P1P2	GCCACCAGCCATCTTACTTT	6	0.578683		0	h7	Supp5
AAR2_-_34824063.23-P1P2	AAR2	P1P2	GCTGTGACCGGGATAGAGAC	7	0.56987		0	h7	Supp5
AAR2_+_34824386.23-P1P2	AAR2	P1P2	GCGGTACAGCGGAAACGCAC	8	0.545111		0	h7	Supp5
AAR2_+_34824350.23-P1P2	AAR2	P1P2	GTGGCGTCTGACTGGAGCGA	9	0.52438		0	h7	Supp5
AAR2_-_34824422.23-P1P2	AAR2	P1P2	GTGTACCGGAACGTGGGGCG	10	0.520744		0	h7	Supp5
AARD_-_117950317.23-P1P2	AARD	P1P2	GGCTAATGGAGGACTAAGAT	1	0.676471		0	h7	Top5
AARD_+_117950380.23-P1P2	AARD	P1P2	GCGGGGGCGGAGGTAATTCA	2	0.668046		0	h7	Top5
AARD_-_117950596.23-P1P2	AARD	P1P2	GCCCGCGTGCGACTTCTTCG	3	0.639786		0	h7	Top5
AARD_-_117950667.23-P1P2	AARD	P1P2	GGCTGGAGGACCTCAGACGA	4	0.614889		0	h7	Top5
AARD_+_117950262.23-P1P2	AARD	P1P2	GAGGCGGTTCCCATAACTCC	5	0.604847		0	h7	Top5
AARD_-_117950274.23-P1P2	AARD	P1P2	GTAAACTTCTCCTGGAGTTA	6	0.596387		0	h7	Supp5
AARD_+_117950477.23-P1P2	AARD	P1P2	GAAGTCCCCGGGGCCCATCG	7	0.573479		0	h7	Supp5
AARD_+_117950148.23-P1P2	AARD	P1P2	GTAAGTGGAAGTTGAGGTAC	8	0.572876		0	h7	Supp5
AARD_+_117950489.23-P1P2	AARD	P1P2	GCTGCAGCGGCGGAAGTCCC	9	0.555342		0	h7	Supp5
AARD_-_117950349.23-P1P2	AARD	P1P2	GAAGGAGCGTCTCTGAATGG	10	0.550749		0	h7	Supp5
AARS_-_70323586.23-P1P2	AARS	P1P2	GTGGGAAGGCGGCTCTAACT	1	0.804542		0	h1	Top5
AARS_+_70323546.23-P1P2	AARS	P1P2	GCCAGGAATCCACTAATGAA	2	0.630581		0	h1	Top5
AARS_-_70323698.23-P1P2	AARS	P1P2	GCTCCCGGAGGTCGACATTT	3	0.619714		0	h1	Top5
AARS_+_70323525.23-P1P2	AARS	P1P2	GGATTCGTCCTCAGTTTGAC	4	0.612323		0	h1	Top5
AARS_-_70323559.23-P1P2	AARS	P1P2	GGGACGAATCCGTTCATTAG	5	0.600971		0	h1	Top5
AARS_+_70323466.23-P1P2	AARS	P1P2	GGCGGCGGGGCACTTTCCGT	6	0.590134		0	h1	Supp5
AARS_-_70323612.23-P1P2	AARS	P1P2	GTGCAACTGCGAGAAAAGGT	7	0.580737		0	h1	Supp5
AARS_-_70323608.23-P1P2	AARS	P1P2	GCTGATGCAACTGCGAGAAA	8	0.558127		0	h1	Supp5
AARS_-_70323512.23-P1P2	AARS	P1P2	GTTACCTCATGAGATATTAT	9	0.532845		0	h1	Supp5
AARS_+_70323414.23-P1P2	AARS	P1P2	GTGTGGTAGGTCGTGGTCTG	10	0.530438		0	h1	Supp5
AARS2_-_44281194.23-P1P2	AARS2	P1P2	GGGGGTGGAAGCGATCGATT	1	0.749138		0	h1	Top5
AARS2_-_44281158.23-P1P2	AARS2	P1P2	GGGCGGTAGGAGGACTCAGG	2	0.64327		0	h1	Top5
AARS2_+_44281112.23-P1P2	AARS2	P1P2	GGGCCGCTGTAGGAAACGCC	3	0.625533		0	h1	Top5
AARS2_-_44281201.23-P1P2	AARS2	P1P2	GAAGCGATCGATTGGGTCGC	4	0.62118		0	h1	Top5
AARS2_-_44281145.23-P1P2	AARS2	P1P2	GTACAGCGGCCCCTGGCGGT	5	0.60503		0	h1	Top5
AARS2_-_44281104.23-P1P2	AARS2	P1P2	GCGTGGTCAAAGAGTGACGA	6	0.569086		0	h1	Supp5
AARS2_-_44281161.23-P1P2	AARS2	P1P2	GGGTAGGAGGACTCAGGGGG	7	0.567623		0	h1	Supp5
AARS2_-_44281108.23-P1P2	AARS2	P1P2	GGTCAAAGAGTGACGAGGGA	8	0.551092		0	h1	Supp5
AARS2_+_44281168.23-P1P2	AARS2	P1P2	GTCGATCGCTTCCACCCCGG	9	0.550691		0	h1	Supp5
AARS2_-_44281250.23-P1P2	AARS2	P1P2	Gagtaggctcttaattcatt	10	0.476037		0	h1	Supp5
AARSD1_-_41116521.23-P1	AARSD1	P1	GAGCGAACGGAGAGCGACGT	1	0.662713		0	h5	Top5
AARSD1_-_41116569.23-P1	AARSD1	P1	GGCGCAGAAGCAGGAGGGTA	2	0.645256		0	h5	Top5
AARSD1_+_41116733.23-P1	AARSD1	P1	GACATCCCTGGGGCCCCAAG	3	0.6076		0	h5	Top5
AARSD1_-_41116538.23-P1	AARSD1	P1	GGTGGGACAAACGTCATCAA	4	0.601587		0	h5	Top5
AARSD1_-_41116765.23-P1	AARSD1	P1	GCCCAGGGATGTAAGTATTC	5	0.549462		0	h5	Top5
AARSD1_-_41116809.23-P1	AARSD1	P1	GGGCGGGGACGGGACTGGCA	6	0.541132		0	h5	Supp5
AARSD1_-_41116586.23-P1	AARSD1	P1	GTAAGGAATGGAATGCGGTT	7	0.539998		0	h5	Supp5
AARSD1_-_41116793.23-P1	AARSD1	P1	GAATCCCAGCGCATAGAGGC	8	0.536883		0	h5	Supp5
AARSD1_-_41116716.23-P1	AARSD1	P1	GAAAAAACGCGACCTGGACA	9	0.519102		0	h5	Supp5
AARSD1_+_41116706.23-P1	AARSD1	P1	GTAAACCACGTGCCTTGTCC	10	0.512838		0	h5	Supp5
AARSD1_+_41132335.23-P2	AARSD1	P2	GtccctgtgtgtagcGTCTA	1	0.71859		0	h5	Top5
AARSD1_-_41132355.23-P2	AARSD1	P2	GGCCCTAGACgctacacaca	2	0.611974		0	h5	Top5
AARSD1_+_41132260.23-P2	AARSD1	P2	GTCTGAAGACCCCACGGTGA	3	0.607314		0	h5	Top5
AARSD1_+_41132306.23-P2	AARSD1	P2	GTGCCCTGGTTCCAGCAGAT	4	0.605627		0	h5	Top5
AARSD1_+_41132209.23-P2	AARSD1	P2	GCTCCAGAGTGCAGATCCCT	5	0.577329		0	h5	Top5
AARSD1_+_41132447.23-P2	AARSD1	P2	GTTCCCCGGGAATttaattc	6	0.577001		0	h5	Supp5
AARSD1_-_41132611.23-P2	AARSD1	P2	GAAGATGGCGGCTGTCGAAG	7	0.575715		0	h5	Supp5
AARSD1_-_41132205.23-P2	AARSD1	P2	GAGGAAGAGAGAACATGACC	8	0.575463		0	h5	Supp5
AARSD1_-_41132325.23-P2	AARSD1	P2	GAACCCATCTGCTGGAACCA	9	0.566792		0	h5	Supp5
AARSD1_+_41132366.23-P2	AARSD1	P2	Gaaacaggtgaatgataccg	10	0.552771		0	h5	Supp5
AASDH_-_57253705.23-P1P2	AASDH	P1P2	GAGTGCGAGCGACCCCGGGC	1	0.662879		0	h4	Top5
AASDH_+_57253725.23-P1P2	AASDH	P1P2	GAGCGCCTCGGCTTCAGGAG	2	0.610122		0	h4	Top5
AASDH_-_57253832.23-P1P2	AASDH	P1P2	GTCGCGCATGGTCTCGGACA	3	0.600715		0	h4	Top5
AASDH_+_57253649.23-P1P2	AASDH	P1P2	GGACGCGGAAGATTTACGTA	4	0.554273		0	h4	Top5
AASDH_+_57253803.23-P1P2	AASDH	P1P2	GGAGACCATGCGCGACCCCA	5	0.552133		0	h4	Top5
AASDH_+_57253866.23-P1P2	AASDH	P1P2	Gggcaagtacgaaagggtta	6	0.551174		0	h4	Supp5
AASDH_-_57253762.23-P1P2	AASDH	P1P2	GGGCGCTAACTTGAGTGAAG	7	0.545189		0	h4	Supp5
AASDH_+_57253702.23-P1P2	AASDH	P1P2	GAGCGCCAGCTCCACGCAGC	8	0.541473		0	h4	Supp5
AASDH_-_57253967.23-P1P2	AASDH	P1P2	Gagaataaaaacatcaccta	9	0.537923		0	h4	Supp5
AASDH_+_57253696.23-P1P2	AASDH	P1P2	GAGCTCCACGCAGCCGGCCC	10	0.536271		0	h4	Supp5
AASDHPPT_+_105948178.23-P1P2	AASDHPPT	P1P2	GAGGCTTCGGAGGCGAGCGA	1	0.735669		0	h3	Top5
AASDHPPT_+_105948254.23-P1P2	AASDHPPT	P1P2	GTCTCGGAGAAAGCAGCTGG	2	0.699728		0	h3	Top5
AASDHPPT_+_105948188.23-P1P2	AASDHPPT	P1P2	GCAAGTAGGCGAGGCTTCGG	3	0.691618		0	h3	Top5
AASDHPPT_-_105948308.23-P1P2	AASDHPPT	P1P2	GAGTCGGGGGCGGGCTGGGA	4	0.678638		0	h3	Top5
AASDHPPT_+_105948166.23-P1P2	AASDHPPT	P1P2	GCGAGCGAAGGGCGGGACCA	5	0.657691		0	h3	Top5
AASDHPPT_-_105948295.23-P1P2	AASDHPPT	P1P2	GGAGGAGGTGGCTGAGTCGG	6	0.656034		0	h3	Supp5
AASDHPPT_-_105948158.23-P1P2	AASDHPPT	P1P2	GTGTGAGTGGCGTAACTGTC	7	0.655161		0	h3	Supp5
AASDHPPT_+_105948191.23-P1P2	AASDHPPT	P1P2	GCGTCAAGTAGGCGAGGCTT	8	0.628613		0	h3	Supp5
AASDHPPT_+_105948344.23-P1P2	AASDHPPT	P1P2	GTCCCGGCGTCCGTGCGCAG	9	0.623595		0	h3	Supp5
AASDHPPT_-_105948093.23-P1P2	AASDHPPT	P1P2	GCTCCCTGCCTCCAGAGGAC	10	0.623122		0	h3	Supp5
AASS_+_121784462.23-P1P2	AASS	P1P2	GCAGAGACAGAAGGATCTTG	1	0.642156		0	h1	Top5
AASS_+_121784388.23-P1P2	AASS	P1P2	GATGAGAAGGTTGTTCCCTC	2	0.575642		0	h1	Top5
AASS_+_121784429.23-P1P2	AASS	P1P2	GCCGGGCATGACGTAGCAAC	3	0.560468		0	h1	Top5
AASS_+_121784363.23-P1P2	AASS	P1P2	GGCTGCTGATTGGCTACGGG	4	0.539525		0	h1	Top5
AASS_-_121784395.23-P1P2	AASS	P1P2	GCAATCAGCAGCCGCCCTGA	5	0.53769		0	h1	Top5
AASS_+_121784384.23-P1P2	AASS	P1P2	GGAAGGTTGTTCCCTCAGGG	6	0.530903		0	h1	Supp5
AASS_-_121784534.23-P1P2	AASS	P1P2	GTGGGACGTCGAGTTCTCCC	7	0.526234		0	h1	Supp5
AASS_+_121784499.23-P1P2	AASS	P1P2	GACGTCCCAGCTAAGAACGC	8	0.525183		0	h1	Supp5
AASS_+_121784413.23-P1P2	AASS	P1P2	GAACTGGCAGCGCCGCCGAT	9	0.516316		0	h1	Supp5
AASS_-_121784515.23-P1P2	AASS	P1P2	GTCTGACCTGCGTTCTTAGC	10	0.515305		0	h1	Supp5
AATF_+_35306178.23-P1P2	AATF	P1P2	GGAAGCGCGCAGAAGGTTGA	1	0.784265		0	h2	Top5
AATF_+_35306123.23-P1P2	AATF	P1P2	GCGTGCGAGTGCGCGGGAAG	2	0.722423		0	h2	Top5
AATF_+_35306199.23-P1P2	AATF	P1P2	GGGCGTTGCTAGCATGAAGG	3	0.684739		0	h2	Top5
AATF_+_35306129.23-P1P2	AATF	P1P2	GCGTGCGCGTGCGAGTGCGC	4	0.678175		0	h2	Top5
AATF_+_35306161.23-P1P2	AATF	P1P2	GGAAGGGATTGGAGCCGTAT	5	0.673888		0	h2	Top5
AATF_-_35306236.23-P1P2	AATF	P1P2	GAACGCCCGCAGTGACGCGC	6	0.646525		0	h2	Supp5
AATF_-_35306346.23-P1P2	AATF	P1P2	GGGATCAAGGCGAGAGGATC	7	0.645241		0	h2	Supp5
AATF_-_35306169.23-P1P2	AATF	P1P2	GACGCGCACACGCGCCCATA	8	0.613323		0	h2	Supp5
AATF_-_35306333.23-P1P2	AATF	P1P2	GGAGTCGGGGAATCGGATCA	9	0.607401		0	h2	Supp5
AATF_+_35306202.23-P1P2	AATF	P1P2	GGCGGGCGTTGCTAGCATGA	10	0.586688		0	h2	Supp5
AATK_-_79140171.23-ENST00000326724.4	AATK	ENST00000326724.4	Gacacagaagggggcttgga	1	0.710331		0	h1	Top5
AATK_-_79140243.23-ENST00000326724.4	AATK	ENST00000326724.4	Gagcggggatggcacggagt	2	0.681188		0	h1	Top5
AATK_+_79139934.23-ENST00000326724.4	AATK	ENST00000326724.4	GCCCACCGGTGCGGGCTCTG	3	0.630057		0	h1	Top5
AATK_-_79140196.23-ENST00000326724.4	AATK	ENST00000326724.4	Gacacggaggggaggcatgg	4	0.618418		0	h1	Top5
AATK_-_79140109.23-ENST00000326724.4	AATK	ENST00000326724.4	Gcatggggggagcacggaga	5	0.60365		0	h1	Top5
AATK_-_79140120.23-ENST00000326724.4	AATK	ENST00000326724.4	Gcacggagagggggacacgg	6	0.581769		0	h1	Supp5
AATK_-_79140288.23-ENST00000326724.4	AATK	ENST00000326724.4	Gcggcggcctggggctgagg	7	0.577452		0	h1	Supp5
AATK_-_79140332.23-ENST00000326724.4	AATK	ENST00000326724.4	GgggaaacggAAGTCGTGAA	8	0.575322		0	h1	Supp5
AATK_-_79140437.23-ENST00000326724.4	AATK	ENST00000326724.4	GGAACCCGGGAGCACACCCA	9	0.570007		0	h1	Supp5
AATK_-_79140160.23-ENST00000326724.4	AATK	ENST00000326724.4	Gcggagtgggggacacagaa	10	0.561353		0	h1	Supp5
ABAT_+_8768252.23-P1	ABAT	P1	GCCCACCAGAGGGACCGCGA	1	0.775193		0	h1	Top5
ABAT_+_8768301.23-P1	ABAT	P1	GGGGCAGAGTCCAGCCTCCG	2	0.758782		0	h1	Top5
ABAT_-_8768381.23-P1	ABAT	P1	GCCGTGGCGGGCGCACCCAT	3	0.684254		0	h1	Top5
ABAT_+_8768193.23-P1	ABAT	P1	GAGGACCCCCGTCAAGTTGT	4	0.64376		0	h1	Top5
ABAT_+_8768341.23-P1	ABAT	P1	GCGGGCCACCGCCCCCAGGA	5	0.639846		0	h1	Top5
ABAT_-_8768269.23-P1	ABAT	P1	GCCAGCCCTCGCGGTCCCTC	6	0.634174		0	h1	Supp5
ABAT_-_8768210.23-P1	ABAT	P1	GGGTCCCCACAACTTGACGG	7	0.618822		0	h1	Supp5
ABAT_+_8768177.23-P1	ABAT	P1	GTGTGGGGACCCTGACCCTC	8	0.617803		0	h1	Supp5
ABAT_+_8768212.23-P1	ABAT	P1	GACTGGGGAGGAGACGGCTG	9	0.612068		0	h1	Supp5
ABAT_-_8768453.23-P1	ABAT	P1	GTCGGCGGAGCCAGGGAGTC	10	0.591234		0	h1	Supp5
ABAT_+_8806916.23-P2	ABAT	P2	GGGGTTGGGGAGGAACCTAC	1	0.592761		0	h1	Top5
ABAT_-_8806964.23-P2	ABAT	P2	GGCGGGGTCAGGTGGAGCGT	2	0.567705		0	h1	Top5
ABAT_+_8807096.23-P2	ABAT	P2	GGGGACAAAGCAGAAATCCC	3	0.52954		0	h1	Top5
ABAT_+_8807078.23-P2	ABAT	P2	GCGGGCTTCAGATTCCTAAA	4	0.519525		0	h1	Top5
ABAT_+_8807115.23-P2	ABAT	P2	GAGGCTCAGGAACCCCTGAA	5	0.507121		0	h1	Top5
ABAT_+_8806936.23-P2	ABAT	P2	GTCCACCTGACCCCGCCTCG	6	0.506239		0	h1	Supp5
ABAT_-_8807209.23-P2	ABAT	P2	GGGAGATAGCCTATTTTACA	7	0.501652		0	h1	Supp5
ABAT_-_8806953.23-P2	ABAT	P2	GCAACCCCCGAGGCGGGGTC	8	0.49776		0	h1	Supp5
ABAT_-_8807038.23-P2	ABAT	P2	GCGGAGCCCCGTCATGGCTG	9	0.468897		0	h1	Supp5
ABAT_+_8807230.23-P2	ABAT	P2	GCAGCTTGGTTTAAGCCAGA	10	0.466549		0	h1	Supp5
ABCA1_+_107690619.23-P1P2	ABCA1	P1P2	GTCCCTAGATGTGTCGTGGG	1	0.752687		0	h2	Top5
ABCA1_-_107690608.23-P1P2	ABCA1	P1P2	GCGGGGCCCGCCCCTTAAAC	2	0.70996		0	h2	Top5
ABCA1_+_107690622.23-P1P2	ABCA1	P1P2	GAACTCCCTAGATGTGTCGT	3	0.708264		0	h2	Top5
ABCA1_+_107690542.23-P1P2	ABCA1	P1P2	GGACTGAACTACATAAACAG	4	0.692706		0	h2	Top5
ABCA1_-_107690639.23-P1P2	ABCA1	P1P2	GGCCGCCCACGACACATCTA	5	0.679157		0	h2	Top5
ABCA1_-_107690648.23-P1P2	ABCA1	P1P2	GGACACATCTAGGGAGTTGG	6	0.663493		0	h2	Supp5
ABCA1_+_107690598.23-P1P2	ABCA1	P1P2	GGCTGAACGTCGCCCGTTTA	7	0.658712		0	h2	Supp5
ABCA1_-_107690591.23-P1P2	ABCA1	P1P2	GCAGAAAGCACGTGGAGCCG	8	0.621467		0	h2	Supp5
ABCA1_+_107690530.23-P1P2	ABCA1	P1P2	GTAAACAGAGGCCGGGAACG	9	0.61354		0	h2	Supp5
ABCA1_-_107690693.23-P1P2	ABCA1	P1P2	GGGGTACAGCAGGTGTCTTA	10	0.613477		0	h2	Supp5
ABCA10_-_67224969.23-P1P2	ABCA10	P1P2	GAGAGAGTGTAATGAATTGT	1	0.545173		0	h6	Top5
ABCA10_+_67224929.23-P1P2	ABCA10	P1P2	GTCTGAAGAGTAACTGGACA	2	0.52371		0	h6	Top5
ABCA10_+_67225208.23-P1P2	ABCA10	P1P2	GTCAGATGAAACTTTCTCAT	3	0.46104		0	h6	Top5
ABCA10_-_67225301.23-P1P2	ABCA10	P1P2	Ggtactagaaagtgttctaa	4	0.442141		0	h6	Top5
ABCA10_-_67225462.23-P1P2	ABCA10	P1P2	Gatgagtccagaatagtatc	5	0.36728		0	h6	Top5
ABCA10_-_67225390.23-P1P2	ABCA10	P1P2	Gtaaacaaatttgaaaggtg	6	0.32537		0	h6	Supp5
ABCA10_-_67225503.23-P1P2	ABCA10	P1P2	GttaactaccactatgAAAA	7	0.319522		0	h6	Supp5
ABCA10_+_67225447.23-P1P2	ABCA10	P1P2	Gtggagtccagatactattc	8	0.31762		0	h6	Supp5
ABCA10_-_67225070.23-P1P2	ABCA10	P1P2	GCCACATATTTACAATTGCA	9	0.313929		0	h6	Supp5
ABCA10_+_67225258.23-P1P2	ABCA10	P1P2	GataggaattagtgaataCA	10	0.307828		0	h6	Supp5
ABCA12_-_216003511.23-P1P2	ABCA12	P1P2	GAGAGCATTTCACAGACACT	1	0.611726		0	h3	Top5
ABCA12_-_216003397.23-P1P2	ABCA12	P1P2	GGATGCGTCACAGGGACTAG	2	0.609011		0	h3	Top5
ABCA12_-_216003484.23-P1P2	ABCA12	P1P2	GGTCTGCTCTAGCAGAGGCA	3	0.603815		0	h3	Top5
ABCA12_-_216003679.23-P1P2	ABCA12	P1P2	GTTGGGGGAAGAAACTATGT	4	0.576152		0	h3	Top5
ABCA12_+_216003680.23-P1P2	ABCA12	P1P2	GTGTGATGAAAGGTGGGACC	5	0.571365		0	h3	Top5
ABCA12_-_216003401.23-P1P2	ABCA12	P1P2	GCGTCACAGGGACTAGGGGG	6	0.551262		0	h3	Supp5
ABCA12_-_216003618.23-P1P2	ABCA12	P1P2	GCCCATCATTAGATATACTA	7	0.546682		0	h3	Supp5
ABCA12_-_216003855.23-P1P2	ABCA12	P1P2	GTTATAGTGAAAGGGGACAC	8	0.494474		0	h3	Supp5
ABCA12_-_216003389.23-P1P2	ABCA12	P1P2	GCTGCACTGGATGCGTCACA	9	0.429501		0	h3	Supp5
ABCA12_-_216003376.23-P1P2	ABCA12	P1P2	GGAGAACATGTCACCTGCAC	10	0.415884		0	h3	Supp5
ABCA13_-_48210841.23-P1P2	ABCA13	P1P2	GTGCCCGAGAAAGTCCCTGA	1	0.616872		0	h2	Top5
ABCA13_+_48210574.23-P1P2	ABCA13	P1P2	GGAAGCAGTGTTGGTGTCTG	2	0.548509		0	h2	Top5
ABCA13_+_48210948.23-P1P2	ABCA13	P1P2	GGTGATGCAAGAGAGATTAC	3	0.520755		0	h2	Top5
ABCA13_-_48210919.23-P1P2	ABCA13	P1P2	GCAGCAGATGCCGAACAAGA	4	0.519885		0	h2	Top5
ABCA13_-_48210778.23-P1P2	ABCA13	P1P2	GGTCGCACAGATCAGTTCTG	5	0.475409		0	h2	Top5
ABCA13_-_48210792.23-P1P2	ABCA13	P1P2	GTTCTGTGGGTTCTCGGAAA	6	0.473946		0	h2	Supp5
ABCA13_+_48210559.23-P1P2	ABCA13	P1P2	GTCTGGGGGAGTTTGGGGAA	7	0.443748		0	h2	Supp5
ABCA13_+_48210861.23-P1P2	ABCA13	P1P2	GAGCTGTTCAGTGTTTCAGG	8	0.442214		0	h2	Supp5
ABCA13_-_48210795.23-P1P2	ABCA13	P1P2	GTGTGGGTTCTCGGAAAGGG	9	0.35606		0	h2	Supp5
ABCA13_-_48210530.23-P1P2	ABCA13	P1P2	GAAGGAGAAGTATGAAGTGC	10	0.313914		0	h2	Supp5
ABCA2_-_139922859.23-P1P2	ABCA2	P1P2	Ggccgcgcccgggaccgacc	1	0.749258		0	h3	Top5
ABCA2_+_139922844.23-P1P2	ABCA2	P1P2	Gtcgggcccgggtcggtccc	2	0.663368		0	h3	Top5
ABCA2_+_139922862.23-P1P2	ABCA2	P1P2	Gggcggcgcgcgcagggtct	3	0.617235		0	h3	Top5
ABCA2_+_139922959.23-P1P2	ABCA2	P1P2	GAGGGTCCCCCGGCCTACGA	4	0.587341		0	h3	Top5
ABCA2_-_139923118.23-P1P2	ABCA2	P1P2	GGGCCAGCTCACCCCCGTAA	5	0.561845		0	h3	Top5
ABCA2_+_139922999.23-P1P2	ABCA2	P1P2	GGGCGCAGCCGGATGCCTCT	6	0.553822		0	h3	Supp5
ABCA2_+_139922745.23-P1P2	ABCA2	P1P2	GggcAGAGTCGCTGTCGCCG	7	0.547787		0	h3	Supp5
ABCA2_-_139922730.23-P1P2	ABCA2	P1P2	GTCCGGGACCCGATCCGCGC	8	0.542491		0	h3	Supp5
ABCA2_+_139922931.23-P1P2	ABCA2	P1P2	GCGGGGTCTCGGATTCGATG	9	0.541469		0	h3	Supp5
ABCA2_+_139922782.23-P1P2	ABCA2	P1P2	GgagcgcggcgcCTTTAAgc	10	0.535931		0	h3	Supp5
ABCA3_+_2390869.23-P1P2	ABCA3	P1P2	GGGGCATGGGCGACATGCAG	1	0.722661		0	h2	Top5
ABCA3_+_2390930.23-P1P2	ABCA3	P1P2	GTGCGAACCGCGTACTCGCA	2	0.683324		0	h2	Top5
ABCA3_-_2390945.23-P1P2	ABCA3	P1P2	GCAGCCACCCTGCGAGTACG	3	0.661008		0	h2	Top5
ABCA3_+_2391032.23-P1P2	ABCA3	P1P2	GAGGCCACCGCGCCCTCGCT	4	0.64638		0	h2	Top5
ABCA3_+_2390968.23-P1P2	ABCA3	P1P2	GCAGAGCAGTGCGCAAGCAC	5	0.642172		0	h2	Top5
ABCA3_+_2390998.23-P1P2	ABCA3	P1P2	GCGCGCCCCCTGCTGGACAT	6	0.639763		0	h2	Supp5
ABCA3_-_2390899.23-P1P2	ABCA3	P1P2	GGTCGCCCATGCCCGGCAGA	7	0.636214		0	h2	Supp5
ABCA3_+_2390845.23-P1P2	ABCA3	P1P2	GACCGCGCAGGCGCGGGGTT	8	0.613925		0	h2	Supp5
ABCA3_-_2390956.23-P1P2	ABCA3	P1P2	GCGAGTACGCGGTTCGCACC	9	0.600793		0	h2	Supp5
ABCA3_-_2391042.23-P1P2	ABCA3	P1P2	GAGCGGCGGTAGCCGAGCGA	10	0.590557		0	h2	Supp5
ABCA4_-_94586933.23-P1P2	ABCA4	P1P2	GCATGAGAGGGGTTCCTGAG	1	0.711399		0	h2	Top5
ABCA4_-_94586803.23-P1P2	ABCA4	P1P2	GGAGGAGGCCGACACTGTGT	2	0.64892		0	h2	Top5
ABCA4_-_94586785.23-P1P2	ABCA4	P1P2	GTAAGCCCTTAGTTGGGGAG	3	0.646255		0	h2	Top5
ABCA4_-_94586874.23-P1P2	ABCA4	P1P2	GACCAGGGAAATTGAGGTGG	4	0.612932		0	h2	Top5
ABCA4_+_94586768.23-P1P2	ABCA4	P1P2	GGCCTCCTCTCCCCAACTAA	5	0.612256		0	h2	Top5
ABCA4_-_94586780.23-P1P2	ABCA4	P1P2	GACACATAAGCCCTTAGTTG	6	0.60146		0	h2	Supp5
ABCA4_-_94586884.23-P1P2	ABCA4	P1P2	GTTGAGGTGGGGGATGCAAT	7	0.560389		0	h2	Supp5
ABCA4_+_94587051.23-P1P2	ABCA4	P1P2	GTGAGTCGATTGGACTTAAA	8	0.553913		0	h2	Supp5
ABCA4_+_94586789.23-P1P2	ABCA4	P1P2	GAAGGGAGCCAACACAGTGT	9	0.525481		0	h2	Supp5
ABCA4_+_94586925.23-P1P2	ABCA4	P1P2	GACCTAAAGACATCCCCCTC	10	0.52158		0	h2	Supp5
ABCA5_-_67323481.23-P1P2	ABCA5	P1P2	GCGGAAGAGGAGAGCGGCTG	1	0.736512		0	h2	Top5
ABCA5_-_67323403.23-P1P2	ABCA5	P1P2	GAAAGCGCCGCTCCGCGTAC	2	0.692475		0	h2	Top5
ABCA5_-_67323536.23-P1P2	ABCA5	P1P2	GCCCCTGAGCCACTAGAGTC	3	0.675895		0	h2	Top5
ABCA5_-_67323373.23-P1P2	ABCA5	P1P2	GGCAGAGCGCACCTGAGGGC	4	0.673672		0	h2	Top5
ABCA5_-_67323368.23-P1P2	ABCA5	P1P2	GCTCCTGCAGAGCGCACCTG	5	0.650938		0	h2	Top5
ABCA5_+_67323393.23-P1P2	ABCA5	P1P2	GTCTGAAGCGCGCCCGTACG	6	0.64075		0	h2	Supp5
ABCA5_+_67323330.23-P1P2	ABCA5	P1P2	GAGGAGGCGGGGCGCGACTT	7	0.630146		0	h2	Supp5
ABCA5_-_67323280.23-P1P2	ABCA5	P1P2	GCCAGCTGGGATCTGTGCGA	8	0.629939		0	h2	Supp5
ABCA5_+_67323377.23-P1P2	ABCA5	P1P2	GACGCGGAGCGGCGCTTTCT	9	0.601575		0	h2	Supp5
ABCA5_+_67323517.23-P1P2	ABCA5	P1P2	GGGCCCGACTCTAGTGGCTC	10	0.596324		0	h2	Supp5
ABCA6_-_67138206.23-P1P2	ABCA6	P1P2	GTTCAACTACAGGGATAAGG	1	0.625445		0	h2	Top5
ABCA6_-_67138141.23-P1P2	ABCA6	P1P2	GCAAGGAAATGACTGTTCCG	2	0.614854		0	h2	Top5
ABCA6_-_67138222.23-P1P2	ABCA6	P1P2	GAGGGGGAAAACGGTAAACA	3	0.612904		0	h2	Top5
ABCA6_-_67138145.23-P1P2	ABCA6	P1P2	GGAAATGACTGTTCCGTGGT	4	0.538297		0	h2	Top5
ABCA6_-_67138150.23-P1P2	ABCA6	P1P2	GGACTGTTCCGTGGTTGGTT	5	0.485203		0	h2	Top5
ABCA6_-_67138203.23-P1P2	ABCA6	P1P2	GCCTTTCAACTACAGGGATA	6	0.479202		0	h2	Supp5
ABCA6_-_67138196.23-P1P2	ABCA6	P1P2	GCACTTAGCCTTTCAACTAC	7	0.441807		0	h2	Supp5
ABCA6_+_67138050.23-P1P2	ABCA6	P1P2	GCATCATGTACAGCTTGGTC	8	0.419474		0	h2	Supp5
ABCA6_+_67138578.23-P1P2	ABCA6	P1P2	GGTAGACCTGGGCAAACCAC	9	0.411708		0	h2	Supp5
ABCA6_+_67138102.23-P1P2	ABCA6	P1P2	GCTTGCAGAATAATTGGCTT	10	0.384411		0	h2	Supp5
ABCA7_-_1040041.23-P1	ABCA7	P1	GGAGCAGGCCAGTGAGTGAC	1	0.713879		0	h2	Top5
ABCA7_+_1039996.23-P1	ABCA7	P1	GTCGGAGCTGCGCGGGCCAA	2	0.702591		0	h2	Top5
ABCA7_+_1039947.23-P1	ABCA7	P1	GCCTAGCCGGGTTTCTTAAA	3	0.687307		0	h2	Top5
ABCA7_+_1040027.23-P1	ABCA7	P1	GCGACCTGCCCGTCACTCAC	4	0.681666		0	h2	Top5
ABCA7_+_1039975.23-P1	ABCA7	P1	GGAGGAGACGGGATCACAGA	5	0.675798		0	h2	Top5
ABCA7_-_1039882.23-P1	ABCA7	P1	GGCGCAGCCTCGTTCCCGGA	6	0.638792		0	h2	Supp5
ABCA7_+_1040003.23-P1	ABCA7	P1	GTGCTCCGTCGGAGCTGCGC	7	0.62421		0	h2	Supp5
ABCA7_+_1039867.23-P1	ABCA7	P1	GAGGCCGCCCTCCGGGAACG	8	0.613306		0	h2	Supp5
ABCA7_+_1040049.23-P1	ABCA7	P1	GGCCTCTGCACGCTGCTATT	9	0.586889		0	h2	Supp5
ABCA7_+_1039897.23-P1	ABCA7	P1	GGGGTGGCGGAGTGCCCGGC	10	0.58398		0	h2	Supp5
ABCA7_-_1041060.23-P2	ABCA7	P2	GTCGGTCCCTGGAGGATTAG	1	0.763659		0	h2	Top5
ABCA7_+_1041087.23-P2	ABCA7	P2	GAGGACTGTCGCTCTGAGCA	2	0.747179		0	h2	Top5
ABCA7_-_1041049.23-P2	ABCA7	P2	GTAAGCCCAAACTCGGTCCC	3	0.7405		0	h2	Top5
ABCA7_+_1041114.23-P2	ABCA7	P2	GAGCCGTCCTCGCATCTGAT	4	0.670335		0	h2	Top5
ABCA7_+_1041166.23-P2	ABCA7	P2	GAAGAGGCTCCGCTACCCCA	5	0.649912		0	h2	Top5
ABCA7_+_1041148.23-P2	ABCA7	P2	GAGGGGTGGAGTAAACCAAT	6	0.631892		0	h2	Supp5
ABCA7_-_1041052.23-P2	ABCA7	P2	GGCCCAAACTCGGTCCCTGG	7	0.628908		0	h2	Supp5
ABCA7_-_1041042.23-P2	ABCA7	P2	GAAAGCGTTAAGCCCAAACT	8	0.618501		0	h2	Supp5
ABCA7_+_1041032.23-P2	ABCA7	P2	GTCCTCCAGGGACCGAGTTT	9	0.577317		0	h2	Supp5
ABCA7_-_1041140.23-P2	ABCA7	P2	GCAGATGCGAGGACGGCTGC	10	0.574306		0	h2	Supp5
ABCA8_-_66951646.23-P1P2	ABCA8	P1P2	GGAGCAGTGGCATTTATACT	1	0.728774		0	h4	Top5
ABCA8_+_66951555.23-P1P2	ABCA8	P1P2	GATGACGTGAATGTGATGTT	2	0.61195		0	h4	Top5
ABCA8_-_66951671.23-P1P2	ABCA8	P1P2	GCCTGGCTATATCATATTAT	3	0.513096		0	h4	Top5
ABCA8_-_66951528.23-P1P2	ABCA8	P1P2	GAAGACTGCTTTCAGAGTGG	4	0.507263		0	h4	Top5
ABCA8_-_66951585.23-P1P2	ABCA8	P1P2	GACATTCACGTCATCATGCT	5	0.472722		0	h4	Top5
ABCA8_-_66951525.23-P1P2	ABCA8	P1P2	GGTGAAGACTGCTTTCAGAG	6	0.429132		0	h4	Supp5
ABCA8_+_66951786.23-P1P2	ABCA8	P1P2	GATTAAGCAGACTAGAGCTC	7	0.378438		0	h4	Supp5
ABCA8_-_66951706.23-P1P2	ABCA8	P1P2	GTTTACGTCCAAGATTATTG	8	0.358169		0	h4	Supp5
ABCA8_+_66951692.23-P1P2	ABCA8	P1P2	GGTATTAGCCACAATAATCT	9	0.3439		0	h4	Supp5
ABCA8_-_66951654.23-P1P2	ABCA8	P1P2	GGCATTTATACTGGGTTGCC	10	0.322987		0	h4	Supp5
ABCA9_+_67057247.23-P1P2	ABCA9	P1P2	GTCCCTGCTGAGTAACTAGC	1	0.692434		0	h2	Top5
ABCA9_+_67057187.23-P1P2	ABCA9	P1P2	GGAGCAGAAGATATTTTGGC	2	0.678618		0	h2	Top5
ABCA9_+_67057323.23-P1P2	ABCA9	P1P2	GAGAAAGGCTAGATTCTCCT	3	0.551758		0	h2	Top5
ABCA9_-_67057286.23-P1P2	ABCA9	P1P2	GGGGAGTTTGTAGTTGCAGA	4	0.551055		0	h2	Top5
ABCA9_+_67057158.23-P1P2	ABCA9	P1P2	GAACTGAGACCAGATTCTCC	5	0.520858		0	h2	Top5
ABCA9_+_67057367.23-P1P2	ABCA9	P1P2	GGGGGTCAACTCTCCCATTA	6	0.459159		0	h2	Supp5
ABCA9_-_67057606.23-P1P2	ABCA9	P1P2	GAAGCAATGTAATTTTCTTC	7	0.44338		0	h2	Supp5
ABCA9_+_67057338.23-P1P2	ABCA9	P1P2	GTGAAAAGACCGATTGAGAA	8	0.442296		0	h2	Supp5
ABCA9_+_67057427.23-P1P2	ABCA9	P1P2	GGTTCTGCTCTACTCTTCTC	9	0.423892		0	h2	Supp5
ABCA9_+_67057422.23-P1P2	ABCA9	P1P2	GGCTCTACTCTTCTCTGGAT	10	0.422506		0	h2	Supp5
ABCB1_-_87342884.23-ENST00000265724.3	ABCB1	ENST00000265724.3	GCGAAGAGTTACATGGCTTA	1	0.63198		0	h2	Top5
ABCB1_-_87342889.23-ENST00000265724.3	ABCB1	ENST00000265724.3	GAGTTACATGGCTTAGGGAT	2	0.631842		0	h2	Top5
ABCB1_-_87342674.23-ENST00000265724.3	ABCB1	ENST00000265724.3	GGGAGGAGCTACATGAACTA	3	0.608258		0	h2	Top5
ABCB1_+_87342707.23-ENST00000265724.3	ABCB1	ENST00000265724.3	GTCCACCCAAACTTATCCTT	4	0.605726		0	h2	Top5
ABCB1_-_87342724.23-ENST00000265724.3	ABCB1	ENST00000265724.3	GAAAACCCAAGGATAAGTTT	5	0.589225		0	h2	Top5
ABCB1_-_87342877.23-ENST00000265724.3	ABCB1	ENST00000265724.3	GAAAACCTCGAAGAGTTACA	6	0.518555		0	h2	Supp5
ABCB1_-_87342678.23-ENST00000265724.3	ABCB1	ENST00000265724.3	GGAGCTACATGAACTAAGGC	7	0.474626		0	h2	Supp5
ABCB1_-_87342682.23-ENST00000265724.3	ABCB1	ENST00000265724.3	GTACATGAACTAAGGCAGGC	8	0.472		0	h2	Supp5
ABCB1_+_87342641.23-ENST00000265724.3	ABCB1	ENST00000265724.3	GTAGCTCCTCCTCTGGTACT	9	0.452873		0	h2	Supp5
ABCB1_+_87342908.23-ENST00000265724.3	ABCB1	ENST00000265724.3	GTGGCTAAACTTCTCAACTC	10	0.443217		0	h2	Supp5
ABCB10_+_229694571.23-P1P2	ABCB10	P1P2	GGCACCGCGCGGACGAGGAT	1	0.781184		0	h2	Top5
ABCB10_+_229694528.23-P1P2	ABCB10	P1P2	GGGGTGCAGGCACGATAAGG	2	0.720329		0	h2	Top5
ABCB10_+_229694605.23-P1P2	ABCB10	P1P2	GAGCTGCAGTCCCCGGAGTG	3	0.716598		0	h2	Top5
ABCB10_-_229694617.23-P1P2	ABCB10	P1P2	GGCCTCTCCGCCCCACTCCG	4	0.713918		0	h2	Top5
ABCB10_+_229694567.23-P1P2	ABCB10	P1P2	GCGCGCGGACGAGGATGGGG	5	0.697634		0	h2	Top5
ABCB10_+_229694531.23-P1P2	ABCB10	P1P2	GCGAGGGTGCAGGCACGATA	6	0.683046		0	h2	Supp5
ABCB10_-_229694486.23-P1P2	ABCB10	P1P2	GCGGCCCGGCCCCGAGCAAA	7	0.668251		0	h2	Supp5
ABCB10_+_229694666.23-P1P2	ABCB10	P1P2	GTGCAGGGAGGGCACCCGAG	8	0.655918		0	h2	Supp5
ABCB10_+_229694646.23-P1P2	ABCB10	P1P2	GGGGTTGGGGGCGCTCGGAA	9	0.647899		0	h2	Supp5
ABCB10_-_229694500.23-P1P2	ABCB10	P1P2	GGCAAAGGGCGTGGACGCGG	10	0.643563		0	h2	Supp5
ABCB11_-_169887992.23-P1P2	ABCB11	P1P2	GTGCTTGGGAAACCCTCTGA	1	0.635894		0	h2	Top5
ABCB11_-_169887978.23-P1P2	ABCB11	P1P2	GCCAAACACAGAGTGTGCTT	2	0.631046		0	h2	Top5
ABCB11_+_169888003.23-P1P2	ABCB11	P1P2	GGGTGAATCAGCAATTTCCA	3	0.601838		0	h2	Top5
ABCB11_-_169888002.23-P1P2	ABCB11	P1P2	GACCCTCTGAGGGTGTCAAC	4	0.587747		0	h2	Top5
ABCB11_+_169888067.23-P1P2	ABCB11	P1P2	GTGGGATAGCCTGAATTCCA	5	0.570626		0	h2	Top5
ABCB11_-_169888008.23-P1P2	ABCB11	P1P2	GTGAGGGTGTCAACAGGCCT	6	0.565911		0	h2	Supp5
ABCB11_+_169888091.23-P1P2	ABCB11	P1P2	GTACAGGCCTGTAAAAAATA	7	0.565688		0	h2	Supp5
ABCB11_+_169887896.23-P1P2	ABCB11	P1P2	GTGTGCTTGGGCTGCCCTTA	8	0.547593		0	h2	Supp5
ABCB11_+_169888205.23-P1P2	ABCB11	P1P2	GCATCTGGATCCTGCAACCA	9	0.500736		0	h2	Supp5
ABCB11_+_169888086.23-P1P2	ABCB11	P1P2	GGCCTGTAAAAAATAAGGGT	10	0.484933		0	h2	Supp5
ABCB4_-_87105352.23-P1P2	ABCB4	P1P2	GGATGACTGTCACACCCCAT	1	0.649934		0	h4	Top5
ABCB4_+_87105150.23-P1P2	ABCB4	P1P2	GCCTGGCCCGCGCCTAGCCT	2	0.62102		0	h4	Top5
ABCB4_+_87105085.23-P1P2	ABCB4	P1P2	GGCCCTCGCCCTGGCTGCAA	3	0.60845		0	h4	Top5
ABCB4_-_87105166.23-P1P2	ABCB4	P1P2	GCTCTCCCCAGGCTAGGCGC	4	0.607971		0	h4	Top5
ABCB4_+_87105112.23-P1P2	ABCB4	P1P2	GCGGCGGGAGCTGCTCTCGC	5	0.593052		0	h4	Top5
ABCB4_-_87105258.23-P1P2	ABCB4	P1P2	GCCAGAACCAGCCCGGTCGC	6	0.574417		0	h4	Supp5
ABCB4_-_87105105.23-P1P2	ABCB4	P1P2	GACCGTTGCAGCCAGGGCGA	7	0.537238		0	h4	Supp5
ABCB4_-_87105098.23-P1P2	ABCB4	P1P2	GAACGCCTACCGTTGCAGCC	8	0.525049		0	h4	Supp5
ABCB4_+_87105580.23-P1P2	ABCB4	P1P2	GtgtctctTAAGTGCTAAGA	9	0.519742		0	h4	Supp5
ABCB4_+_87105538.23-P1P2	ABCB4	P1P2	GCCCAAGGAGCATAATGTGA	10	0.515502		0	h4	Supp5
ABCB5_-_20686833.23-P1P2	ABCB5	P1P2	GTCACCATGGGGTTTATACA	1	0.618483		0	h6	Top5
ABCB5_-_20686822.23-P1P2	ABCB5	P1P2	GGGGAGTGCAACTCACCATG	2	0.616349		0	h6	Top5
ABCB5_-_20686802.23-P1P2	ABCB5	P1P2	GAGGGGTCACCCAACAAGGA	3	0.563267		0	h6	Top5
ABCB5_-_20686798.23-P1P2	ABCB5	P1P2	GTTCAAGGGGTCACCCAACA	4	0.55485		0	h6	Top5
ABCB5_-_20686630.23-P1P2	ABCB5	P1P2	Ggtaagagctcctagcttga	5	0.514171		0	h6	Top5
ABCB5_+_20686815.23-P1P2	ABCB5	P1P2	GTGACCATGTATAAACCCCA	6	0.448101		0	h6	Supp5
ABCB5_+_20686789.23-P1P2	ABCB5	P1P2	GTTGCACTCCCCTCCTTGTT	7	0.417609		0	h6	Supp5
ABCB5_+_20686873.23-P1P2	ABCB5	P1P2	GCTTGTGGTTATCACATGCT	8	0.412875		0	h6	Supp5
ABCB5_+_20686543.23-P1P2	ABCB5	P1P2	Gcccagccacacataaattg	9	0.388979		0	h6	Supp5
ABCB5_-_20686571.23-P1P2	ABCB5	P1P2	Gttatgtgtggctgggtatc	10	0.371181		0	h6	Supp5
ABCB6_+_220083820.23-P1P2	ABCB6	P1P2	GCCTGGGCACGTGACCAAGC	1	0.714718		0	h3	Top5
ABCB6_+_220083910.23-P1P2	ABCB6	P1P2	GCCCGAGCCAGGATTCCGTG	2	0.675021		0	h3	Top5
ABCB6_-_220083828.23-P1P2	ABCB6	P1P2	GTAGAGAAGCAGAGCCGGCT	3	0.654475		0	h3	Top5
ABCB6_-_220083771.23-P1P2	ABCB6	P1P2	GTGGCCAAATGTCTCCGAGG	4	0.646955		0	h3	Top5
ABCB6_-_220083823.23-P1P2	ABCB6	P1P2	GCAAATTAGAGAAGCAGAGC	5	0.626842		0	h3	Top5
ABCB6_+_220083669.23-P1P2	ABCB6	P1P2	GCAACACCGAGCATTCCCGT	6	0.617403		0	h3	Supp5
ABCB6_+_220083753.23-P1P2	ABCB6	P1P2	GCTCCCCCCTCGGAGACATT	7	0.604282		0	h3	Supp5
ABCB6_+_220083944.23-P1P2	ABCB6	P1P2	GCCGACCCACAGTTCCGTGG	8	0.571234		0	h3	Supp5
ABCB6_+_220083836.23-P1P2	ABCB6	P1P2	GTCGTCAGATTTCCCGCCCT	9	0.558583		0	h3	Supp5
ABCB6_+_220083875.23-P1P2	ABCB6	P1P2	GCCGAGCCACGATTCCGTGG	10	0.551754		0	h3	Supp5
ABCB7_-_74376168.23-P1P2	ABCB7	P1P2	GGACACTGGCGGACTGAATT	1	0.564157		0	h3	Top5
ABCB7_+_74376207.23-P1P2	ABCB7	P1P2	GAGAATCCATTTCCGGTCTG	2	0.525154		0	h3	Top5
ABCB7_-_74376223.23-P1P2	ABCB7	P1P2	GCAGGGCCCCAGACCGGAAA	3	0.51293		0	h3	Top5
ABCB7_-_74376157.23-P1P2	ABCB7	P1P2	GGAGGATTATGGGACACTGG	4	0.509987		0	h3	Top5
ABCB7_+_74376501.23-P1P2	ABCB7	P1P2	GGGGGAGCGTGACATTGAGT	5	0.507787		0	h3	Top5
ABCB7_+_74376311.23-P1P2	ABCB7	P1P2	GAGTGTTACTCCAATATTCC	6	0.456234		0	h3	Supp5
ABCB7_-_74376206.23-P1P2	ABCB7	P1P2	GTCCTCTTCTTGTTTTCCCA	7	0.41999		0	h3	Supp5
ABCB7_+_74376275.23-P1P2	ABCB7	P1P2	GCAATCAAAGCTCGGCCCTA	8	0.404		0	h3	Supp5
ABCB7_+_74376377.23-P1P2	ABCB7	P1P2	Gaattgaaacttaactaggt	9	0.388795		0	h3	Supp5
ABCB7_+_74376348.23-P1P2	ABCB7	P1P2	Gtatttcatctggcaactcc	10	0.385813		0	h3	Supp5
ABCB8_-_150725248.23-P1P2	ABCB8	P1P2	GGAAAATGGCCCGAGGTCGG	1	0.700223		0	h2	Top5
ABCB8_-_150725382.23-P1P2	ABCB8	P1P2	GTCGGCTCCGCCCAGAGCAG	2	0.660216		0	h2	Top5
ABCB8_-_150725307.23-P1P2	ABCB8	P1P2	GCCAGTCGGGCCACACCCTT	3	0.650832		0	h2	Top5
ABCB8_-_150725517.23-P1P2	ABCB8	P1P2	GAAGGCGCGAGGGGGTTGTC	4	0.646904		0	h2	Top5
ABCB8_+_150725295.23-P1P2	ABCB8	P1P2	GGGGTGACGTCCAAAGGGTG	5	0.643341		0	h2	Top5
ABCB8_+_150725301.23-P1P2	ABCB8	P1P2	GGGCTCCGGGTGACGTCCAA	6	0.616238		0	h2	Supp5
ABCB8_+_150725271.23-P1P2	ABCB8	P1P2	GCGACTGGCCCTCCAAGCTA	7	0.604179		0	h2	Supp5
ABCB8_-_150725245.23-P1P2	ABCB8	P1P2	GTGGGAAAATGGCCCGAGGT	8	0.580909		0	h2	Supp5
ABCB8_+_150725049.23-P1P2	ABCB8	P1P2	GGGGACATCTGTCACGtgaa	9	0.576863		0	h2	Supp5
ABCB8_-_150725337.23-P1P2	ABCB8	P1P2	GCGGAGCCCACAGGAGCACC	10	0.540916		0	h2	Supp5
ABCB9_-_123451193.23-P1	ABCB9	P1	GGAAGCCTCCGGGTGGGGAC	1	0.747417		0	h3	Top5
ABCB9_+_123451176.23-P1	ABCB9	P1	GGAGGCCCGTCCCCACCCGG	2	0.741058		0	h3	Top5
ABCB9_-_123451165.23-P1	ABCB9	P1	GGGGCGGGGCCCCCGAGGAG	3	0.735015		0	h3	Top5
ABCB9_-_123451127.23-P1	ABCB9	P1	GGCGGGGCCTCAGGAGGAGT	4	0.717402		0	h3	Top5
ABCB9_-_123451202.23-P1	ABCB9	P1	GGGGTGGGGACGGGCCTCCT	5	0.677568		0	h3	Top5
ABCB9_-_123451061.23-P1	ABCB9	P1	GGCGGGGCCTCAGTGACGGA	6	0.671139		0	h3	Supp5
ABCB9_+_123451271.23-P1	ABCB9	P1	GTGGAGGCCAGCACGCAGTG	7	0.659058		0	h3	Supp5
ABCB9_-_123451187.23-P1	ABCB9	P1	GGCTGGCGAAGCCTCCGGGT	8	0.657691		0	h3	Supp5
ABCB9_-_123451330.23-P1	ABCB9	P1	GCATCCTGAGGGGACGGAAA	9	0.616089		0	h3	Supp5
ABCB9_+_123451084.23-P1	ABCB9	P1	GCCCTCCCGGGAGGCTCCGC	10	0.615639		0	h3	Supp5
ABCB9_+_123465947.23-P2	ABCB9	P2	GCGCCTGGCCCTCACATCTC	1	0.749776		0	h3	Top5
ABCB9_-_123465915.23-P2	ABCB9	P2	GAAGTCGGGCGAGCAGTGGT	2	0.736396		0	h3	Top5
ABCB9_-_123465891.23-P2	ABCB9	P2	GAGGAGGCGCAGTTACTACC	3	0.692344		0	h3	Top5
ABCB9_+_123465931.23-P2	ABCB9	P2	GCTCAGGCCCGGCTGCACAG	4	0.662968		0	h3	Top5
ABCB9_-_123465997.23-P2	ABCB9	P2	GAGCCAGGAAGGGGCTCCTC	5	0.655307		0	h3	Top5
ABCB9_-_123466052.23-P2	ABCB9	P2	GGAAGCGCTCACCCTGTAGC	6	0.626039		0	h3	Supp5
ABCB9_+_123465888.23-P2	ABCB9	P2	GACTGCTCGCCCGACTTCCC	7	0.618071		0	h3	Supp5
ABCB9_-_123465961.23-P2	ABCB9	P2	GAGCCGGGCCTGAGATGTGA	8	0.580641		0	h3	Supp5
ABCB9_-_123465901.23-P2	ABCB9	P2	GGTTACTACCCGGGGAAGTC	9	0.572379		0	h3	Supp5
ABCB9_-_123465865.23-P2	ABCB9	P2	GGGGTGAGGACCACAGGCAT	10	0.562999		0	h3	Supp5
ABCC1_+_16043347.23-P1P2	ABCC1	P1P2	GACCTCGCGCGTCTCGGCGT	1	0.737858		0	h2	Top5
ABCC1_-_16043124.23-P1P2	ABCC1	P1P2	GTACACTCCAGGCAGGTAGG	2	0.653932		0	h2	Top5
ABCC1_+_16043414.23-P1P2	ABCC1	P1P2	GTGGTTGGCCCGCGCGTCAC	3	0.639326		0	h2	Top5
ABCC1_-_16043343.23-P1P2	ABCC1	P1P2	GCGCCGAGAGGTGGCTGGTC	4	0.634125		0	h2	Top5
ABCC1_-_16043374.23-P1P2	ABCC1	P1P2	GCCGAGACGCGCGAGGTGAG	5	0.625085		0	h2	Top5
ABCC1_-_16043113.23-P1P2	ABCC1	P1P2	GAAGGCGCCCGGTACACTCC	6	0.598524		0	h2	Supp5
ABCC1_+_16043270.23-P1P2	ABCC1	P1P2	GCCCAGATCCTCCAAGGCTT	7	0.573605		0	h2	Supp5
ABCC1_-_16043284.23-P1P2	ABCC1	P1P2	GGGGTGGGCCTAAGCCTTGG	8	0.541939		0	h2	Supp5
ABCC1_+_16043127.23-P1P2	ABCC1	P1P2	GCAGGGGAAAATAACGTGAA	9	0.537427		0	h2	Supp5
ABCC1_+_16043204.23-P1P2	ABCC1	P1P2	GCGGAAGCGCCTGGGATCTT	10	0.535757		0	h2	Supp5
ABCC10_-_43395154.23-P1P2	ABCC10	P1P2	GAATGACGTTGCACTAAGGG	1	0.694591		0	h6	Top5
ABCC10_-_43395237.23-P1P2	ABCC10	P1P2	GCCAGCGCGCCTGCGTGCAA	2	0.648348		0	h6	Top5
ABCC10_+_43395315.23-P1P2	ABCC10	P1P2	GTGGCACCCCACCTAGAGGT	3	0.619281		0	h6	Top5
ABCC10_-_43395305.23-P1P2	ABCC10	P1P2	GTGGGCGTGGCGAATAGCGC	4	0.604054		0	h6	Top5
ABCC10_+_43395192.23-P1P2	ABCC10	P1P2	GCAGACGCACAGTTGCGTTT	5	0.595346		0	h6	Top5
ABCC10_-_43395287.23-P1P2	ABCC10	P1P2	GCGTGCAGCTACCAGCATAT	6	0.595145		0	h6	Supp5
ABCC10_+_43395242.23-P1P2	ABCC10	P1P2	GTGTGCACTGCTCTCTGCTT	7	0.564065		0	h6	Supp5
ABCC10_-_43395583.23-P1P2	ABCC10	P1P2	GAATGGGCGGGGTCTGGCTT	8	0.560223		0	h6	Supp5
ABCC10_-_43395329.23-P1P2	ABCC10	P1P2	GAGGTCTTCCAACCTCTAGG	9	0.541037		0	h6	Supp5
ABCC10_+_43394969.23-P1P2	ABCC10	P1P2	Gcgcgccggtagatcccagg	10	0.538046		0	h6	Supp5
ABCC11_-_48278360.23-P1	ABCC11	P1	GCGCTGCTGCTCACCCACGA	1	0.712549		0	h6	Top5
ABCC11_+_48278325.23-P1	ABCC11	P1	GCAGCAGCGGGAGGCGACTG	2	0.701844		0	h6	Top5
ABCC11_+_48278372.23-P1	ABCC11	P1	GCTGGTGCGCATGGTGGAGC	3	0.698342		0	h6	Top5
ABCC11_-_48278290.23-P1	ABCC11	P1	GTGACAGCCCCCAGTGCGAA	4	0.688		0	h6	Top5
ABCC11_-_48278224.23-P1	ABCC11	P1	GTGGAGGCGGGTCTGAGGTT	5	0.669675		0	h6	Top5
ABCC11_+_48278351.23-P1	ABCC11	P1	GGGCAGCAGGACGCCCTCGT	6	0.65435		0	h6	Supp5
ABCC11_+_48278319.23-P1	ABCC11	P1	GCGGGAGGCGACTGGGGATC	7	0.634056		0	h6	Supp5
ABCC11_+_48278294.23-P1	ABCC11	P1	GGGGCTCACTGATGACATGC	8	0.625261		0	h6	Supp5
ABCC11_+_48278275.23-P1	ABCC11	P1	GTGGCAGCCTTTCGCACTGG	9	0.602434		0	h6	Supp5
ABCC11_+_48278479.23-P1	ABCC11	P1	GTGGCGGGGTCAGGCGTGTT	10	0.575614		0	h6	Supp5
ABCC11_-_48281536.23-P2	ABCC11	P2	GTGGCTGGCATGCTGACCCA	1	0.573694		0	h6	Top5
ABCC11_+_48281681.23-P2	ABCC11	P2	GACCCTGAAAAGTGTAAATT	2	0.552431		0	h6	Top5
ABCC11_+_48281632.23-P2	ABCC11	P2	GGCTTGAAAGGATATTGTAC	3	0.538964		0	h6	Top5
ABCC11_+_48281540.23-P2	ABCC11	P2	GCTACTAAGCAGAAAAATGC	4	0.493542		0	h6	Top5
ABCC11_-_48281708.23-P2	ABCC11	P2	GTTACACTTTTCAGGGTACA	5	0.474934		0	h6	Top5
ABCC11_+_48281717.23-P2	ABCC11	P2	GCTGAGAAGTCGGCACTATG	6	0.433879		0	h6	Supp5
ABCC11_+_48281499.23-P2	ABCC11	P2	GCAGCCAAGTTCTATACTGC	7	0.406343		0	h6	Supp5
ABCC11_+_48281670.23-P2	ABCC11	P2	GTGTAAATTTGGAAGAAAGC	8	0.38694		0	h6	Supp5
ABCC11_+_48281644.23-P2	ABCC11	P2	GCCATCTTGAAATGCTTGAA	9	0.367971		0	h6	Supp5
ABCC11_-_48281613.23-P2	ABCC11	P2	GCATTGTTTTCTTAGTGAAA	10	0.365322		0	h6	Supp5
ABCC12_+_48180955.23-ENST00000311303.3	ABCC12	ENST00000311303.3	GTGACCAGTGGGTATCAGGA	1	0.62314		0	h4	Top5
ABCC12_+_48180850.23-ENST00000311303.3	ABCC12	ENST00000311303.3	Gtgtgggtgtatgcgcatgg	2	0.616269		0	h4	Top5
ABCC12_+_48181025.23-ENST00000311303.3	ABCC12	ENST00000311303.3	GACAGAAGTGTGGGGAATGT	3	0.5892		0	h4	Top5
ABCC12_-_48181024.23-ENST00000311303.3	ABCC12	ENST00000311303.3	GGGACCAGCCACATCTGGAC	4	0.584921		0	h4	Top5
ABCC12_+_48180952.23-ENST00000311303.3	ABCC12	ENST00000311303.3	GCCAGTGGGTATCAGGATGG	5	0.545405		0	h4	Top5
ABCC12_-_48181019.23-ENST00000311303.3	ABCC12	ENST00000311303.3	GCCTCAGGACCAGCCACATC	6	0.537489		0	h4	Supp5
ABCC12_+_48180926.23-ENST00000311303.3	ABCC12	ENST00000311303.3	GGTGGATGCAAAAACTCCTG	7	0.52057		0	h4	Supp5
ABCC12_+_48180853.23-ENST00000311303.3	ABCC12	ENST00000311303.3	Ggtgtgtgggtgtatgcgca	8	0.504768		0	h4	Supp5
ABCC12_+_48181033.23-ENST00000311303.3	ABCC12	ENST00000311303.3	GCAGCAGTCACAGAAGTGTG	9	0.498417		0	h4	Supp5
ABCC12_+_48180959.23-ENST00000311303.3	ABCC12	ENST00000311303.3	GTCTCTGACCAGTGGGTATC	10	0.491412		0	h4	Supp5
ABCC2_+_101542377.23-P1P2	ABCC2	P1P2	GACTAAAAAGCCCTAGGGAC	1	0.620828		0	h1	Top5
ABCC2_-_101542206.23-P1P2	ABCC2	P1P2	GAAGCGAAACTGCACATTTA	2	0.579356		0	h1	Top5
ABCC2_-_101542361.23-P1P2	ABCC2	P1P2	GACAGAGGCCTCTTGTACTT	3	0.566022		0	h1	Top5
ABCC2_+_101542318.23-P1P2	ABCC2	P1P2	GAGGAGTGGCCATACATAAA	4	0.550294		0	h1	Top5
ABCC2_+_101542290.23-P1P2	ABCC2	P1P2	GTGAAAGATGTCAACAGAGC	5	0.50077		0	h1	Top5
ABCC2_+_101542332.23-P1P2	ABCC2	P1P2	GCAAGAGGCCTCTGTAGGAG	6	0.487582		0	h1	Supp5
ABCC2_-_101542346.23-P1P2	ABCC2	P1P2	GTGTATGGCCACTCCTACAG	7	0.478054		0	h1	Supp5
ABCC2_-_101542458.23-P1P2	ABCC2	P1P2	GGGCAAGGTTAACGATTAAA	8	0.47548		0	h1	Supp5
ABCC2_-_101542241.23-P1P2	ABCC2	P1P2	GTACTGATGCTGCCCTTTGT	9	0.456698		0	h1	Supp5
ABCC2_-_101541974.23-P1P2	ABCC2	P1P2	GCAAAGGCTTCATTCCCATT	10	0.426364		0	h1	Supp5
ABCC3_-_48711944.23-P1P2	ABCC3	P1P2	GCGGCCCCACGGACTTGTTC	1	0.718478		0	h2	Top5
ABCC3_-_48712061.23-P1P2	ABCC3	P1P2	GGCCCAGGGGCCGCTCGCAG	2	0.662641		0	h2	Top5
ABCC3_-_48712176.23-P1P2	ABCC3	P1P2	GACCCAGAGGCACTGGGGTA	3	0.648564		0	h2	Top5
ABCC3_-_48712142.23-P1P2	ABCC3	P1P2	GGTCGCAACCCGCGGGACGG	4	0.647971		0	h2	Top5
ABCC3_+_48711927.23-P1P2	ABCC3	P1P2	GCACTCCCGAACAAGTCCGT	5	0.647491		0	h2	Top5
ABCC3_-_48712135.23-P1P2	ABCC3	P1P2	GAGGCGCTGTCGCAACCCGC	6	0.634128		0	h2	Supp5
ABCC3_+_48712094.23-P1P2	ABCC3	P1P2	GCTCCCTGGGAGGGACTTTG	7	0.620078		0	h2	Supp5
ABCC3_+_48712104.23-P1P2	ABCC3	P1P2	GGCGACAGCGCCTCCCTGGG	8	0.617873		0	h2	Supp5
ABCC3_+_48712108.23-P1P2	ABCC3	P1P2	GGGTTGCGACAGCGCCTCCC	9	0.617422		0	h2	Supp5
ABCC3_+_48711832.23-P1P2	ABCC3	P1P2	Gagaaggtcacgttcctctc	10	0.607892		0	h2	Supp5
ABCC4_-_95953932.23-P1P2	ABCC4	P1P2	GACGCCCAGGGGTGAGGCGA	1	0.826212		0	h2	Top5
ABCC4_+_95953837.23-P1P2	ABCC4	P1P2	GCTCCCGCCGCGTCACCCGT	2	0.716167		0	h2	Top5
ABCC4_-_95953856.23-P1P2	ABCC4	P1P2	GGACCGACGGGTGACGCGGC	3	0.692458		0	h2	Top5
ABCC4_+_95953902.23-P1P2	ABCC4	P1P2	GCACCCCTGGGCGTAGCTCT	4	0.687464		0	h2	Top5
ABCC4_-_95953919.23-P1P2	ABCC4	P1P2	GGGAGCCCAGAGCTACGCCC	5	0.682997		0	h2	Top5
ABCC4_+_95953815.23-P1P2	ABCC4	P1P2	GTCCCGGCCGCGCTCGCACG	6	0.657335		0	h2	Supp5
ABCC4_-_95954068.23-P1P2	ABCC4	P1P2	GTAGGCGCCGACACAGAAGG	7	0.65547		0	h2	Supp5
ABCC4_-_95953899.23-P1P2	ABCC4	P1P2	GCGAAGCTGGCGACGCCAAA	8	0.650215		0	h2	Supp5
ABCC4_+_95953762.23-P1P2	ABCC4	P1P2	GGTAGCGGGCGCCCCCGAGG	9	0.623137		0	h2	Supp5
ABCC4_+_95953892.23-P1P2	ABCC4	P1P2	GCGTAGCTCTGGGCTCCCTT	10	0.606461		0	h2	Supp5
ABCC5_+_183735827.23-P1P2	ABCC5	P1P2	GACCGCCCCCGGGATGTCAC	1	0.770826		0	h3	Top5
ABCC5_+_183735769.23-P1P2	ABCC5	P1P2	GGCCCTGGGCACTCGGAAGG	2	0.75187		0	h3	Top5
ABCC5_+_183735858.23-P1P2	ABCC5	P1P2	GCGGGAGCTCGGTGGGAAGA	3	0.727932		0	h3	Top5
ABCC5_+_183735865.23-P1P2	ABCC5	P1P2	GACAGAGCCGGGAGCTCGGT	4	0.716588		0	h3	Top5
ABCC5_-_183735843.23-P1P2	ABCC5	P1P2	GAAGCGCCGGTGACATCCCG	5	0.710957		0	h3	Top5
ABCC5_+_183735892.23-P1P2	ABCC5	P1P2	GTCTCGCAGAGGCACGGGGA	6	0.698211		0	h3	Supp5
ABCC5_+_183735772.23-P1P2	ABCC5	P1P2	GGCAGCCCTGGGCACTCGGA	7	0.697755		0	h3	Supp5
ABCC5_+_183735877.23-P1P2	ABCC5	P1P2	GGGGAAGGATGGAACAGAGC	8	0.680858		0	h3	Supp5
ABCC5_-_183735789.23-P1P2	ABCC5	P1P2	GTCCTCCTTCCGAGTGCCCA	9	0.640083		0	h3	Supp5
ABCC5_-_183735801.23-P1P2	ABCC5	P1P2	GGTGCCCAGGGCTGCGGACG	10	0.609407		0	h3	Supp5
ABCC6_+_16317626.23-ENST00000205557.7	ABCC6	ENST00000205557.7	GCCAAAGTGTTTAGGAAGTC	1	0.427148		0	h6	Top5
ABCC6_-_16317846.23-ENST00000205557.7	ABCC6	ENST00000205557.7	GAACTTAGAAGATTATGCAA	2	0.341066		3	h6	Top5
ABCC6_-_16317856.23-ENST00000205557.7	ABCC6	ENST00000205557.7	GATTATGCAATGGGCTGGCA	3	0.241842		3	h6	Top5
ABCC6_-_16317851.23-ENST00000205557.7	ABCC6	ENST00000205557.7	GAGAAGATTATGCAATGGGC	4	0.237826		3	h6	Top5
ABCC6_-_16317468.23-ENST00000205557.7	ABCC6	ENST00000205557.7	GGCAAGGTCCAGCTGCGCGG	5	0.7173		4	h6	Top5
ABCC6_-_16317557.23-ENST00000205557.7	ABCC6	ENST00000205557.7	GGGGACGGGCACCGGGTTGG	6	0.618192		4	h6	Supp5
ABCC6_-_16317512.23-ENST00000205557.7	ABCC6	ENST00000205557.7	GAACAGGCGAGGTGGGGGAT	7	0.604275		4	h6	Supp5
ABCC6_-_16317430.23-ENST00000205557.7	ABCC6	ENST00000205557.7	GCCGGCTGGGATTCGAGCTC	8	0.590177		4	h6	Supp5
ABCC6_-_16317505.23-ENST00000205557.7	ABCC6	ENST00000205557.7	GAGGTGAAAACAGGCGAGGT	9	0.587146		4	h6	Supp5
ABCC6_-_16317483.23-ENST00000205557.7	ABCC6	ENST00000205557.7	GGCGGCGGGAGTGAGGCCAC	10	0.586452		4	h6	Supp5
ABCC8_-_17498531.23-P1P2	ABCC8	P1P2	GGGGCGGCGAGGAACCCGAC	1	0.80221		0	h1	Top5
ABCC8_-_17498596.23-P1P2	ABCC8	P1P2	GCTCCCAGATGTTGCCGGGG	2	0.667106		0	h1	Top5
ABCC8_+_17498524.23-P1P2	ABCC8	P1P2	GCAAGCGTAGCAGGGCCGGT	3	0.642888		0	h1	Top5
ABCC8_-_17498665.23-P1P2	ABCC8	P1P2	GGCAGGCTAAGATGGGGAGT	4	0.636018		0	h1	Top5
ABCC8_-_17498659.23-P1P2	ABCC8	P1P2	GGGAAAGGCAGGCTAAGATG	5	0.634168		0	h1	Top5
ABCC8_-_17498719.23-P1P2	ABCC8	P1P2	GAGGGTGGGGCGTGCAGAAG	6	0.622339		0	h1	Supp5
ABCC8_+_17498608.23-P1P2	ABCC8	P1P2	GCCAGCGCACGCGTGCATCA	7	0.617133		0	h1	Supp5
ABCC8_+_17498394.23-P1P2	ABCC8	P1P2	Gccgggcggcggagctgcaa	8	0.609685		0	h1	Supp5
ABCC8_-_17498687.23-P1P2	ABCC8	P1P2	GGTGTGGGCACACTGGAGTC	9	0.609165		0	h1	Supp5
ABCC8_+_17498528.23-P1P2	ABCC8	P1P2	GGGCGCAAGCGTAGCAGGGC	10	0.604963		0	h1	Supp5
ABCC9_+_22094538.23-P1P2	ABCC9	P1P2	GTCCTTACGTGGCTAATAAA	1	0.590705		0	h1	Top5
ABCC9_+_22094392.23-P1P2	ABCC9	P1P2	GAAGGGGACGCCTATTACTT	2	0.565703		0	h1	Top5
ABCC9_-_22094763.23-P1P2	ABCC9	P1P2	GCAGCCGCCGCGCTATCGAA	3	0.552563		0	h1	Top5
ABCC9_+_22094549.23-P1P2	ABCC9	P1P2	GCCAAATCCGCTTCCTTACG	4	0.535963		0	h1	Top5
ABCC9_-_22094564.23-P1P2	ABCC9	P1P2	GTATTAGCCACGTAAGGAAG	5	0.522522		0	h1	Top5
ABCC9_+_22094745.23-P1P2	ABCC9	P1P2	GTCGCCCTTCGATAGCGCGG	6	0.517275		0	h1	Supp5
ABCC9_-_22094285.23-P1P2	ABCC9	P1P2	GGACACCGCGGCTGAGAAGC	7	0.50514		0	h1	Supp5
ABCC9_+_22094256.23-P1P2	ABCC9	P1P2	GTCAGCCGCGGTGTCTGCCC	8	0.504793		0	h1	Supp5
ABCC9_-_22094630.23-P1P2	ABCC9	P1P2	GAAGGGCTCATTCTAGGTAG	9	0.501908		0	h1	Supp5
ABCC9_+_22094697.23-P1P2	ABCC9	P1P2	GCTAGGTCGCCGGGGAAAAG	10	0.486044		0	h1	Supp5
ABCD1_-_152990165.23-P1P2	ABCD1	P1P2	GGGGCGAGAACGGGAGGTGG	1	0.821676		0	h3	Top5
ABCD1_-_152990199.23-P1P2	ABCD1	P1P2	GCCGCCGAGGGGCGAGAACA	2	0.769499		0	h3	Top5
ABCD1_+_152990083.23-P1P2	ABCD1	P1P2	GGCCGCGCGGACTAGAGAAG	3	0.690289		0	h3	Top5
ABCD1_+_152990254.23-P1P2	ABCD1	P1P2	GTTCCCcaggggcgagtcgg	4	0.6853		0	h3	Top5
ABCD1_-_152990127.23-P1P2	ABCD1	P1P2	GGTCCCACGTCTCTGTGGTG	5	0.661413		0	h3	Top5
ABCD1_-_152990294.23-P1P2	ABCD1	P1P2	GGAAGAGTGGGTGGGGATTC	6	0.637762		0	h3	Supp5
ABCD1_-_152990071.23-P1P2	ABCD1	P1P2	GgggcggggcggggcTTTGT	7	0.633884		0	h3	Supp5
ABCD1_-_152990159.23-P1P2	ABCD1	P1P2	GGCCGAGGGGCGAGAACGGG	8	0.633828		0	h3	Supp5
ABCD1_+_152990108.23-P1P2	ABCD1	P1P2	GTCCCGCACCACAGAGACGT	9	0.626486		0	h3	Supp5
ABCD1_+_152989958.23-P1P2	ABCD1	P1P2	GGCGCCGGCCCTCCGCTCCG	10	0.607429		0	h3	Supp5
ABCD2_+_40013687.23-P1P2	ABCD2	P1P2	GGGAAGCTGCGAGGATTCCA	1	0.621745		0	h2	Top5
ABCD2_-_40013821.23-P1P2	ABCD2	P1P2	GGTCGAATCAGGCCATCTGC	2	0.57247		0	h2	Top5
ABCD2_-_40013834.23-P1P2	ABCD2	P1P2	GATCTGCTGGCGAACAAAAC	3	0.525919		0	h2	Top5
ABCD2_-_40013800.23-P1P2	ABCD2	P1P2	GAAAATGTCTATTTTTGGAG	4	0.476022		0	h2	Top5
ABCD2_+_40013661.23-P1P2	ABCD2	P1P2	GACCGCCCTCACAGCCAATG	5	0.469343		0	h2	Top5
ABCD2_+_40013708.23-P1P2	ABCD2	P1P2	GCCTCATTTTCAAGGTTCAA	6	0.442692		0	h2	Supp5
ABCD2_-_40013677.23-P1P2	ABCD2	P1P2	GAGGCCCCTCATTGGCTGTG	7	0.424628		0	h2	Supp5
ABCD2_-_40014145.23-P1P2	ABCD2	P1P2	GGGAACCACGAAAATGAGGG	8	0.370554		0	h2	Supp5
ABCD2_-_40014125.23-P1P2	ABCD2	P1P2	GAATGAGACGAGGAGGGAGA	9	0.36882		0	h2	Supp5
ABCD2_-_40014230.23-P1P2	ABCD2	P1P2	GAGAAAAGAAAGTGACAAGT	10	0.361271		0	h2	Supp5
ABCD3_-_94883808.23-P1P2	ABCD3	P1P2	GCGTGCGCAGAGCGCGTCCC	1	0.859886		0	h4	Top5
ABCD3_+_94883763.23-P1P2	ABCD3	P1P2	GCGGACTCCTTCAGGGTCTC	2	0.717071		0	h4	Top5
ABCD3_-_94883730.23-P1P2	ABCD3	P1P2	GGCAGCACTGACGCCTCGCA	3	0.701457		0	h4	Top5
ABCD3_+_94883803.23-P1P2	ABCD3	P1P2	GCGTGGGCGGAACAGTTCCC	4	0.684018		0	h4	Top5
ABCD3_+_94883819.23-P1P2	ABCD3	P1P2	GCGCGCTCGGCAGCCTCCGT	5	0.676819		0	h4	Top5
ABCD3_-_94883687.23-P1P2	ABCD3	P1P2	GGGGGTGTGCGCGCGAAGAG	6	0.650883		0	h4	Supp5
ABCD3_-_94883692.23-P1P2	ABCD3	P1P2	GGTGCGCGCGAAGAGTGGGA	7	0.616643		0	h4	Supp5
ABCD3_-_94883633.23-P1P2	ABCD3	P1P2	GCCCACTAGGTCGTCGCTGC	8	0.606025		0	h4	Supp5
ABCD3_+_94883750.23-P1P2	ABCD3	P1P2	GGGTCTCCGGAAACGCGGCG	9	0.591114		0	h4	Supp5
ABCD3_+_94883852.23-P1P2	ABCD3	P1P2	GTGGAGCCCACTTTGTACTT	10	0.580909		0	h4	Supp5
ABCD4_-_74769830.23-P1P2	ABCD4	P1P2	GACAGCGCCCCCATATTTTC	1	0.729967		0	h2	Top5
ABCD4_-_74769803.23-P1P2	ABCD4	P1P2	GAGAGTGGACTCGGCTGACC	2	0.72688		0	h2	Top5
ABCD4_+_74769817.23-P1P2	ABCD4	P1P2	GGAAGTCTCCCAGAAAATAT	3	0.684038		0	h2	Top5
ABCD4_-_74769806.23-P1P2	ABCD4	P1P2	GGTGGACTCGGCTGACCCGG	4	0.64704		0	h2	Top5
ABCD4_-_74769710.23-P1P2	ABCD4	P1P2	GGCCCCGGCTACCACAGAGA	5	0.619614		0	h2	Top5
ABCD4_-_74769794.23-P1P2	ABCD4	P1P2	GAAGTACCAGAGAGTGGACT	6	0.601998		0	h2	Supp5
ABCD4_-_74769879.23-P1P2	ABCD4	P1P2	GCGAGAGTGTAACTACTTTA	7	0.556673		0	h2	Supp5
ABCD4_-_74769682.23-P1P2	ABCD4	P1P2	GTACTGGGTAGAGTCCGAGG	8	0.533559		0	h2	Supp5
ABCD4_-_74769689.23-P1P2	ABCD4	P1P2	GTAGAGTCCGAGGAGGGGCG	9	0.52732		0	h2	Supp5
ABCD4_+_74769838.23-P1P2	ABCD4	P1P2	GCGGATACCTATTGTCAAAA	10	0.527086		0	h2	Supp5
ABCE1_+_146019378.23-P1P2	ABCE1	P1P2	GCGGAACCCTGGAGGTAGGT	1	0.762186		0	h1	Top5
ABCE1_+_146019314.23-P1P2	ABCE1	P1P2	GTGGCGAAGCCAGCTGCTGG	2	0.712205		0	h1	Top5
ABCE1_+_146019382.23-P1P2	ABCE1	P1P2	GGAGGCGGAACCCTGGAGGT	3	0.706133		0	h1	Top5
ABCE1_-_146019352.23-P1P2	ABCE1	P1P2	GCGCCAACGGCGTTGAACAA	4	0.684099		0	h1	Top5
ABCE1_+_146019333.23-P1P2	ABCE1	P1P2	GGACCCTTGTTCAACGCCGT	5	0.661343		0	h1	Top5
ABCE1_+_146019397.23-P1P2	ABCE1	P1P2	GCGCGACATAGAGCGTGAGG	6	0.643681		0	h1	Supp5
ABCE1_+_146019389.23-P1P2	ABCE1	P1P2	GAGAGCGTGAGGCGGAACCC	7	0.638536		0	h1	Supp5
ABCE1_-_146019250.23-P1P2	ABCE1	P1P2	GCTAGGACCACGCTCGACGT	8	0.60881		0	h1	Supp5
ABCE1_+_146019386.23-P1P2	ABCE1	P1P2	GGCGTGAGGCGGAACCCTGG	9	0.59744		0	h1	Supp5
ABCE1_+_146019153.23-P1P2	ABCE1	P1P2	GTCCTCAAGGCCGGTGGGTC	10	0.569402		0	h1	Supp5
ABCF1_+_30539075.23-P1	ABCF1	P1	GGAGGCGTGGCCTGCAATGA	1	0.752817		0	h4	Top5
ABCF1_+_30539070.23-P1	ABCF1	P1	GGTGGCCTGCAATGACGGAG	2	0.713174		0	h4	Top5
ABCF1_+_30539093.23-P1	ABCF1	P1	GCGTGGCCCTGGTTCAGTGG	3	0.707749		0	h4	Top5
ABCF1_+_30539115.23-P1	ABCF1	P1	GAGCTTCGCCGTCATCTCGG	4	0.693531		0	h4	Top5
ABCF1_-_30539087.23-P1	ABCF1	P1	GGGCCCCGCTCCGTCATTGC	5	0.692287		0	h4	Top5
ABCF1_-_30539129.23-P1	ABCF1	P1	GGGCCACGCCCCCGAGATGA	6	0.688698		0	h4	Supp5
ABCF1_+_30539088.23-P1	ABCF1	P1	GCCCTGGTTCAGTGGAGGCG	7	0.666516		0	h4	Supp5
ABCF1_-_30539108.23-P1	ABCF1	P1	GGCCACGCCTCCACTGAACC	8	0.610605		0	h4	Supp5
ABCF1_-_30539199.23-P1	ABCF1	P1	GTGGAGAGCCAGCCCCATCG	9	0.605625		0	h4	Supp5
ABCF1_+_30539191.23-P1	ABCF1	P1	GCGGCGGCGGGGAACCCCGA	10	0.591739		0	h4	Supp5
ABCF1_+_30546111.23-P2	ABCF1	P2	GGGGCGGGTACTGAAATGAC	1	0.706709		0	h4	Top5
ABCF1_+_30546108.23-P2	ABCF1	P2	GCGGGTACTGAAATGACAGG	2	0.662049		0	h4	Top5
ABCF1_+_30546203.23-P2	ABCF1	P2	GGAAGTCAGTAGGATGGTCA	3	0.661393		0	h4	Top5
ABCF1_-_30546149.23-P2	ABCF1	P2	GCGCCCCAAAACCCCGCGGA	4	0.626212		0	h4	Top5
ABCF1_+_30545753.23-P2	ABCF1	P2	GCAGCTGAATGGAGCAACAT	5	0.599036		0	h4	Top5
ABCF1_+_30546209.23-P2	ABCF1	P2	GGCCACAGAAGTCAGTAGGA	6	0.589688		0	h4	Supp5
ABCF1_+_30546093.23-P2	ABCF1	P2	GCAGGGGGAGAACATGAGAT	7	0.583941		0	h4	Supp5
ABCF1_-_30546145.23-P2	ABCF1	P2	GTACCCGCCCCAAAACCCCG	8	0.569007		0	h4	Supp5
ABCF1_+_30546130.23-P2	ABCF1	P2	GTTCCCTCCGCGGGGTTTTG	9	0.563915		0	h4	Supp5
ABCF1_+_30546042.23-P2	ABCF1	P2	GGAATCCAACTTGAAGATCA	10	0.563169		0	h4	Supp5
ABCF2_+_150924431.23-P1P2	ABCF2	P1P2	GCGCGGCCCCGCGAGGTCTG	1	0.667868		0	h4	Top5
ABCF2_+_150924458.23-P1P2	ABCF2	P1P2	GCGAGCCTCGCGCATCCTGA	2	0.645		0	h4	Top5
ABCF2_+_150924501.23-P1P2	ABCF2	P1P2	GCCCGCTAGCAGAGAGCTCT	3	0.638825		0	h4	Top5
ABCF2_-_150924475.23-P1P2	ABCF2	P1P2	GGACGCCATCAGGATGCGCG	4	0.637533		0	h4	Top5
ABCF2_+_150924394.23-P1P2	ABCF2	P1P2	GTCAAGGCGGGTCTCACTCT	5	0.627546		0	h4	Top5
ABCF2_-_150924447.23-P1P2	ABCF2	P1P2	GGTATCCCACAGACCTCGCG	6	0.627325		0	h4	Supp5
ABCF2_+_150924321.23-P1P2	ABCF2	P1P2	GAACCACCCGAGGCCGTGAT	7	0.62422		0	h4	Supp5
ABCF2_+_150924331.23-P1P2	ABCF2	P1P2	GGCGCGCCGAGAACCACCCG	8	0.601237		0	h4	Supp5
ABCF2_-_150924465.23-P1P2	ABCF2	P1P2	GGGGGCCGCGTGACGCCATC	9	0.591431		0	h4	Supp5
ABCF2_-_150924336.23-P1P2	ABCF2	P1P2	GCACCAGCCAATCACGGCCT	10	0.579537		0	h4	Supp5
ABCF3_+_183903820.23-P1P2	ABCF3	P1P2	GCGAGCGGGGCCTTGAGGAG	1	0.780886		0	h5	Top5
ABCF3_+_183903872.23-P1P2	ABCF3	P1P2	GTGTAGCGGTGACGCAGGAA	2	0.762586		0	h5	Top5
ABCF3_+_183903847.23-P1P2	ABCF3	P1P2	GGGAGTGCGCAGAGCCCGGT	3	0.755677		0	h5	Top5
ABCF3_+_183903666.23-P1P2	ABCF3	P1P2	GGGGAGCTCAAGGTTTATCG	4	0.699157		0	h5	Top5
ABCF3_-_183903928.23-P1P2	ABCF3	P1P2	GAGGAAGGGCGAGATTTCGG	5	0.667124		0	h5	Top5
ABCF3_-_183903806.23-P1P2	ABCF3	P1P2	GCGCGCAGAGAGCGCGGCTC	6	0.66704		0	h5	Supp5
ABCF3_-_183903769.23-P1P2	ABCF3	P1P2	GCATGTGGCTAATCTTTCAG	7	0.661674		0	h5	Supp5
ABCF3_+_183903886.23-P1P2	ABCF3	P1P2	GTTGCAAGGCGCATGTGTAG	8	0.650717		0	h5	Supp5
ABCF3_-_183903800.23-P1P2	ABCF3	P1P2	GCGCGCACGCGCAGAGAGCG	9	0.649851		0	h5	Supp5
ABCF3_-_183903633.23-P1P2	ABCF3	P1P2	GCAGCCGCCTGCCTCTTGGG	10	0.649287		0	h5	Supp5
ABCG1_+_43638952.23-P1P2	ABCG1	P1P2	GGACAGACGCCGGGGTTCCC	1	0.666929		0	h1	Top5
ABCG1_+_43639008.23-P1P2	ABCG1	P1P2	GCCGGGTCCCGAACTCGCGG	2	0.642673		0	h1	Top5
ABCG1_+_43639053.23-P1P2	ABCG1	P1P2	GGAGGCCTCGCAGGCGGCAT	3	0.626255		0	h1	Top5
ABCG1_-_43639082.23-P1P2	ABCG1	P1P2	GGCCTGCGAGGCCTCGGCTC	4	0.621188		0	h1	Top5
ABCG1_+_43639186.23-P1P2	ABCG1	P1P2	GCCCGCCCCGAGCGCGCGAT	5	0.608542		0	h1	Top5
ABCG1_-_43639107.23-P1P2	ABCG1	P1P2	GCTCCCGGAACCTGCACTTC	6	0.607553		0	h1	Supp5
ABCG1_+_43638896.23-P1P2	ABCG1	P1P2	GTGTGTGATGGGGTCGAAGA	7	0.602366		0	h1	Supp5
ABCG1_+_43638960.23-P1P2	ABCG1	P1P2	GGGACACCGGACAGACGCCG	8	0.600902		0	h1	Supp5
ABCG1_-_43639185.23-P1P2	ABCG1	P1P2	GCCGCCCGCCCCCTTGGTGC	9	0.597286		0	h1	Supp5
ABCG1_+_43638729.23-P1P2	ABCG1	P1P2	GCCCCCAACAGCACCGGTGT	10	0.5936		0	h1	Supp5
ABCG2_-_89080233.23-P1P2	ABCG2	P1P2	GGTACCACCGCCCTCCCTCG	1		1.33443	0	h2	Top5
ABCG2_-_89080413.23-P1P2	ABCG2	P1P2	GGCCGGAGCGCCGAAGCACC	2		0.909028	0	h2	Top5
ABCG2_-_89079989.23-P1P2	ABCG2	P1P2	GGGGAGACCCGGACATCCAG	3	0.695886		0	h2	Top5
ABCG2_-_89080000.23-P1P2	ABCG2	P1P2	GACATCCAGGGGACGAGCTC	4	0.650375		0	h2	Top5
ABCG2_+_89080067.23-P1P2	ABCG2	P1P2	GAAACCCGGGGCGCTGGGGA	5	0.646806		0	h2	Top5
ABCG2_+_89080197.23-P1P2	ABCG2	P1P2	GGTGGTACCAGTCCTGCTGG	6	0.626337		0	h2	Supp5
ABCG2_-_89080109.23-P1P2	ABCG2	P1P2	GTCCCCAGGTCGGGGTTCGC	7	0.612945		0	h2	Supp5
ABCG2_+_89080126.23-P1P2	ABCG2	P1P2	GTATCGCGGCCCGGCAGTCG	8	0.60607		0	h2	Supp5
ABCG2_+_89080044.23-P1P2	ABCG2	P1P2	GCCACTGCGTTCAGCTCTGG	9	0.603918		0	h2	Supp5
ABCG2_-_89080139.23-P1P2	ABCG2	P1P2	GAGGCGTGGCCCCGACTGCC	10	0.587336		0	h2	Supp5
ABCG4_+_119019610.23-P1P2	ABCG4	P1P2	GGGGGTGAACTCAGGACTGG	1	0.732822		0	h6	Top5
ABCG4_+_119019715.23-P1P2	ABCG4	P1P2	GCGGTCCCGCCGTTCTTAAA	2	0.664398		0	h6	Top5
ABCG4_+_119019549.23-P1P2	ABCG4	P1P2	GAGAGCTGGAGTCACTCCGT	3	0.647376		0	h6	Top5
ABCG4_+_119019678.23-P1P2	ABCG4	P1P2	GagcccgcggggggcgAGGA	4	0.642358		0	h6	Top5
ABCG4_+_119019536.23-P1P2	ABCG4	P1P2	GCTCCGTGGGGACAAGTCCC	5	0.599198		0	h6	Top5
ABCG4_+_119019654.23-P1P2	ABCG4	P1P2	GAAGGAGAGAGCAGCGCTTG	6	0.582719		0	h6	Supp5
ABCG4_-_119019751.23-P1P2	ABCG4	P1P2	GGGGACCGGCGAGCAGTAGC	7	0.582652		0	h6	Supp5
ABCG4_-_119019331.23-P1P2	ABCG4	P1P2	GAAAGTGTGAATGGGGAGAC	8	0.582535		0	h6	Supp5
ABCG4_+_119019511.23-P1P2	ABCG4	P1P2	GACAGATTAGGCAAGGGTGT	9	0.575788		0	h6	Supp5
ABCG4_+_119019672.23-P1P2	ABCG4	P1P2	GcggggggcgAGGACGGCAA	10	0.570083		0	h6	Supp5
ABCG5_-_44066429.23-P1P2	ABCG5	P1P2	GGGCGGAGGGGAACAGATTC	1	0.648236		0	h6	Top5
ABCG5_-_44066042.23-P1P2	ABCG5	P1P2	GAACACACACGTTTGTAGGT	2	0.647697		0	h6	Top5
ABCG5_+_44066240.23-P1P2	ABCG5	P1P2	GCACTCACCGAGGTATCCTG	3	0.618184		0	h6	Top5
ABCG5_-_44066283.23-P1P2	ABCG5	P1P2	GAGCAATGGGAAGTCGGCCC	4	0.612109		0	h6	Top5
ABCG5_+_44066166.23-P1P2	ABCG5	P1P2	GCCCACAGGTCTGTGACCCT	5	0.605889		0	h6	Top5
ABCG5_-_44066277.23-P1P2	ABCG5	P1P2	GTGAGTGAGCAATGGGAAGT	6	0.604255		0	h6	Supp5
ABCG5_+_44066323.23-P1P2	ABCG5	P1P2	GTAGGACAGAAGGCTCCTGA	7	0.599959		0	h6	Supp5
ABCG5_-_44066234.23-P1P2	ABCG5	P1P2	GGAGAGAGGGCTGCCGAAAG	8	0.596045		0	h6	Supp5
ABCG5_-_44066292.23-P1P2	ABCG5	P1P2	GAAGTCGGCCCAGGCCTGGT	9	0.572305		0	h6	Supp5
ABCG5_-_44066255.23-P1P2	ABCG5	P1P2	GGCCACTCCCCAGGATACCT	10	0.570698		0	h6	Supp5
ABCG8_+_44065932.23-P1P2	ABCG8	P1P2	GCCCAGTCCTGCTGTCCCAA	1	0.655728		0	h6	Top5
ABCG8_+_44065925.23-P1P2	ABCG8	P1P2	GCTGCTGTCCCAAGGGACTC	2	0.654569		0	h6	Top5
ABCG8_+_44065865.23-P1P2	ABCG8	P1P2	GCCCAACTGAAGCCACTCTG	3	0.633772		0	h6	Top5
ABCG8_-_44066042.23-P1P2	ABCG8	P1P2	GAACACACACGTTTGTAGGT	4	0.577329		0	h6	Top5
ABCG8_-_44065795.23-P1P2	ABCG8	P1P2	GAGACCCATGGACCCTCCGG	5	0.571326		0	h6	Top5
ABCG8_-_44065939.23-P1P2	ABCG8	P1P2	GCCTGACCCCGGAGTCCCTT	6	0.566141		0	h6	Supp5
ABCG8_+_44065991.23-P1P2	ABCG8	P1P2	GTGTCAAGATAAGGACGCGC	7	0.554985		0	h6	Supp5
ABCG8_-_44065840.23-P1P2	ABCG8	P1P2	GGCCAACAGGCAGCAAAGCT	8	0.554557		0	h6	Supp5
ABCG8_+_44065960.23-P1P2	ABCG8	P1P2	GCATCAGATAATGGTCTCCG	9	0.549682		0	h6	Supp5
ABCG8_+_44065984.23-P1P2	ABCG8	P1P2	GATAAGGACGCGCTGGCTAA	10	0.548685		0	h6	Supp5
ABHD1_-_27346531.23-P1P2	ABHD1	P1P2	GGCTGCACAGCCAAGAACCG	1	0.751533		0	h3	Top5
ABHD1_-_27346456.23-P1P2	ABHD1	P1P2	GTCGCCGGGGAAGAGTTTAA	2	0.736592		0	h3	Top5
ABHD1_-_27346534.23-P1P2	ABHD1	P1P2	GGCACAGCCAAGAACCGCGG	3	0.725684		0	h3	Top5
ABHD1_-_27346571.23-P1P2	ABHD1	P1P2	GAGGGCGGGAGGCCATTCGC	4	0.70709		0	h3	Top5
ABHD1_-_27346510.23-P1P2	ABHD1	P1P2	GGGGGGAGGCCGCTTGTCTC	5	0.703793		0	h3	Top5
ABHD1_-_27346483.23-P1P2	ABHD1	P1P2	GGAGATGCCCCGCACCAAGA	6	0.646009		0	h3	Supp5
ABHD1_+_27346561.23-P1P2	ABHD1	P1P2	GAACCCGAGTGACCTGCGAA	7	0.644293		0	h3	Supp5
ABHD1_-_27346119.23-P1P2	ABHD1	P1P2	GAAGACACGGACAGTAACAT	8	0.636971		0	h3	Supp5
ABHD1_-_27346543.23-P1P2	ABHD1	P1P2	GAGAACCGCGGAGGGGAAGA	9	0.62427		0	h3	Supp5
ABHD1_+_27346650.23-P1P2	ABHD1	P1P2	GACCGCCGGTGCCCCGGGAT	10	0.615407		0	h3	Supp5
ABHD10_+_111697851.23-P1P2	ABHD10	P1P2	GTGAGGGACACGCTACGCAA	1	0.643015		0	h4	Top5
ABHD10_+_111697651.23-P1P2	ABHD10	P1P2	GCGGGAGGCTGCCCTATCAG	2	0.610813		0	h4	Top5
ABHD10_+_111697814.23-P1P2	ABHD10	P1P2	GTGCGCTTCAGGCTGGAAGG	3	0.601004		0	h4	Top5
ABHD10_-_111697877.23-P1P2	ABHD10	P1P2	GGCGTAGCGTGTCCCTCAGT	4	0.599561		0	h4	Top5
ABHD10_-_111697797.23-P1P2	ABHD10	P1P2	GGCAAGCTGAAAATCTTGCG	5	0.587651		0	h4	Top5
ABHD10_-_111697580.23-P1P2	ABHD10	P1P2	GCAAGCCTGGTGTCCTCGAC	6	0.58735		0	h4	Supp5
ABHD10_+_111697563.23-P1P2	ABHD10	P1P2	GGTCTCCTGTCGAGGACACC	7	0.572146		0	h4	Supp5
ABHD10_+_111697589.23-P1P2	ABHD10	P1P2	GCTATCCAACGGTCCTAGAT	8	0.563297		0	h4	Supp5
ABHD10_+_111697747.23-P1P2	ABHD10	P1P2	GGCACATGCGCAGAGCGTCG	9	0.563237		0	h4	Supp5
ABHD10_+_111697698.23-P1P2	ABHD10	P1P2	GTAGTAGCGGGGTTTGGCTT	10	0.554634		0	h4	Supp5
ABHD11_+_73153315.23-P1P2	ABHD11	P1P2	GACGTAATGGCGTAAggggc	1	0.790078		0	h4	Top5
ABHD11_+_73153260.23-P1P2	ABHD11	P1P2	Gcgtaaggaaacgggaccaa	2	0.766559		0	h4	Top5
ABHD11_+_73153286.23-P1P2	ABHD11	P1P2	Ggcggggccggactgttctc	3	0.682882		0	h4	Top5
ABHD11_+_73153239.23-P1P2	ABHD11	P1P2	Ggcggagaatcccgcgatgg	4	0.672615		0	h4	Top5
ABHD11_+_73153319.23-P1P2	ABHD11	P1P2	GGATTACGTAATGGCGTAAg	5	0.667165		0	h4	Top5
ABHD11_+_73153363.23-P1P2	ABHD11	P1P2	GAGGCCAGGTGCGGCGCTCA	6	0.66556		0	h4	Supp5
ABHD11_+_73153340.23-P1P2	ABHD11	P1P2	GGACCCGCGCAAAGCCTGCG	7	0.664625		0	h4	Supp5
ABHD11_+_73153328.23-P1P2	ABHD11	P1P2	GGCCTGCGGGGATTACGTAA	8	0.659495		0	h4	Supp5
ABHD11_+_73153213.23-P1P2	ABHD11	P1P2	Ggagagggcggggctcaagt	9	0.657413		0	h4	Supp5
ABHD11_+_73153206.23-P1P2	ABHD11	P1P2	Gcggggctcaagtcggaact	10	0.640653		0	h4	Supp5
ABHD12_-_25371663.23-P1P2	ABHD12	P1P2	GAGGGTGGGCGAAGCTGCAG	1	0.69148		0	h6	Top5
ABHD12_+_25371569.23-P1P2	ABHD12	P1P2	GGAACTAGAGAGGAGGTGGC	2	0.670794		0	h6	Top5
ABHD12_+_25371576.23-P1P2	ABHD12	P1P2	GCTCCTTGGAACTAGAGAGG	3	0.647369		0	h6	Top5
ABHD12_-_25371679.23-P1P2	ABHD12	P1P2	GCAGCGGCGCGTCATCTGCA	4	0.64048		0	h6	Top5
ABHD12_+_25371579.23-P1P2	ABHD12	P1P2	GGCGCTCCTTGGAACTAGAG	5	0.630348		0	h6	Top5
ABHD12_-_25371526.23-P1P2	ABHD12	P1P2	GCAGGCCGGCCAATCAGCGC	6	0.604778		0	h6	Supp5
ABHD12_-_25371649.23-P1P2	ABHD12	P1P2	GAGCCATTTTGTGGGAGGGT	7	0.583717		0	h6	Supp5
ABHD12_-_25371495.23-P1P2	ABHD12	P1P2	GGGCTACGAACCAGCGGCGG	8	0.565637		0	h6	Supp5
ABHD12_+_25371613.23-P1P2	ABHD12	P1P2	GAATGGCTGCGGGTGGCGCC	9	0.565511		0	h6	Supp5
ABHD12_-_25371768.23-P1P2	ABHD12	P1P2	GGCTCCCGGTCGTGCCCGAA	10	0.535987		0	h6	Supp5
ABHD12B_+_51338721.23-P1P2	ABHD12B	P1P2	GGGTGCGCTCCGCCCGGGTC	1	0.718275		0	h7	Top5
ABHD12B_-_51338731.23-P1P2	ABHD12B	P1P2	GGCCGCGAACAGCCTGACCC	2	0.663732		0	h7	Top5
ABHD12B_+_51338757.23-P1P2	ABHD12B	P1P2	GAGGCAGGCTGGTACGGCGG	3	0.632394		0	h7	Top5
ABHD12B_+_51338760.23-P1P2	ABHD12B	P1P2	GGTCAGGCAGGCTGGTACGG	4	0.621006		0	h7	Top5
ABHD12B_-_51338748.23-P1P2	ABHD12B	P1P2	GCCGGGCGGAGCGCACCCTC	5	0.56729		0	h7	Top5
ABHD12B_+_51338772.23-P1P2	ABHD12B	P1P2	GCTCCTCCGCGCGGTCAGGC	6	0.544658		0	h7	Supp5
ABHD12B_+_51338763.23-P1P2	ABHD12B	P1P2	GGCGGTCAGGCAGGCTGGTA	7	0.534817		0	h7	Supp5
ABHD12B_+_51338711.23-P1P2	ABHD12B	P1P2	GGCCCGGGTCAGGCTGTTCG	8	0.527969		0	h7	Supp5
ABHD12B_+_51338741.23-P1P2	ABHD12B	P1P2	GCGGGGGAGACGCGGCCCGA	9	0.525768		0	h7	Supp5
ABHD12B_-_51338791.23-P1P2	ABHD12B	P1P2	GAGCCTGCCTGACCGCGCGG	10	0.51426		0	h7	Supp5
ABHD13_+_108870683.23-P1P2	ABHD13	P1P2	GCCCGCGACGGTGGCCCGGA	1	0.765802		0	h3	Top5
ABHD13_+_108870666.23-P1P2	ABHD13	P1P2	GGACGGAAAAGATACCTCGG	2	0.680599		0	h3	Top5
ABHD13_-_108870764.23-P1P2	ABHD13	P1P2	GCGGGCAGGGTTCCCACTCC	3	0.644216		0	h3	Top5
ABHD13_+_108870692.23-P1P2	ABHD13	P1P2	GCAGTGAGCCCCCGCGACGG	4	0.643925		0	h3	Top5
ABHD13_+_108870695.23-P1P2	ABHD13	P1P2	GTGCCAGTGAGCCCCCGCGA	5	0.641095		0	h3	Top5
ABHD13_-_108870652.23-P1P2	ABHD13	P1P2	GATCCCTAGGTCCTGGAGCA	6	0.632505		0	h3	Supp5
ABHD13_+_108870634.23-P1P2	ABHD13	P1P2	GGCTCCCTGCTCCAGGACCT	7	0.63101		0	h3	Supp5
ABHD13_+_108870669.23-P1P2	ABHD13	P1P2	GCCGGACGGAAAAGATACCT	8	0.619385		0	h3	Supp5
ABHD13_-_108870596.23-P1P2	ABHD13	P1P2	GCCTCGGGTACGGAACTGGA	9	0.618194		0	h3	Supp5
ABHD13_-_108870639.23-P1P2	ABHD13	P1P2	GGTGGAAGGCCAAGATCCCT	10	0.604567		0	h3	Supp5
ABHD14A_-_52008948.23-P1P2	ABHD14A	P1P2	GAAGCCACATGGCTCTCCGC	1	0.757848		0	h3	Top5
ABHD14A_+_52008993.23-P1P2	ABHD14A	P1P2	GGCAGAGCCCCAGCGCTCTC	2	0.644399		0	h3	Top5
ABHD14A_-_52008686.23-P1P2	ABHD14A	P1P2	GCAGCCCAGGCTCTGACCGT	3	0.635845		0	h3	Top5
ABHD14A_+_52009025.23-P1P2	ABHD14A	P1P2	GACCGAGTCGTCTGCGTGGA	4	0.606949		0	h3	Top5
ABHD14A_-_52008702.23-P1P2	ABHD14A	P1P2	GCGTGGGTGTGCGTCGGGGA	5	0.603264		0	h3	Top5
ABHD14A_+_52008930.23-P1P2	ABHD14A	P1P2	GGAGCCGGCGGAGAGCCATG	6	0.601225		0	h3	Supp5
ABHD14A_+_52008900.23-P1P2	ABHD14A	P1P2	GCAGTGGaacatctccaccc	7	0.593307		0	h3	Supp5
ABHD14A_-_52008842.23-P1P2	ABHD14A	P1P2	Ggacccgtccttaagaacct	8	0.572044		0	h3	Supp5
ABHD14A_+_52008969.23-P1P2	ABHD14A	P1P2	GCGCTCCCCGCCCAGATTTT	9	0.568144		0	h3	Supp5
ABHD14A_+_52008867.23-P1P2	ABHD14A	P1P2	Gggcctgtataatggagtta	10	0.567528		0	h3	Supp5
ABHD14B_+_52008150.23-P1	ABHD14B	P1	GGCTGTGAGAACGAGTTTAG	1	0.659552		0	h3	Top5
ABHD14B_-_52008086.23-P1	ABHD14B	P1	GGCCGGGCCCCATCCAGCGG	2	0.614132		0	h3	Top5
ABHD14B_+_52008190.23-P1	ABHD14B	P1	GTGGGGCATGTGAGACCGAG	3	0.608489		0	h3	Top5
ABHD14B_-_52008218.23-P1	ABHD14B	P1	GGTCTCACATGCCCCAAACG	4	0.600067		0	h3	Top5
ABHD14B_-_52008297.23-P1	ABHD14B	P1	GTGAGGAGGAAAGTTCCTTC	5	0.566969		0	h3	Top5
ABHD14B_+_52008333.23-P1	ABHD14B	P1	GAGTTCAAGCTGGGGATAAG	6	0.549585		0	h3	Supp5
ABHD14B_+_52008458.23-P1	ABHD14B	P1	Gtggcaggaaacaggctcgg	7	0.54818		0	h3	Supp5
ABHD14B_+_52008290.23-P1	ABHD14B	P1	GAGCAAGGATGCGATCCCGA	8	0.540348		0	h3	Supp5
ABHD14B_-_52008280.23-P1	ABHD14B	P1	GATGGACATGGAGCAGTCTG	9	0.536704		0	h3	Supp5
ABHD14B_+_52008184.23-P1	ABHD14B	P1	GATGTGAGACCGAGAGGCTT	10	0.522005		0	h3	Supp5
ABHD14B_+_52017506.23-P2	ABHD14B	P2	GAGGTCGCCTGCGAGGTCGC	1	0.779606		0	h3	Top5
ABHD14B_-_52017533.23-P2	ABHD14B	P2	GACCTCGCAGGCGACCTCGC	2	0.775465		0	h3	Top5
ABHD14B_+_52017455.23-P2	ABHD14B	P2	GTGGCCGAGGCCGGATGTCG	3	0.735894		0	h3	Top5
ABHD14B_-_52017521.23-P2	ABHD14B	P2	GCCTGAGCCTGCGACCTCGC	4	0.724883		0	h3	Top5
ABHD14B_-_52017631.23-P2	ABHD14B	P2	GGGCCCTGGGGAGGGATAGA	5	0.701087		0	h3	Top5
ABHD14B_-_52017485.23-P2	ABHD14B	P2	GCCGGCCTCGGCCACGTGGT	6	0.697919		0	h3	Supp5
ABHD14B_-_52017596.23-P2	ABHD14B	P2	GCGAGCGTGAGCCCAGCGAC	7	0.663871		0	h3	Supp5
ABHD14B_+_52017468.23-P2	ABHD14B	P2	GTCCGCCCACCACGTGGCCG	8	0.646921		0	h3	Supp5
ABHD14B_-_52017547.23-P2	ABHD14B	P2	GCTCGCTGGACCCTAAGTCC	9	0.644593		0	h3	Supp5
ABHD14B_+_52017411.23-P2	ABHD14B	P2	GAGGGCCGTCCCGGCGCCAG	10	0.642007		0	h3	Supp5
ABHD15_-_27894236.23-P1P2	ABHD15	P1P2	GCAGAGGGTGAGAGGAGCCG	1	0.608943		0	h7	Top5
ABHD15_+_27894498.23-P1P2	ABHD15	P1P2	GGGAGAGCAGGGCCGCCCGA	2	0.598914		0	h7	Top5
ABHD15_-_27894474.23-P1P2	ABHD15	P1P2	Gccggctcccgggaccccgt	3	0.58292		0	h7	Top5
ABHD15_-_27894315.23-P1P2	ABHD15	P1P2	GGGGAGAGCGGTGTTGGCCA	4	0.550817		0	h7	Top5
ABHD15_-_27894212.23-P1P2	ABHD15	P1P2	GTACAGCAATTGCAACAAGT	5	0.538973		0	h7	Top5
ABHD15_-_27894145.23-P1P2	ABHD15	P1P2	GCGGGCAGAGGCAGCCAGTT	6	0.534974		0	h7	Supp5
ABHD15_-_27894583.23-P1P2	ABHD15	P1P2	GGTCCGGCACTGGGCTAGAG	7	0.53381		0	h7	Supp5
ABHD15_-_27894151.23-P1P2	ABHD15	P1P2	GGAGGCAGCCAGTTcgggcc	8	0.527836		0	h7	Supp5
ABHD15_+_27894467.23-P1P2	ABHD15	P1P2	Gcgcgcggccgccgccccac	9	0.526699		0	h7	Supp5
ABHD15_-_27894296.23-P1P2	ABHD15	P1P2	GGTGGGGAGGGCACGAGCCG	10	0.52548		0	h7	Supp5
ABHD16A_+_31671138.23-P1P2	ABHD16A	P1P2	GCGGTACGGGCTGACGTCAA	1	0.72234		0	h6	Top5
ABHD16A_-_31671242.23-P1P2	ABHD16A	P1P2	GGGAGCTACGGGTACAGCAG	2	0.680123		0	h6	Top5
ABHD16A_+_31671198.23-P1P2	ABHD16A	P1P2	GACTGCGCGAAACTCTTCTC	3	0.673493		0	h6	Top5
ABHD16A_+_31671120.23-P1P2	ABHD16A	P1P2	GAGGGCACACAACACCTCAG	4	0.628279		0	h6	Top5
ABHD16A_-_31670881.23-P1P2	ABHD16A	P1P2	GGGGAGCAAAAGGCCGTAAA	5	0.626806		0	h6	Top5
ABHD16A_-_31671359.23-P1P2	ABHD16A	P1P2	GAGAGCGACAGCGGAAACGA	6	0.596672		0	h6	Supp5
ABHD16A_+_31671151.23-P1P2	ABHD16A	P1P2	GCCGGAGGCGGAGCCGGTAC	7	0.584016		0	h6	Supp5
ABHD16A_+_31671163.23-P1P2	ABHD16A	P1P2	GGTCGCAACTCGCCCGGAGG	8	0.5694		0	h6	Supp5
ABHD16A_-_31671274.23-P1P2	ABHD16A	P1P2	GGTGGAAGACCACTAGAACG	9	0.557323		0	h6	Supp5
ABHD16A_-_31671350.23-P1P2	ABHD16A	P1P2	GGCAGACTCTAGAGCGACAG	10	0.552041		0	h6	Supp5
ABHD16B_+_62492825.23-P1P2	ABHD16B	P1P2	GAGGCACAGGGCAGTCTTAG	1	0.678018		0	h7	Top5
ABHD16B_+_62492726.23-P1P2	ABHD16B	P1P2	GTAGGTGATGGGTGCACAAA	2	0.6657		0	h7	Top5
ABHD16B_-_62492639.23-P1P2	ABHD16B	P1P2	GTAGCTGCTCAAATCATGGG	3	0.641401		0	h7	Top5
ABHD16B_-_62492635.23-P1P2	ABHD16B	P1P2	GACAGTAGCTGCTCAAATCA	4	0.632466		0	h7	Top5
ABHD16B_-_62492685.23-P1P2	ABHD16B	P1P2	GGCTGGTGGGGTCTTGGCGA	5	0.615365		0	h7	Top5
ABHD16B_-_62492668.23-P1P2	ABHD16B	P1P2	GGGGCCTGGGAGCGTTTAGC	6	0.608439		0	h7	Supp5
ABHD16B_-_62492796.23-P1P2	ABHD16B	P1P2	GCTGGAAGGCCAGGTCACAA	7	0.60479		0	h7	Supp5
ABHD16B_-_62492805.23-P1P2	ABHD16B	P1P2	GCAGGTCACAAAGGCCATCA	8	0.599655		0	h7	Supp5
ABHD16B_+_62492838.23-P1P2	ABHD16B	P1P2	GGGATCGCCGCGAGAGGCAC	9	0.573875		0	h7	Supp5
ABHD16B_+_62492650.23-P1P2	ABHD16B	P1P2	GCCACCAGCTAAACGCTCCC	10	0.573365		0	h7	Supp5
ABHD17A_+_1885661.23-P1P2	ABHD17A	P1P2	Gtactggcctcaacctattc	1		1.50904	0	h2	Top5
ABHD17A_-_1885603.23-P1P2	ABHD17A	P1P2	GGGGCGGGGCTGATATGTCG	2	0.730022		0	h2	Top5
ABHD17A_-_1885642.23-P1P2	ABHD17A	P1P2	GTGTGGGCGGGGCCAAACTT	3	0.722968		0	h2	Top5
ABHD17A_-_1885670.23-P1P2	ABHD17A	P1P2	GTCACTTGGggacccggaat	4	0.72194		0	h2	Top5
ABHD17A_-_1885582.23-P1P2	ABHD17A	P1P2	GACCGCGCGACTAGCGTCCT	5	0.672333		0	h2	Top5
ABHD17A_-_1885676.23-P1P2	ABHD17A	P1P2	GGGggacccggaataggttg	6	0.652248		0	h2	Supp5
ABHD17A_-_1885626.23-P1P2	ABHD17A	P1P2	GGCGTGGCCTGCTGCTCTGT	7	0.635811		0	h2	Supp5
ABHD17A_+_1885562.23-P1P2	ABHD17A	P1P2	GCCCCAGGACGCTAGTCGCG	8	0.540202		0	h2	Supp5
ABHD17A_-_1885696.23-P1P2	ABHD17A	P1P2	Gggccagtaaagttctcgcc	9	0.479218		0	h2	Supp5
ABHD17A_-_1885658.23-P1P2	ABHD17A	P1P2	GCTTAGGTTTCATTCACTTG	10	0.475603		0	h2	Supp5
ABHD17B_-_74526219.23-P1P2	ABHD17B	P1P2	GAGAGGCCGCCCGGCAGGGT	1	0.672959		0	h7	Top5
ABHD17B_+_74526192.23-P1P2	ABHD17B	P1P2	GCTGCCGGGCGGCCTCTGAT	2	0.669915		0	h7	Top5
ABHD17B_+_74526310.23-P1P2	ABHD17B	P1P2	GGTAGTCCATCAAATCAAAG	3	0.652557		0	h7	Top5
ABHD17B_+_74526189.23-P1P2	ABHD17B	P1P2	GCCGGGCGGCCTCTGATTGG	4	0.648006		0	h7	Top5
ABHD17B_+_74526412.23-P1P2	ABHD17B	P1P2	GGGCGCAGCCTCGACCCCTC	5	0.635563		0	h7	Top5
ABHD17B_-_74526388.23-P1P2	ABHD17B	P1P2	GAAAGTGGGACTTGTTCTCC	6	0.630246		0	h7	Supp5
ABHD17B_+_74526203.23-P1P2	ABHD17B	P1P2	GCGCCTCCCACCCTGCCGGG	7	0.590306		0	h7	Supp5
ABHD17B_+_74526138.23-P1P2	ABHD17B	P1P2	GCCCCCGCCCGCTAGTAGGC	8	0.585879		0	h7	Supp5
ABHD17B_+_74526142.23-P1P2	ABHD17B	P1P2	GTCTCCCCCCGCCCGCTAGT	9	0.584955		0	h7	Supp5
ABHD17B_-_74526506.23-P1P2	ABHD17B	P1P2	GCCTCCCAGAAGAGTCACGT	10	0.581979		0	h7	Supp5
ABHD17C_+_80987552.23-P1P2	ABHD17C	P1P2	Gagcccgggcgggtcagcgg	1	0.747499		0	h7	Top5
ABHD17C_+_80987555.23-P1P2	ABHD17C	P1P2	Gcggagcccgggcgggtcag	2	0.678513		0	h7	Top5
ABHD17C_-_80987551.23-P1P2	ABHD17C	P1P2	GgcgccTCGCCTGGGTTCCG	3	0.651747		0	h7	Top5
ABHD17C_+_80987533.23-P1P2	ABHD17C	P1P2	GCGGCCCCGGAACCCAGGCG	4	0.637361		0	h7	Top5
ABHD17C_-_80987413.23-P1P2	ABHD17C	P1P2	GGGTAACCCGGAAGTggcgg	5	0.584682		0	h7	Top5
ABHD17C_-_80987401.23-P1P2	ABHD17C	P1P2	GGCGCCGCCGCGCGGTAACC	6	0.572798		0	h7	Supp5
ABHD17C_-_80987377.23-P1P2	ABHD17C	P1P2	GGCTCTGCGCCGCGTCCCAG	7	0.549968		0	h7	Supp5
ABHD17C_+_80987479.23-P1P2	ABHD17C	P1P2	GAAGCCGGCGGCGGCGTCCA	8	0.505229		0	h7	Supp5
ABHD17C_-_80987115.23-P1P2	ABHD17C	P1P2	GCACGGGAGAAACCTGGATT	9	0.494879		0	h7	Supp5
ABHD17C_-_80987478.23-P1P2	ABHD17C	P1P2	GGGGGGCGGCGCGCACGAGC	10	0.494643		0	h7	Supp5
ABHD2_-_89631578.23-P1P2	ABHD2	P1P2	GCGCGGGGCAAGTGGAGAAG	1	0.813339		0	h3	Top5
ABHD2_-_89631532.23-P1P2	ABHD2	P1P2	GGAACAGCTTCGCTGATCAA	2	0.748854		0	h3	Top5
ABHD2_-_89631642.23-P1P2	ABHD2	P1P2	GTGGCAGAAGCGGTCGTCAG	3	0.732419		0	h3	Top5
ABHD2_+_89631401.23-P1P2	ABHD2	P1P2	GGATAAGGCCAGCCCGGAGT	4	0.723836		0	h3	Top5
ABHD2_-_89631602.23-P1P2	ABHD2	P1P2	GGAACTGCCCAATGAACAAG	5	0.686068		0	h3	Top5
ABHD2_+_89631536.23-P1P2	ABHD2	P1P2	GGCGCTCATTGCGTCTAGGA	6	0.681994		0	h3	Supp5
ABHD2_+_89631540.23-P1P2	ABHD2	P1P2	GCCGCGCGCTCATTGCGTCT	7	0.671001		0	h3	Supp5
ABHD2_-_89631511.23-P1P2	ABHD2	P1P2	GGAATCCCGCCTCCACTCTG	8	0.65813		0	h3	Supp5
ABHD2_-_89631570.23-P1P2	ABHD2	P1P2	GAATGAGCGCGCGGGGCAAG	9	0.64323		0	h3	Supp5
ABHD2_+_89631483.23-P1P2	ABHD2	P1P2	GGTGGAGGCGGGATTCTTAG	10	0.621927		0	h3	Supp5
ABHD3_-_19284909.23-P1P2	ABHD3	P1P2	GCCAAGACCGGCCACCGGGA	1	0.743054		0	h7	Top5
ABHD3_-_19284969.23-P1P2	ABHD3	P1P2	GGATGGGGATCCCCAAGGGT	2	0.741102		0	h7	Top5
ABHD3_-_19284965.23-P1P2	ABHD3	P1P2	GGGGCGATGGGGATCCCCAA	3	0.71714		0	h7	Top5
ABHD3_-_19284953.23-P1P2	ABHD3	P1P2	GCTAGGTCGCAGTGGGCGAT	4	0.685075		0	h7	Top5
ABHD3_+_19284800.23-P1P2	ABHD3	P1P2	GCGGGCGGCGTTGGAGTCTC	5	0.643372		0	h7	Top5
ABHD3_+_19284717.23-P1P2	ABHD3	P1P2	GAGACACTGTGGTCGGGAGT	6	0.636338		0	h7	Supp5
ABHD3_-_19284988.23-P1P2	ABHD3	P1P2	GGGGCCGAGAGCTGACGGAT	7	0.634835		0	h7	Supp5
ABHD3_+_19284728.23-P1P2	ABHD3	P1P2	GCGCCAGGCAGGAGACACTG	8	0.624751		0	h7	Supp5
ABHD3_+_19284586.23-P1P2	ABHD3	P1P2	GGACCTGCGGATGTTGTCCC	9	0.62106		0	h7	Supp5
ABHD3_-_19284913.23-P1P2	ABHD3	P1P2	GGACCGGCCACCGGGAGGGC	10	0.618803		0	h7	Supp5
ABHD4_+_23066970.23-P1P2	ABHD4	P1P2	GTCTCTGACGGTCTCAGAAT	1	0.631942		0	h3	Top5
ABHD4_+_23067000.23-P1P2	ABHD4	P1P2	GCAATCACTGGCATGTGTCC	2	0.618389		0	h3	Top5
ABHD4_+_23067128.23-P1P2	ABHD4	P1P2	GGGGAGGCCGCGGGGAGCAA	3	0.608616		0	h3	Top5
ABHD4_+_23067075.23-P1P2	ABHD4	P1P2	GCGGGCCGGCGGTCGGCGGT	4	0.592424		0	h3	Top5
ABHD4_-_23067003.23-P1P2	ABHD4	P1P2	GCCGTCAGAGACATCTCTGC	5	0.592334		0	h3	Top5
ABHD4_+_23067144.23-P1P2	ABHD4	P1P2	GCAGCACCAGCTGACCCGGG	6	0.57493		0	h3	Supp5
ABHD4_+_23067148.23-P1P2	ABHD4	P1P2	GACGCCAGCACCAGCTGACC	7	0.571265		0	h3	Supp5
ABHD4_+_23067082.23-P1P2	ABHD4	P1P2	GCTCGCGGCGGGCCGGCGGT	8	0.554707		0	h3	Supp5
ABHD4_-_23067092.23-P1P2	ABHD4	P1P2	GGGGTCCCACCGCCGACCGC	9	0.544022		0	h3	Supp5
ABHD4_+_23067093.23-P1P2	ABHD4	P1P2	GAGGGGGCAGGGCTCGCGGC	10	0.542221		0	h3	Supp5
ABHD5_-_43732225.23-P1P2	ABHD5	P1P2	GGAGTCTCGCCAGTCCCTCT	1	0.811757		0	h3	Top5
ABHD5_-_43732256.23-P1P2	ABHD5	P1P2	GCCGCCCCGCGCTTACACCC	2	0.76287		0	h3	Top5
ABHD5_-_43732268.23-P1P2	ABHD5	P1P2	GTACACCCGGGAGCGTCGGG	3	0.752406		0	h3	Top5
ABHD5_-_43732293.23-P1P2	ABHD5	P1P2	GAACTAGTGCATGCTGGCTG	4	0.688285		0	h3	Top5
ABHD5_-_43732287.23-P1P2	ABHD5	P1P2	GCGGGAGAACTAGTGCATGC	5	0.684475		0	h3	Top5
ABHD5_-_43732264.23-P1P2	ABHD5	P1P2	GCGCTTACACCCGGGAGCGT	6	0.673448		0	h3	Supp5
ABHD5_+_43732238.23-P1P2	ABHD5	P1P2	GGCTCCCGGGTGTAAGCGCG	7	0.633664		0	h3	Supp5
ABHD5_+_43732218.23-P1P2	ABHD5	P1P2	GGGCGGGACAGTCAGCCCAG	8	0.629724		0	h3	Supp5
ABHD5_-_43732315.23-P1P2	ABHD5	P1P2	GATGGCGGACGCAAAGCCGG	9	0.62502		0	h3	Supp5
ABHD5_-_43732094.23-P1P2	ABHD5	P1P2	GACACTAGCTAGGCTCTTCC	10	0.619735		0	h3	Supp5
ABHD6_-_58223389.23-P1P2	ABHD6	P1P2	GGCAGCGCGCGGAGGAACTG	1	0.700055		0	h4	Top5
ABHD6_+_58223423.23-P1P2	ABHD6	P1P2	GgccgcgcgcTGTCCCCCAG	2	0.699379		0	h4	Top5
ABHD6_-_58223402.23-P1P2	ABHD6	P1P2	GGAACTGGGGATAAGCGCCC	3	0.607541		0	h4	Top5
ABHD6_+_58223253.23-P1P2	ABHD6	P1P2	GGGATCGCCTACAGAGGTAC	4	0.582545		0	h4	Top5
ABHD6_+_58223170.23-P1P2	ABHD6	P1P2	GcccGGAACGCACACGGTGG	5	0.567275		0	h4	Top5
ABHD6_-_58223268.23-P1P2	ABHD6	P1P2	GCCGCCCCCGGTACCTCTGT	6	0.565202		0	h4	Supp5
ABHD6_+_58223176.23-P1P2	ABHD6	P1P2	GccccgccccGGAACGCACA	7	0.561054		0	h4	Supp5
ABHD6_+_58223345.23-P1P2	ABHD6	P1P2	GTCACAGCGTTAAACCCGGA	8	0.559523		0	h4	Supp5
ABHD6_+_58223259.23-P1P2	ABHD6	P1P2	GAGAGCAGGATCGCCTACAG	9	0.556053		0	h4	Supp5
ABHD6_-_58223476.23-P1P2	ABHD6	P1P2	GggcggggcggcTTTTCTGT	10	0.551017		0	h4	Supp5
ABHD8_+_17414376.23-P1P2	ABHD8	P1P2	GGTGAACCCCCAAAAGGGGC	1		1.40198	0	h4	Top5
ABHD8_-_17414358.23-P1P2	ABHD8	P1P2	GGGCAATTCCGTAGTGGAGG	2		0.794373	0	h4	Top5
ABHD8_-_17414352.23-P1P2	ABHD8	P1P2	GAGAGGCGGCAATTCCGTAG	3	0.799435		0	h4	Top5
ABHD8_+_17414344.23-P1P2	ABHD8	P1P2	GCCAGAGCCCGCCTCCACTA	4	0.673642		0	h4	Top5
ABHD8_+_17414325.23-P1P2	ABHD8	P1P2	GCGGAATTGCCGCCTCTCAT	5	0.66582		0	h4	Top5
ABHD8_+_17414312.23-P1P2	ABHD8	P1P2	GTCTCATTGGGCTCCTAACT	6	0.660142		0	h4	Supp5
ABHD8_+_17414242.23-P1P2	ABHD8	P1P2	GCGTGGCTCCGCCTACTCGG	7	0.651914		0	h4	Supp5
ABHD8_-_17414456.23-P1P2	ABHD8	P1P2	GAGAAGGGGGTTGCAGTCTA	8	0.631181		0	h4	Supp5
ABHD8_-_17414392.23-P1P2	ABHD8	P1P2	GACGGCCCCGCCCCTTTTGG	9	0.609702		0	h4	Supp5
ABHD8_+_17414468.23-P1P2	ABHD8	P1P2	GGCCCCGGCCGCACACTCCC	10	0.600457		0	h4	Supp5
ABI1_-_27150085.23-P1P2	ABI1	P1P2	GGGGAATTGTAGTCTCTCCT	1	0.745916		0	h2	Top5
ABI1_+_27149964.23-P1P2	ABI1	P1P2	GTCAGGCGGCTGCACGAAGG	2	0.739273		0	h2	Top5
ABI1_+_27149978.23-P1P2	ABI1	P1P2	GCGAGAGAACGAGGTTCAGG	3	0.68208		0	h2	Top5
ABI1_+_27149957.23-P1P2	ABI1	P1P2	GGCTGCACGAAGGGGGTGGA	4	0.671421		0	h2	Top5
ABI1_-_27150166.23-P1P2	ABI1	P1P2	GCGCAGAAAGCGGAGACCGA	5	0.667537		0	h2	Top5
ABI1_+_27150121.23-P1P2	ABI1	P1P2	GCTGCCGCGTTGGTTTTCGG	6	0.650739		0	h2	Supp5
ABI1_+_27150020.23-P1P2	ABI1	P1P2	GAAAAATCCCGCGGTCCGTG	7	0.647758		0	h2	Supp5
ABI1_+_27149987.23-P1P2	ABI1	P1P2	GAAACGCTCGCGAGAGAACG	8	0.624285		0	h2	Supp5
ABI1_+_27150099.23-P1P2	ABI1	P1P2	GTGTCTGGGCGCATGCGCTT	9	0.619791		0	h2	Supp5
ABI1_+_27149885.23-P1P2	ABI1	P1P2	GAGGCGGGAGGGCGGGTAGG	10	0.6138		0	h2	Supp5
ABI2_-_204192963.23-P1P2	ABI2	P1P2	GCGGCGGCGCGGGCGAGGGT	1	0.64982		0	h5	Top5
ABI2_+_204192729.23-P1P2	ABI2	P1P2	GCTCCCTCCGGGACTCATCT	2	0.630793		0	h5	Top5
ABI2_+_204192895.23-P1P2	ABI2	P1P2	GCTAGCGACGGCGGGGGTAG	3	0.630098		0	h5	Top5
ABI2_+_204193039.23-P1P2	ABI2	P1P2	GAGCCGACGGACTCCGAGGA	4	0.622488		0	h5	Top5
ABI2_+_204192901.23-P1P2	ABI2	P1P2	GCGTCTCCTAGCGACGGCGG	5	0.618553		0	h5	Top5
ABI2_-_204193048.23-P1P2	ABI2	P1P2	GtcgccgcggTGACCGTCCT	6	0.60648		0	h5	Supp5
ABI2_-_204192933.23-P1P2	ABI2	P1P2	GGCTAGGAGACGCCGGAAGT	7	0.604295		0	h5	Supp5
ABI2_-_204192641.23-P1P2	ABI2	P1P2	GAGGAGGGTCCCAAGAGTGG	8	0.599828		0	h5	Supp5
ABI2_-_204192495.23-P1P2	ABI2	P1P2	GCAGGGGCGCAGGAAAGCTG	9	0.593138		0	h5	Supp5
ABI2_+_204192907.23-P1P2	ABI2	P1P2	GTTCCGGCGTCTCCTAGCGA	10	0.590367		0	h5	Supp5
ABI3_-_47287417.23-P1P2	ABI3	P1P2	GcaTCTGCACAGAGCGTGTA	1	0.640125		0	h7	Top5
ABI3_-_47288028.23-P1P2	ABI3	P1P2	GAGGCAGAGCAACCAATCAA	2	0.635771		0	h7	Top5
ABI3_+_47287750.23-P1P2	ABI3	P1P2	GAGAGGAAACTGGTCGGCTG	3	0.631548		0	h7	Top5
ABI3_+_47287732.23-P1P2	ABI3	P1P2	GGGGGGATGGGGTCGGAGAC	4	0.615927		0	h7	Top5
ABI3_-_47287527.23-P1P2	ABI3	P1P2	GACCCCTCTTGCTGCCGCAT	5	0.557044		0	h7	Top5
ABI3_+_47287920.23-P1P2	ABI3	P1P2	GATGCTCATTCCGGGACAAG	6	0.547805		0	h7	Supp5
ABI3_+_47287501.23-P1P2	ABI3	P1P2	GGCGGCAGCAAGAGGGGTCA	7	0.540312		0	h7	Supp5
ABI3_-_47288005.23-P1P2	ABI3	P1P2	GCCAAAAGCAATAAGAGGGA	8	0.538037		0	h7	Supp5
ABI3_+_47287607.23-P1P2	ABI3	P1P2	GGATGAGTCACCAAGGGACA	9	0.537566		0	h7	Supp5
ABI3_+_47287471.23-P1P2	ABI3	P1P2	GCGGGAAGACATGACCAGAG	10	0.534469		0	h7	Supp5
ABI3BP_-_100712361.23-P1P2	ABI3BP	P1P2	GGTGCCGTGGGCTTACTCAC	1	0.627358		0	h7	Top5
ABI3BP_+_100712343.23-P1P2	ABI3BP	P1P2	GCCCCCTGTGAGTAAGCCCA	2	0.584693		0	h7	Top5
ABI3BP_+_100712307.23-P1P2	ABI3BP	P1P2	GGCCGCCCGCCTCTGTCACT	3	0.558369		0	h7	Top5
ABI3BP_-_100712323.23-P1P2	ABI3BP	P1P2	GTGTCTCCCAGTGACAGAGG	4	0.548083		0	h7	Top5
ABI3BP_-_100712349.23-P1P2	ABI3BP	P1P2	GCTGCACTTAGCTGTGCCGT	5	0.510652		0	h7	Top5
ABI3BP_-_100712320.23-P1P2	ABI3BP	P1P2	GGACTGTCTCCCAGTGACAG	6	0.489587		0	h7	Supp5
ABI3BP_-_100712883.23-P1P2	ABI3BP	P1P2	Gactatgtgagcctcaactg	7	0.430941		0	h7	Supp5
ABI3BP_+_100712278.23-P1P2	ABI3BP	P1P2	GCCACTTAAATGCAGCTCCA	8	0.414736		0	h7	Supp5
ABI3BP_+_100712585.23-P1P2	ABI3BP	P1P2	GGCTTTTAGTACATTGTTTC	9	0.323491		0	h7	Supp5
ABI3BP_+_100712665.23-P1P2	ABI3BP	P1P2	GAAGAATTGGGTTGGTTTAC	10	0.267997		0	h7	Supp5
ABL1_-_133589216.23-ENST00000372348.2	ABL1	ENST00000372348.2	GCAAAGCAGAGAAGCGAGAG	1	0.582873		0	h1	Top5
ABL1_+_133588936.23-ENST00000372348.2	ABL1	ENST00000372348.2	GACCCCTTGACAGCAAGGGA	2	0.57303		0	h1	Top5
ABL1_+_133588940.23-ENST00000372348.2	ABL1	ENST00000372348.2	GGGAGACCCCTTGACAGCAA	3	0.562524		0	h1	Top5
ABL1_+_133589018.23-ENST00000372348.2	ABL1	ENST00000372348.2	GCTGAGACTAAGGGGGCCGT	4	0.555885		0	h1	Top5
ABL1_+_133589009.23-ENST00000372348.2	ABL1	ENST00000372348.2	GAGGGGGCCGTAGGTGACAT	5	0.546571		0	h1	Top5
ABL1_+_133588883.23-ENST00000372348.2	ABL1	ENST00000372348.2	GGGGCCGGGATCCGGAATAA	6	0.542307		0	h1	Supp5
ABL1_+_133588879.23-ENST00000372348.2	ABL1	ENST00000372348.2	GCGGGATCCGGAATAAGGGG	7	0.539878		0	h1	Supp5
ABL1_+_133588872.23-ENST00000372348.2	ABL1	ENST00000372348.2	GCGGAATAAGGGGCGGCTTG	8	0.533091		0	h1	Supp5
ABL1_+_133588960.23-ENST00000372348.2	ABL1	ENST00000372348.2	GGGAGCCACCTTGGGGGAAG	9	0.52832		0	h1	Supp5
ABL1_-_133589169.23-ENST00000372348.2	ABL1	ENST00000372348.2	GGGGCAAACTCGCTGAAATC	10	0.511353		0	h1	Supp5
ABL2_-_179112359.23-P1	ABL2	P1	GTGGGTGGAGAGTGACCTAA	1	0.759916		0	h1	Top5
ABL2_-_179112315.23-P1	ABL2	P1	GCCAGAGGGAACCAATAAAA	2	0.509396		0	h1	Top5
ABL2_-_179112398.23-P1	ABL2	P1	GGCAAAAGACTGAGTCAGAA	3	0.506087		0	h1	Top5
ABL2_-_179112762.23-P1	ABL2	P1	GTGGCTCTATAGCTTAATAA	4	0.48596		0	h1	Top5
ABL2_+_179112332.23-P1	ABL2	P1	GGGTCACTCTCCACCCACTT	5	0.435997		0	h1	Top5
ABL2_-_179112561.23-P1	ABL2	P1	GCTAGAGAGAAAAGTTTCCT	6	0.392041		0	h1	Supp5
ABL2_-_179112293.23-P1	ABL2	P1	GCATTTACTCATGTACTCAG	7	0.363297		0	h1	Supp5
ABL2_+_179112726.23-P1	ABL2	P1	GAGAGCCAGATTGTTAGCAA	8	0.317433		0	h1	Supp5
ABL2_-_179112743.23-P1	ABL2	P1	GACTGCCTTTGCTAACAATC	9	0.298551		0	h1	Supp5
ABL2_+_179112367.23-P1	ABL2	P1	GTCAGTCTTTTGCGGATTGC	10	0.287474		0	h1	Supp5
ABL2_-_179199180.23-P2	ABL2	P2	GTGTCAAATGAGTGAGTCGA	1	0.669263		0	h1	Top5
ABL2_-_179198903.23-P2	ABL2	P2	GCCTCCGCCGCGGGGAAGGA	2	0.665435		0	h1	Top5
ABL2_+_179199028.23-P2	ABL2	P2	GGAGGTGCGGCGACAGGACG	3	0.662966		0	h1	Top5
ABL2_+_179199071.23-P2	ABL2	P2	GCGCGGGAGGGGGTCGGCTG	4	0.634238		0	h1	Top5
ABL2_+_179198988.23-P2	ABL2	P2	GCAGCGGTGGCCGGCAAATG	5	0.626476		0	h1	Top5
ABL2_+_179199081.23-P2	ABL2	P2	GTGGAGCCGAACGCGGGAGG	6	0.622017		0	h1	Supp5
ABL2_+_179199060.23-P2	ABL2	P2	GGTCGGCTGAGGCGGATTGA	7	0.615042		0	h1	Supp5
ABL2_+_179199110.23-P2	ABL2	P2	GGACCGACCAACCCCAAAGG	8	0.611519		0	h1	Supp5
ABL2_+_179198984.23-P2	ABL2	P2	GGGTGGCCGGCAAATGAGGT	9	0.611398		0	h1	Supp5
ABL2_+_179199057.23-P2	ABL2	P2	GGGCTGAGGCGGATTGAGGG	10	0.599013		0	h1	Supp5
ABLIM1_-_116418175.23-ENST00000277895.5	ABLIM1	ENST00000277895.5	GTATAAAAACAGCCACTACC	1	0.568068		0	h5	Top5
ABLIM1_+_116418171.23-ENST00000277895.5	ABLIM1	ENST00000277895.5	GACTGAAAGTCTCGAGTTCC	2	0.531673		0	h5	Top5
ABLIM1_-_116418330.23-ENST00000277895.5	ABLIM1	ENST00000277895.5	GTGGTAAGAGTACTGAGAAT	3	0.515302		0	h5	Top5
ABLIM1_+_116418018.23-ENST00000277895.5	ABLIM1	ENST00000277895.5	GGGGAACAGAGAGAATTGTG	4	0.509091		0	h5	Top5
ABLIM1_+_116418129.23-ENST00000277895.5	ABLIM1	ENST00000277895.5	GAGTCATCTGACTGAGAATA	5	0.504559		0	h5	Top5
ABLIM1_+_116418165.23-ENST00000277895.5	ABLIM1	ENST00000277895.5	GAGTCTCGAGTTCCTGGTAG	6	0.487645		0	h5	Supp5
ABLIM1_+_116418517.23-ENST00000277895.5	ABLIM1	ENST00000277895.5	GGGGGTCCCCTTCTAGAAAA	7	0.465283		0	h5	Supp5
ABLIM1_-_116418089.23-ENST00000277895.5	ABLIM1	ENST00000277895.5	GTGCCCAGCAAAGAAGATTA	8	0.449478		0	h5	Supp5
ABLIM1_+_116418002.23-ENST00000277895.5	ABLIM1	ENST00000277895.5	GGTGGGGCAGCACCGCTCCT	9	0.427043		0	h5	Supp5
ABLIM1_-_116418611.23-ENST00000277895.5	ABLIM1	ENST00000277895.5	GTACTGTCGTAATGTTTCAT	10	0.391508		0	h5	Supp5
ABLIM2_-_8160657.23-P1P2	ABLIM2	P1P2	GtgccgcccGGGAGCACCCT	1	0.728795		0	h2	Top5
ABLIM2_-_8160767.23-P1P2	ABLIM2	P1P2	GCGCAGGCGCAGACGGGCGA	2	0.690433		0	h2	Top5
ABLIM2_-_8160770.23-P1P2	ABLIM2	P1P2	GAGGCGCAGACGGGCGACGG	3	0.684497		0	h2	Top5
ABLIM2_-_8160715.23-P1P2	ABLIM2	P1P2	GTCCCCAGCTGCGGGGCGAT	4	0.667381		0	h2	Top5
ABLIM2_+_8160651.23-P1P2	ABLIM2	P1P2	GGAGGTGCCTACACTTCCCA	5	0.659953		0	h2	Top5
ABLIM2_-_8160838.23-P1P2	ABLIM2	P1P2	GACGGCCTGAGGGGCGACGT	6	0.6571		0	h2	Supp5
ABLIM2_-_8160741.23-P1P2	ABLIM2	P1P2	GCAAGTCCCAGCACGCTTCG	7	0.606015		0	h2	Supp5
ABLIM2_+_8160638.23-P1P2	ABLIM2	P1P2	GTTCCCAGGGTGCTCCCggg	8	0.570766		0	h2	Supp5
ABLIM2_-_8160692.23-P1P2	ABLIM2	P1P2	GTCGACGCCACCGCTCCGCC	9	0.570635		0	h2	Supp5
ABLIM2_+_8160844.23-P1P2	ABLIM2	P1P2	GGACTCCCGGATTCCGTGAG	10	0.561366		0	h2	Supp5
ABLIM3_-_148520884.23-P1P2	ABLIM3	P1P2	GGAACCCCAGGATCGAGGGA	1	0.709259		0	h5	Top5
ABLIM3_+_148520962.23-P1P2	ABLIM3	P1P2	GCCTGGGCCCTAGGGTGTGA	2	0.663795		0	h5	Top5
ABLIM3_+_148520930.23-P1P2	ABLIM3	P1P2	GAGGCCTTGTGAGATGGACG	3	0.64276		0	h5	Top5
ABLIM3_-_148520914.23-P1P2	ABLIM3	P1P2	GCGCTCAAGCACTCCCTCGT	4	0.631791		0	h5	Top5
ABLIM3_-_148520948.23-P1P2	ABLIM3	P1P2	GAGGCCTCGTCCATCTCACA	5	0.617381		0	h5	Top5
ABLIM3_-_148521021.23-P1P2	ABLIM3	P1P2	GCGGGGCCTCGGACACGCGC	6	0.609462		0	h5	Supp5
ABLIM3_-_148520736.23-P1P2	ABLIM3	P1P2	GAGGCAGAGACGGTAGTGAC	7	0.591233		0	h5	Supp5
ABLIM3_+_148520978.23-P1P2	ABLIM3	P1P2	GCCCCGCCGGGCTTCTGCCT	8	0.579874		0	h5	Supp5
ABLIM3_+_148520905.23-P1P2	ABLIM3	P1P2	GTGTGTCCTGGGACCAACGA	9	0.577348		0	h5	Supp5
ABLIM3_-_148521091.23-P1P2	ABLIM3	P1P2	GAACCCGCGAGCCCGCATCA	10	0.574315		0	h5	Supp5
ABO_-_136150814.23-P1	ABO	P1	GTCCTCGCGCGCATCCCCAA	1	0.736092		0	h1	Top5
ABO_-_136150767.23-P1	ABO	P1	GAGGCGGCCGCGGGTCCCCA	2	0.718055		0	h1	Top5
ABO_+_136150834.23-P1	ABO	P1	GACAGGGCCCCAAGGTACCA	3	0.717529		0	h1	Top5
ABO_-_136150729.23-P1	ABO	P1	GCCCGAGGCCGAACACGGGA	4	0.691594		0	h1	Top5
ABO_-_136150725.23-P1	ABO	P1	GACTTCCCGAGGCCGAACAC	5	0.682036		0	h1	Top5
ABO_+_136150807.23-P1	ABO	P1	GAGGGGCGCGCGGGTCCCTT	6	0.663517		0	h1	Supp5
ABO_+_136150917.23-P1	ABO	P1	GCGGGAGACAGGGTGTCAAG	7	0.639135		0	h1	Supp5
ABO_+_136150864.23-P1	ABO	P1	GAGCCGCTCGGCCCCAGGGC	8	0.625978		0	h1	Supp5
ABO_-_136150916.23-P1	ABO	P1	GCCTGAAGCCCCGTCCCCGG	9	0.609938		0	h1	Supp5
ABO_+_136150762.23-P1	ABO	P1	GCCTTCCTAGCAGGGGTCCC	10	0.605228		0	h1	Supp5
ABO_+_136131048.23-P2	ABO	P2	GGCGGTCCGGAACCCGTGAG	1	0.721963		0	h1	Top5
ABO_+_136131066.23-P2	ABO	P2	GGTGCCCAAGAACCACCAGG	2	0.690349		0	h1	Top5
ABO_-_136131158.23-P2	ABO	P2	GTGGTCCCACAAGTACTCGG	3	0.637773		0	h1	Top5
ABO_-_136131057.23-P2	ABO	P2	GAGCCCCTGGCAGCCGCTCA	4	0.633981		0	h1	Top5
ABO_+_136131069.23-P2	ABO	P2	GGCGGTGCCCAAGAACCACC	5	0.619162		0	h1	Top5
ABO_+_136131039.23-P2	ABO	P2	GAACCCGTGAGCGGCTGCCA	6	0.616919		0	h1	Supp5
ABO_-_136131257.23-P2	ABO	P2	GTTGGCCTGGTCGACCATCA	7	0.576292		0	h1	Supp5
ABO_+_136131061.23-P2	ABO	P2	GCAAGAACCACCAGGCGGTC	8	0.564167		0	h1	Supp5
ABO_+_136131302.23-P2	ABO	P2	GACCTGGGGGGGTTCTTCGG	9	0.557334		0	h1	Supp5
ABO_-_136131009.23-P2	ABO	P2	GCTAAAACCAAGGGCGGGAG	10	0.553135		0	h1	Supp5
ABR_-_1083425.23-P1P2	ABR	P1P2	GGCCCCCGGCCGGGCTAAGG	1	0.726361		0	h4	Top5
ABR_+_1083406.23-P1P2	ABR	P1P2	GTGCCCCCTTAGCCCGGCCG	2	0.703771		0	h4	Top5
ABR_-_1083422.23-P1P2	ABR	P1P2	GGACGCCCCCGGCCGGGCTA	3	0.671705		0	h4	Top5
ABR_+_1083266.23-P1P2	ABR	P1P2	GcccCCGCGAAGTTGCTCAT	4	0.645859		0	h4	Top5
ABR_-_1083439.23-P1P2	ABR	P1P2	GTAAGGGGGCAGCGGGGCTC	5	0.634561		0	h4	Top5
ABR_-_1083401.23-P1P2	ABR	P1P2	GTCGAGGCTCCGCCCTCCGC	6	0.63415		0	h4	Supp5
ABR_+_1083388.23-P1P2	ABR	P1P2	GGGGGGCGTCCTGCGGAGGG	7	0.619973		0	h4	Supp5
ABR_-_1083385.23-P1P2	ABR	P1P2	GggagggacCAATCGGCTCG	8	0.609154		0	h4	Supp5
ABR_+_1083395.23-P1P2	ABR	P1P2	GCCCGGCCGGGGGCGTCCTG	9	0.603606		0	h4	Supp5
ABR_+_1083391.23-P1P2	ABR	P1P2	GGCCGGGGGCGTCCTGCGGA	10	0.577962		0	h4	Supp5
ABRA_-_107782633.23-P1P2	ABRA	P1P2	GGACAGCTCCAGTTTCATCA	1	0.701226		0	h5	Top5
ABRA_-_107782658.23-P1P2	ABRA	P1P2	GAGGGACATCTCTGCTGGTA	2	0.671526		0	h5	Top5
ABRA_-_107782516.23-P1P2	ABRA	P1P2	GTAAATAGAAGCAGGGTGCG	3	0.589417		0	h5	Top5
ABRA_-_107782520.23-P1P2	ABRA	P1P2	GTAGAAGCAGGGTGCGGGGT	4	0.581964		0	h5	Top5
ABRA_-_107782542.23-P1P2	ABRA	P1P2	GAAGGAGAGCTTAGTGACGA	5	0.544852		0	h5	Top5
ABRA_+_107782619.23-P1P2	ABRA	P1P2	GCCCTCTGCCGTGATGAAAC	6	0.519189		0	h5	Supp5
ABRA_+_107782808.23-P1P2	ABRA	P1P2	GGGGCTGCTGGGGTTTAAGT	7	0.496983		0	h5	Supp5
ABRA_+_107782827.23-P1P2	ABRA	P1P2	GTAATTAGGAGCTGTACTGA	8	0.473139		0	h5	Supp5
ABRA_+_107782691.23-P1P2	ABRA	P1P2	GGATCTAGTAATTTCCACTC	9	0.471767		0	h5	Supp5
ABRA_-_107782639.23-P1P2	ABRA	P1P2	GTCCAGTTTCATCACGGCAG	10	0.442698		0	h5	Supp5
ABRACL_+_139349742.23-P1P2	ABRACL	P1P2	GAAAGGGGCTGACTGCAGAC	1	0.799018		0	h7	Top5
ABRACL_+_139349757.23-P1P2	ABRACL	P1P2	GGAGGAGACGTCCAAGAAAG	2	0.798029		0	h7	Top5
ABRACL_+_139349778.23-P1P2	ABRACL	P1P2	GCTATGAGGAGGAAACTCAG	3	0.739359		0	h7	Top5
ABRACL_-_139349725.23-P1P2	ABRACL	P1P2	GGCTCTGGGCCCGTTTTCCT	4	0.689362		0	h7	Top5
ABRACL_+_139349879.23-P1P2	ABRACL	P1P2	GGCAAAGAGAAAGACGGCTG	5	0.651449		0	h7	Top5
ABRACL_-_139349704.23-P1P2	ABRACL	P1P2	GTGGAAAAGTGAGGTAATCC	6	0.646479		0	h7	Supp5
ABRACL_+_139349712.23-P1P2	ABRACL	P1P2	GCCTGGGCTCCTAGGAAAAC	7	0.627029		0	h7	Supp5
ABRACL_-_139349667.23-P1P2	ABRACL	P1P2	GATGCAGATCCTGGGATCCT	8	0.590553		0	h7	Supp5
ABRACL_-_139349685.23-P1P2	ABRACL	P1P2	GTTGGCTCTGAGTAGCACGG	9	0.580339		0	h7	Supp5
ABRACL_+_139349873.23-P1P2	ABRACL	P1P2	GAGAAAGACGGCTGTGGAGG	10	0.572841		0	h7	Supp5
ABT1_+_26597028.23-P1P2	ABT1	P1P2	GAGGGAGGAAGTGGTGTGTC	1	0.714213		0	h5	Top5
ABT1_+_26596978.23-P1P2	ABT1	P1P2	GGGGATGGGAAACTTGGGTT	2	0.663201		0	h5	Top5
ABT1_+_26597128.23-P1P2	ABT1	P1P2	GTGCGACGGCCTGAGACGAG	3	0.658803		0	h5	Top5
ABT1_+_26597066.23-P1P2	ABT1	P1P2	GGGGCAATACAGTCGGGTCC	4	0.65754		0	h5	Top5
ABT1_+_26597060.23-P1P2	ABT1	P1P2	GTACAGTCGGGTCCAGGGGA	5	0.64253		0	h5	Top5
ABT1_+_26596992.23-P1P2	ABT1	P1P2	GCAGAGCGTGGAAGCGGGAT	6	0.639465		0	h5	Supp5
ABT1_+_26597073.23-P1P2	ABT1	P1P2	GAATGATTGGGCAATACAGT	7	0.612515		0	h5	Supp5
ABT1_+_26596983.23-P1P2	ABT1	P1P2	GGAAGCGGGATGGGAAACTT	8	0.597291		0	h5	Supp5
ABT1_+_26597096.23-P1P2	ABT1	P1P2	GGGTGGTGATGACAAATGAA	9	0.579131		0	h5	Supp5
ABT1_+_26597113.23-P1P2	ABT1	P1P2	GCGAGGGGGCGGGTCCAAGG	10	0.567171		0	h5	Supp5
ABTB1_+_127391620.23-P1P2	ABTB1	P1P2	GTGGGCCCGGCGTGGTCTCC	1	0.703594		0	h2	Top5
ABTB1_+_127391638.23-P1P2	ABTB1	P1P2	GTCAAGAAGGCAGACGCGCT	2	0.592476		0	h2	Top5
ABTB1_+_127391554.23-P1P2	ABTB1	P1P2	GccgcggggccggggTTCAG	3	0.592466		0	h2	Top5
ABTB1_+_127391600.23-P1P2	ABTB1	P1P2	GGGCGGGTTTAATTGAGTCC	4	0.569946		0	h2	Top5
ABTB1_+_127391759.23-P1P2	ABTB1	P1P2	GCCCGCTCTGCAGCGGCGTC	5	0.56099		0	h2	Top5
ABTB1_+_127391465.23-P1P2	ABTB1	P1P2	GAGCCGCCGTGTGAAGTCGG	6	0.559286		0	h2	Supp5
ABTB1_-_127391603.23-P1P2	ABTB1	P1P2	GggcggcgcTTCCTGCGCCC	7	0.555692		0	h2	Supp5
ABTB1_-_127391678.23-P1P2	ABTB1	P1P2	GTGACTCATTCTTATTTCCG	8	0.550472		0	h2	Supp5
ABTB1_+_127391507.23-P1P2	ABTB1	P1P2	GTTGAGGCCTGCCCCTCGGG	9	0.544837		0	h2	Supp5
ABTB1_+_127391592.23-P1P2	ABTB1	P1P2	GTAATTGAGTCCCGGGGCGC	10	0.543683		0	h2	Supp5
ABTB2_-_34379880.23-P1P2	ABTB2	P1P2	GGCGGTCGAAACGATAGCTC	1		1.55903	0	h3	Top5
ABTB2_+_34379742.23-P1P2	ABTB2	P1P2	GcAGCCGCGTGCCCGACCCT	2	0.748953		0	h3	Top5
ABTB2_-_34379760.23-P1P2	ABTB2	P1P2	GAGGCCGAGGGTCGGGCACG	3	0.688282		0	h3	Top5
ABTB2_+_34379701.23-P1P2	ABTB2	P1P2	GCGCCGCGGGGTTTAACCCG	4	0.676458		0	h3	Top5
ABTB2_-_34379672.23-P1P2	ABTB2	P1P2	GGCTGCACCAATGATCTCCG	5	0.665009		0	h3	Top5
ABTB2_-_34379752.23-P1P2	ABTB2	P1P2	GGGGGCTGGAGGCCGAGGGT	6	0.653966		0	h3	Supp5
ABTB2_-_34379729.23-P1P2	ABTB2	P1P2	GTTAAACCCCGCGGCGAAGG	7	0.648147		0	h3	Supp5
ABTB2_-_34379720.23-P1P2	ABTB2	P1P2	GTGCCTCGGGTTAAACCCCG	8	0.643859		0	h3	Supp5
ABTB2_-_34379675.23-P1P2	ABTB2	P1P2	GGCACCAATGATCTCCGAGG	9	0.641641		0	h3	Supp5
ABTB2_-_34379769.23-P1P2	ABTB2	P1P2	GGTCGGGCACGCGGCTggga	10	0.617454		0	h3	Supp5
ACAA1_+_38178792.23-P1P2	ACAA1	P1P2	GGGGCATTGAGTGGAAAGCT	1	0.707604		0	h3	Top5
ACAA1_-_38178773.23-P1P2	ACAA1	P1P2	GTACCAAGCCCTCTATAGGA	2	0.700712		0	h3	Top5
ACAA1_+_38178706.23-P1P2	ACAA1	P1P2	GCCCAGGCCGACTCTCCTTG	3	0.687812		0	h3	Top5
ACAA1_+_38178759.23-P1P2	ACAA1	P1P2	GCTGTGGGCCCTCCTATAGA	4	0.681965		0	h3	Top5
ACAA1_+_38178741.23-P1P2	ACAA1	P1P2	GAGGGCTTGGTAGGCGGTGG	5	0.652597		0	h3	Top5
ACAA1_+_38178669.23-P1P2	ACAA1	P1P2	GGGTGGACGGGACTTTTGGA	6	0.645235		0	h3	Supp5
ACAA1_-_38178769.23-P1P2	ACAA1	P1P2	GCGCCTACCAAGCCCTCTAT	7	0.640818		0	h3	Supp5
ACAA1_-_38178885.23-P1P2	ACAA1	P1P2	GCCCGCCCAGAAATGCAGAC	8	0.624217		0	h3	Supp5
ACAA1_-_38178721.23-P1P2	ACAA1	P1P2	GAGCCAACCACAAGGAGAGT	9	0.619609		0	h3	Supp5
ACAA1_+_38178673.23-P1P2	ACAA1	P1P2	GTGGAGGTGGACGGGACTTT	10	0.583705		0	h3	Supp5
ACAA2_+_47340045.23-P1P2	ACAA2	P1P2	GGCTCCCTCGGGCTGGGGTG	1	0.684729		0	h3	Top5
ACAA2_+_47340202.23-P1P2	ACAA2	P1P2	GGGGAAGAGTCATCGCCTGT	2	0.62913		0	h3	Top5
ACAA2_+_47340186.23-P1P2	ACAA2	P1P2	GTGTCGGGGCTAGGATATGA	3	0.628351		0	h3	Top5
ACAA2_-_47340018.23-P1P2	ACAA2	P1P2	GGCGGGGTCCCAGCGTAAGA	4	0.62773		0	h3	Top5
ACAA2_+_47340025.23-P1P2	ACAA2	P1P2	GGGCGGGCAGCGCTACGCGT	5	0.615327		0	h3	Top5
ACAA2_-_47340063.23-P1P2	ACAA2	P1P2	GCCGCCTCACCCCAGCCCGA	6	0.605388		0	h3	Supp5
ACAA2_+_47340020.23-P1P2	ACAA2	P1P2	GGCAGCGCTACGCGTGGGGT	7	0.601729		0	h3	Supp5
ACAA2_-_47340072.23-P1P2	ACAA2	P1P2	GCCCAGCCCGAGGGAGCCCA	8	0.592524		0	h3	Supp5
ACAA2_+_47339923.23-P1P2	ACAA2	P1P2	GCACCCACGCTCTTGAAATC	9	0.585713		0	h3	Supp5
ACAA2_-_47340335.23-P1P2	ACAA2	P1P2	GGGACCGAACGTCCTGTggg	10	0.583795		0	h3	Supp5
ACACA_+_35716176.23-P1P2	ACACA	P1P2	GGAGCGGGGTCGGAGGTGAA	1	0.790262		0	h1	Top5
ACACA_+_35716420.23-P1P2	ACACA	P1P2	GTACCCGGCTGTGGCAGAAG	2	0.702237		0	h1	Top5
ACACA_-_35716078.23-P1P2	ACACA	P1P2	GCGGCCCGGCACACGGAGAA	3	0.674345		0	h1	Top5
ACACA_+_35716160.23-P1P2	ACACA	P1P2	GGAACGGCCTGGAGTAACCC	4	0.658605		0	h1	Top5
ACACA_-_35716150.23-P1P2	ACACA	P1P2	GTCAGCCGGCGAGCTCCATG	5	0.645778		0	h1	Top5
ACACA_-_35716353.23-P1P2	ACACA	P1P2	GGGGCCCAGCGGCTAGAggg	6	0.642592		0	h1	Supp5
ACACA_-_35716165.23-P1P2	ACACA	P1P2	GCATGAGGTGACTACGTCCG	7	0.628816		0	h1	Supp5
ACACA_+_35716325.23-P1P2	ACACA	P1P2	GCTAGCCGCTGGGCCCCGAA	8	0.62295		0	h1	Supp5
ACACA_-_35716092.23-P1P2	ACACA	P1P2	GGAGAAGGGGCGGGGCTTCA	9	0.621581		0	h1	Supp5
ACACA_-_35716319.23-P1P2	ACACA	P1P2	GGATGCCGATGGTCCGAGCG	10	0.618204		0	h1	Supp5
ACACB_-_109568981.23-P1	ACACB	P1	GTAAGCTTGAGGTCAGGAGA	1	0.843003		0	h1	Top5
ACACB_+_109568920.23-P1	ACACB	P1	GTGTGCTCCCAGGGGCTTCG	2	0.637144		0	h1	Top5
ACACB_+_109568928.23-P1	ACACB	P1	GAGGCTATCTGTGCTCCCAG	3	0.61387		0	h1	Top5
ACACB_+_109569097.23-P1	ACACB	P1	GGGCGTGCATCAGGCCATGG	4	0.605937		0	h1	Top5
ACACB_-_109569004.23-P1	ACACB	P1	GTGAGTGAGGACCTTTGAAA	5	0.58752		0	h1	Top5
ACACB_-_109569073.23-P1	ACACB	P1	GGGGGAACGCTCACCCATGT	6	0.586503		0	h1	Supp5
ACACB_+_109569064.23-P1	ACACB	P1	GCCGGCCAGCACTCCGACAT	7	0.567573		0	h1	Supp5
ACACB_-_109569055.23-P1	ACACB	P1	GTGCTGCACTGCCAACTTGG	8	0.557249		0	h1	Supp5
ACACB_-_109568975.23-P1	ACACB	P1	GACTACCTAAGCTTGAGGTC	9	0.55549		0	h1	Supp5
ACACB_+_109568775.23-P1	ACACB	P1	GACAACAGCCCTGGGTAGAC	10	0.548014		0	h1	Supp5
ACACB_-_109592276.23-P2	ACACB	P2	GTGTAGGGGTGTCCCATATT	1	0.659836		0	h1	Top5
ACACB_-_109592361.23-P2	ACACB	P2	GTCAGCGGCGGGTCGGAGGT	2	0.634953		0	h1	Top5
ACACB_+_109592194.23-P2	ACACB	P2	GGGGAAGCGGTGGAAAATAT	3	0.634376		0	h1	Top5
ACACB_-_109592373.23-P2	ACACB	P2	GCGGAGGTAGGCCGGCCCGG	4	0.625704		0	h1	Top5
ACACB_+_109592381.23-P2	ACACB	P2	GGAGGGCCCCGCCTTCCGGA	5	0.621947		0	h1	Top5
ACACB_-_109592392.23-P2	ACACB	P2	GGGGCGGGGCTCCGTCCGGA	6	0.620363		0	h1	Supp5
ACACB_+_109592314.23-P2	ACACB	P2	GCGGCAGCCGAAATGAGCTG	7	0.59986		0	h1	Supp5
ACACB_-_109592346.23-P2	ACACB	P2	GTTCGGCTGCCGAAGCTCAG	8	0.591683		0	h1	Supp5
ACACB_+_109592204.23-P2	ACACB	P2	GACACACGATAGGGAAGCGG	9	0.57992		0	h1	Supp5
ACACB_-_109592083.23-P2	ACACB	P2	GTGCGCAGCCACCTGTCCCA	10	0.564977		0	h1	Supp5
ACAD10_+_112123782.23-P1P2	ACAD10	P1P2	GGTAAACCGCAGGTCAGCGA	1	0.70679		0	h3	Top5
ACAD10_+_112123750.23-P1P2	ACAD10	P1P2	GGCGGAAGTGGAGGTTGTTG	2	0.691123		0	h3	Top5
ACAD10_-_112123838.23-P1P2	ACAD10	P1P2	GACCGCGCACAGCGATTGGG	3	0.64945		0	h3	Top5
ACAD10_+_112123731.23-P1P2	ACAD10	P1P2	GTGGCTCCGAGGGCTGTTCG	4	0.631814		0	h3	Top5
ACAD10_-_112123798.23-P1P2	ACAD10	P1P2	GGGCCGCCGTCGCTGACCTG	5	0.624025		0	h3	Top5
ACAD10_+_112123741.23-P1P2	ACAD10	P1P2	GGAGGTTGTTGTGGCTCCGA	6	0.607606		0	h3	Supp5
ACAD10_-_112123648.23-P1P2	ACAD10	P1P2	GgggcTCAGGCGAGGCTGGA	7	0.604		0	h3	Supp5
ACAD10_-_112123868.23-P1P2	ACAD10	P1P2	GGGGTCACCCACTGCTCTTC	8	0.580635		0	h3	Supp5
ACAD10_-_112123835.23-P1P2	ACAD10	P1P2	GAGGACCGCGCACAGCGATT	9	0.566789		0	h3	Supp5
ACAD10_-_112123488.23-P1P2	ACAD10	P1P2	GGGGCCCAGACCCGGCTACA	10	0.558304		0	h3	Supp5
ACAD11_-_132379124.23-P1P2	ACAD11	P1P2	GTTAGCCGGCCCAGCGAGGA	1	0.690627		0	h3	Top5
ACAD11_-_132379184.23-P1P2	ACAD11	P1P2	GGTCTGCGACGCACCGGAAG	2	0.624007		0	h3	Top5
ACAD11_+_132378672.23-P1P2	ACAD11	P1P2	GCCTCGGCCCATGCTCTAGA	3	0.600251		0	h3	Top5
ACAD11_-_132378980.23-P1P2	ACAD11	P1P2	GAGGGTCCCGTTCAGAAAAA	4	0.595469		0	h3	Top5
ACAD11_+_132378720.23-P1P2	ACAD11	P1P2	GACGGCGCGTAGGCTGTGTG	5	0.595396		0	h3	Top5
ACAD11_-_132379325.23-P1P2	ACAD11	P1P2	GGGGCCCAGCCGAGCAACGT	6	0.576801		0	h3	Supp5
ACAD11_+_132379064.23-P1P2	ACAD11	P1P2	GCCGGGGTGATAAGTGTCCA	7	0.557517		0	h3	Supp5
ACAD11_+_132378803.23-P1P2	ACAD11	P1P2	GTGAAACCCGAACACACATT	8	0.550235		0	h3	Supp5
ACAD11_+_132379288.23-P1P2	ACAD11	P1P2	GGGGCCCGCGAGGGGTACGT	9	0.547186		0	h3	Supp5
ACAD11_-_132379335.23-P1P2	ACAD11	P1P2	GGAGCAACGTGGGGCGAAGG	10	0.542787		0	h3	Supp5
ACAD8_+_134123328.23-P1P2	ACAD8	P1P2	GTGCCAGGCGGGCTCCCAAG	1	0.734966		0	h1	Top5
ACAD8_-_134123391.23-P1P2	ACAD8	P1P2	GGGGAGGACTACAACCCCCA	2	0.72764		0	h1	Top5
ACAD8_-_134123455.23-P1P2	ACAD8	P1P2	GCGAGCGCAACGGAGGTCGA	3	0.704986		0	h1	Top5
ACAD8_-_134123272.23-P1P2	ACAD8	P1P2	GGACCCCCGCGGCGCTTGGT	4	0.703386		0	h1	Top5
ACAD8_-_134123275.23-P1P2	ACAD8	P1P2	GCCCCGCGGCGCTTGGTGGG	5	0.667184		0	h1	Top5
ACAD8_+_134123383.23-P1P2	ACAD8	P1P2	GCTGTCCCACTGCACCCTGG	6	0.635537		0	h1	Supp5
ACAD8_-_134123261.23-P1P2	ACAD8	P1P2	GCTGTGCAGCGCGACCCCCG	7	0.624973		0	h1	Supp5
ACAD8_-_134123354.23-P1P2	ACAD8	P1P2	GTGGGAGCCCGCCTGGCACC	8	0.623609		0	h1	Supp5
ACAD8_+_134123256.23-P1P2	ACAD8	P1P2	GCACCGCCCACCAAGCGCCG	9	0.613392		0	h1	Supp5
ACAD8_-_134123217.23-P1P2	ACAD8	P1P2	GCACTCTGCAGACTCGACTG	10	0.612313		0	h1	Supp5
ACAD9_+_128598208.23-P1P2	ACAD9	P1P2	GGGGCCGCGGGCATCTCGGC	1	0.623798		0	h4	Top5
ACAD9_-_128598349.23-P1P2	ACAD9	P1P2	GAGCCAGGTGCACGTGACTA	2	0.618886		0	h4	Top5
ACAD9_-_128598356.23-P1P2	ACAD9	P1P2	GTGCACGTGACTAAGGCCTT	3	0.618733		0	h4	Top5
ACAD9_+_128598251.23-P1P2	ACAD9	P1P2	GCTTGCGCGGCCAAAGGAGC	4	0.605394		0	h4	Top5
ACAD9_+_128598196.23-P1P2	ACAD9	P1P2	GTCTCGGCGGGTATAATCTC	5	0.595532		0	h4	Top5
ACAD9_+_128598399.23-P1P2	ACAD9	P1P2	GTGCGCGGTCCCCCGCAGCA	6	0.581768		0	h4	Supp5
ACAD9_-_128597939.23-P1P2	ACAD9	P1P2	GAGGAACAAAACAGTATCTC	7	0.574934		0	h4	Supp5
ACAD9_-_128598316.23-P1P2	ACAD9	P1P2	GGTAGGCGTGTGACGTCATC	8	0.571646		0	h4	Supp5
ACAD9_+_128598234.23-P1P2	ACAD9	P1P2	GGCTGGCCGGAGGAAATTGT	9	0.567945		0	h4	Supp5
ACAD9_-_128598289.23-P1P2	ACAD9	P1P2	GGCAAGCGCAGTGGGGCCGG	10	0.565985		0	h4	Supp5
ACADL_+_211090261.23-P1P2	ACADL	P1P2	Ggcgcttcaggacgctaaaa	1	0.57617		0	h3	Top5
ACADL_+_211090665.23-P1P2	ACADL	P1P2	GGGCGAGAGTAATTGTTCAA	2	0.55854		0	h3	Top5
ACADL_-_211090307.23-P1P2	ACADL	P1P2	Ggagtaacggatgaaagcta	3	0.526473		0	h3	Top5
ACADL_-_211090294.23-P1P2	ACADL	P1P2	Gcctgaagcgctttgagtaa	4	0.509499		0	h3	Top5
ACADL_-_211090152.23-P1P2	ACADL	P1P2	GGGAGCCCCAACCACGCCAC	5	0.508687		0	h3	Top5
ACADL_+_211090135.23-P1P2	ACADL	P1P2	GCCAGCCTGTGGCGTGGTTG	6	0.472854		0	h3	Supp5
ACADL_-_211090181.23-P1P2	ACADL	P1P2	GCGAGGGAATACGCCCGTCT	7	0.469005		0	h3	Supp5
ACADL_+_211090435.23-P1P2	ACADL	P1P2	GgggctcccagagctATGCC	8	0.468491		0	h3	Supp5
ACADL_+_211090310.23-P1P2	ACADL	P1P2	Gggtatttgcgcgtatttgg	9	0.420793		0	h3	Supp5
ACADL_+_211090495.23-P1P2	ACADL	P1P2	GtctctactaaaTCCTGTGT	10	0.42059		0	h3	Supp5
ACADM_-_76190263.23-P1P2	ACADM	P1P2	GACGGCGCACGCAAGGGTCA	1	0.770811		0	h2	Top5
ACADM_+_76190222.23-P1P2	ACADM	P1P2	GGTCGCTGCGACCTGGGGAG	2	0.668432		0	h2	Top5
ACADM_+_76190205.23-P1P2	ACADM	P1P2	GAGGGGTCGCATCCCCTCTC	3	0.667239		0	h2	Top5
ACADM_+_76190358.23-P1P2	ACADM	P1P2	GGGAGCCCGTgggcgggatg	4	0.643074		0	h2	Top5
ACADM_+_76189998.23-P1P2	ACADM	P1P2	GGGGTTAGAGGGCGTGGCTG	5	0.62047		0	h2	Top5
ACADM_+_76190009.23-P1P2	ACADM	P1P2	GGACGGGAACCTGGGTTAGA	6	0.617849		0	h2	Supp5
ACADM_-_76190275.23-P1P2	ACADM	P1P2	GAGGGTCACGGAGCATGCGT	7	0.611705		0	h2	Supp5
ACADM_+_76190056.23-P1P2	ACADM	P1P2	GAGGGCCCGGTTGCGCTGAA	8	0.60239		0	h2	Supp5
ACADM_+_76190303.23-P1P2	ACADM	P1P2	Gacggggcgctgcgctaggc	9	0.590513		0	h2	Supp5
ACADM_+_76190391.23-P1P2	ACADM	P1P2	GCCCGAACGCGGGACTCCTC	10	0.589833		0	h2	Supp5
ACADS_-_121163513.23-P1P2	ACADS	P1P2	GCGCGCGCGCAGTCGAGCGT	1	0.826137		0	h1	Top5
ACADS_+_121163487.23-P1P2	ACADS	P1P2	GGCTCGACTGCGCGCGCGGT	2	0.637174		0	h1	Top5
ACADS_-_121163531.23-P1P2	ACADS	P1P2	GTCGGTTCCTCGCCTTGGGA	3	0.628426		0	h1	Top5
ACADS_+_121163587.23-P1P2	ACADS	P1P2	GGACAGAGGCCACGCCCGTA	4	0.6256		0	h1	Top5
ACADS_-_121163542.23-P1P2	ACADS	P1P2	GCCTTGGGAGGGACCACTGG	5	0.624101		0	h1	Top5
ACADS_+_121163556.23-P1P2	ACADS	P1P2	GCGGGGCCGAGGTGCGCTCG	6	0.583488		0	h1	Supp5
ACADS_-_121163657.23-P1P2	ACADS	P1P2	GACAGCGCGCTCGCAGCGGG	7	0.581367		0	h1	Supp5
ACADS_-_121163653.23-P1P2	ACADS	P1P2	GCGGAACAGCGCGCTCGCAG	8	0.579793		0	h1	Supp5
ACADS_-_121163527.23-P1P2	ACADS	P1P2	GAGCGTCGGTTCCTCGCCTT	9	0.579532		0	h1	Supp5
ACADS_+_121163479.23-P1P2	ACADS	P1P2	GGCGCGCGCGGTCGGTCAGC	10	0.57747		0	h1	Supp5
ACADSB_-_124768371.23-P1P2	ACADSB	P1P2	GCTCGCGTGAGCAGGATGGA	1	0.789129		0	h1	Top5
ACADSB_+_124768332.23-P1P2	ACADSB	P1P2	GCGAGACTTGAGCAAGGCAG	2	0.704838		0	h1	Top5
ACADSB_+_124768268.23-P1P2	ACADSB	P1P2	Gactgtgacggtgacgaaga	3	0.681693		0	h1	Top5
ACADSB_-_124768367.23-P1P2	ACADSB	P1P2	GAAGTCTCGCGTGAGCAGGA	4	0.664231		0	h1	Top5
ACADSB_+_124768388.23-P1P2	ACADSB	P1P2	GAACCCCAAGAGAGACAAAC	5	0.664102		0	h1	Top5
ACADSB_+_124768262.23-P1P2	ACADSB	P1P2	Gacggtgacgaagacggcgg	6	0.643633		0	h1	Supp5
ACADSB_+_124768280.23-P1P2	ACADSB	P1P2	GATggcggcggcgactgtga	7	0.643077		0	h1	Supp5
ACADSB_+_124768326.23-P1P2	ACADSB	P1P2	GTTGAGCAAGGCAGGGGGGC	8	0.635184		0	h1	Supp5
ACADSB_+_124768338.23-P1P2	ACADSB	P1P2	GCTCACGCGAGACTTGAGCA	9	0.631059		0	h1	Supp5
ACADSB_-_124768386.23-P1P2	ACADSB	P1P2	GTGGAGGGCGAAAGCGAGGA	10	0.627018		0	h1	Supp5
ACADVL_-_7123220.23-P1P2	ACADVL	P1P2	GGCACTGTGGACGATGAGTC	1	0.651883		0	h3	Top5
ACADVL_-_7123126.23-P1P2	ACADVL	P1P2	GGGAGATCCCTCTAAGTCAG	2	0.65072		0	h3	Top5
ACADVL_-_7123046.23-P1P2	ACADVL	P1P2	GTATCCCATCACCCCGTCGG	3	0.640209		0	h3	Top5
ACADVL_-_7123139.23-P1P2	ACADVL	P1P2	GAGTCAGCGGAACGCAGGGC	4	0.636485		0	h3	Top5
ACADVL_-_7123089.23-P1P2	ACADVL	P1P2	GGCGGGATTAAGGAGTTTGG	5	0.623893		0	h3	Top5
ACADVL_-_7123086.23-P1P2	ACADVL	P1P2	GCGGGCGGGATTAAGGAGTT	6	0.621633		0	h3	Supp5
ACADVL_-_7123067.23-P1P2	ACADVL	P1P2	GGACTAGACTCTAGGTCGGA	7	0.619009		0	h3	Supp5
ACADVL_-_7123063.23-P1P2	ACADVL	P1P2	GGGAGGACTAGACTCTAGGT	8	0.608537		0	h3	Supp5
ACADVL_+_7123187.23-P1P2	ACADVL	P1P2	GTCCACAGTGCACCGGGCGG	9	0.604463		0	h3	Supp5
ACADVL_+_7122943.23-P1P2	ACADVL	P1P2	GAAGGGAGGGCTTCTCCGGT	10	0.602739		0	h3	Supp5
ACAN_+_89346533.23-P1P2	ACAN	P1P2	GGACCGAGGGGCGGCCGACA	1	0.672146		0	h1	Top5
ACAN_+_89346595.23-P1P2	ACAN	P1P2	Gggagggcccgtgaggggtg	2	0.633414		0	h1	Top5
ACAN_-_89346562.23-P1P2	ACAN	P1P2	GGCCGCCCCTCGGTCCCTGG	3	0.630983		0	h1	Top5
ACAN_+_89346492.23-P1P2	ACAN	P1P2	GTCTGGAGCGCGCTGGACCC	4	0.62701		0	h1	Top5
ACAN_+_89346481.23-P1P2	ACAN	P1P2	GCTGGACCCTGGCTCCGGAC	5	0.62384		0	h1	Top5
ACAN_+_89346468.23-P1P2	ACAN	P1P2	GCCGGACCGGCGCGCCGATG	6	0.619366		0	h1	Supp5
ACAN_+_89346371.23-P1P2	ACAN	P1P2	GGAGGAAGGCGGCGCGAGAA	7	0.61625		0	h1	Supp5
ACAN_-_89346496.23-P1P2	ACAN	P1P2	GGGCGCGCCGGTCCGGAGCC	8	0.602385		0	h1	Supp5
ACAN_+_89346271.23-P1P2	ACAN	P1P2	GCCCAAGTGCCCGGACTCTG	9	0.600048		0	h1	Supp5
ACAN_+_89346461.23-P1P2	ACAN	P1P2	GGGCGCGCCGATGGGGAAGC	10	0.592577		0	h1	Supp5
ACAP1_+_7239809.23-P1P2	ACAP1	P1P2	GGGGCCTGGGCGGAGGATGG	1	0.697507		0	h4	Top5
ACAP1_-_7239780.23-P1P2	ACAP1	P1P2	GAGCTGGCAGATCGTCTCTG	2	0.645302		0	h4	Top5
ACAP1_-_7239785.23-P1P2	ACAP1	P1P2	GGCAGATCGTCTCTGAGGGT	3	0.630539		0	h4	Top5
ACAP1_-_7239650.23-P1P2	ACAP1	P1P2	Ggaatcagagagctcgtcca	4	0.570832		0	h4	Top5
ACAP1_+_7239561.23-P1P2	ACAP1	P1P2	Ggggctgtacgaagtgaaga	5	0.529591		0	h4	Top5
ACAP1_-_7239866.23-P1P2	ACAP1	P1P2	GCCAGCACTGCCTGGAAGTG	6	0.5266		0	h4	Supp5
ACAP1_-_7239588.23-P1P2	ACAP1	P1P2	Gtcacttcgtacagccctgg	7	0.516862		0	h4	Supp5
ACAP1_+_7239704.23-P1P2	ACAP1	P1P2	GCTCTCTTCGTGGTTATctt	8	0.510825		0	h4	Supp5
ACAP1_-_7239827.23-P1P2	ACAP1	P1P2	GAGGCCCCCATCCTCCGCCC	9	0.510454		0	h4	Supp5
ACAP1_+_7239840.23-P1P2	ACAP1	P1P2	GCTTCCAGGCAGTGCTGGGA	10	0.496943		0	h4	Supp5
ACAP2_+_195163975.23-P1P2	ACAP2	P1P2	GGACGCCCGCGCATCCCGGT	1	0.747612		0	h3	Top5
ACAP2_-_195163913.23-P1P2	ACAP2	P1P2	GGGGCAACGGGTCTGAGCGA	2	0.73696		0	h3	Top5
ACAP2_+_195163965.23-P1P2	ACAP2	P1P2	GCATCCCGGTTGGCCCTCGG	3	0.708573		0	h3	Top5
ACAP2_+_195163836.23-P1P2	ACAP2	P1P2	GCCCTTGGCCGCCAGGTTCG	4	0.690679		0	h3	Top5
ACAP2_-_195163900.23-P1P2	ACAP2	P1P2	GCCTGCGGGCGCCCGGGCAA	5	0.686433		0	h3	Top5
ACAP2_-_195163885.23-P1P2	ACAP2	P1P2	GCATCCGGCAGCACCGCCTG	6	0.679402		0	h3	Supp5
ACAP2_+_195163917.23-P1P2	ACAP2	P1P2	GTCGCGCTGCTCATTGGCTC	7	0.675271		0	h3	Supp5
ACAP2_-_195163944.23-P1P2	ACAP2	P1P2	GCCAATGAGCAGCGCGACCG	8	0.672387		0	h3	Supp5
ACAP2_-_195163847.23-P1P2	ACAP2	P1P2	GGGCCAGCCAGCCACGAACC	9	0.661522		0	h3	Supp5
ACAP2_+_195163956.23-P1P2	ACAP2	P1P2	GTGGCCCTCGGGGGCGGTTG	10	0.638344		0	h3	Supp5
ACAP3_-_1243504.23-P1P2	ACAP3	P1P2	GTCCAGGGACCACCCCGGTC	1	0.7337		0	h5	Top5
ACAP3_+_1243301.23-P1P2	ACAP3	P1P2	Ggcgcggcggcctcattccg	2	0.629038		0	h5	Top5
ACAP3_-_1243527.23-P1P2	ACAP3	P1P2	GAGTGAGGCGGGGCCTGCCA	3	0.605994		0	h5	Top5
ACAP3_+_1243491.23-P1P2	ACAP3	P1P2	GCCTCACTTCCGGACCGGGG	4	0.60529		0	h5	Top5
ACAP3_+_1243333.23-P1P2	ACAP3	P1P2	GCTCCCCGGCGGTGACAggc	5	0.60526		0	h5	Top5
ACAP3_-_1243763.23-P1P2	ACAP3	P1P2	GAGAGCGCGGGGTGACCGCG	6	0.604731		0	h5	Supp5
ACAP3_-_1243537.23-P1P2	ACAP3	P1P2	GGGCCTGCCACGGCCGTCTC	7	0.598042		0	h5	Supp5
ACAP3_+_1243298.23-P1P2	ACAP3	P1P2	Gcggcggcctcattccgggg	8	0.597236		0	h5	Supp5
ACAP3_+_1243496.23-P1P2	ACAP3	P1P2	GCCCCGCCTCACTTCCGGAC	9	0.596352		0	h5	Supp5
ACAP3_-_1243489.23-P1P2	ACAP3	P1P2	GACGCCTCTCGCAGCGTCCA	10	0.594471		0	h5	Supp5
ACAT1_+_107992111.23-P1P2	ACAT1	P1P2	GGACGAGTGAAGGACGTGGA	1	0.685679		0	h1	Top5
ACAT1_-_107992267.23-P1P2	ACAT1	P1P2	GTGCCCGCGCCGGGCCGCTA	2	0.656317		0	h1	Top5
ACAT1_+_107992182.23-P1P2	ACAT1	P1P2	GGCGATTGGCCGGCAGCCAA	3	0.653371		0	h1	Top5
ACAT1_-_107992055.23-P1P2	ACAT1	P1P2	GGGCCCCGGCAGGTTAGACT	4	0.645853		0	h1	Top5
ACAT1_-_107992230.23-P1P2	ACAT1	P1P2	GACTGAGAGGCGACTATTGG	5	0.639574		0	h1	Top5
ACAT1_+_107992094.23-P1P2	ACAT1	P1P2	GGATGGAGACACTGGCGCTG	6	0.639103		0	h1	Supp5
ACAT1_+_107992121.23-P1P2	ACAT1	P1P2	GAGGAAAGGTTGACGAGTGA	7	0.628318		0	h1	Supp5
ACAT1_-_107992083.23-P1P2	ACAT1	P1P2	GCGGGAGCCAGCAGCGTGTC	8	0.623234		0	h1	Supp5
ACAT1_+_107992179.23-P1P2	ACAT1	P1P2	GATTGGCCGGCAGCCAAGGG	9	0.617474		0	h1	Supp5
ACAT1_-_107992171.23-P1P2	ACAT1	P1P2	GGCTGCGGTGTCCCAGCGCC	10	0.598389		0	h1	Supp5
ACAT2_+_160183137.23-P1P2	ACAT2	P1P2	GCCGCCGAGACGATGACCAC	1	0.636088		0	h1	Top5
ACAT2_-_160183054.23-P1P2	ACAT2	P1P2	GCCGCCCGCGGCAGGCCTGT	2	0.624586		0	h1	Top5
ACAT2_-_160182997.23-P1P2	ACAT2	P1P2	GGCGCGGGGAGGTGGTGCGC	3	0.607375		0	h1	Top5
ACAT2_-_160183208.23-P1P2	ACAT2	P1P2	GGGGAGCCGCGCAGAGTCCG	4	0.599075		0	h1	Top5
ACAT2_+_160183335.23-P1P2	ACAT2	P1P2	GGGGCTGTAGCACCAGGTCA	5	0.573133		0	h1	Top5
ACAT2_-_160182982.23-P1P2	ACAT2	P1P2	GTGCGCACAGTGGGATGCGC	6	0.563985		0	h1	Supp5
ACAT2_+_160183024.23-P1P2	ACAT2	P1P2	GCTGCCGCGGGCGGGACCTG	7	0.556966		0	h1	Supp5
ACAT2_+_160183370.23-P1P2	ACAT2	P1P2	GGGGACGGAGTGCGCACATC	8	0.552685		0	h1	Supp5
ACAT2_+_160183421.23-P1P2	ACAT2	P1P2	GGGAGAGGCAGGCCACGCGA	9	0.546785		0	h1	Supp5
ACAT2_+_160183365.23-P1P2	ACAT2	P1P2	GGGAGTGCGCACATCGGGAG	10	0.542089		0	h1	Supp5
ACBD3_+_226374526.23-P1P2	ACBD3	P1P2	GGGCAACTGACGATTCCGGA	1	0.685999		0	h4	Top5
ACBD3_+_226374563.23-P1P2	ACBD3	P1P2	GGGGAGTTGGGGAGCCTGAA	2	0.68235		0	h4	Top5
ACBD3_+_226374366.23-P1P2	ACBD3	P1P2	GCAGCAGCCGGAGATGGCGG	3	0.643563		0	h4	Top5
ACBD3_+_226374437.23-P1P2	ACBD3	P1P2	GGTCGGTAAGCGGAGGTCAG	4	0.614598		0	h4	Top5
ACBD3_+_226374628.23-P1P2	ACBD3	P1P2	GCCGCCCACCTGGAGCAACT	5	0.610909		0	h4	Top5
ACBD3_+_226374659.23-P1P2	ACBD3	P1P2	GGCACCGAACCGAGCGGTGG	6	0.605638		0	h4	Supp5
ACBD3_-_226374743.23-P1P2	ACBD3	P1P2	GCCGCGCGGGGGTCGGAGTA	7	0.602427		0	h4	Supp5
ACBD3_+_226374447.23-P1P2	ACBD3	P1P2	GAAGTTCCGGTGTCGGTAAG	8	0.601101		0	h4	Supp5
ACBD3_+_226374560.23-P1P2	ACBD3	P1P2	GAGTTGGGGAGCCTGAAGGG	9	0.59164		0	h4	Supp5
ACBD3_+_226374662.23-P1P2	ACBD3	P1P2	GGCAGCACCGAACCGAGCGG	10	0.585505		0	h4	Supp5
ACBD4_+_43212875.23-P1	ACBD4	P1	GCAGGCGGGGCTTAATCGAA	1	0.768849		0	h6	Top5
ACBD4_+_43212843.23-P1	ACBD4	P1	GCAGCCCGGGATGGCCAAGG	2	0.704598		0	h6	Top5
ACBD4_+_43212871.23-P1	ACBD4	P1	GCGGGGCTTAATCGAAGGGT	3	0.666817		0	h6	Top5
ACBD4_+_43212810.23-P1	ACBD4	P1	GCCCTGGTGCACATAGTGAA	4	0.628327		0	h6	Top5
ACBD4_-_43212959.23-P1	ACBD4	P1	GGAGCTGTGCTGAATGGTTG	5	0.62309		0	h6	Top5
ACBD4_-_43212753.23-P1	ACBD4	P1	GGGGTTGCCTCGGATCGGCC	6	0.609639		0	h6	Supp5
ACBD4_+_43213006.23-P1	ACBD4	P1	GATGGCGACGCAGATCGAGG	7	0.606768		0	h6	Supp5
ACBD4_-_43212901.23-P1	ACBD4	P1	GCGATTAAGCCCCGCCTGAT	8	0.599534		0	h6	Supp5
ACBD4_+_43212888.23-P1	ACBD4	P1	GAGCCTTTCCCAATCAGGCG	9	0.580899		0	h6	Supp5
ACBD4_-_43213050.23-P1	ACBD4	P1	GCCGGCCCTGCTGGACCCCG	10	0.569054		0	h6	Supp5
ACBD4_-_43209908.23-P2	ACBD4	P2	GTAGCGGCGCGGGAGGGAGT	1	0.701013		0	h6	Top5
ACBD4_-_43209820.23-P2	ACBD4	P2	GgggcccggggTCTGCACGC	2	0.699579		0	h6	Top5
ACBD4_-_43209892.23-P2	ACBD4	P2	GGGCGAGCGAAGAAACTTAG	3	0.698195		0	h6	Top5
ACBD4_-_43209846.23-P2	ACBD4	P2	GGGGCAGCGGGGCGCCGCTC	4	0.634251		0	h6	Top5
ACBD4_+_43209852.23-P2	ACBD4	P2	GGCCGCCTCGCTCAGAGCCG	5	0.632676		0	h6	Top5
ACBD4_-_43209827.23-P2	ACBD4	P2	GgggTCTGCACGCGGGGACA	6	0.630052		0	h6	Supp5
ACBD4_-_43209789.23-P2	ACBD4	P2	GGCACAGCATGGCTTggcgg	7	0.625827		0	h6	Supp5
ACBD4_-_43209914.23-P2	ACBD4	P2	GCGCGGGAGGGAGTCGGAGG	8	0.578642		0	h6	Supp5
ACBD4_-_43209872.23-P2	ACBD4	P2	GGCCCCGGCTCTGAGCGAGG	9	0.5782		0	h6	Supp5
ACBD4_-_43209902.23-P2	ACBD4	P2	GGAAACTTAGCGGCGCGGGA	10	0.575731		0	h6	Supp5
ACBD5_-_27529882.23-P1P2	ACBD5	P1P2	GTGTCCCCAGAGGAGGGTCC	1	0.713047		0	h4	Top5
ACBD5_+_27529754.23-P1P2	ACBD5	P1P2	GGGGTCCTCCGGTGACTCTG	2	0.703281		0	h4	Top5
ACBD5_-_27529876.23-P1P2	ACBD5	P1P2	GTCCGTCTGTCCCCAGAGGA	3	0.668999		0	h4	Top5
ACBD5_-_27529872.23-P1P2	ACBD5	P1P2	GGCGGTCCGTCTGTCCCCAG	4	0.634658		0	h4	Top5
ACBD5_+_27529765.23-P1P2	ACBD5	P1P2	GGCGGCGCCAGTGGGTCCTC	5	0.627503		0	h4	Top5
ACBD5_+_27529710.23-P1P2	ACBD5	P1P2	GACTGACAGACGGACTCCGG	6	0.625802		0	h4	Supp5
ACBD5_-_27529563.23-P1P2	ACBD5	P1P2	GCTCCCCCGGGGCGTGACTA	7	0.624781		0	h4	Supp5
ACBD5_-_27529897.23-P1P2	ACBD5	P1P2	GGTCCGGGAAGCGGGGAAAG	8	0.620558		0	h4	Supp5
ACBD5_+_27529713.23-P1P2	ACBD5	P1P2	GCGGACTGACAGACGGACTC	9	0.615388		0	h4	Supp5
ACBD5_+_27529828.23-P1P2	ACBD5	P1P2	GCGCGTCCTTGCCGCGGCGG	10	0.602144		0	h4	Supp5
ACBD6_-_180471832.23-P1P2	ACBD6	P1P2	GTGCGCCGGCGGGGAAGCGC	1	0.636402		0	h4	Top5
ACBD6_+_180472052.23-P1P2	ACBD6	P1P2	GGCTTGGGGCGCACAATCTG	2	0.632608		0	h4	Top5
ACBD6_-_180471955.23-P1P2	ACBD6	P1P2	GCGGAGCCCGCCACCGGGAT	3	0.631721		0	h4	Top5
ACBD6_+_180471815.23-P1P2	ACBD6	P1P2	GGTCGCCCGCGCTTCCCCGC	4	0.630604		0	h4	Top5
ACBD6_-_180472029.23-P1P2	ACBD6	P1P2	GCGGAGTCGCGGGAAACGCG	5	0.618756		0	h4	Top5
ACBD6_-_180471803.23-P1P2	ACBD6	P1P2	GAGCGGCGTGCGATTCTGTG	6	0.596643		0	h4	Supp5
ACBD6_-_180471818.23-P1P2	ACBD6	P1P2	GTGTGAGGCCTGCTCTGCGC	7	0.590542		0	h4	Supp5
ACBD6_-_180472042.23-P1P2	ACBD6	P1P2	GAACGCGAGGCTGAGGACTA	8	0.583411		0	h4	Supp5
ACBD6_-_180472118.23-P1P2	ACBD6	P1P2	GGATCTGTTGCGTGCGCGTT	9	0.569825		0	h4	Supp5
ACBD6_-_180471892.23-P1P2	ACBD6	P1P2	GAAAGTGCCGTCAGCTGTAG	10	0.562141		0	h4	Supp5
ACBD7_-_15130938.23-P1P2	ACBD7	P1P2	GCCCCAGGCTGCAAATGGAA	1	0.689365		0	h3	Top5
ACBD7_-_15130872.23-P1P2	ACBD7	P1P2	GGCCGCCTCCCATTGGTCGC	2	0.651245		0	h3	Top5
ACBD7_+_15130822.23-P1P2	ACBD7	P1P2	GGGAGCGCGGCCAATGGCAG	3	0.640873		0	h3	Top5
ACBD7_+_15130807.23-P1P2	ACBD7	P1P2	GGCAGCGGCCGGAGGAGACG	4	0.635293		0	h3	Top5
ACBD7_+_15130776.23-P1P2	ACBD7	P1P2	GAAGCGGTGGGTGCGAGAGG	5	0.635075		0	h3	Top5
ACBD7_+_15130668.23-P1P2	ACBD7	P1P2	GCGGGAGGGGCGCTCCGCGA	6	0.633912		0	h3	Supp5
ACBD7_+_15130859.23-P1P2	ACBD7	P1P2	GCCCCCGCGCCCGCGACCAA	7	0.613187		0	h3	Supp5
ACBD7_-_15130948.23-P1P2	ACBD7	P1P2	GCAAATGGAAAGGCGAAGAC	8	0.604088		0	h3	Supp5
ACBD7_+_15130765.23-P1P2	ACBD7	P1P2	GGCGAGAGGGGGCAGAGCAC	9	0.593332		0	h3	Supp5
ACBD7_+_15130788.23-P1P2	ACBD7	P1P2	GCGGCCGTTTAAGAAGCGGT	10	0.592781		0	h3	Supp5
ACCS_+_44087774.23-P1P2	ACCS	P1P2	GCCTGCGGCGACTTACGCGT	1	0.695345		0	h1	Top5
ACCS_+_44087724.23-P1P2	ACCS	P1P2	GCGCCCGGACTAGGAGACTG	2	0.685445		0	h1	Top5
ACCS_-_44087743.23-P1P2	ACCS	P1P2	GGCCCTCAGTCTCCTAGTCC	3	0.651425		0	h1	Top5
ACCS_-_44087876.23-P1P2	ACCS	P1P2	GTCCTCCAGCTCCGCCAAGT	4	0.644089		0	h1	Top5
ACCS_+_44087641.23-P1P2	ACCS	P1P2	GCAGGCGGGGGCGGTCTCGG	5	0.6413		0	h1	Top5
ACCS_+_44087946.23-P1P2	ACCS	P1P2	GCAAGGGATTCGAGATGGAA	6	0.640922		0	h1	Supp5
ACCS_+_44087951.23-P1P2	ACCS	P1P2	GGGCGCCAAGGGATTCGAGA	7	0.639364		0	h1	Supp5
ACCS_-_44087667.23-P1P2	ACCS	P1P2	GGAGACCGCCCCCGCCTGAG	8	0.634146		0	h1	Supp5
ACCS_-_44087880.23-P1P2	ACCS	P1P2	GCCAGCTCCGCCAAGTAGGT	9	0.633181		0	h1	Supp5
ACCS_+_44087834.23-P1P2	ACCS	P1P2	GAGGCGGTGCTGGCACTCGG	10	0.628513		0	h1	Supp5
ACCSL_+_44069477.23-ENST00000378832.1	ACCSL	ENST00000378832.1	GGGACCCTCAGGTCCAGGAA	1	0.615399		0	h7	Top5
ACCSL_+_44069382.23-ENST00000378832.1	ACCSL	ENST00000378832.1	GAAGAGTTACCTACTCTTTA	2	0.612468		0	h7	Top5
ACCSL_-_44069432.23-ENST00000378832.1	ACCSL	ENST00000378832.1	GCAATCTGGTCATATAACCA	3	0.58364		0	h7	Top5
ACCSL_-_44069273.23-ENST00000378832.1	ACCSL	ENST00000378832.1	GCTCAGGTTGAAGAACGGGG	4	0.577855		0	h7	Top5
ACCSL_-_44069270.23-ENST00000378832.1	ACCSL	ENST00000378832.1	GGTGCTCAGGTTGAAGAACG	5	0.549289		0	h7	Top5
ACCSL_-_44069495.23-ENST00000378832.1	ACCSL	ENST00000378832.1	GCATCCATTCCTGGACCTGA	6	0.546049		0	h7	Supp5
ACCSL_-_44069395.23-ENST00000378832.1	ACCSL	ENST00000378832.1	GACTCATTGCCCTAAAGAGT	7	0.511966		0	h7	Supp5
ACCSL_-_44069360.23-ENST00000378832.1	ACCSL	ENST00000378832.1	GAATAGAGCACTCAGTGTCT	8	0.507369		0	h7	Supp5
ACCSL_+_44069288.23-ENST00000378832.1	ACCSL	ENST00000378832.1	GGAGCAGGGGGATATGAACA	9	0.499666		0	h7	Supp5
ACCSL_+_44069312.23-ENST00000378832.1	ACCSL	ENST00000378832.1	GGGCATTAGGATGTGTTCTG	10	0.499042		0	h7	Supp5
ACD_+_67694314.23-P1P2	ACD	P1P2	GCCAGCATCCCGTGCACCAG	1	0.744035		0	h5	Top5
ACD_+_67694237.23-P1P2	ACD	P1P2	GGGCGCGGGGTGTACGTGGG	2	0.735725		0	h5	Top5
ACD_-_67694284.23-P1P2	ACD	P1P2	GCACGAGGGCGTCCTGCTCG	3	0.698412		0	h5	Top5
ACD_-_67694307.23-P1P2	ACD	P1P2	GCCTGTGTGCAGACTCCCGC	4	0.684819		0	h5	Top5
ACD_-_67694270.23-P1P2	ACD	P1P2	GACCCCGCGCCTGCGCACGA	5	0.679864		0	h5	Top5
ACD_+_67694506.23-P1P2	ACD	P1P2	GGGGTCACACGGTGCTGAAA	6	0.621272		0	h5	Supp5
ACD_+_67694309.23-P1P2	ACD	P1P2	GATCCCGTGCACCAGCGGGG	7	0.619507		0	h5	Supp5
ACD_-_67694194.23-P1P2	ACD	P1P2	GCCCAGGCCCCGCCTTTCCT	8	0.619344		0	h5	Supp5
ACD_-_67694431.23-P1P2	ACD	P1P2	GCCGGTAGGGAACAGAACAA	9	0.617481		0	h5	Supp5
ACD_-_67694320.23-P1P2	ACD	P1P2	GTCCCGCTGGTCCACCCCGC	10	0.606809		0	h5	Supp5
ACE_-_61554274.23-P1	ACE	P1	GCCACCCCCGGGCTGCACCT	1	0.60488		0	h1	Top5
ACE_-_61554354.23-P1	ACE	P1	GGGGGACTCTGGAGCGGAGG	2	0.604618		0	h1	Top5
ACE_-_61554169.23-P1	ACE	P1	GTGGGCAGGCTCGGGTGTTC	3	0.599573		0	h1	Top5
ACE_+_61553993.23-P1	ACE	P1	GCGCTCGTGCGGCGGGGATG	4	0.59212		0	h1	Top5
ACE_-_61554351.23-P1	ACE	P1	GGCTGGGGACTCTGGAGCGG	5	0.59193		0	h1	Top5
ACE_+_61554244.23-P1	ACE	P1	GAGCCCGGGGGTGGCGGGAT	6	0.585541		0	h1	Supp5
ACE_-_61554336.23-P1	ACE	P1	GACCTCGGCCCGCGCCGCTG	7	0.564854		0	h1	Supp5
ACE_-_61554057.23-P1	ACE	P1	GGGCCCCGGCCTTGTCACTC	8	0.552646		0	h1	Supp5
ACE_-_61554150.23-P1	ACE	P1	GAGGCTGCGCGGCCGCACGG	9	0.546563		0	h1	Supp5
ACE_+_61554293.23-P1	ACE	P1	GTCCTggcccgccccgggca	10	0.537942		0	h1	Supp5
ACE_-_61562117.23-P2	ACE	P2	GAGGGTGTGCTCAGACCTGA	1	0.798175		0	h1	Top5
ACE_+_61562033.23-P2	ACE	P2	GAGGCCCTGCTGATGAGCTT	2	0.699041		0	h1	Top5
ACE_-_61562051.23-P2	ACE	P2	GCCCCCCAAGCTCATCAGCA	3	0.655846		0	h1	Top5
ACE_-_61561930.23-P2	ACE	P2	GCCTGAGTGAGGATGGTGTG	4	0.644607		0	h1	Top5
ACE_+_61561999.23-P2	ACE	P2	GCCTCCAGGACAGGGTACCA	5	0.633648		0	h1	Top5
ACE_+_61562082.23-P2	ACE	P2	GCACACCCTCTCTAGGATGC	6	0.621569		0	h1	Supp5
ACE_+_61562052.23-P2	ACE	P2	GCATGCCTGTCCCCACTCGC	7	0.617898		0	h1	Supp5
ACE_+_61562124.23-P2	ACE	P2	GTGTCTGGCTTCCTCTGGAA	8	0.608324		0	h1	Supp5
ACE_-_61562062.23-P2	ACE	P2	GCATCAGCAGGGCCTGCGAG	9	0.606738		0	h1	Supp5
ACE_+_61562089.23-P2	ACE	P2	GGTCTGAGCACACCCTCTCT	10	0.592205		0	h1	Supp5
ACE2_+_15619116.23-P1P2	ACE2	P1P2	GGCGCCCAACCCAAGTTCAA	1	0.674491		0	h1	Top5
ACE2_+_15619290.23-P1P2	ACE2	P1P2	GAGGAGAGGTAAGGTTCTCT	2	0.632069		0	h1	Top5
ACE2_+_15619304.23-P1P2	ACE2	P1P2	GGGCCATAAAGTGACAGGAG	3	0.538824		0	h1	Top5
ACE2_-_15619428.23-P1P2	ACE2	P1P2	GCCAAAGAGGTCTAGAACTA	4	0.502458		0	h1	Top5
ACE2_-_15619216.23-P1P2	ACE2	P1P2	GGCCAATATAAAGTTCATCC	5	0.459626		0	h1	Top5
ACE2_+_15619196.23-P1P2	ACE2	P1P2	GTCCAGGATGAACTTTATAT	6	0.405989		0	h1	Supp5
ACE2_-_15619129.23-P1P2	ACE2	P1P2	GCTTATCAGCCTTTGAACTT	7	0.404461		0	h1	Supp5
ACE2_+_15619553.23-P1P2	ACE2	P1P2	GAAGGGCAAAGTCATGTATT	8	0.368032		0	h1	Supp5
ACE2_-_15619133.23-P1P2	ACE2	P1P2	GTCAGCCTTTGAACTTGGGT	9	0.367456		0	h1	Supp5
ACE2_-_15619538.23-P1P2	ACE2	P1P2	GTCCCAGAAACTCTCTACTT	10	0.36088		0	h1	Supp5
ACER1_-_6333764.23-P1P2	ACER1	P1P2	GCAGCCCTGAGCATAAGCCG	1	0.721223		0	h3	Top5
ACER1_-_6333720.23-P1P2	ACER1	P1P2	GCCGCTCCCCAGTTGCACCA	2	0.709679		0	h3	Top5
ACER1_+_6333747.23-P1P2	ACER1	P1P2	GAGTCCCACGGCTTATGCTC	3	0.706356		0	h3	Top5
ACER1_-_6333680.23-P1P2	ACER1	P1P2	GTGCCCCGCGGCAGGCAGAC	4	0.67355		0	h3	Top5
ACER1_-_6333854.23-P1P2	ACER1	P1P2	GCAGGAATAGGAATCGGGGT	5	0.658698		0	h3	Top5
ACER1_+_6333815.23-P1P2	ACER1	P1P2	GCCTGGGTAATCTGGATGGG	6	0.6537		0	h3	Supp5
ACER1_-_6333850.23-P1P2	ACER1	P1P2	GTACCCAGGAATAGGAATCG	7	0.629567		0	h3	Supp5
ACER1_+_6333705.23-P1P2	ACER1	P1P2	GAGGCTGCCCTGGTGCAACT	8	0.619648		0	h3	Supp5
ACER1_+_6333724.23-P1P2	ACER1	P1P2	GCTGCTGTCACTGCACAGCC	9	0.606321		0	h3	Supp5
ACER1_+_6333819.23-P1P2	ACER1	P1P2	GTATTCCTGGGTAATCTGGA	10	0.547875		0	h3	Supp5
ACER2_-_19408914.23-P1P2	ACER2	P1P2	GGAGTAACCTCCCGCAGGCG	1		1.31588	0	h3	Top5
ACER2_+_19408797.23-P1P2	ACER2	P1P2	GTCCAGGGTGGGGCGCCTGG	2		0.944875	0	h3	Top5
ACER2_+_19408842.23-P1P2	ACER2	P1P2	GTGGAAGCCACGCCCACCGT	3	0.798247		0	h3	Top5
ACER2_-_19408852.23-P1P2	ACER2	P1P2	GGCGGGTCCCGCCCCACGGT	4	0.674209		0	h3	Top5
ACER2_+_19408824.23-P1P2	ACER2	P1P2	GTGGGGCGGGACCCGCGTGG	5	0.647324		0	h3	Top5
ACER2_-_19408909.23-P1P2	ACER2	P1P2	GCGAACGAGTAACCTCCCGC	6	0.644189		0	h3	Supp5
ACER2_+_19408732.23-P1P2	ACER2	P1P2	GCAGGTGGCCAGGGCCTCGA	7	0.608688		0	h3	Supp5
ACER2_+_19408750.23-P1P2	ACER2	P1P2	GAGACTACCCAGCACCCGGC	8	0.597416		0	h3	Supp5
ACER2_+_19408838.23-P1P2	ACER2	P1P2	GAGCCACGCCCACCGTGGGG	9	0.594038		0	h3	Supp5
ACER2_-_19408834.23-P1P2	ACER2	P1P2	GCCTGGACCCCTCCTCCACG	10	0.592174		0	h3	Supp5
ACER3_-_76571769.23-P1P2	ACER3	P1P2	GCCCCGCCCAAGGGTGAAGA	1	0.747695		0	h4	Top5
ACER3_-_76571797.23-P1P2	ACER3	P1P2	GCCAGCCGGCGCCCTCCGAG	2	0.704145		0	h4	Top5
ACER3_+_76571786.23-P1P2	ACER3	P1P2	GGGTGTAAGGCCCACTCGGA	3	0.650521		0	h4	Top5
ACER3_-_76571689.23-P1P2	ACER3	P1P2	GACCCCCAACCTACGGCCAT	4	0.640677		0	h4	Top5
ACER3_-_76571867.23-P1P2	ACER3	P1P2	GggtgggcggggccTCCGTC	5	0.631803		0	h4	Top5
ACER3_+_76571799.23-P1P2	ACER3	P1P2	GccAGGCCCGACCTGGTGTA	6	0.62861		0	h4	Supp5
ACER3_+_76571727.23-P1P2	ACER3	P1P2	GGCAGGGGCGTGATCCAGGA	7	0.625113		0	h4	Supp5
ACER3_-_76571473.23-P1P2	ACER3	P1P2	GAATCACGGGGATTGGTTGG	8	0.615525		0	h4	Supp5
ACER3_+_76571718.23-P1P2	ACER3	P1P2	GTGATCCAGGAAGGAGCCGG	9	0.59196		0	h4	Supp5
ACER3_+_76571753.23-P1P2	ACER3	P1P2	GCCCGCCCCTCTTCACCCTT	10	0.589639		0	h4	Supp5
ACHE_+_100493634.23-P1	ACHE	P1	GCGGGTCTCGGCTCCAAGGG	1	0.717245		0	h1	Top5
ACHE_+_100493652.23-P1	ACHE	P1	GTCTGGGCCCCGGGGTCTCC	2	0.703167		0	h1	Top5
ACHE_+_100493697.23-P1	ACHE	P1	GTGTCACTGCGCTCTGTCGT	3	0.682298		0	h1	Top5
ACHE_+_100493638.23-P1	ACHE	P1	GTCTCCGGGTCTCGGCTCCA	4	0.681147		0	h1	Top5
ACHE_-_100493665.23-P1	ACHE	P1	GAGCCGAGACCCGGAGACCC	5	0.671499		0	h1	Top5
ACHE_-_100493615.23-P1	ACHE	P1	GcccTCCCCGCTCTCCCGGG	6	0.643001		0	h1	Supp5
ACHE_+_100493693.23-P1	ACHE	P1	GACTGCGCTCTGTCGTCGGT	7	0.633839		0	h1	Supp5
ACHE_+_100493669.23-P1	ACHE	P1	GTCTGGCACTGGAGTGCGTC	8	0.632443		0	h1	Supp5
ACHE_-_100493746.23-P1	ACHE	P1	GACCCAAAGACCTGCAGCGG	9	0.607899		0	h1	Supp5
ACHE_+_100493600.23-P1	ACHE	P1	GAGGTGGCCACCCGGGAGAG	10	0.598156		0	h1	Supp5
ACHE_-_100494778.23-P2	ACHE	P2	GGCCTCGCAGGGGTTGAATC	1	0.661493		0	h1	Top5
ACHE_+_100494723.23-P2	ACHE	P2	GTGCCCGCGGTCCCTggcgg	2	0.636145		0	h1	Top5
ACHE_+_100494786.23-P2	ACHE	P2	GAACCGCGCGGCCCAGGGAC	3	0.623232		0	h1	Top5
ACHE_-_100494875.23-P2	ACHE	P2	GGAACCGGGTCCCGCAGGCA	4	0.619398		0	h1	Top5
ACHE_+_100494847.23-P2	ACHE	P2	GTGCGGGACCCGGTTCCCGT	5	0.613398		0	h1	Top5
ACHE_-_100494741.23-P2	ACHE	P2	GgcgccgccgccAGGGACCG	6	0.59755		0	h1	Supp5
ACHE_+_100495116.23-P2	ACHE	P2	GTCAACTAGGGCACATGGTC	7	0.585433		0	h1	Supp5
ACHE_-_100494954.23-P2	ACHE	P2	GGGGCCTCGGAGACTGGGCT	8	0.58482		0	h1	Supp5
ACHE_-_100495006.23-P2	ACHE	P2	GCATCTGTGCCCACTGTCTC	9	0.583881		0	h1	Supp5
ACHE_+_100494775.23-P2	ACHE	P2	GCCAGGGACTGGCAAGACTC	10	0.583449		0	h1	Supp5
ACIN1_-_23564466.23-P1	ACIN1	P1	GAGAACTCCCCGGGTTCCTC	1	0.699802		0	h3	Top5
ACIN1_+_23564521.23-P1	ACIN1	P1	GCGAGAAAAGGGGCGCTGCA	2	0.697535		0	h3	Top5
ACIN1_+_23564543.23-P1	ACIN1	P1	GAAAACCGAGCCTGAAAGCA	3	0.683051		0	h3	Top5
ACIN1_+_23564439.23-P1	ACIN1	P1	GGAACCCGGGGAGTTCTGAG	4	0.676779		0	h3	Top5
ACIN1_+_23564397.23-P1	ACIN1	P1	GGCAGTGGGCGGGGTCATCT	5	0.67278		0	h3	Top5
ACIN1_+_23564430.23-P1	ACIN1	P1	GGAGTTCTGAGTGGTAATCG	6	0.658566		0	h3	Supp5
ACIN1_+_23564612.23-P1	ACIN1	P1	GTCCGATTATGGTTATACCA	7	0.656175		0	h3	Supp5
ACIN1_+_23564452.23-P1	ACIN1	P1	GAGGACATCCGGAGGAACCC	8	0.644632		0	h3	Supp5
ACIN1_+_23564412.23-P1	ACIN1	P1	GGAGGGGTAGAGTATGGCAG	9	0.627595		0	h3	Supp5
ACIN1_-_23564717.23-P1	ACIN1	P1	GTCCGAGGCCGGAAGTGCGT	10	0.615598		0	h3	Supp5
ACIN1_-_23540961.23-P2	ACIN1	P2	GTACAGAGGCTTAACCCCCC	1	0.663421		0	h3	Top5
ACIN1_-_23540887.23-P2	ACIN1	P2	GTATCCTTTGGCAGGCCACA	2	0.57552		0	h3	Top5
ACIN1_+_23540956.23-P2	ACIN1	P2	GGAGGGAGCACTCCAGCCCT	3	0.56459		0	h3	Top5
ACIN1_-_23541092.23-P2	ACIN1	P2	GGAAGGCAGGCAAACAGTAG	4	0.548212		0	h3	Top5
ACIN1_-_23540994.23-P2	ACIN1	P2	GCCCTCCTGGTCTTCCCAGG	5	0.543957		0	h3	Top5
ACIN1_-_23540875.23-P2	ACIN1	P2	GGAGCAAGGTTCTTATCCTT	6	0.541451		0	h3	Supp5
ACIN1_-_23541096.23-P2	ACIN1	P2	GGCAGGCAAACAGTAGAGGT	7	0.535056		0	h3	Supp5
ACIN1_-_23541279.23-P2	ACIN1	P2	GCAGTCAGATGCTGCAGGTA	8	0.489516		0	h3	Supp5
ACIN1_-_23541184.23-P2	ACIN1	P2	GGAAAGCTGGATAGAGGGTG	9	0.475376		0	h3	Supp5
ACIN1_-_23541282.23-P2	ACIN1	P2	GTCAGATGCTGCAGGTAGGG	10	0.441822		0	h3	Supp5
ACKR2_+_42850737.23-P1P2	ACKR2	P1P2	Gtaaaactttgatcaatagg	1	0.51594		0	h6	Top5
ACKR2_+_42850788.23-P1P2	ACKR2	P1P2	Gacagagtcacctgtatctt	2	0.508928		0	h6	Top5
ACKR2_+_42850731.23-P1P2	ACKR2	P1P2	Gtttgatcaataggaggctg	3	0.403249		0	h6	Top5
ACKR2_+_42850740.23-P1P2	ACKR2	P1P2	Gatgtaaaactttgatcaat	4	0.264167		0	h6	Top5
ACKR2_-_42850889.23-P1P2	ACKR2	P1P2	Gaacaaaggatatgagctaa	5	0.177094		0	h6	Top5
ACKR2_-_42850826.23-P1P2	ACKR2	P1P2	Gtctgtctcattatatgctt	6	0.499963		1	h6	Supp5
ACKR2_+_42850384.23-P1P2	ACKR2	P1P2	Ggggtctcactctatggcct	7	0.456637		1	h6	Supp5
ACKR2_-_42850481.23-P1P2	ACKR2	P1P2	Gaatgtactgtatttgatca	8	0.303877		1	h6	Supp5
ACKR2_-_42850769.23-P1P2	ACKR2	P1P2	Gtcaaagttttacatgatgc	9	0.281893		1	h6	Supp5
ACKR2_-_42850840.23-P1P2	ACKR2	P1P2	Gtgcttaggtttgatgaaac	10	0.42502		2	h6	Supp5
ACKR3_+_237478274.23-P1	ACKR3	P1	GCCTGCACAAGTGTACTCTT	1	0.697564		0	h2	Top5
ACKR3_-_237478326.23-P1	ACKR3	P1	GACTAGTGAGGTTTACAAGA	2	0.662845		0	h2	Top5
ACKR3_-_237478314.23-P1	ACKR3	P1	GAGGAAACAACAGACTAGTG	3	0.541628		0	h2	Top5
ACKR3_-_237478329.23-P1	ACKR3	P1	GAGTGAGGTTTACAAGAGGG	4	0.539655		0	h2	Top5
ACKR3_+_237478402.23-P1	ACKR3	P1	GGGAGCCTCTAGCCTCTAGA	5	0.494266		0	h2	Top5
ACKR3_+_237478213.23-P1	ACKR3	P1	GCACAAAGTCCAAACCCCAC	6	0.493522		0	h2	Supp5
ACKR3_+_237478210.23-P1	ACKR3	P1	GAAAGTCCAAACCCCACGGG	7	0.487718		0	h2	Supp5
ACKR3_-_237478364.23-P1	ACKR3	P1	GGTGTCTGCCTGTGGGATGG	8	0.466603		0	h2	Supp5
ACKR3_-_237478270.23-P1	ACKR3	P1	GTGCAAATGAAAGAAGGCTG	9	0.464244		0	h2	Supp5
ACKR3_-_237478118.23-P1	ACKR3	P1	GAGGAGCTCTTGGTGTTAAT	10	0.453899		0	h2	Supp5
ACKR3_+_237476323.23-P2	ACKR3	P2	GCAAGCGCCAGCGGGGAATG	1	0.74429		0	h2	Top5
ACKR3_-_237476409.23-P2	ACKR3	P2	GCGGAACTAGGGGACGGGTG	2	0.700444		0	h2	Top5
ACKR3_+_237476250.23-P2	ACKR3	P2	GGGTGCTTGGGGCCTGAACT	3	0.693623		0	h2	Top5
ACKR3_+_237476319.23-P2	ACKR3	P2	GCGCCAGCGGGGAATGGGGC	4	0.660015		0	h2	Top5
ACKR3_+_237476203.23-P2	ACKR3	P2	GTCCCAGAAAACAGGCCTGG	5	0.594429		0	h2	Top5
ACKR3_-_237476398.23-P2	ACKR3	P2	GGCCCCGCCCGGCGGAACTA	6	0.590577		0	h2	Supp5
ACKR3_+_237476211.23-P2	ACKR3	P2	GCCACCCTGTCCCAGAAAAC	7	0.584148		0	h2	Supp5
ACKR3_-_237476063.23-P2	ACKR3	P2	Gcgggacccctagaggatgg	8	0.581151		0	h2	Supp5
ACKR3_-_237476056.23-P2	ACKR3	P2	Gacccagccgggacccctag	9	0.580142		0	h2	Supp5
ACKR3_-_237476421.23-P2	ACKR3	P2	GACGGGTGGGGGACGTCGAA	10	0.572973		0	h2	Supp5
ACKR4_-_132315917.23-P1P2	ACKR4	P1P2	GACTAAGTGGAAACTATGAA	1	0.592799		0	h6	Top5
ACKR4_-_132315833.23-P1P2	ACKR4	P1P2	GGTGCTGCCTAGATGCCCTC	2	0.531001		0	h6	Top5
ACKR4_+_132315966.23-P1P2	ACKR4	P1P2	GTTAAATTCAACTTCTTAAG	3	0.517137		0	h6	Top5
ACKR4_+_132315826.23-P1P2	ACKR4	P1P2	GAGAAGGAGAATCCACCTGA	4	0.498686		0	h6	Top5
ACKR4_+_132315890.23-P1P2	ACKR4	P1P2	GATAGTTTCCACTTAGTCAA	5	0.456528		0	h6	Top5
ACKR4_-_132316046.23-P1P2	ACKR4	P1P2	GGCTCACAAGGTTAAATTTC	6	0.431725		0	h6	Supp5
ACKR4_+_132315805.23-P1P2	ACKR4	P1P2	GGCATCTAGGCAGCACTTGT	7	0.425859		0	h6	Supp5
ACKR4_-_132315586.23-P1P2	ACKR4	P1P2	GGGGAAAATACTCTGGGACA	8	0.41588		0	h6	Supp5
ACKR4_-_132316078.23-P1P2	ACKR4	P1P2	GTGGATACAAGATAAAGGCG	9	0.41238		0	h6	Supp5
ACKR4_-_132316111.23-P1P2	ACKR4	P1P2	GAACAAAAGTAGCTGGAGTT	10	0.405523		0	h6	Supp5
ACLY_+_40075360.23-P1P2	ACLY	P1P2	GCCCGGGGCCCGCCCTCGTG	1	0.773938		0	h3	Top5
ACLY_-_40075349.23-P1P2	ACLY	P1P2	GGCTCCTCCCAATTCGCTGC	2	0.711846		0	h3	Top5
ACLY_-_40075370.23-P1P2	ACLY	P1P2	GGCTTGGCTCCGCCCCACGA	3	0.710574		0	h3	Top5
ACLY_+_40075309.23-P1P2	ACLY	P1P2	GAGCCCTGGCGCTCAGGCTA	4	0.698914		0	h3	Top5
ACLY_+_40075334.23-P1P2	ACLY	P1P2	GGCCAAGCCAGCAGCGAATT	5	0.691538		0	h3	Top5
ACLY_+_40075331.23-P1P2	ACLY	P1P2	GAAGCCAGCAGCGAATTGGG	6	0.68308		0	h3	Supp5
ACLY_-_40075328.23-P1P2	ACLY	P1P2	GTTCCCTAGCCTGAGCGCCA	7	0.675383		0	h3	Supp5
ACLY_+_40075410.23-P1P2	ACLY	P1P2	GGCTCCCAAGAGGCGGTGGA	8	0.666062		0	h3	Supp5
ACLY_+_40075420.23-P1P2	ACLY	P1P2	GggccccgcAGGCTCCCAAG	9	0.646069		0	h3	Supp5
ACLY_-_40075506.23-P1P2	ACLY	P1P2	GAGGAGAACGCGCGGTGCTG	10	0.643229		0	h3	Supp5
ACMSD_-_135596123.23-P1P2	ACMSD	P1P2	GAATGGACCTAGACTGGGTT	1	0.545077		0	h6	Top5
ACMSD_-_135596149.23-P1P2	ACMSD	P1P2	GCCTACTGACTGCTGCCTGA	2	0.497519		0	h6	Top5
ACMSD_+_135595919.23-P1P2	ACMSD	P1P2	GAACTGTACTCAACTGTATG	3	0.49168		0	h6	Top5
ACMSD_+_135596015.23-P1P2	ACMSD	P1P2	GTATTTGTTAATCAAGCTTT	4	0.473783		0	h6	Top5
ACMSD_+_135595993.23-P1P2	ACMSD	P1P2	GTCAACACAGTTTGGTAGTC	5	0.454011		0	h6	Top5
ACMSD_-_135596117.23-P1P2	ACMSD	P1P2	GAGTTCTAATGGACCTAGAC	6	0.450411		0	h6	Supp5
ACMSD_-_135595762.23-P1P2	ACMSD	P1P2	GAGTAAGAAAAGGTGAGTCA	7	0.4416		0	h6	Supp5
ACMSD_+_135595903.23-P1P2	ACMSD	P1P2	GATGAGGTCAAAAGCACAGC	8	0.43698		0	h6	Supp5
ACMSD_+_135596001.23-P1P2	ACMSD	P1P2	GGCTTTGGGTCAACACAGTT	9	0.433661		0	h6	Supp5
ACMSD_-_135596161.23-P1P2	ACMSD	P1P2	GTGCCTGAAGGTTGCTGTAA	10	0.418328		0	h6	Supp5
ACN9_-_96746823.23-P1P2	ACN9	P1P2	GCGCAGGCGCGACTCCACGA	1	0.788687		0	h4	Top5
ACN9_+_96746913.23-P1P2	ACN9	P1P2	GAGGGCGCGCGACCTCTATC	2	0.765209		0	h4	Top5
ACN9_-_96746878.23-P1P2	ACN9	P1P2	GTCCGCCCGCAGCGGAGCTT	3	0.716987		0	h4	Top5
ACN9_-_96746889.23-P1P2	ACN9	P1P2	GCGGAGCTTGGGTTTCCGGG	4	0.700211		0	h4	Top5
ACN9_+_96746862.23-P1P2	ACN9	P1P2	GGGAAACCCAAGCTCCGCTG	5	0.682698		0	h4	Top5
ACN9_+_96746850.23-P1P2	ACN9	P1P2	GTCCGCTGCGGGCGGAAAAC	6	0.682393		0	h4	Supp5
ACN9_+_96746949.23-P1P2	ACN9	P1P2	GAACTTGCGTATTAGTGAAC	7	0.677122		0	h4	Supp5
ACN9_-_96746906.23-P1P2	ACN9	P1P2	GGGAGGACCTGATTGTGCAA	8	0.665318		0	h4	Supp5
ACN9_+_96746931.23-P1P2	ACN9	P1P2	GCCGGAAGGCAGACGAAAGA	9	0.657029		0	h4	Supp5
ACN9_-_96747023.23-P1P2	ACN9	P1P2	GCGCAGGCGCAGTCGGCGGT	10	0.635204		0	h4	Supp5
ACO1_+_32384489.23-P1P2	ACO1	P1P2	GGGCCTGGAGGACTTCGCCC	1	0.803824		0	h3	Top5
ACO1_+_32384509.23-P1P2	ACO1	P1P2	GAGCCTGCGGGCGCCCCCGC	2	0.795885		0	h3	Top5
ACO1_+_32384475.23-P1P2	ACO1	P1P2	GCGCCCCGGGCTGGAGGCTA	3	0.763635		0	h3	Top5
ACO1_+_32384442.23-P1P2	ACO1	P1P2	GTCCTCCGCTGGAAGTGGGA	4	0.74899		0	h3	Top5
ACO1_-_32384518.23-P1P2	ACO1	P1P2	GAAGTCCTCCAGGCCCGCGG	5	0.747505		0	h3	Top5
ACO1_-_32384545.23-P1P2	ACO1	P1P2	GGCAGGCTCCGCCCCTTCTT	6	0.741289		0	h3	Supp5
ACO1_+_32384534.23-P1P2	ACO1	P1P2	GGGGCAGCTAGCCGAAGAAG	7	0.72851		0	h3	Supp5
ACO1_+_32384531.23-P1P2	ACO1	P1P2	GCAGCTAGCCGAAGAAGGGG	8	0.728396		0	h3	Supp5
ACO1_-_32384508.23-P1P2	ACO1	P1P2	GGCCCGGGGCGAAGTCCTCC	9	0.689743		0	h3	Supp5
ACO1_+_32384466.23-P1P2	ACO1	P1P2	GCTGGAGGCTAGGGTTGCGA	10	0.683085		0	h3	Supp5
ACO2_+_41865000.23-P1P2	ACO2	P1P2	GAGAACCCTGTGAACGCAAT	1	0.663122		0	h2	Top5
ACO2_+_41864997.23-P1P2	ACO2	P1P2	GACCCTGTGAACGCAATGGG	2	0.648568		0	h2	Top5
ACO2_+_41865057.23-P1P2	ACO2	P1P2	GGGGCGTGCCCGGAAGAGTG	3	0.611377		0	h2	Top5
ACO2_+_41865026.23-P1P2	ACO2	P1P2	GGAAGGCGAGGCCTCCCTAG	4	0.610079		0	h2	Top5
ACO2_-_41865034.23-P1P2	ACO2	P1P2	GCAGGGTTCTGGCGCCTCTA	5	0.60614		0	h2	Top5
ACO2_+_41864958.23-P1P2	ACO2	P1P2	GCAGACACGCAAGAGGAAAT	6	0.576587		0	h2	Supp5
ACO2_+_41864787.23-P1P2	ACO2	P1P2	GACTCGCGCGAGAGCAAGAC	7	0.568653		0	h2	Supp5
ACO2_-_41865017.23-P1P2	ACO2	P1P2	GTCCGCCCATTGCGTTCACA	8	0.568635		0	h2	Supp5
ACO2_-_41865037.23-P1P2	ACO2	P1P2	GGGTTCTGGCGCCTCTAGGG	9	0.568413		0	h2	Supp5
ACO2_+_41864775.23-P1P2	ACO2	P1P2	GGCAAGACGGGCCTGGTGCA	10	0.567932		0	h2	Supp5
ACOT1_+_74003620.23-P1P2	ACOT1	P1P2	GGCGAAGAGGAATGCAGGAC	1	0.564832		0	h4	Top5
ACOT1_+_74003625.23-P1P2	ACOT1	P1P2	GTGATGGCGAAGAGGAATGC	2	0.563163		0	h4	Top5
ACOT1_+_74003838.23-P1P2	ACOT1	P1P2	GCTGGCTCGCGGAATGGGCT	3	0.511248		0	h4	Top5
ACOT1_+_74003843.23-P1P2	ACOT1	P1P2	GGCTTGCTGGCTCGCGGAAT	4	0.499053		0	h4	Top5
ACOT1_+_74003818.23-P1P2	ACOT1	P1P2	GGGCCAGGACTGGTTCgtcc	5	0.449326		0	h4	Top5
ACOT1_+_74003810.23-P1P2	ACOT1	P1P2	GCTGGTTCgtcccggctact	6	0.32969		0	h4	Supp5
ACOT1_-_74003313.23-P1P2	ACOT1	P1P2	GATAAGAAAATAATAACTAT	7	0.273108		1	h4	Supp5
ACOT1_-_74003317.23-P1P2	ACOT1	P1P2	GGAAAATAATAACTATTggc	8	0.24322		1	h4	Supp5
ACOT1_+_74003432.23-P1P2	ACOT1	P1P2	GTCTGAGCTTTATTCCTTAC	9	0.223386		1	h4	Supp5
ACOT1_-_74003420.23-P1P2	ACOT1	P1P2	GTAATAACTATTACCTCATT	10	0.081236		1	h4	Supp5
ACOT11_+_55013701.23-P1	ACOT11	P1	GTAGGCCACAGCCACGTCAA	1	0.757127		0	h4	Top5
ACOT11_+_55013737.23-P1	ACOT11	P1	GGCCCGCCTAGCGGAGAGGA	2	0.655701		0	h4	Top5
ACOT11_-_55013844.23-P1	ACOT11	P1	GGACGCGGGGTGATAACAGC	3	0.653964		0	h4	Top5
ACOT11_-_55013804.23-P1	ACOT11	P1	GCTAGGAGAAGGGGGGTAGA	4	0.653781		0	h4	Top5
ACOT11_-_55013822.23-P1	ACOT11	P1	GAGGGCAGTCTGAAGAGAGG	5	0.641987		0	h4	Top5
ACOT11_-_55013850.23-P1	ACOT11	P1	GGGGTGATAACAGCTGGCTC	6	0.634418		0	h4	Supp5
ACOT11_-_55013857.23-P1	ACOT11	P1	GAACAGCTGGCTCTGGTGGG	7	0.633586		0	h4	Supp5
ACOT11_-_55013727.23-P1	ACOT11	P1	GGACGTGGCTGTGGCCTAGC	8	0.619287		0	h4	Supp5
ACOT11_-_55013718.23-P1	ACOT11	P1	GAGGCCCCTTGACGTGGCTG	9	0.60654		0	h4	Supp5
ACOT11_-_55013779.23-P1	ACOT11	P1	GCACTGGAGCTTTCTGTGCA	10	0.605675		0	h4	Supp5
ACOT11_+_55007792.23-P2	ACOT11	P2	GCCCGCAAGGCGTCAATCCC	1	0.679273		0	h4	Top5
ACOT11_+_55007843.23-P2	ACOT11	P2	GCCCAGGCTGCACATCACAC	2	0.675271		0	h4	Top5
ACOT11_+_55007739.23-P2	ACOT11	P2	GGCACCAGGCAAAGTCCGGG	3	0.674233		0	h4	Top5
ACOT11_+_55007912.23-P2	ACOT11	P2	GGCGCTGTAGAGTTCCTGGA	4	0.643928		0	h4	Top5
ACOT11_-_55007812.23-P2	ACOT11	P2	GCCCGGGGATTGACGCCTTG	5	0.636859		0	h4	Top5
ACOT11_+_55007805.23-P2	ACOT11	P2	GGCCAGGCTCCCCGCCCGCA	6	0.606541		0	h4	Supp5
ACOT11_-_55007895.23-P2	ACOT11	P2	GGTGCCGCACCCGCGCCGGA	7	0.60416		0	h4	Supp5
ACOT11_+_55007767.23-P2	ACOT11	P2	GCTGGGCGCAGGCGGAAACG	8	0.60269		0	h4	Supp5
ACOT11_+_55007574.23-P2	ACOT11	P2	Ggcgctgtgcttgtcctcat	9	0.590104		0	h4	Supp5
ACOT11_-_55007734.23-P2	ACOT11	P2	GATCGCAGAAGGCGGCTCAG	10	0.589943		0	h4	Supp5
ACOT12_+_80690102.23-P1P2	ACOT12	P1P2	GCCCCACTCGCGATAGTCCT	1	0.713739		0	h4	Top5
ACOT12_-_80690194.23-P1P2	ACOT12	P1P2	GAGGGGGCTCCCGGGTAGAC	2	0.668284		0	h4	Top5
ACOT12_-_80690107.23-P1P2	ACOT12	P1P2	GGGGCCCGCACTGTCATCCC	3	0.657474		0	h4	Top5
ACOT12_-_80690160.23-P1P2	ACOT12	P1P2	GCGGGTCTCAGGAGAAGTCT	4	0.629376		0	h4	Top5
ACOT12_-_80690199.23-P1P2	ACOT12	P1P2	GGCTCCCGGGTAGACAGGTC	5	0.607583		0	h4	Top5
ACOT12_+_80689971.23-P1P2	ACOT12	P1P2	GCGGGCGGAGCGGGCATGGT	6	0.604133		0	h4	Supp5
ACOT12_-_80690203.23-P1P2	ACOT12	P1P2	GCCGGGTAGACAGGTCTGGA	7	0.590043		0	h4	Supp5
ACOT12_-_80690141.23-P1P2	ACOT12	P1P2	GGGGGGAAAACCAGCGCTCT	8	0.580412		0	h4	Supp5
ACOT12_-_80690206.23-P1P2	ACOT12	P1P2	GGGTAGACAGGTCTGGAAGG	9	0.579714		0	h4	Supp5
ACOT12_-_80690172.23-P1P2	ACOT12	P1P2	GGAAGTCTGGGAAGTGCGCG	10	0.576199		0	h4	Supp5
ACOT13_-_24667190.23-P1P2	ACOT13	P1P2	GCGCTCCCGCATCAACCGCC	1	0.714155		0	h1	Top5
ACOT13_+_24667097.23-P1P2	ACOT13	P1P2	GTAAAGGGGCGGTGCAGAGG	2	0.683232		0	h1	Top5
ACOT13_-_24667290.23-P1P2	ACOT13	P1P2	GCATGCGCGCTTCGTCACAA	3	0.657189		0	h1	Top5
ACOT13_-_24667212.23-P1P2	ACOT13	P1P2	GCGGGGAAATGCGCTGCTCT	4	0.656655		0	h1	Top5
ACOT13_-_24667168.23-P1P2	ACOT13	P1P2	GTGCGCAGGCGCCTGTGTCA	5	0.652429		0	h1	Top5
ACOT13_+_24667133.23-P1P2	ACOT13	P1P2	GCCTGCGCAGAGCCGCGCGT	6	0.641061		0	h1	Supp5
ACOT13_+_24667157.23-P1P2	ACOT13	P1P2	GTGCGGGAGCGCCATGACAC	7	0.636392		0	h1	Supp5
ACOT13_+_24667080.23-P1P2	ACOT13	P1P2	GGGCGGCAGGAAGATGGAGT	8	0.624888		0	h1	Supp5
ACOT13_-_24667248.23-P1P2	ACOT13	P1P2	GTGCGCCGCAAGGGAGCCGC	9	0.618727		0	h1	Supp5
ACOT13_-_24667239.23-P1P2	ACOT13	P1P2	GTGGTGCAGCTGCGCCGCAA	10	0.615158		0	h1	Supp5
ACOT2_+_74035734.23-P1P2	ACOT2	P1P2	GGCTTGCTGGCCTGCGGAAT	1	0.568132		0	h3	Top5
ACOT2_+_74035935.23-P1P2	ACOT2	P1P2	GGCTTGTTAGACATCCTCTC	2	0.476109		0	h3	Top5
ACOT2_+_74035703.23-P1P2	ACOT2	P1P2	GGGCTGGTTCTTAAAGAACC	3	0.452814		0	h3	Top5
ACOT2_+_74035740.23-P1P2	ACOT2	P1P2	GTCAGAAGCTTGCTGGCCTG	4	0.449589		0	h3	Top5
ACOT2_+_74035431.23-P1P2	ACOT2	P1P2	GAATAGCCAAATGGGGTAAT	5	0.357164		0	h3	Top5
ACOT2_-_74035447.23-P1P2	ACOT2	P1P2	GTACTACCTATTACCCCATT	6	0.221465		0	h3	Supp5
ACOT2_+_74035647.23-P1P2	ACOT2	P1P2	GGCGAAGAGGAATGCAGAGC	7	0.515134		1	h3	Supp5
ACOT2_+_74035719.23-P1P2	ACOT2	P1P2	GGAATGGGCTGGACCAGGGC	8	0.501109		1	h3	Supp5
ACOT2_+_74035440.23-P1P2	ACOT2	P1P2	GAAGTGTAAAAATAGCCAAA	9	0.137168		1	h3	Supp5
ACOT2_-_74035746.23-P1P2	ACOT2	P1P2	GCTGGTCCAGCCCATTCCGC	10	0.670536		2	h3	Supp5
ACOT4_+_74058714.23-P1P2	ACOT4	P1P2	GCGCGCACGGCAATGCGCAC	1	0.644308		0	h3	Top5
ACOT4_+_74058635.23-P1P2	ACOT4	P1P2	GGCCGGAGCGGGGAATTCAA	2	0.601614		0	h3	Top5
ACOT4_+_74058416.23-P1P2	ACOT4	P1P2	GCCCCGGGGCGCGCAAGGTG	3	0.579716		0	h3	Top5
ACOT4_-_74058526.23-P1P2	ACOT4	P1P2	GAACCGGTCTGAAGTCCCAG	4	0.566896		0	h3	Top5
ACOT4_+_74058629.23-P1P2	ACOT4	P1P2	GGCGGGGAATTCAAAGGTCG	5	0.545519		0	h3	Top5
ACOT4_-_74058384.23-P1P2	ACOT4	P1P2	GAACAACCGAGGGTGGTGTG	6	0.545423		0	h3	Supp5
ACOT4_+_74058687.23-P1P2	ACOT4	P1P2	GTCCAGCAGCAGCGGCCTGG	7	0.540146		0	h3	Supp5
ACOT4_+_74058507.23-P1P2	ACOT4	P1P2	GAGCCCCTGGGACTTCAGAC	8	0.529721		0	h3	Supp5
ACOT4_-_74058717.23-P1P2	ACOT4	P1P2	GCGCTGCTGCTGGAACGAGC	9	0.524341		0	h3	Supp5
ACOT4_+_74058581.23-P1P2	ACOT4	P1P2	GAGCGCGCCGAATGTCCGGA	10	0.523178		0	h3	Supp5
ACOT6_+_74077533.23-P1P2	ACOT6	P1P2	Gaggggctggaatagagcca	1	0.743833		0	h2	Top5
ACOT6_-_74077567.23-P1P2	ACOT6	P1P2	Gccagcccctccctacaaac	2	0.687204		0	h2	Top5
ACOT6_-_74077492.23-P1P2	ACOT6	P1P2	Gctcaagcatagaacgtgct	3	0.592224		0	h2	Top5
ACOT6_-_74077412.23-P1P2	ACOT6	P1P2	GtgggttggggATGGACtgc	4	0.579861		0	h2	Top5
ACOT6_+_74077555.23-P1P2	ACOT6	P1P2	Ggaaagacatcctgtttgta	5	0.555248		0	h2	Top5
ACOT6_-_74077428.23-P1P2	ACOT6	P1P2	Gtgcagggcagttctctggt	6	0.55363		0	h2	Supp5
ACOT6_-_74077523.23-P1P2	ACOT6	P1P2	Gtcctgagagagggacggac	7	0.552461		0	h2	Supp5
ACOT6_-_74077372.23-P1P2	ACOT6	P1P2	Gagggcatatgaaatgtact	8	0.547194		0	h2	Supp5
ACOT6_-_74077350.23-P1P2	ACOT6	P1P2	Gcctccagatcctgggggtc	9	0.525789		0	h2	Supp5
ACOT6_+_74077287.23-P1P2	ACOT6	P1P2	Gttaatatggcaccttggtc	10	0.493264		0	h2	Supp5
ACOT7_-_6453463.23-P1P2	ACOT7	P1P2	GAGCCCGGGCCGCGCCATAA	1	0.633271		0	h3	Top5
ACOT7_-_6453488.23-P1P2	ACOT7	P1P2	GAGGGCAGAGGTGGAGCGAT	2	0.633123		0	h3	Top5
ACOT7_-_6453633.23-P1P2	ACOT7	P1P2	GCGCGGGCGTACGATTCTGG	3	0.632964		0	h3	Top5
ACOT7_-_6453630.23-P1P2	ACOT7	P1P2	GTCGCGCGGGCGTACGATTC	4	0.629598		0	h3	Top5
ACOT7_-_6453531.23-P1P2	ACOT7	P1P2	GCGCCGGGGGCAATCGAAcg	5	0.608034		0	h3	Top5
ACOT7_+_6453960.23-P1P2	ACOT7	P1P2	GCGGGCGACTGGTGCCGGGG	6	0.606868		0	h3	Supp5
ACOT7_+_6453851.23-P1P2	ACOT7	P1P2	GGGGCGCGGCAGCGAATCGG	7	0.590043		0	h3	Supp5
ACOT7_+_6453742.23-P1P2	ACOT7	P1P2	GGCCCCAGACGCTTCCCTCG	8	0.587896		0	h3	Supp5
ACOT7_-_6453616.23-P1P2	ACOT7	P1P2	GAGGCTGCAGAGAGCTCGCG	9	0.581532		0	h3	Supp5
ACOT7_-_6453750.23-P1P2	ACOT7	P1P2	GGACCCGGTGGCAGCCCCGA	10	0.578117		0	h3	Supp5
ACOT8_-_44486122.23-P1P2	ACOT8	P1P2	GACTCCTGTCAGTCCGCTGG	1	0.683437		0	h3	Top5
ACOT8_-_44486206.23-P1P2	ACOT8	P1P2	GACTGGATATGTCGCTGAGG	2	0.675773		0	h3	Top5
ACOT8_+_44486286.23-P1P2	ACOT8	P1P2	GAGGAACCCTAGGCCTGACC	3	0.639187		0	h3	Top5
ACOT8_-_44486095.23-P1P2	ACOT8	P1P2	GGAGGAATCTAGGTTATGAT	4	0.63033		0	h3	Top5
ACOT8_-_44486218.23-P1P2	ACOT8	P1P2	GGCTGAGGAGGCGGAACCTC	5	0.625005		0	h3	Top5
ACOT8_+_44486272.23-P1P2	ACOT8	P1P2	GTGACCGGGTTACAAGAGGA	6	0.614041		0	h3	Supp5
ACOT8_+_44486363.23-P1P2	ACOT8	P1P2	GAGGGTTTATAGGCAGGCGT	7	0.610996		0	h3	Supp5
ACOT8_-_44486189.23-P1P2	ACOT8	P1P2	GTGCGAATCCTGTGTGTGAC	8	0.61048		0	h3	Supp5
ACOT8_+_44486276.23-P1P2	ACOT8	P1P2	GGGCCTGACCGGGTTACAAG	9	0.575774		0	h3	Supp5
ACOT8_+_44486381.23-P1P2	ACOT8	P1P2	GGTCAAAGGTCACACTATGA	10	0.569484		0	h3	Supp5
ACOT9_+_23761452.23-P1P2	ACOT9	P1P2	GCTCCCGCCAATGAACGGGT	1	0.713666		0	h4	Top5
ACOT9_-_23761605.23-P1P2	ACOT9	P1P2	GAGGGCGTGACGTCGAGAAG	2	0.688726		0	h4	Top5
ACOT9_-_23761470.23-P1P2	ACOT9	P1P2	GGACCCTACCCGTTCATTGG	3	0.665679		0	h4	Top5
ACOT9_+_23761456.23-P1P2	ACOT9	P1P2	GCAGCCTCCCGCCAATGAAC	4	0.654979		0	h4	Top5
ACOT9_-_23761424.23-P1P2	ACOT9	P1P2	GGGCGGGACCGCGGCGTCCA	5	0.64283		0	h4	Top5
ACOT9_+_23761499.23-P1P2	ACOT9	P1P2	GCCCGCACAACTGATTGAGT	6	0.641134		0	h4	Supp5
ACOT9_-_23761587.23-P1P2	ACOT9	P1P2	GGAACCACGCAGCAACGCCA	7	0.626338		0	h4	Supp5
ACOT9_+_23761633.23-P1P2	ACOT9	P1P2	GGCGCGGGGATCAAGGATAA	8	0.6263		0	h4	Supp5
ACOT9_-_23761467.23-P1P2	ACOT9	P1P2	GGCGGACCCTACCCGTTCAT	9	0.617137		0	h4	Supp5
ACOT9_+_23761640.23-P1P2	ACOT9	P1P2	GAGCCAAGGCGCGGGGATCA	10	0.605357		0	h4	Supp5
ACOX1_+_73975656.23-P1P2	ACOX1	P1P2	GAGGCCGCGGGGTAAGAGGG	1	0.783658		0	h1	Top5
ACOX1_+_73975689.23-P1P2	ACOX1	P1P2	GAGGCCTAGGGGCACGGACC	2	0.722579		0	h1	Top5
ACOX1_-_73975358.23-P1P2	ACOX1	P1P2	GACAGCGGCCCAGACAGAGG	3	0.694598		0	h1	Top5
ACOX1_-_73975592.23-P1P2	ACOX1	P1P2	GGACCGGCGACGCCTAGAAC	4	0.691962		0	h1	Top5
ACOX1_-_73975461.23-P1P2	ACOX1	P1P2	GCTCGGGAAAGGGGCTCCGA	5	0.691076		0	h1	Top5
ACOX1_-_73975391.23-P1P2	ACOX1	P1P2	GTCGTGGCTGGGGCCGGTCG	6	0.683948		0	h1	Supp5
ACOX1_-_73975629.23-P1P2	ACOX1	P1P2	GGGAAGGGGGCGGGACAACG	7	0.659642		0	h1	Supp5
ACOX1_-_73975639.23-P1P2	ACOX1	P1P2	GGGGACAACGAGGCTGAGGA	8	0.634724		0	h1	Supp5
ACOX1_-_73975635.23-P1P2	ACOX1	P1P2	GGGGCGGGACAACGAGGCTG	9	0.620929		0	h1	Supp5
ACOX1_-_73975436.23-P1P2	ACOX1	P1P2	GGCCAGGGGAGGCTCCCGAG	10	0.618836		0	h1	Supp5
ACOX2_+_58523057.23-P1	ACOX2	P1	GGCTCCATAAGCCCAGACAA	1	0.710147		0	h4	Top5
ACOX2_-_58523068.23-P1	ACOX2	P1	GTGCTCTCAAGCCCTTGTCT	2	0.683557		0	h4	Top5
ACOX2_-_58522962.23-P1	ACOX2	P1	GTCTCCTCCCACATAGGGGC	3	0.641278		0	h4	Top5
ACOX2_+_58523093.23-P1	ACOX2	P1	GCACACCCATGCAGGAAGAG	4	0.607388		0	h4	Top5
ACOX2_+_58523101.23-P1	ACOX2	P1	GACAAAGGTCACACCCATGC	5	0.602913		0	h4	Top5
ACOX2_-_58523158.23-P1	ACOX2	P1	GCTGCCCTGGGAGGACTTCT	6	0.562821		0	h4	Supp5
ACOX2_+_58523116.23-P1	ACOX2	P1	GGCCCCAGCGACAGGCACAA	7	0.544195		0	h4	Supp5
ACOX2_+_58523168.23-P1	ACOX2	P1	GCCCTGGCTTTGAGATGTAA	8	0.539677		0	h4	Supp5
ACOX2_+_58522947.23-P1	ACOX2	P1	GTGTGTTCCAGCCCCTATGT	9	0.53415		0	h4	Supp5
ACOX2_+_58523184.23-P1	ACOX2	P1	GGTAGTGTCAAAGGAATCCC	10	0.506876		0	h4	Supp5
ACOX2_-_58512608.23-P2	ACOX2	P2	GTGTAGGGGCATAAGAGTGA	1	0.669141		0	h4	Top5
ACOX2_-_58512649.23-P2	ACOX2	P2	GGTCTCCAGGATTGGGAAGA	2	0.655217		0	h4	Top5
ACOX2_-_58512733.23-P2	ACOX2	P2	GAAAGCTAGCTTATGAGGAT	3	0.63099		0	h4	Top5
ACOX2_+_58512674.23-P2	ACOX2	P2	GCAAAATCCGTAACTCCTGG	4	0.602741		0	h4	Top5
ACOX2_+_58512747.23-P2	ACOX2	P2	GCTCCTACAACCCAGTAAGT	5	0.592682		0	h4	Top5
ACOX2_-_58512758.23-P2	ACOX2	P2	GCCACTGTAAGCCCACTTAC	6	0.585781		0	h4	Supp5
ACOX2_+_58512666.23-P2	ACOX2	P2	GGTAACTCCTGGAGGTTTGT	7	0.583627		0	h4	Supp5
ACOX2_-_58512642.23-P2	ACOX2	P2	GGGCCAGTGTCTCCAGGATT	8	0.554535		0	h4	Supp5
ACOX2_-_58512577.23-P2	ACOX2	P2	Gcacccagaggcacacaatt	9	0.554323		0	h4	Supp5
ACOX2_+_58512677.23-P2	ACOX2	P2	GCAGCAAAATCCGTAACTCC	10	0.552888		0	h4	Supp5
ACOX3_-_8430302.23-P1	ACOX3	P1	GGACGCCGCTGCCACCCGGG	1	0.790832		0	h4	Top5
ACOX3_+_8430197.23-P1	ACOX3	P1	GCCGCCCATGGGACGGACGG	2	0.744532		0	h4	Top5
ACOX3_+_8430311.23-P1	ACOX3	P1	GAGCGCCTGGCGAAGCTTCG	3	0.702859		0	h4	Top5
ACOX3_+_8430398.23-P1	ACOX3	P1	GGAACTACGGCGCTCCGAGA	4	0.639529		0	h4	Top5
ACOX3_+_8430295.23-P1	ACOX3	P1	GTCGTGGCTTCCAGCCCGCC	5	0.613059		0	h4	Top5
ACOX3_+_8430268.23-P1	ACOX3	P1	GAGCGGCGTCCGCGTTTCCA	6	0.600175		0	h4	Supp5
ACOX3_+_8430200.23-P1	ACOX3	P1	GGCCCCGCCCATGGGACGGA	7	0.593502		0	h4	Supp5
ACOX3_-_8430215.23-P1	ACOX3	P1	GCGGCCTCCGTCCGTCCCAT	8	0.591667		0	h4	Supp5
ACOX3_-_8430281.23-P1	ACOX3	P1	GCCTCGTTGCCCTGGAAACG	9	0.57947		0	h4	Supp5
ACOX3_+_8430236.23-P1	ACOX3	P1	GGGCGCGGTTCGATGACGTC	10	0.566731		0	h4	Supp5
ACOX3_-_8442586.23-P2	ACOX3	P2	GGTACCGGGATCAGCTACCC	1	0.666994		0	h4	Top5
ACOX3_-_8442629.23-P2	ACOX3	P2	GCTGGGCTGCGGTCGAAGTG	2	0.64754		0	h4	Top5
ACOX3_+_8442547.23-P2	ACOX3	P2	GGTACGGCCCACCTCAGCCA	3	0.631446		0	h4	Top5
ACOX3_-_8442552.23-P2	ACOX3	P2	GGTACACCTGCTGGCTGCCA	4	0.593846		0	h4	Top5
ACOX3_+_8442464.23-P2	ACOX3	P2	GCGCGTTGACGTCATGGAGG	5	0.593631		0	h4	Top5
ACOX3_-_8442512.23-P2	ACOX3	P2	GCCACCGGGCTGCGTCATCT	6	0.585048		0	h4	Supp5
ACOX3_-_8442528.23-P2	ACOX3	P2	GTCTCGGCGCGCCGCTGCCA	7	0.576546		0	h4	Supp5
ACOX3_-_8442659.23-P2	ACOX3	P2	GGCCGCAGGTGGCAAACAAA	8	0.567443		0	h4	Supp5
ACOX3_+_8442486.23-P2	ACOX3	P2	GATGACGCAGCCCGGTGGCG	9	0.558772		0	h4	Supp5
ACOX3_-_8442882.23-P2	ACOX3	P2	GGGCCAGTGCCAGCAAGAGG	10	0.544847		0	h4	Supp5
ACOXL_-_111490053.23-P1P2	ACOXL	P1P2	GCCTCCCGCCCgggaagcca	1	0.696257		0	h4	Top5
ACOXL_+_111490003.23-P1P2	ACOXL	P1P2	GCGAGCGGGCGCTTCTACGG	2	0.653976		0	h4	Top5
ACOXL_+_111490035.23-P1P2	ACOXL	P1P2	GctgccctggcttcccGGGC	3	0.653731		0	h4	Top5
ACOXL_-_111490115.23-P1P2	ACOXL	P1P2	Ggggaggagacgggccggga	4	0.644961		0	h4	Top5
ACOXL_-_111489963.23-P1P2	ACOXL	P1P2	GTTGAGGGACAGTTGATAAC	5	0.641037		0	h4	Top5
ACOXL_+_111489845.23-P1P2	ACOXL	P1P2	GCCGGCTGCTCAGGACTGAC	6	0.630913		0	h4	Supp5
ACOXL_-_111489910.23-P1P2	ACOXL	P1P2	GTGACTGGCACCCTTTCTAG	7	0.615035		0	h4	Supp5
ACOXL_+_111490006.23-P1P2	ACOXL	P1P2	GGCGCGAGCGGGCGCTTCTA	8	0.614503		0	h4	Supp5
ACOXL_-_111490111.23-P1P2	ACOXL	P1P2	Gaggagggaggagacgggcc	9	0.598687		0	h4	Supp5
ACOXL_+_111490027.23-P1P2	ACOXL	P1P2	GgcttcccGGGCGGGAGGTC	10	0.594236		0	h4	Supp5
ACP1_+_264780.23-P1P2	ACP1	P1P2	GTGCGGAGGCGGTCCTATGA	1	0.739049		0	h1	Top5
ACP1_+_264763.23-P1P2	ACP1	P1P2	GGACGGTAGTAGGACGGGCG	2	0.704459		0	h1	Top5
ACP1_-_264826.23-P1P2	ACP1	P1P2	GGCACTGGAGCCGATTGCGC	3	0.685598		0	h1	Top5
ACP1_+_264759.23-P1P2	ACP1	P1P2	GGTAGTAGGACGGGCGGGGA	4	0.684884		0	h1	Top5
ACP1_-_264789.23-P1P2	ACP1	P1P2	GCCCGTCCTACTACCGTCAT	5	0.675931		0	h1	Top5
ACP1_+_264794.23-P1P2	ACP1	P1P2	GGGCTCCAGTGCGCCTGCGG	6	0.67447		0	h1	Supp5
ACP1_+_264814.23-P1P2	ACP1	P1P2	GAGAGCCACGCCTGCGCAAT	7	0.660717		0	h1	Supp5
ACP1_+_264557.23-P1P2	ACP1	P1P2	GGGGCTGCGGGTCGCTTGGA	8	0.635063		0	h1	Supp5
ACP1_-_264867.23-P1P2	ACP1	P1P2	GGCCCTGTTGGCGTTGGTGC	9	0.618603		0	h1	Supp5
ACP1_+_264847.23-P1P2	ACP1	P1P2	GTCCCGCACCAACGCCAACA	10	0.589217		0	h1	Supp5
ACP2_-_47270499.23-P1P2	ACP2	P1P2	GGAAAAGGCGCAGTCTCGGT	1	0.783157		0	h1	Top5
ACP2_-_47270745.23-P1P2	ACP2	P1P2	GGGGTGCAGAATTGAGGCGA	2	0.731141		0	h1	Top5
ACP2_-_47270495.23-P1P2	ACP2	P1P2	GCGGGGAAAAGGCGCAGTCT	3	0.661383		0	h1	Top5
ACP2_-_47270511.23-P1P2	ACP2	P1P2	GTCTCGGTGGGATTGCGTGC	4	0.653669		0	h1	Top5
ACP2_-_47270521.23-P1P2	ACP2	P1P2	GATTGCGTGCAGGAGGGTCG	5	0.648424		0	h1	Top5
ACP2_-_47270431.23-P1P2	ACP2	P1P2	GCACCCGTAAGGACACACGC	6	0.639033		0	h1	Supp5
ACP2_+_47270640.23-P1P2	ACP2	P1P2	GGCAAGTGCCACCTTGGTAA	7	0.634343		0	h1	Supp5
ACP2_-_47270515.23-P1P2	ACP2	P1P2	GGGTGGGATTGCGTGCAGGA	8	0.630921		0	h1	Supp5
ACP2_-_47270484.23-P1P2	ACP2	P1P2	GCTGCTGGGGTGCGGGGAAA	9	0.626932		0	h1	Supp5
ACP2_-_47270526.23-P1P2	ACP2	P1P2	GGTGCAGGAGGGTCGTGGTC	10	0.624613		0	h1	Supp5
ACP5_-_11688616.23-P1	ACP5	P1	GCAGGACACGGGATTGGGGT	1	0.684173		0	h1	Top5
ACP5_+_11688655.23-P1	ACP5	P1	GGTCCACCCGGAGGCTGTGT	2	0.651681		0	h1	Top5
ACP5_+_11688649.23-P1	ACP5	P1	GCCGGAGGCTGTGTGGGCCG	3	0.622615		0	h1	Top5
ACP5_-_11688654.23-P1	ACP5	P1	GCACACGTGTGCAGCAGCCT	4	0.617677		0	h1	Top5
ACP5_+_11688559.23-P1	ACP5	P1	GAGGGCTCACATGACCCAAG	5	0.599453		0	h1	Top5
ACP5_-_11688610.23-P1	ACP5	P1	GCTGGAGCAGGACACGGGAT	6	0.59248		0	h1	Supp5
ACP5_+_11688556.23-P1	ACP5	P1	GGCTCACATGACCCAAGGGG	7	0.584998		0	h1	Supp5
ACP5_-_11688521.23-P1	ACP5	P1	GAGGAAGTGGATCATTAGTG	8	0.580679		0	h1	Supp5
ACP5_-_11688683.23-P1	ACP5	P1	GAGCCTCCGGGTGGACCTGC	9	0.526911		0	h1	Supp5
ACP5_+_11688792.23-P1	ACP5	P1	GGGTGCAGGAGATGTGTCTT	10	0.522398		0	h1	Supp5
ACP5_+_11689998.23-P2	ACP5	P2	GGCAGATGGAGGCTCCTGGT	1	0.64676		0	h1	Top5
ACP5_-_11689955.23-P2	ACP5	P2	GCAGCTGCAGCTGGGCTAGA	2	0.646673		0	h1	Top5
ACP5_+_11689904.23-P2	ACP5	P2	GGGGTCTGAGCCGACCCTTG	3	0.610124		0	h1	Top5
ACP5_-_11690024.23-P2	ACP5	P2	GCAGGAGCCTCCATCTGCCT	4	0.52845		0	h1	Top5
ACP5_-_11689912.23-P2	ACP5	P2	GATGGGCCGATGAACCCCAA	5	0.522746		0	h1	Top5
ACP5_+_11689853.23-P2	ACP5	P2	GCTACAGCCGGGAGGCGTGG	6	0.513115		0	h1	Supp5
ACP5_-_11689965.23-P2	ACP5	P2	GTGGGCTAGAAGGGGTGGCC	7	0.505605		0	h1	Supp5
ACP5_+_11690027.23-P2	ACP5	P2	GGGCCCATGGGTGCCCCCAA	8	0.504054		0	h1	Supp5
ACP5_+_11690087.23-P2	ACP5	P2	GCTCACAAGAGCTTGGCCCC	9	0.50047		0	h1	Supp5
ACP5_+_11689856.23-P2	ACP5	P2	GAGCCTACAGCCGGGAGGCG	10	0.479481		0	h1	Supp5
ACP6_-_147142667.23-P1P2	ACP6	P1P2	GGACCCGCGCACAGGAGCAC	1	0.730939		0	h1	Top5
ACP6_+_147142638.23-P1P2	ACP6	P1P2	GCCTGTGCGCGGGTCCACTT	2	0.67857		0	h1	Top5
ACP6_+_147142613.23-P1P2	ACP6	P1P2	GGGTCCCTGAGTAGGTGAGG	3	0.677436		0	h1	Top5
ACP6_+_147142634.23-P1P2	ACP6	P1P2	GTGCGCGGGTCCACTTGGGA	4	0.638922		0	h1	Top5
ACP6_+_147142621.23-P1P2	ACP6	P1P2	GTTGGGACGGGTCCCTGAGT	5	0.611293		0	h1	Top5
ACP6_-_147142631.23-P1P2	ACP6	P1P2	GCCACCTCCTCACCTACTCA	6	0.602709		0	h1	Supp5
ACP6_+_147142648.23-P1P2	ACP6	P1P2	GTTCCCGTGCTCCTGTGCGC	7	0.595944		0	h1	Supp5
ACP6_+_147142752.23-P1P2	ACP6	P1P2	GCGGGTACAAGCCACTTCTT	8	0.586452		0	h1	Supp5
ACP6_+_147142726.23-P1P2	ACP6	P1P2	GGCGGTACGCGCAGCCTTGT	9	0.579403		0	h1	Supp5
ACP6_+_147142774.23-P1P2	ACP6	P1P2	GCGAGGCCCGCAGGCGAGGG	10	0.565257		0	h1	Supp5
ACPL2_-_140950562.23-P1P2	ACPL2	P1P2	GCCTCCGGGGCGGAGCTCCA	1	0.810764		0	h7	Top5
ACPL2_+_140950525.23-P1P2	ACPL2	P1P2	GCGGAGGCGGTGTTGCGGTG	2	0.717972		0	h7	Top5
ACPL2_-_140950596.23-P1P2	ACPL2	P1P2	GGGCCGGCCGAACTGAGAcg	3	0.703735		0	h7	Top5
ACPL2_+_140950502.23-P1P2	ACPL2	P1P2	GTGGGCGGGGGCGACCGCGC	4	0.69489		0	h7	Top5
ACPL2_-_140950615.23-P1P2	ACPL2	P1P2	Ggggcgcggcggggtcggca	5	0.687098		0	h7	Top5
ACPL2_+_140950544.23-P1P2	ACPL2	P1P2	GGAGCCCTGGAGCTCCGCCC	6	0.663007		0	h7	Supp5
ACPL2_+_140950530.23-P1P2	ACPL2	P1P2	GCGCCCCGGAGGCGGTGTTG	7	0.648331		0	h7	Supp5
ACPL2_+_140950517.23-P1P2	ACPL2	P1P2	GGTGTTGCGGTGCGGCTGGG	8	0.645617		0	h7	Supp5
ACPL2_-_140950461.23-P1P2	ACPL2	P1P2	GGCAGACTGACCAGTCTCTC	9	0.642405		0	h7	Supp5
ACPL2_+_140950581.23-P1P2	ACPL2	P1P2	GgccgcgccccgTCTCAGTT	10	0.639956		0	h7	Supp5
ACPP_+_132036148.23-P1P2	ACPP	P1P2	GAGGAAGCGTAGGGCAGGTT	1	0.664878		0	h1	Top5
ACPP_+_132036046.23-P1P2	ACPP	P1P2	Gcggggaaagctgttgatca	2	0.614677		0	h1	Top5
ACPP_-_132036098.23-P1P2	ACPP	P1P2	Gttggtgtcctaacttaaat	3	0.57568		0	h1	Top5
ACPP_+_132036153.23-P1P2	ACPP	P1P2	GTTTCCAGGAAGCGTAGGGC	4	0.548843		0	h1	Top5
ACPP_+_132036084.23-P1P2	ACPP	P1P2	Gcagtttccccatttaagtt	5	0.544733		0	h1	Top5
ACPP_+_132036157.23-P1P2	ACPP	P1P2	GAAAGTTTCCAGGAAGCGTA	6	0.502582		0	h1	Supp5
ACPP_-_132036074.23-P1P2	ACPP	P1P2	Gcaacagctttccccgctct	7	0.416716		0	h1	Supp5
ACPP_+_132036233.23-P1P2	ACPP	P1P2	GACTTCAAAAGCCTGTAGAG	8	0.407437		0	h1	Supp5
ACPP_+_132036216.23-P1P2	ACPP	P1P2	GAGGGGAAGCTATTTAATTA	9	0.381927		0	h1	Supp5
ACPP_+_132036167.23-P1P2	ACPP	P1P2	GCATAAGTAGTAAAGTTTCC	10	0.340104		0	h1	Supp5
ACPT_-_51293548.23-ENST00000270593.1	ACPT	ENST00000270593.1	GGGCAGAGGCGCTGGGGAAT	1	0.761342		0	h1	Top5
ACPT_-_51293592.23-ENST00000270593.1	ACPT	ENST00000270593.1	GTGCCAGGGCCTGCTATAAT	2	0.634935		0	h1	Top5
ACPT_-_51293528.23-ENST00000270593.1	ACPT	ENST00000270593.1	GAAACGGGTTAATCCAAGGC	3	0.606948		0	h1	Top5
ACPT_-_51293281.23-ENST00000270593.1	ACPT	ENST00000270593.1	GTCAGCCTCTGCAACTCAGG	4	0.606864		0	h1	Top5
ACPT_+_51293557.23-ENST00000270593.1	ACPT	ENST00000270593.1	GCCCTGGCACGCTCCCCCAG	5	0.571744		0	h1	Top5
ACPT_-_51293318.23-ENST00000270593.1	ACPT	ENST00000270593.1	GAGACGAACAATGTGGGGTG	6	0.541008		0	h1	Supp5
ACPT_-_51293312.23-ENST00000270593.1	ACPT	ENST00000270593.1	GTTGCTGAGACGAACAATGT	7	0.516229		0	h1	Supp5
ACPT_+_51293579.23-ENST00000270593.1	ACPT	ENST00000270593.1	GTCAGCACCCCCATTATAGC	8	0.498683		0	h1	Supp5
ACPT_-_51293524.23-ENST00000270593.1	ACPT	ENST00000270593.1	GGATGAAACGGGTTAATCCA	9	0.492951		0	h1	Supp5
ACPT_-_51293541.23-ENST00000270593.1	ACPT	ENST00000270593.1	GCAAGGCTGGCAGAGGCGCT	10	0.486482		0	h1	Supp5
ACR_+_51176472.23-P1P2	ACR	P1P2	GCCCCCACCACCAGGATGAT	1	0.734839		0	h3	Top5
ACR_-_51176559.23-P1P2	ACR	P1P2	GAAGGCGAGGGGCTCTTACC	2	0.714263		0	h3	Top5
ACR_+_51176532.23-P1P2	ACR	P1P2	GAAGAGCCCCTCGCCTTAAC	3	0.664016		0	h3	Top5
ACR_+_51176496.23-P1P2	ACR	P1P2	GACTTCTTGACTTCCTGCAT	4	0.648761		0	h3	Top5
ACR_-_51176484.23-P1P2	ACR	P1P2	GCAGGAGTCCCCCATCATCC	5	0.637648		0	h3	Top5
ACR_-_51176421.23-P1P2	ACR	P1P2	GGGACCTCGCAAGAGTTACT	6	0.637081		0	h3	Supp5
ACR_-_51176303.23-P1P2	ACR	P1P2	GGCACCGTCTCATCACTGAA	7	0.604875		0	h3	Supp5
ACR_-_51176456.23-P1P2	ACR	P1P2	GGCCTTGGGACAGAGGGAGT	8	0.590052		0	h3	Supp5
ACR_+_51176269.23-P1P2	ACR	P1P2	GAGACGGTGCAACATGTTTG	9	0.586286		0	h3	Supp5
ACR_-_51176574.23-P1P2	ACR	P1P2	GTACCTGGCCTGACTGCTGG	10	0.583706		0	h3	Supp5
ACRBP_-_6756664.23-P1P2	ACRBP	P1P2	GCACAAAGAGCGGGCCGGGG	1	0.584053		0	h5	Top5
ACRBP_-_6756655.23-P1P2	ACRBP	P1P2	GCCCACGCGTCACAAAGAGC	2	0.579008		0	h5	Top5
ACRBP_-_6756689.23-P1P2	ACRBP	P1P2	GCTCGACAGCCGGGCTCTCA	3	0.575798		0	h5	Top5
ACRBP_-_6756661.23-P1P2	ACRBP	P1P2	GCGTCACAAAGAGCGGGCCG	4	0.564192		0	h5	Top5
ACRBP_-_6756700.23-P1P2	ACRBP	P1P2	GGGCTCTCAGGGCCCTAAAG	5	0.551501		0	h5	Top5
ACRBP_+_6756707.23-P1P2	ACRBP	P1P2	GCCATTCCTACCATCTGGAT	6	0.534089		0	h5	Supp5
ACRBP_-_6756679.23-P1P2	ACRBP	P1P2	GGGGGCGGGGCCTCGACAGC	7	0.53173		0	h5	Supp5
ACRBP_+_6756739.23-P1P2	ACRBP	P1P2	GagaaaaagaCGCTAAGTGA	8	0.504024		0	h5	Supp5
ACRBP_-_6756611.23-P1P2	ACRBP	P1P2	GGCAGAGAGAGCCGCAGGCG	9	0.437117		0	h5	Supp5
ACRBP_+_6756712.23-P1P2	ACRBP	P1P2	GGTTTGCCATTCCTACCATC	10	0.37151		0	h5	Supp5
ACRC_+_70797805.23-P1P2	ACRC	P1P2	Gcgggagcaggggcgtggac	1	0.6292		0	h7	Top5
ACRC_+_70797793.23-P1P2	ACRC	P1P2	Gcgtggacgggaacaccgag	2	0.553236		0	h7	Top5
ACRC_+_70797823.23-P1P2	ACRC	P1P2	Gagaactggagcgaaggcgc	3	0.551473		0	h7	Top5
ACRC_+_70797837.23-P1P2	ACRC	P1P2	Gggggcgggggcacgagaac	4	0.549747		0	h7	Top5
ACRC_-_70797728.23-P1P2	ACRC	P1P2	GCTGCCTTGCTCTTATCTAG	5	0.535238		0	h7	Top5
ACRC_-_70798265.23-P1P2	ACRC	P1P2	GTAGGTCCGGGCACTATAAA	6	0.519676		0	h7	Supp5
ACRC_+_70797790.23-P1P2	ACRC	P1P2	Gggacgggaacaccgagggg	7	0.502396		0	h7	Supp5
ACRC_+_70798113.23-P1P2	ACRC	P1P2	GCTGTAACGCTTCCGGGATC	8	0.502087		0	h7	Supp5
ACRC_-_70798096.23-P1P2	ACRC	P1P2	GACAAATAAGCAACATCCGT	9	0.499967		0	h7	Supp5
ACRC_+_70798239.23-P1P2	ACRC	P1P2	GTATAGTGCCCGGACCTAGG	10	0.497882		0	h7	Supp5
ACRV1_+_125550902.23-P1P2	ACRV1	P1P2	GGCACACAGAAAATAATCAT	1	0.578959		0	h7	Top5
ACRV1_+_125551094.23-P1P2	ACRV1	P1P2	Gtacagatcagagccaagaa	2	0.566499		0	h7	Top5
ACRV1_-_125550836.23-P1P2	ACRV1	P1P2	GCACAATGGGTTGGGCTCTG	3	0.540593		0	h7	Top5
ACRV1_+_125551116.23-P1P2	ACRV1	P1P2	Gaacagaggtcaaccttcca	4	0.518859		0	h7	Top5
ACRV1_-_125550865.23-P1P2	ACRV1	P1P2	GGTAGCCTGTTCAGGCAAGT	5	0.505315		0	h7	Top5
ACRV1_+_125550848.23-P1P2	ACRV1	P1P2	GAGGGCCAACTTGCCTGAAC	6	0.492799		0	h7	Supp5
ACRV1_-_125550822.23-P1P2	ACRV1	P1P2	GAACCCATGTTTCTTCACAA	7	0.480116		0	h7	Supp5
ACRV1_-_125551121.23-P1P2	ACRV1	P1P2	Gttggctctgatctgtaccc	8	0.465398		0	h7	Supp5
ACRV1_+_125550803.23-P1P2	ACRV1	P1P2	GACCCATTGTGAAGAAACAT	9	0.448759		0	h7	Supp5
ACRV1_+_125551285.23-P1P2	ACRV1	P1P2	Gagtgtcaactgtggcagga	10	0.417375		0	h7	Supp5
ACSBG1_+_78526895.23-P1P2	ACSBG1	P1P2	GCACCCCCACTGCTCACTCA	1	0.598783		0	h2	Top5
ACSBG1_-_78527146.23-P1P2	ACSBG1	P1P2	GAGGTCTGGCCAATGGGCTC	2	0.592904		0	h2	Top5
[truncated: 207,089+ more rows]
