# Supplementary material for: Compact and highly active next-generation libraries for CRISPR-mediated gene repression and activation
Source: eLife. 2016 Sep 23;5:e19760. doi: 10.7554/eLife.19760 (PMC5094855; doi:10.7554/eLife.19760)
Supplement: Supplementary file 6. — DOI: http://dx.doi.org/10.7554/eLife.19760.018 [file elife-19760-supp6.xlsx]

## Sheet: Sheet1
sgID	gene	transcript	protospacer sequence	selection rank	predicted score	empirical score	off-target stringency	Sublibrary	Sublibrary half
[gene_strandtargeted_PAMcoordinate.sgRNAlength-transcript]	[gene targeted by the sgRNA, or "negative_control"]	[TSS targeted by the sgRNA; see Table S2]	[protospacer sequence; 5'G is included whether or not it is present in the genome]	[for each gene/transcript pair, the order in which the sgRNA was selected for inclusion in the library. 1=highest confidence]	[predicted score by CRISPRa-v2 algorithm]	[empirical activity score; none for mouse]	[stringency level at which sgRNA passed threshold (see Methods); 0 is most stringent]	m1-Kinases/Phosphatases/Drug Targets	[Top5 sgRNAs per TSS or Supp5 sgRNAs to create 10sgRNA/gene libraries]
								m2-Cancer/Apoptosis
								m3-Stress/Proteostasis
								m4-Mitochondria/Trafficking/Motility
								m5-Gene Expression
								m6-Membrane Proteins
								m7-Unassigned
0610007P14Rik_+_85824705.23-P1P2	0610007P14Rik	P1P2	GTGAGCGGCGTAGCAGGAAG	1	0.641716		0	m3	Top5
0610007P14Rik_+_85824693.23-P1P2	0610007P14Rik	P1P2	GCAGGAAGAGGCTCAGGCGG	2	0.568517		0	m3	Top5
0610007P14Rik_-_85824661.23-P1P2	0610007P14Rik	P1P2	GTCAGTTCGAGCAGGCGATA	3	0.539426		0	m3	Top5
0610007P14Rik_+_85824823.23-P1P2	0610007P14Rik	P1P2	GAACCCAGGCTGTCACCAGA	4	0.531912		0	m3	Top5
0610007P14Rik_+_85824711.23-P1P2	0610007P14Rik	P1P2	GACCGCGTGAGCGGCGTAGC	5	0.514941		0	m3	Top5
0610007P14Rik_+_85824541.23-P1P2	0610007P14Rik	P1P2	GAAGTGGCCCAGGTGGACTT	6	0.511568		0	m3	Supp5
0610007P14Rik_+_85824837.23-P1P2	0610007P14Rik	P1P2	GCAGACACCAGAGCCAACCC	7	0.505629		0	m3	Supp5
0610007P14Rik_+_85824736.23-P1P2	0610007P14Rik	P1P2	GTCCGCCACGCTCGACAGAA	8	0.496262		0	m3	Supp5
0610007P14Rik_-_85824753.23-P1P2	0610007P14Rik	P1P2	GTAAACCCTTCTGTCGAGCG	9	0.494624		0	m3	Supp5
0610007P14Rik_+_85824679.23-P1P2	0610007P14Rik	P1P2	GGGCGGCGGCAACTGCTGAT	10	0.492192		0	m3	Supp5
0610009B22Rik_+_51688888.23-P1P2	0610009B22Rik	P1P2	GAGGCCTTGACCCAAGATGG	1	0.617266		0	m7	Top5
0610009B22Rik_+_51688958.23-P1P2	0610009B22Rik	P1P2	GTACGCGTGCGGTGAAGGCA	2	0.60825		0	m7	Top5
0610009B22Rik_+_51688907.23-P1P2	0610009B22Rik	P1P2	GGGGACCCCGACGTCCCATG	3	0.602981		0	m7	Top5
0610009B22Rik_-_51688754.23-P1P2	0610009B22Rik	P1P2	GGCCGACCTGACGCAAGTGA	4	0.566396		0	m7	Top5
0610009B22Rik_-_51688842.23-P1P2	0610009B22Rik	P1P2	GCAGGGCAGCTCAGTCGACC	5	0.553086		0	m7	Top5
0610009B22Rik_+_51688703.23-P1P2	0610009B22Rik	P1P2	GCAGGCCGCTCAGTCCTTCC	6	0.55213		0	m7	Supp5
0610009B22Rik_+_51688797.23-P1P2	0610009B22Rik	P1P2	GCCAAGATGGCGGCCGGACC	7	0.550228		0	m7	Supp5
0610009B22Rik_-_51688720.23-P1P2	0610009B22Rik	P1P2	GCTCTCCGGGAAGGACTGAG	8	0.536973		0	m7	Supp5
0610009B22Rik_-_51688944.23-P1P2	0610009B22Rik	P1P2	GGGTCCCCGCGGGCCTCCTC	9	0.532265		0	m7	Supp5
0610009B22Rik_+_51688838.23-P1P2	0610009B22Rik	P1P2	GAGACGCATGTGCGCATGCC	10	0.511576		0	m7	Supp5
0610009D07Rik_-_4817335.23-P1P2	0610009D07Rik	P1P2	GAGGCCCAGGGCCCCGGGAT	1	0.622066		0	m5	Top5
0610009D07Rik_-_4817283.23-P1P2	0610009D07Rik	P1P2	GGGGCCGCGGGAACCGGGTG	2	0.596881		0	m5	Top5
0610009D07Rik_-_4817424.23-P1P2	0610009D07Rik	P1P2	GCCTGGGCGCGCTAAATCGC	3	0.572356		0	m5	Top5
0610009D07Rik_+_4817496.23-P1P2	0610009D07Rik	P1P2	GGGGGCGAATGCCAAGGGAA	4	0.553465		0	m5	Top5
0610009D07Rik_-_4817294.23-P1P2	0610009D07Rik	P1P2	GACCGGGTGAGGGAGTTCGA	5	0.544386		0	m5	Top5
0610009D07Rik_+_4817455.23-P1P2	0610009D07Rik	P1P2	GGTGTGGCTTAAGGAGCGAG	6	0.540005		0	m5	Supp5
0610009D07Rik_+_4817385.23-P1P2	0610009D07Rik	P1P2	GCAGGTCTCGGAGAGGAACC	7	0.524533		0	m5	Supp5
0610009D07Rik_-_4817430.23-P1P2	0610009D07Rik	P1P2	GCGCGCTAAATCGCAGGCTC	8	0.515743		0	m5	Supp5
0610009D07Rik_+_4817502.23-P1P2	0610009D07Rik	P1P2	GAGGGGCGGGGCGAATGCCA	9	0.513456		0	m5	Supp5
0610009D07Rik_+_4817362.23-P1P2	0610009D07Rik	P1P2	GTCGCCAGCGCTTCCAACAG	10	0.513236		0	m5	Supp5
0610009O20Rik_+_38250086.23-P1P2	0610009O20Rik	P1P2	GGGTGCGCGAATCCGAATGG	1	0.741998		0	m3	Top5
0610009O20Rik_+_38250078.23-P1P2	0610009O20Rik	P1P2	GAATCCGAATGGTGGCTGAT	2	0.652593		0	m3	Top5
0610009O20Rik_+_38250196.23-P1P2	0610009O20Rik	P1P2	GAGGAAGTGGCCATCGGATA	3	0.616331		0	m3	Top5
0610009O20Rik_+_38250232.23-P1P2	0610009O20Rik	P1P2	GAGCAAGGAGCCCTGCCGGA	4	0.566318		0	m3	Top5
0610009O20Rik_-_38250208.23-P1P2	0610009O20Rik	P1P2	GCCAAGCCCGCCCTATCCGA	5	0.564518		0	m3	Top5
0610009O20Rik_-_38250135.23-P1P2	0610009O20Rik	P1P2	GGCTCCTGCAATGGCGACAG	6	0.56226		0	m3	Supp5
0610009O20Rik_-_38250126.23-P1P2	0610009O20Rik	P1P2	GACCCTCGCAGCTCCTGCAA	7	0.557834		0	m3	Supp5
0610009O20Rik_-_38250150.23-P1P2	0610009O20Rik	P1P2	GACAGAGGACACCTTGGCCG	8	0.554964		0	m3	Supp5
0610009O20Rik_-_38250063.23-P1P2	0610009O20Rik	P1P2	GGAGCTAGAACCTGGGGCAA	9	0.531817		0	m3	Supp5
0610009O20Rik_+_38250106.23-P1P2	0610009O20Rik	P1P2	GGCCATTGCAGGAGCTGCGA	10	0.524274		0	m3	Supp5
0610010F05Rik_+_23633813.23-P1P2	0610010F05Rik	P1P2	GAGAGAGGACGAGCCAGAGA	1	0.613101		0	m7	Top5
0610010F05Rik_+_23633781.23-P1P2	0610010F05Rik	P1P2	GAGCAGGCTCTGTGCAGCGG	2	0.608538		0	m7	Top5
0610010F05Rik_-_23633752.23-P1P2	0610010F05Rik	P1P2	GAGCGACGAGATCCTGCGGG	3	0.55449		0	m7	Top5
0610010F05Rik_-_23633693.23-P1P2	0610010F05Rik	P1P2	GGGGCCTGATCGACGCGCCC	4	0.543715		0	m7	Top5
0610010F05Rik_+_23633857.23-P1P2	0610010F05Rik	P1P2	GAGACATGACGCTAAGAGAG	5	0.534749		0	m7	Top5
0610010F05Rik_+_23633837.23-P1P2	0610010F05Rik	P1P2	GGGGGACGCTGCACTGCGAC	6	0.500094		0	m7	Supp5
0610010F05Rik_-_23633756.23-P1P2	0610010F05Rik	P1P2	GACGAGATCCTGCGGGTGGG	7	0.499699		0	m7	Supp5
0610010F05Rik_-_23633748.23-P1P2	0610010F05Rik	P1P2	GAATGAGCGACGAGATCCTG	8	0.494309		0	m7	Supp5
0610010F05Rik_+_23633675.23-P1P2	0610010F05Rik	P1P2	GTGGCCCGGGCGCGTCGATC	9	0.491611		0	m7	Supp5
0610010F05Rik_+_23633769.23-P1P2	0610010F05Rik	P1P2	GGCAGCGGTGGGCTGCACTC	10	0.485057		0	m7	Supp5
0610010K14Rik_-_70239900.23-P1	0610010K14Rik	P1	GcgggcgccgACCACTCTGA	1	0.640497		0	m5	Top5
0610010K14Rik_-_70239949.23-P1	0610010K14Rik	P1	GGCGTGGTGGGCCAAGCTTG	2	0.582663		0	m5	Top5
0610010K14Rik_-_70240027.23-P1	0610010K14Rik	P1	GGAGTGGCAGAAGTGTTGAG	3	0.566737		0	m5	Top5
0610010K14Rik_-_70240041.23-P1	0610010K14Rik	P1	GTTGAGTGGTGCAGACGCTA	4	0.545498		0	m5	Top5
0610010K14Rik_-_70239937.23-P1	0610010K14Rik	P1	GTAACGCTGTGACGCGTGGT	5	0.537515		0	m5	Top5
0610010K14Rik_-_70240086.23-P1	0610010K14Rik	P1	GTACCCCGGCTTGGAATGGA	6	0.531423		0	m5	Supp5
0610010K14Rik_+_70240042.23-P1	0610010K14Rik	P1	GGCGACAAGTGATAACACTC	7	0.49039		0	m5	Supp5
0610010K14Rik_-_70240011.23-P1	0610010K14Rik	P1	GAAGTCTTGCTTGAACCGAG	8	0.471577		0	m5	Supp5
0610010K14Rik_+_70240105.23-P1	0610010K14Rik	P1	GTCATGTGATCCAACAAAGT	9	0.464354		0	m5	Supp5
0610010K14Rik_-_70239859.23-P1	0610010K14Rik	P1	GCGGCGCAGAGCGAcggggg	10	0.449894		0	m5	Supp5
0610010K14Rik_+_70238075.23-P2	0610010K14Rik	P2	GGGCGGGCCCGGGCTGGAAG	1	0.703489		0	m5	Top5
0610010K14Rik_-_70237984.23-P2	0610010K14Rik	P2	GAAGGGGCCTCGCCGCGCGG	2	0.64221		0	m5	Top5
0610010K14Rik_-_70238064.23-P2	0610010K14Rik	P2	GGGGTCCGGACTCCTCGATG	3	0.605427		0	m5	Top5
0610010K14Rik_+_70238029.23-P2	0610010K14Rik	P2	GCCGGACCCTCCGACGGAAG	4	0.59748		0	m5	Top5
0610010K14Rik_+_70238035.23-P2	0610010K14Rik	P2	GAGGAGTCCGGACCCTCCGA	5	0.595469		0	m5	Top5
0610010K14Rik_+_70238185.23-P2	0610010K14Rik	P2	GCAAAACTGCGCCCAGCCTC	6	0.594372		0	m5	Supp5
0610010K14Rik_-_70237967.23-P2	0610010K14Rik	P2	GCCTCTCCCCAGTCACTCAA	7	0.574517		0	m5	Supp5
0610010K14Rik_+_70238014.23-P2	0610010K14Rik	P2	GGAAGTGGAATGAAGCTAGC	8	0.572327		0	m5	Supp5
0610010K14Rik_+_70238172.23-P2	0610010K14Rik	P2	GAGCCTCTGGAGGAGACCGA	9	0.539909		0	m5	Supp5
0610010K14Rik_-_70238178.23-P2	0610010K14Rik	P2	GAACGGGGCGCGGTCACCCT	10	0.518301		0	m5	Supp5
0610011F06Rik_+_25875480.23-P1P2	0610011F06Rik	P1P2	GAATGCGCGCGGGGCACCAC	1	0.647418		0	m7	Top5
0610011F06Rik_+_25875345.23-P1P2	0610011F06Rik	P1P2	GTGCGGGAAACTGATTCCGG	2	0.620281		0	m7	Top5
0610011F06Rik_+_25875375.23-P1P2	0610011F06Rik	P1P2	GGGCCTCTCAACTCCTAAAA	3	0.593534		0	m7	Top5
0610011F06Rik_+_25875291.23-P1P2	0610011F06Rik	P1P2	GAAGGCTCGAGTAGAGGCTA	4	0.585057		0	m7	Top5
0610011F06Rik_+_25875445.23-P1P2	0610011F06Rik	P1P2	GCTCCTGCGCGGGGCACTAC	5	0.556458		0	m7	Top5
0610011F06Rik_-_25875511.23-P1P2	0610011F06Rik	P1P2	GCCCGCGCGCATTCTGGCTG	6	0.547408		0	m7	Supp5
0610011F06Rik_+_25875331.23-P1P2	0610011F06Rik	P1P2	GTCCGGCGGCCGGGATTTAG	7	0.544746		0	m7	Supp5
0610011F06Rik_-_25875394.23-P1P2	0610011F06Rik	P1P2	GAACCCTTTTAGGAGTTGAG	8	0.540268		0	m7	Supp5
0610011F06Rik_+_25875429.23-P1P2	0610011F06Rik	P1P2	GTACGGGAGTTGTGGTCGAA	9	0.512475		0	m7	Supp5
0610011F06Rik_+_25875395.23-P1P2	0610011F06Rik	P1P2	GCAACAGTATAACTGTTAGG	10	0.510134		0	m7	Supp5
0610012H03Rik_-_105224137.23-P1P2	0610012H03Rik	P1P2	GAGAAAAACAAGGGCTATCA	1	0.600322		0	m7	Top5
0610012H03Rik_-_105224144.23-P1P2	0610012H03Rik	P1P2	GCAAGGGCTATCAGGGTAGA	2	0.524382		0	m7	Top5
0610012H03Rik_+_105224055.23-P1P2	0610012H03Rik	P1P2	GACAGCGGGCCAAAAAGATC	3	0.50027		0	m7	Top5
0610012H03Rik_-_105224291.23-P1P2	0610012H03Rik	P1P2	GAGGCAGGGCAAGGCCGCCC	4	0.500161		0	m7	Top5
0610012H03Rik_+_105224303.23-P1P2	0610012H03Rik	P1P2	GCCCAGTGAGGTCAGGTTGC	5	0.484436		0	m7	Top5
0610012H03Rik_-_105224089.23-P1P2	0610012H03Rik	P1P2	GGCCCGCTGTCTTTTTACTG	6	0.453751		0	m7	Supp5
0610012H03Rik_+_105224111.23-P1P2	0610012H03Rik	P1P2	GATAGCCCTTGTTTTTCTAA	7	0.436439		0	m7	Supp5
0610012H03Rik_-_105224329.23-P1P2	0610012H03Rik	P1P2	GAACCTGACCTCACTGGGTC	8	0.431922		0	m7	Supp5
0610012H03Rik_-_105223954.23-P1P2	0610012H03Rik	P1P2	GTCACTAGACACAGGCATAG	9	0.428369		0	m7	Supp5
0610012H03Rik_+_105224011.23-P1P2	0610012H03Rik	P1P2	GGACAATAGAATTCACCCGA	10	0.421963		0	m7	Supp5
0610030E20Rik_-_72347236.23-P1P2	0610030E20Rik	P1P2	GTACGGGCGCTCACAGATGA	1	0.635195		0	m7	Top5
0610030E20Rik_+_72347205.23-P1P2	0610030E20Rik	P1P2	GTGAGCGCCCGTAGAGCTGG	2	0.608449		0	m7	Top5
0610030E20Rik_+_72347264.23-P1P2	0610030E20Rik	P1P2	GTGCGTAGGGCCAGGCGCAG	3	0.572534		0	m7	Top5
0610030E20Rik_-_72347290.23-P1P2	0610030E20Rik	P1P2	GGCGCCTGGCCCTACGCAAC	4	0.557911		0	m7	Top5
0610030E20Rik_-_72347220.23-P1P2	0610030E20Rik	P1P2	GAGAGGACCTCCAGCTCTAC	5	0.539187		0	m7	Top5
0610030E20Rik_-_72346904.23-P1P2	0610030E20Rik	P1P2	GAAGGGGAGAGAACTATAGG	6	0.511977		0	m7	Supp5
0610030E20Rik_-_72347310.23-P1P2	0610030E20Rik	P1P2	GGGAAAAAGGGCATCGGAGC	7	0.505566		0	m7	Supp5
0610030E20Rik_-_72347326.23-P1P2	0610030E20Rik	P1P2	GAGCCGGAAGCCGAGGTCGG	8	0.502173		0	m7	Supp5
0610030E20Rik_+_72347189.23-P1P2	0610030E20Rik	P1P2	GTGGAGGTCCTCTTACTTTG	9	0.494689		0	m7	Supp5
0610030E20Rik_+_72347341.23-P1P2	0610030E20Rik	P1P2	GGAATTAGGGCCTTCGGCTG	10	0.466731		0	m7	Supp5
0610031J06Rik_-_88324859.23-P1P2	0610031J06Rik	P1P2	GAGGGTGTCTGCAGTAAGGT	1	0.67704		0	m3	Top5
0610031J06Rik_-_88324831.23-P1P2	0610031J06Rik	P1P2	GCACCAGAGGTGATGTAGGT	2	0.612666		0	m3	Top5
0610031J06Rik_-_88324841.23-P1P2	0610031J06Rik	P1P2	GGATGTAGGTGGGGCCGGTA	3	0.583447		0	m3	Top5
0610031J06Rik_+_88324812.23-P1P2	0610031J06Rik	P1P2	GGCCCCACCTACATCACCTC	4	0.582445		0	m3	Top5
0610031J06Rik_+_88324981.23-P1P2	0610031J06Rik	P1P2	GGGCCAACAAAGTTCTTAAA	5	0.516181		0	m3	Top5
0610031J06Rik_-_88325048.23-P1P2	0610031J06Rik	P1P2	GAAGGAGTCATGTGACTCTG	6	0.487475		0	m3	Supp5
0610031J06Rik_-_88325000.23-P1P2	0610031J06Rik	P1P2	GGCCCCTTTAAGAACTTTGT	7	0.450207		0	m3	Supp5
0610031J06Rik_+_88324924.23-P1P2	0610031J06Rik	P1P2	GATAGCCTCCCGAAAGCTCA	8	0.447355		0	m3	Supp5
0610031J06Rik_+_88324727.23-P1P2	0610031J06Rik	P1P2	GTGCTAGAAAGATATAGAGA	9	0.440138		0	m3	Supp5
0610031J06Rik_+_88324833.23-P1P2	0610031J06Rik	P1P2	GCTTACTGCAGACACCCTAC	10	0.427325		0	m3	Supp5
0610037L13Rik_+_107889709.23-P1P2	0610037L13Rik	P1P2	GGGGCTCGGCTGTTTTCGGT	1	0.676397		0	m7	Top5
0610037L13Rik_-_107889746.23-P1P2	0610037L13Rik	P1P2	GGAGCCCGGCAGGTTAAGGA	2	0.674762		0	m7	Top5
0610037L13Rik_+_107889805.23-P1P2	0610037L13Rik	P1P2	GTCGCCGCGCAGCCTCAGTG	3	0.627485		0	m7	Top5
0610037L13Rik_+_107889775.23-P1P2	0610037L13Rik	P1P2	GGGAGCGGGGCGTTAGTGAG	4	0.608941		0	m7	Top5
0610037L13Rik_+_107889671.23-P1P2	0610037L13Rik	P1P2	GTAAACGCAAATGCCAGAGA	5	0.581564		0	m7	Top5
0610037L13Rik_-_107889815.23-P1P2	0610037L13Rik	P1P2	GTCCCCGCCCACCCGCACTG	6	0.557337		0	m7	Supp5
0610037L13Rik_+_107889800.23-P1P2	0610037L13Rik	P1P2	GGCGCAGCCTCAGTGCGGGT	7	0.540297		0	m7	Supp5
0610037L13Rik_-_107889736.23-P1P2	0610037L13Rik	P1P2	GGAAAACAGCCGAGCCCGGC	8	0.504978		0	m7	Supp5
0610037L13Rik_-_107889906.23-P1P2	0610037L13Rik	P1P2	GCAGCTATGGGGGTAAGGAG	9	0.504946		0	m7	Supp5
0610037L13Rik_-_107889845.23-P1P2	0610037L13Rik	P1P2	GCGACGCCGGCCTTTTACGA	10	0.479712		0	m7	Supp5
0610040J01Rik_+_63812359.23-P1P2	0610040J01Rik	P1P2	GTGCGCAGGCGACAGGGACA	1	0.685435		0	m7	Top5
0610040J01Rik_-_63812405.23-P1P2	0610040J01Rik	P1P2	GGGGCCAAGGCGCAGGTAAA	2	0.666802		0	m7	Top5
0610040J01Rik_+_63812365.23-P1P2	0610040J01Rik	P1P2	GCCCGCGTGCGCAGGCGACA	3	0.662866		0	m7	Top5
0610040J01Rik_+_63812349.23-P1P2	0610040J01Rik	P1P2	GACAGGGACAAGGGGACGTC	4	0.611685		0	m7	Top5
0610040J01Rik_+_63812436.23-P1P2	0610040J01Rik	P1P2	GGGCCGCCGCGTCACGTGGA	5	0.58839		0	m7	Top5
0610040J01Rik_+_63812429.23-P1P2	0610040J01Rik	P1P2	GGCGTCACGTGGACGGGGAG	6	0.581321		0	m7	Supp5
0610040J01Rik_+_63812182.23-P1P2	0610040J01Rik	P1P2	GTGCCCCAAAGGCTATTAGT	7	0.546821		0	m7	Supp5
0610040J01Rik_+_63812410.23-P1P2	0610040J01Rik	P1P2	GCGGGCGAGCCTCCCAGGCA	8	0.541012		0	m7	Supp5
0610040J01Rik_-_63812398.23-P1P2	0610040J01Rik	P1P2	GCGCACGCGGGCCAAGGCGC	9	0.53067		0	m7	Supp5
0610040J01Rik_-_63812420.23-P1P2	0610040J01Rik	P1P2	GTAAAGGGTTACCCTTGCCT	10	0.527022		0	m7	Supp5
1100001G20Rik_-_83746820.23-P1P2	1100001G20Rik	P1P2	GTGGAACAGAGGGTGTTCTG	1	0.740378		0	m7	Top5
1100001G20Rik_+_83746853.23-P1P2	1100001G20Rik	P1P2	GACACACACTATGTATGTCC	2	0.507978		0	m7	Top5
1100001G20Rik_-_83746525.23-P1P2	1100001G20Rik	P1P2	GAAGGCAGAGGGAACGACGC	3	0.500101		0	m7	Top5
1100001G20Rik_+_83746930.23-P1P2	1100001G20Rik	P1P2	GAGCTAGGCAGCAAGGCTAG	4	0.496078		0	m7	Top5
1100001G20Rik_-_83746846.23-P1P2	1100001G20Rik	P1P2	GGAGCTTGGCTTGAGTAAGA	5	0.489599		0	m7	Top5
1100001G20Rik_-_83746832.23-P1P2	1100001G20Rik	P1P2	GTGTTCTGTGGCACGGAGCT	6	0.485475		0	m7	Supp5
1100001G20Rik_-_83746790.23-P1P2	1100001G20Rik	P1P2	GCCAGCTTTCCAACTTTAGG	7	0.478818		0	m7	Supp5
1100001G20Rik_-_83746889.23-P1P2	1100001G20Rik	P1P2	GTGTGTGTCCCTGGCAATGC	8	0.464912		0	m7	Supp5
1100001G20Rik_+_83746555.23-P1P2	1100001G20Rik	P1P2	GAGACCGTGGGAGAGCCAGT	9	0.450675		0	m7	Supp5
1100001G20Rik_-_83746958.23-P1P2	1100001G20Rik	P1P2	GCCTTGCTGCCTAGCTCAGT	10	0.449581		0	m7	Supp5
1110001A16Rik_+_78916246.23-P1P2	1110001A16Rik	P1P2	GAGAGAGTGGCCAGAAAAGT	1	0.563239		0	m7	Top5
1110001A16Rik_+_78916417.23-P1P2	1110001A16Rik	P1P2	GCTAACTAGCTGTGGGAAGC	2	0.53651		0	m7	Top5
1110001A16Rik_-_78916302.23-P1P2	1110001A16Rik	P1P2	GTCCCGTTCTGATACATTTT	3	0.503916		0	m7	Top5
1110001A16Rik_+_78916140.23-P1P2	1110001A16Rik	P1P2	GTGCCCAATAGTCAAGAAGA	4	0.494836		0	m7	Top5
1110001A16Rik_+_78916406.23-P1P2	1110001A16Rik	P1P2	GTGGGAAGCTGGTATCGTTT	5	0.493644		0	m7	Top5
1110001A16Rik_+_78916259.23-P1P2	1110001A16Rik	P1P2	GACAACCCATCGCCAGAGAG	6	0.492938		0	m7	Supp5
1110001A16Rik_+_78916129.23-P1P2	1110001A16Rik	P1P2	GCAAGAAGAGGGCTGACCTA	7	0.492287		0	m7	Supp5
1110001A16Rik_+_78916233.23-P1P2	1110001A16Rik	P1P2	GAAAAGTGGgaccctaaatt	8	0.486962		0	m7	Supp5
1110001A16Rik_-_78916444.23-P1P2	1110001A16Rik	P1P2	GTCCCACAGCTAGTTAGGTC	9	0.468929		0	m7	Supp5
1110001A16Rik_-_78916354.23-P1P2	1110001A16Rik	P1P2	GAGTTTGGAGATGGTGTCCT	10	0.468329		0	m7	Supp5
1110001J03Rik_-_38534709.23-P1	1110001J03Rik	P1	GCAAAGGGACGCAGTCAGAA	1	0.76565		0	m3	Top5
1110001J03Rik_+_38534652.23-P1	1110001J03Rik	P1	GGATGGCCGCCGAGTCTCTG	2	0.657704		0	m3	Top5
1110001J03Rik_+_38534625.23-P1	1110001J03Rik	P1	GTGTCTGGCAGGAGAGTATG	3	0.654899		0	m3	Top5
1110001J03Rik_-_38534723.23-P1	1110001J03Rik	P1	GCAGAAGGGCCGAGAGGATT	4	0.602926		0	m3	Top5
1110001J03Rik_+_38534710.23-P1	1110001J03Rik	P1	GGGAAGGTGCCGAATCCTCT	5	0.596958		0	m3	Top5
1110001J03Rik_-_38534550.23-P1	1110001J03Rik	P1	GGCTGCGGGGACCATAAAGT	6	0.586193		0	m3	Supp5
1110001J03Rik_-_38534797.23-P1	1110001J03Rik	P1	GTCCAAGGGTGGTCGGTAGA	7	0.574962		0	m3	Supp5
1110001J03Rik_+_38534647.23-P1	1110001J03Rik	P1	GCCGCCGAGTCTCTGAGGAA	8	0.560417		0	m3	Supp5
1110001J03Rik_+_38534610.23-P1	1110001J03Rik	P1	GTATGTGGATGTCTGGACAT	9	0.553179		0	m3	Supp5
1110001J03Rik_+_38534740.23-P1	1110001J03Rik	P1	GACAGGCACCTCAGGGGACC	10	0.53518		0	m3	Supp5
1110001J03Rik_+_38533430.23-P2	1110001J03Rik	P2	GGCCAAGGATGTATTAGAAT	1	0.593089		0	m3	Top5
1110001J03Rik_-_38533450.23-P2	1110001J03Rik	P2	GCCCCATTCTAATACATCCT	2	0.512055		0	m3	Top5
1110001J03Rik_-_38533103.23-P2	1110001J03Rik	P2	GAATGAGGTAGGGTCTACAA	3	0.503176		0	m3	Top5
1110001J03Rik_-_38533317.23-P2	1110001J03Rik	P2	GCCCAAAGTGGTTTTGTCTA	4	0.497338		0	m3	Top5
1110001J03Rik_+_38533203.23-P2	1110001J03Rik	P2	Gaggctgcctcccgagtgcg	5	0.461816		0	m3	Top5
1110001J03Rik_-_38533255.23-P2	1110001J03Rik	P2	Gagcgagttcccggacctcc	6	0.446312		0	m3	Supp5
1110001J03Rik_-_38533064.23-P2	1110001J03Rik	P2	GAGCGGCCGGAGCTAGACGA	7	0.435057		0	m3	Supp5
1110001J03Rik_+_38533445.23-P2	1110001J03Rik	P2	GGAGGCCATTTCCGCAGCCA	8	0.43029		0	m3	Supp5
1110001J03Rik_+_38533352.23-P2	1110001J03Rik	P2	GCCTACTATAGTAGAAATTA	9	0.400787		0	m3	Supp5
1110001J03Rik_+_38533500.23-P2	1110001J03Rik	P2	GTGGTCGTTAGGTGGCGTTT	10	0.400513		0	m3	Supp5
1110004E09Rik_-_90935155.23-P1P2	1110004E09Rik	P1P2	GAGCGAGCGCTGGGCACTAT	1	0.593736		0	m7	Top5
1110004E09Rik_-_90934992.23-P1P2	1110004E09Rik	P1P2	GCGCTGAAGAACAGGTTGTG	2	0.587238		0	m7	Top5
1110004E09Rik_-_90934970.23-P1P2	1110004E09Rik	P1P2	GCTCGCGCCTGGAAGGCCGG	3	0.569287		0	m7	Top5
1110004E09Rik_+_90934805.23-P1P2	1110004E09Rik	P1P2	GCGGAGCAGCGGTTAATCTC	4	0.556707		0	m7	Top5
1110004E09Rik_+_90935005.23-P1P2	1110004E09Rik	P1P2	GCAACAGCTACTTCCGGGAG	5	0.549608		0	m7	Top5
1110004E09Rik_+_90935062.23-P1P2	1110004E09Rik	P1P2	GGTCCCCGGACCGTCCGCAC	6	0.546533		0	m7	Supp5
1110004E09Rik_-_90934868.23-P1P2	1110004E09Rik	P1P2	GGCTCACGCTTCAGCCCGGA	7	0.535067		0	m7	Supp5
1110004E09Rik_-_90934913.23-P1P2	1110004E09Rik	P1P2	GCGGAAGTGGCTGTTGCCAG	8	0.524725		0	m7	Supp5
1110004E09Rik_+_90934939.23-P1P2	1110004E09Rik	P1P2	GTCCAGGCGCGAGTTCTAAC	9	0.521505		0	m7	Supp5
1110004E09Rik_+_90935076.23-P1P2	1110004E09Rik	P1P2	GCGGACATCTCCCGAGTCCC	10	0.518669		0	m7	Supp5
1110004F10Rik_+_116093155.23-P1P2	1110004F10Rik	P1P2	GGTGGCGGGAGAGCCCTCGG	1	0.642345		0	m7	Top5
1110004F10Rik_+_116093093.23-P1P2	1110004F10Rik	P1P2	GTGGGTATGGTGGTGATCGT	2	0.60067		0	m7	Top5
1110004F10Rik_+_116093178.23-P1P2	1110004F10Rik	P1P2	GCCGAGCGAAGCATCTCGCG	3	0.589846		0	m7	Top5
1110004F10Rik_-_116093077.23-P1P2	1110004F10Rik	P1P2	GCCCACTCTAGGTCTGTCTG	4	0.553557		0	m7	Top5
1110004F10Rik_+_116093290.23-P1P2	1110004F10Rik	P1P2	GCTGCGGCCGCTCGTCACCC	5	0.549021		0	m7	Top5
1110004F10Rik_-_116093295.23-P1P2	1110004F10Rik	P1P2	GCAACTCCCGGTGTGCTCCA	6	0.54855		0	m7	Supp5
1110004F10Rik_+_116093116.23-P1P2	1110004F10Rik	P1P2	GTGTAGAGGGAGCTTTCCCG	7	0.546828		0	m7	Supp5
1110004F10Rik_+_116093111.23-P1P2	1110004F10Rik	P1P2	GAGGGAGCTTTCCCGTGGAT	8	0.541511		0	m7	Supp5
1110004F10Rik_-_116093163.23-P1P2	1110004F10Rik	P1P2	GGAAGAAAGCGTAGCCTCCG	9	0.541336		0	m7	Supp5
1110004F10Rik_-_116093122.23-P1P2	1110004F10Rik	P1P2	GCACCACCATACCCATCCAC	10	0.497173		0	m7	Supp5
1110007C09Rik_+_49216208.23-P1P2	1110007C09Rik	P1P2	GTACAGGAGAAGCTCCTCAG	1	0.649846		0	m6	Top5
1110007C09Rik_+_49216093.23-P1P2	1110007C09Rik	P1P2	GAAGGGGCGTGGCTAATCGG	2	0.60256		0	m6	Top5
1110007C09Rik_-_49215944.23-P1P2	1110007C09Rik	P1P2	GGACCCGCGCCCACCTGTCA	3	0.585061		0	m6	Top5
1110007C09Rik_+_49216110.23-P1P2	1110007C09Rik	P1P2	GCCAGTGCGAAGTACAGAAA	4	0.585054		0	m6	Top5
1110007C09Rik_-_49216150.23-P1P2	1110007C09Rik	P1P2	GTGGAGACGCGTCAGCCGTG	5	0.584477		0	m6	Top5
1110007C09Rik_+_49216046.23-P1P2	1110007C09Rik	P1P2	GTCGCTGGGCGGGACCTATA	6	0.57637		0	m6	Supp5
1110007C09Rik_-_49215999.23-P1P2	1110007C09Rik	P1P2	GTGTCCGCCGCCCGGCGCGA	7	0.56463		0	m6	Supp5
1110007C09Rik_+_49216353.23-P1P2	1110007C09Rik	P1P2	GACCCGGGTAGCTATTGGAG	8	0.562203		0	m6	Supp5
1110007C09Rik_+_49215959.23-P1P2	1110007C09Rik	P1P2	GACAGCCGAGGACGACGGGG	9	0.558183		0	m6	Supp5
1110007C09Rik_+_49216143.23-P1P2	1110007C09Rik	P1P2	GTAGAGCCCGAGCCGCCCCA	10	0.554412		0	m6	Supp5
1110008F13Rik_+_156862951.23-P1	1110008F13Rik	P1	GAGGGGACGGTGAGCGAGAA	1	0.693714		0	m4	Top5
1110008F13Rik_-_156863046.23-P1	1110008F13Rik	P1	GTCGAGGCGTCGCCGAGCTT	2	0.640499		0	m4	Top5
1110008F13Rik_+_156863003.23-P1	1110008F13Rik	P1	GCGCGAGCGTCCCCTCCGGT	3	0.630036		0	m4	Top5
1110008F13Rik_+_156863064.23-P1	1110008F13Rik	P1	GTGCGCACGCAGCCAATCGG	4	0.613725		0	m4	Top5
1110008F13Rik_+_156863053.23-P1	1110008F13Rik	P1	GCCAATCGGCGGCCACGCGG	5	0.583216		0	m4	Top5
1110008F13Rik_+_156862936.23-P1	1110008F13Rik	P1	GAGAAGGGACAAGTGCGGCC	6	0.576238		0	m4	Supp5
1110008F13Rik_-_156863015.23-P1	1110008F13Rik	P1	GTCACTTCCGCCCACCGGAG	7	0.57541		0	m4	Supp5
1110008F13Rik_-_156863030.23-P1	1110008F13Rik	P1	GGGAGGGGACGCTCGCGTCG	8	0.569498		0	m4	Supp5
1110008F13Rik_+_156862914.23-P1	1110008F13Rik	P1	GAGGCGATCTGTGCGCGAGG	9	0.569451		0	m4	Supp5
1110008F13Rik_+_156862969.23-P1	1110008F13Rik	P1	GAAGCTTCCGGCGGACGCCA	10	0.569151		0	m4	Supp5
1110008F13Rik_-_156872277.23-P2	1110008F13Rik	P2	GAACTGGAACATGGGTGTGA	1	0.568352		0	m4	Top5
1110008F13Rik_-_156872304.23-P2	1110008F13Rik	P2	GCCTGCGGCCTCAGAGCTTA	2	0.530866		0	m4	Top5
1110008F13Rik_+_156872343.23-P2	1110008F13Rik	P2	GCAGAACTCCTGCATTGATC	3	0.523982		0	m4	Top5
1110008F13Rik_-_156872412.23-P2	1110008F13Rik	P2	GAATCGACGAGGAAGAATAT	4	0.499429		0	m4	Top5
1110008F13Rik_-_156872438.23-P2	1110008F13Rik	P2	GCGTGGGAGCTCACCAAAGA	5	0.494182		0	m4	Top5
1110008F13Rik_-_156872315.23-P2	1110008F13Rik	P2	GAGAGCTTACGGTTTGTGTT	6	0.491073		0	m4	Supp5
1110008F13Rik_-_156872357.23-P2	1110008F13Rik	P2	GGATTCTGCCTGATCAATGC	7	0.438632		0	m4	Supp5
1110008F13Rik_+_156872109.23-P2	1110008F13Rik	P2	GTGGGTAAGTCTATCCAGAG	8	0.437876		0	m4	Supp5
1110008F13Rik_-_156872214.23-P2	1110008F13Rik	P2	GAGTCATCCCCTGCCTgggc	9	0.422801		0	m4	Supp5
1110008F13Rik_+_156872032.23-P2	1110008F13Rik	P2	GGGGGCCTCTGATAGTTATT	10	0.422004		0	m4	Supp5
1110008J03Rik_+_120612597.23-P1P2	1110008J03Rik	P1P2	GAGCGCGAGGGCGGGGTATA	1	0.622425		0	m7	Top5
1110008J03Rik_+_120612852.23-P1P2	1110008J03Rik	P1P2	GGGGACATACCAACTGGTGG	2	0.591034		0	m7	Top5
1110008J03Rik_-_120612688.23-P1P2	1110008J03Rik	P1P2	GTAGGCCCCGCCCCTTGGTA	3	0.583659		0	m7	Top5
1110008J03Rik_+_120612713.23-P1P2	1110008J03Rik	P1P2	GGAACGTGTGGACAAACTCG	4	0.578884		0	m7	Top5
1110008J03Rik_+_120612578.23-P1P2	1110008J03Rik	P1P2	GGGGACGTACCAGTGCGCAG	5	0.577777		0	m7	Top5
1110008J03Rik_+_120612649.23-P1P2	1110008J03Rik	P1P2	GCCTAATGGATGTACAGATG	6	0.546853		0	m7	Supp5
1110008J03Rik_-_120612706.23-P1P2	1110008J03Rik	P1P2	GAGGGTCAACCTTGCGTGGT	7	0.530156		0	m7	Supp5
1110008J03Rik_+_120612676.23-P1P2	1110008J03Rik	P1P2	GCAAGGTTGACCCTACCAAG	8	0.527853		0	m7	Supp5
1110008J03Rik_+_120613047.23-P1P2	1110008J03Rik	P1P2	GAGCCTGTGAGACGCAAGAG	9	0.504061		0	m7	Supp5
1110008J03Rik_+_120612671.23-P1P2	1110008J03Rik	P1P2	GTTGACCCTACCAAGGGGCG	10	0.495441		0	m7	Supp5
1110008L16Rik_-_55302573.23-P1P2	1110008L16Rik	P1P2	GCTGGGGCGGGCTATCTAGA	1	0.664657		0	m4	Top5
1110008L16Rik_+_55302538.23-P1P2	1110008L16Rik	P1P2	GCGCCCCAGGCTAGAAGTGG	2	0.629167		0	m4	Top5
1110008L16Rik_-_55302576.23-P1P2	1110008L16Rik	P1P2	GGGGCGGGCTATCTAGAGGG	3	0.624779		0	m4	Top5
1110008L16Rik_+_55302647.23-P1P2	1110008L16Rik	P1P2	GTCTGAGCGGGAGTCAACCA	4	0.617361		0	m4	Top5
1110008L16Rik_+_55302532.23-P1P2	1110008L16Rik	P1P2	GAGGCTAGAAGTGGCGGACA	5	0.612555		0	m4	Top5
1110008L16Rik_+_55302541.23-P1P2	1110008L16Rik	P1P2	GGCCCGCCCCAGGCTAGAAG	6	0.600623		0	m4	Supp5
1110008L16Rik_+_55302621.23-P1P2	1110008L16Rik	P1P2	GGAAAGACGTGCTTCGCCGG	7	0.538299		0	m4	Supp5
1110008L16Rik_+_55302578.23-P1P2	1110008L16Rik	P1P2	GCCAAAGAGTGAGTTTGAGA	8	0.536887		0	m4	Supp5
1110008L16Rik_+_55302520.23-P1P2	1110008L16Rik	P1P2	GGCGGACAGGGTGGATAGGG	9	0.534185		0	m4	Supp5
1110008L16Rik_-_55302610.23-P1P2	1110008L16Rik	P1P2	GTCACTCTTTGGATCCGTGT	10	0.53143		0	m4	Supp5
1110008P14Rik_+_32381972.23-P1P2	1110008P14Rik	P1P2	GGAGCGCCCAAGCAAGGAGG	1	0.639255		0	m7	Top5
1110008P14Rik_+_32382038.23-P1P2	1110008P14Rik	P1P2	GGCTCGGAAGCGAGAGGAGG	2	0.624462		0	m7	Top5
1110008P14Rik_+_32381975.23-P1P2	1110008P14Rik	P1P2	GATAGAGCGCCCAAGCAAGG	3	0.617593		0	m7	Top5
1110008P14Rik_+_32381943.23-P1P2	1110008P14Rik	P1P2	GTAAGGGCGTGGTTGCGCGG	4	0.614305		0	m7	Top5
1110008P14Rik_+_32382044.23-P1P2	1110008P14Rik	P1P2	GGGCGGGGCTCGGAAGCGAG	5	0.583816		0	m7	Top5
1110008P14Rik_-_32382035.23-P1P2	1110008P14Rik	P1P2	GCTCCGCCCCGTCCCCTCTC	6	0.563684		0	m7	Supp5
1110008P14Rik_+_32381969.23-P1P2	1110008P14Rik	P1P2	GCGCCCAAGCAAGGAGGGGG	7	0.562689		0	m7	Supp5
1110008P14Rik_-_32382141.23-P1P2	1110008P14Rik	P1P2	GCCCTGGCCCGCTAGTGCTT	8	0.561498		0	m7	Supp5
1110008P14Rik_+_32382026.23-P1P2	1110008P14Rik	P1P2	GGAGGAGGAGGAGCCCGAGA	9	0.53632		0	m7	Supp5
1110008P14Rik_-_32382109.23-P1P2	1110008P14Rik	P1P2	GGCTGTCAGCGGAGCAAGGT	10	0.532927		0	m7	Supp5
1110012L19Rik_+_70385706.23-P1P2	1110012L19Rik	P1P2	GTTGCAAATAAAGTGGGTCA	1	0.571183		0	m7	Top5
1110012L19Rik_+_70385791.23-P1P2	1110012L19Rik	P1P2	GCTACCCGGATAGGAAGGTA	2	0.557086		0	m7	Top5
1110012L19Rik_+_70385800.23-P1P2	1110012L19Rik	P1P2	GGGCACTATGCTACCCGGAT	3	0.538005		0	m7	Top5
1110012L19Rik_+_70385572.23-P1P2	1110012L19Rik	P1P2	GGGCGGGATTGGGGATGTGA	4	0.534689		0	m7	Top5
1110012L19Rik_+_70385692.23-P1P2	1110012L19Rik	P1P2	GGGTCAGGGTCTGTAATAGG	5	0.529881		0	m7	Top5
1110012L19Rik_+_70385593.23-P1P2	1110012L19Rik	P1P2	GAGGTTGCACTGCAGCAGGA	6	0.527789		0	m7	Supp5
1110012L19Rik_+_70385688.23-P1P2	1110012L19Rik	P1P2	GAGGGTCTGTAATAGGCGGT	7	0.520289		0	m7	Supp5
1110012L19Rik_+_70385682.23-P1P2	1110012L19Rik	P1P2	GTGTAATAGGCGGTTGGGGA	8	0.519043		0	m7	Supp5
1110012L19Rik_+_70385647.23-P1P2	1110012L19Rik	P1P2	GAAGGAGTGAGTGATTTAGT	9	0.504367		0	m7	Supp5
1110012L19Rik_+_70385581.23-P1P2	1110012L19Rik	P1P2	GAGCAGGAGGGGCGGGATTG	10	0.498329		0	m7	Supp5
1110017D15Rik_-_41507929.23-P1	1110017D15Rik	P1	GCACGTCTCTAATGTGGGGA	1	0.572016		0	m7	Top5
1110017D15Rik_-_41507978.23-P1	1110017D15Rik	P1	GACTTGAGGGAACTTAGGAG	2	0.561384		0	m7	Top5
1110017D15Rik_-_41507814.23-P1	1110017D15Rik	P1	GGCCTACGCGGGCAAGGTGA	3	0.527287		0	m7	Top5
1110017D15Rik_-_41507834.23-P1	1110017D15Rik	P1	GGGTGAGGATACTAGAACCG	4	0.523637		0	m7	Top5
1110017D15Rik_+_41507892.23-P1	1110017D15Rik	P1	GGACGTGACAAATGACATAT	5	0.523223		0	m7	Top5
1110017D15Rik_-_41508013.23-P1	1110017D15Rik	P1	GAAAAAGTTCTGTTTCAGAG	6	0.486789		0	m7	Supp5
1110017D15Rik_-_41507925.23-P1	1110017D15Rik	P1	GTTGTCACGTCTCTAATGTG	7	0.474723		0	m7	Supp5
1110017D15Rik_-_41507848.23-P1	1110017D15Rik	P1	GAACCGCGGCAGGGTGGTAG	8	0.449329		0	m7	Supp5
1110017D15Rik_-_41508102.23-P1	1110017D15Rik	P1	GAGAAAGGCTTGGGCCTCAC	9	0.443571		0	m7	Supp5
1110017D15Rik_+_41507876.23-P1	1110017D15Rik	P1	GTATAGGTAAATGCTAAAGT	10	0.437031		0	m7	Supp5
1110017D15Rik_-_41517624.23-P2	1110017D15Rik	P2	GTGGAGGGACATGTGTATCC	1	0.554374		0	m7	Top5
1110017D15Rik_+_41517556.23-P2	1110017D15Rik	P2	GCCTAGGTGAGTCACAACCT	2	0.552424		0	m7	Top5
1110017D15Rik_+_41517400.23-P2	1110017D15Rik	P2	GaggccttcTGTGCAGGGAT	3	0.550007		0	m7	Top5
1110017D15Rik_+_41517460.23-P2	1110017D15Rik	P2	Gtggaacttggatactttga	4	0.5428		0	m7	Top5
1110017D15Rik_+_41517650.23-P2	1110017D15Rik	P2	GGGGTGTGGGCCACGCAAGG	5	0.536931		0	m7	Top5
1110017D15Rik_-_41517535.23-P2	1110017D15Rik	P2	GcagaCTCACTAGTGAAGAG	6	0.535367		0	m7	Supp5
1110017D15Rik_-_41517418.23-P2	1110017D15Rik	P2	GGGTCCCATCCCTGCACAga	7	0.504984		0	m7	Supp5
1110017D15Rik_+_41517342.23-P2	1110017D15Rik	P2	GCCTAAAAGGGAAGTTGGGT	8	0.502437		0	m7	Supp5
1110017D15Rik_-_41517561.23-P2	1110017D15Rik	P2	GGGTTCTGATTCACAGTCCG	9	0.494474		0	m7	Supp5
1110017D15Rik_-_41517680.23-P2	1110017D15Rik	P2	GGTGGCCCACACCCCAGGTA	10	0.493092		0	m7	Supp5
1110025L11Rik_-_89064062.23-ENSMUST00000089104.2	1110025L11Rik	ENSMUST00000089104.2	GTGTGGGTGGGACTAACCAC	1	0.586926		0	m7	Top5
1110025L11Rik_+_89064383.23-ENSMUST00000089104.2	1110025L11Rik	ENSMUST00000089104.2	GTCCCTAAGAGCATGTAAGA	2	0.475879		0	m7	Top5
1110025L11Rik_-_89064402.23-ENSMUST00000089104.2	1110025L11Rik	ENSMUST00000089104.2	GAACCCTCTTACATGCTCTT	3	0.464812		0	m7	Top5
1110025L11Rik_-_89064075.23-ENSMUST00000089104.2	1110025L11Rik	ENSMUST00000089104.2	GAACCACAGGCTTGTGTCAC	4	0.449635		0	m7	Top5
1110025L11Rik_+_89064164.23-ENSMUST00000089104.2	1110025L11Rik	ENSMUST00000089104.2	GTTCACATTAAGGACTCAGG	5	0.425014		0	m7	Top5
1110025L11Rik_+_89064356.23-ENSMUST00000089104.2	1110025L11Rik	ENSMUST00000089104.2	GGGCACCATGGAAGGATGTA	6	0.404361		0	m7	Supp5
1110025L11Rik_+_89064376.23-ENSMUST00000089104.2	1110025L11Rik	ENSMUST00000089104.2	GGAGCATGTAAGAGGGTTTG	7	0.308595		0	m7	Supp5
1110025L11Rik_-_89064315.23-ENSMUST00000089104.2	1110025L11Rik	ENSMUST00000089104.2	GTGTTTCAGACAATCAAAAT	8	0.2253		0	m7	Supp5
1110025L11Rik_-_89064260.23-ENSMUST00000089104.2	1110025L11Rik	ENSMUST00000089104.2	GTGTATCAAGGTCTTATAGC	9	0.218247		0	m7	Supp5
1110025L11Rik_-_89064248.23-ENSMUST00000089104.2	1110025L11Rik	ENSMUST00000089104.2	GAGATTATTGTTTTGTATCA	10	0.156884		0	m7	Supp5
1110032A03Rik_-_50768274.23-P1	1110032A03Rik	P1	GAGAGCGCCGGCAGGTAAGC	1	0.747354		0	m7	Top5
1110032A03Rik_+_50768247.23-P1	1110032A03Rik	P1	GTACCTGCCGGCGCTCTCCG	2	0.658164		0	m7	Top5
1110032A03Rik_-_50768307.23-P1	1110032A03Rik	P1	GCTTCCCCGGCGCCTCCTGT	3	0.656202		0	m7	Top5
1110032A03Rik_-_50768500.23-P1	1110032A03Rik	P1	GGGGCCCGCCCGGAGCGTAA	4	0.623936		0	m7	Top5
1110032A03Rik_-_50768350.23-P1	1110032A03Rik	P1	GTCGCCGCTTCTCTGATCGA	5	0.62339		0	m7	Top5
1110032A03Rik_+_50768281.23-P1	1110032A03Rik	P1	GAGGAGGCGCCGGGGAAGCA	6	0.618008		0	m7	Supp5
1110032A03Rik_-_50768526.23-P1	1110032A03Rik	P1	GGCTCGCGCGGGGAACTCGA	7	0.594159		0	m7	Supp5
1110032A03Rik_-_50768225.23-P1	1110032A03Rik	P1	GGGAGACGAGGCCCACGCGA	8	0.590819		0	m7	Supp5
1110032A03Rik_+_50768332.23-P1	1110032A03Rik	P1	GAGGCCGTCGATCAGAGAAG	9	0.579436		0	m7	Supp5
1110032A03Rik_-_50768277.23-P1	1110032A03Rik	P1	GGCGCCGGCAGGTAAGCCGG	10	0.55528		0	m7	Supp5
1110032A03Rik_-_50766105.23-P2	1110032A03Rik	P2	GTTATCAGGGACAGAAAAAT	1	0.589724		0	m7	Top5
1110032A03Rik_+_50766265.23-P2	1110032A03Rik	P2	Ggacaaggaaacctgataaa	2	0.530808		0	m7	Top5
1110032A03Rik_-_50766092.23-P2	1110032A03Rik	P2	GGACATCCACTCAGTTATCA	3	0.463849		0	m7	Top5
1110032A03Rik_+_50766021.23-P2	1110032A03Rik	P2	GTCTAAACACTAGGCCTGTT	4	0.438616		0	m7	Top5
1110032A03Rik_+_50765943.23-P2	1110032A03Rik	P2	GCACAAAGGTAGATGATGTG	5	0.432378		0	m7	Top5
1110032A03Rik_+_50766247.23-P2	1110032A03Rik	P2	Gaaggctgcctgcagtacaa	6	0.393544		0	m7	Supp5
1110032A03Rik_-_50766053.23-P2	1110032A03Rik	P2	GTAGTGTTTAGAGGTGATAC	7	0.363586		0	m7	Supp5
1110032A03Rik_+_50766171.23-P2	1110032A03Rik	P2	GgactgattcagaaATCAGC	8	0.35546		0	m7	Supp5
1110032A03Rik_-_50766002.23-P2	1110032A03Rik	P2	GGTCACCAAACAGCATGACT	9	0.350655		0	m7	Supp5
1110032A03Rik_-_50766010.23-P2	1110032A03Rik	P2	GACAGCATGACTTGGGTATG	10	0.3472		0	m7	Supp5
1110032F04Rik_-_68869510.23-P1P2	1110032F04Rik	P1P2	GGCTCCCGAGGCGGCGACAG	1	0.603581		0	m7	Top5
1110032F04Rik_-_68869276.23-P1P2	1110032F04Rik	P1P2	GCTGGCGAGGAAGAGCGCGC	2	0.565478		0	m7	Top5
1110032F04Rik_+_68869326.23-P1P2	1110032F04Rik	P1P2	GGTACCCCGCGGCGCTGGAA	3	0.553867		0	m7	Top5
1110032F04Rik_-_68869358.23-P1P2	1110032F04Rik	P1P2	GCCGCGGGGTACCCAGGTGC	4	0.544529		0	m7	Top5
1110032F04Rik_+_68869223.23-P1P2	1110032F04Rik	P1P2	GCGCGCTCTCTCACTAGCGT	5	0.539619		0	m7	Top5
1110032F04Rik_-_68869111.23-P1P2	1110032F04Rik	P1P2	GGGGCTGCACTGGCCATTAA	6	0.528977		0	m7	Supp5
1110032F04Rik_+_68869245.23-P1P2	1110032F04Rik	P1P2	GCTTCCTCGCCAGACGGGCG	7	0.527002		0	m7	Supp5
1110032F04Rik_-_68869352.23-P1P2	1110032F04Rik	P1P2	GCCAGCGCCGCGGGGTACCC	8	0.526845		0	m7	Supp5
1110032F04Rik_-_68869263.23-P1P2	1110032F04Rik	P1P2	GGCGCCCCGCCCGTCTGGCG	9	0.51715		0	m7	Supp5
1110032F04Rik_+_68869320.23-P1P2	1110032F04Rik	P1P2	GCGCGGCGCTGGAAGGGTTA	10	0.502734		0	m7	Supp5
1110034G24Rik_-_132686828.23-P1P2	1110034G24Rik	P1P2	GCGTCCTGCTGCAGGAGTTC	1	0.597409		0	m7	Top5
1110034G24Rik_+_132686865.23-P1P2	1110034G24Rik	P1P2	GCTGAGGCGAGAAAAGGTCA	2	0.591969		0	m7	Top5
1110034G24Rik_-_132686699.23-P1P2	1110034G24Rik	P1P2	GGGTTCAGACTGTACTTCCA	3	0.540631		0	m7	Top5
1110034G24Rik_+_132686652.23-P1P2	1110034G24Rik	P1P2	GGCCTTGGGAGGACGTTGTG	4	0.526818		0	m7	Top5
1110034G24Rik_-_132686679.23-P1P2	1110034G24Rik	P1P2	GAACGTCCTCCCAAGGCCTC	5	0.51033		0	m7	Top5
1110034G24Rik_+_132686751.23-P1P2	1110034G24Rik	P1P2	GTGTCCGACTCCAAAGAAAC	6	0.480858		0	m7	Supp5
1110034G24Rik_+_132686798.23-P1P2	1110034G24Rik	P1P2	GCTGCAGCAGGACGGTCATC	7	0.47717		0	m7	Supp5
1110034G24Rik_-_132686763.23-P1P2	1110034G24Rik	P1P2	GAACAGTTTCCCAGTTTCTT	8	0.464918		0	m7	Supp5
1110034G24Rik_+_132686908.23-P1P2	1110034G24Rik	P1P2	GGGGAAAAGCAGAGTTTAAA	9	0.441411		0	m7	Supp5
1110034G24Rik_+_132686630.23-P1P2	1110034G24Rik	P1P2	GCAAGACGATCAGGAGCTTT	10	0.432349		0	m7	Supp5
1110037F02Rik_-_11485866.23-P1P2	1110037F02Rik	P1P2	GAAGGCGCCCTCCGCCGCGC	1	0.629686		0	m5	Top5
1110037F02Rik_+_11485824.23-P1P2	1110037F02Rik	P1P2	GTCTGCGAGCCCAAAGGGGC	2	0.58135		0	m5	Top5
1110037F02Rik_-_11485916.23-P1P2	1110037F02Rik	P1P2	GCAAGCTGCGATGGGATTGG	3	0.58031		0	m5	Top5
1110037F02Rik_+_11485828.23-P1P2	1110037F02Rik	P1P2	GGCCTTCTGCGAGCCCAAAG	4	0.577743		0	m5	Top5
1110037F02Rik_+_11485944.23-P1P2	1110037F02Rik	P1P2	GGGGAAAACTGCAGTACTTC	5	0.550261		0	m5	Top5
1110037F02Rik_-_11485913.23-P1P2	1110037F02Rik	P1P2	GCAGCAAGCTGCGATGGGAT	6	0.545513		0	m5	Supp5
1110037F02Rik_-_11485869.23-P1P2	1110037F02Rik	P1P2	GGCGCCCTCCGCCGCGCTGG	7	0.545071		0	m5	Supp5
1110037F02Rik_+_11485855.23-P1P2	1110037F02Rik	P1P2	GCCCGCCTCCTCCAGCGCGG	8	0.530171		0	m5	Supp5
1110037F02Rik_+_11485851.23-P1P2	1110037F02Rik	P1P2	GCCTCCTCCAGCGCGGCGGA	9	0.521009		0	m5	Supp5
1110037F02Rik_-_11485737.23-P1P2	1110037F02Rik	P1P2	GAGAACTCATCGCCTCTCGC	10	0.517956		0	m5	Supp5
1110038F14Rik_+_76948376.23-P1P2	1110038F14Rik	P1P2	GTGGGTGGATGGAGCGCCTC	1	0.616487		0	m7	Top5
1110038F14Rik_+_76948327.23-P1P2	1110038F14Rik	P1P2	GTGCACGGGGATGAACTTAA	2	0.609528		0	m7	Top5
1110038F14Rik_+_76948340.23-P1P2	1110038F14Rik	P1P2	GTTAGGAGACAGAGTGCACG	3	0.59966		0	m7	Top5
1110038F14Rik_+_76948160.23-P1P2	1110038F14Rik	P1P2	GgggcgCAGGCGTTGACaga	4	0.595662		0	m7	Top5
1110038F14Rik_+_76948391.23-P1P2	1110038F14Rik	P1P2	GCGGACAGAAAGCACTTGGG	5	0.56851		0	m7	Top5
1110038F14Rik_+_76948578.23-P1P2	1110038F14Rik	P1P2	GCACAGGGTCTCCCCACCTA	6	0.543156		0	m7	Supp5
1110038F14Rik_+_76948394.23-P1P2	1110038F14Rik	P1P2	GCGCCGGACAGAAAGCACTT	7	0.535933		0	m7	Supp5
1110038F14Rik_-_76948544.23-P1P2	1110038F14Rik	P1P2	GCGGCCGCTCCGACTAATGG	8	0.52195		0	m7	Supp5
1110038F14Rik_-_76948541.23-P1P2	1110038F14Rik	P1P2	GCGGCGGCCGCTCCGACTAA	9	0.519072		0	m7	Supp5
1110038F14Rik_-_76948498.23-P1P2	1110038F14Rik	P1P2	GCAGAGGAGTGAGTTCGCTG	10	0.512047		0	m7	Supp5
1110051M20Rik_-_91444719.23-P1P2	1110051M20Rik	P1P2	GCGGCCAGAGGAGAACTAGA	1	0.695728		0	m7	Top5
1110051M20Rik_-_91444728.23-P1P2	1110051M20Rik	P1P2	GGAGAACTAGAAGGCTGAGA	2	0.553201		0	m7	Top5
1110051M20Rik_+_91444764.23-P1P2	1110051M20Rik	P1P2	GCTTCCGGAACTTGTGTGAT	3	0.541057		0	m7	Top5
1110051M20Rik_+_91444701.23-P1P2	1110051M20Rik	P1P2	GCAGCCTTCTAGTTCTCCTC	4	0.522695		0	m7	Top5
1110051M20Rik_-_91444903.23-P1P2	1110051M20Rik	P1P2	GGCTGAAGAATTACTATCAG	5	0.458502		0	m7	Top5
1110051M20Rik_-_91444782.23-P1P2	1110051M20Rik	P1P2	GGAGCCTATCACACAAGTTC	6	0.450706		0	m7	Supp5
1110051M20Rik_+_91444816.23-P1P2	1110051M20Rik	P1P2	GAAAACCAAATCCCAAAAAT	7	0.417636		0	m7	Supp5
1110051M20Rik_-_91444753.23-P1P2	1110051M20Rik	P1P2	GCACGTAAACAGTCTCCGAC	8	0.412548		0	m7	Supp5
1110051M20Rik_-_91444707.23-P1P2	1110051M20Rik	P1P2	GATGGCACCCAGGCGGCCAG	9	0.392245		0	m7	Supp5
1110051M20Rik_-_91445139.23-P1P2	1110051M20Rik	P1P2	Gcaatccaagggaccccatg	10	0.39023		0	m7	Supp5
1110057K04Rik_-_8207967.23-P1P2	1110057K04Rik	P1P2	GAGAGCGGGTAAAATTCAGG	1	0.625832		0	m4	Top5
1110057K04Rik_-_8207881.23-P1P2	1110057K04Rik	P1P2	GGAAAAGTGGGCAGATGGGG	2	0.552749		0	m4	Top5
1110057K04Rik_-_8207860.23-P1P2	1110057K04Rik	P1P2	GGCAACTGGTGGTGGAAGAA	3	0.549162		0	m4	Top5
1110057K04Rik_+_8208085.23-P1P2	1110057K04Rik	P1P2	GCGCGCCGGTCCCGGAAGTC	4	0.52799		0	m4	Top5
1110057K04Rik_+_8208027.23-P1P2	1110057K04Rik	P1P2	GAGTTTGGGTGGCAGCTTGA	5	0.522216		0	m4	Top5
1110057K04Rik_-_8207964.23-P1P2	1110057K04Rik	P1P2	GCAGAGAGCGGGTAAAATTC	6	0.519181		0	m4	Supp5
1110057K04Rik_+_8208038.23-P1P2	1110057K04Rik	P1P2	GTCCCGTGTGAGAGTTTGGG	7	0.463068		0	m4	Supp5
1110057K04Rik_+_8208042.23-P1P2	1110057K04Rik	P1P2	GGATCTCCCGTGTGAGAGTT	8	0.45066		0	m4	Supp5
1110057K04Rik_-_8208058.23-P1P2	1110057K04Rik	P1P2	GGCCACCCAAACTCTCACAC	9	0.444182		0	m4	Supp5
1110057K04Rik_-_8208135.23-P1P2	1110057K04Rik	P1P2	GGCTGTGACGTCAGTACAGG	10	0.441165		0	m4	Supp5
1110058L19Rik_-_24005693.23-P1P2	1110058L19Rik	P1P2	GTCTGCGCAGGCGTCAACGA	1	0.633917		0	m4	Top5
1110058L19Rik_+_24005788.23-P1P2	1110058L19Rik	P1P2	GAGGTACTGCGCAGGACCAA	2	0.632104		0	m4	Top5
1110058L19Rik_-_24005752.23-P1P2	1110058L19Rik	P1P2	GCTCAACTGCTCAACTGCCT	3	0.598		0	m4	Top5
1110058L19Rik_+_24005773.23-P1P2	1110058L19Rik	P1P2	GCCAAGGGCGAGGACTTGTG	4	0.573992		0	m4	Top5
1110058L19Rik_+_24005796.23-P1P2	1110058L19Rik	P1P2	GCGCTGCCCAGGTACTGCGC	5	0.573585		0	m4	Top5
1110058L19Rik_-_24005660.23-P1P2	1110058L19Rik	P1P2	GTGGGAGGGGCGCTCCACAG	6	0.546795		0	m4	Supp5
1110058L19Rik_+_24005767.23-P1P2	1110058L19Rik	P1P2	GGCGAGGACTTGTGAGGACA	7	0.53765		0	m4	Supp5
1110058L19Rik_+_24005758.23-P1P2	1110058L19Rik	P1P2	GTGTGAGGACAAGGCACTGC	8	0.52844		0	m4	Supp5
1110058L19Rik_+_24005720.23-P1P2	1110058L19Rik	P1P2	GGAGCAGTTGAGGATTTCCA	9	0.514315		0	m4	Supp5
1110058L19Rik_+_24005783.23-P1P2	1110058L19Rik	P1P2	GCTGCGCAGGACCAAGGGCG	10	0.501387		0	m4	Supp5
1110059E24Rik_+_21652836.23-P1P2	1110059E24Rik	P1P2	GAGTCACGTGGGCCGACCTG	1	0.64646		0	m7	Top5
1110059E24Rik_-_21652865.23-P1P2	1110059E24Rik	P1P2	GCGGCCCACGTGACTCATTA	2	0.618938		0	m7	Top5
1110059E24Rik_-_21652950.23-P1P2	1110059E24Rik	P1P2	GCGGACCCAAGGTGCAAGTC	3	0.61743		0	m7	Top5
1110059E24Rik_+_21653046.23-P1P2	1110059E24Rik	P1P2	GCGGCAGGAGGCGGGGATTG	4	0.578079		0	m7	Top5
1110059E24Rik_-_21652939.23-P1P2	1110059E24Rik	P1P2	GAAAGCCTTCCTCGGACCCA	5	0.567401		0	m7	Top5
1110059E24Rik_+_21652922.23-P1P2	1110059E24Rik	P1P2	GTGCACCTTGGGTCCGAGGA	6	0.563024		0	m7	Supp5
1110059E24Rik_-_21652991.23-P1P2	1110059E24Rik	P1P2	GTCCCCCATTGGCTCGAACG	7	0.552893		0	m7	Supp5
1110059E24Rik_-_21652909.23-P1P2	1110059E24Rik	P1P2	GGCCGCACATCCTCGACTAC	8	0.549262		0	m7	Supp5
1110059E24Rik_-_21653004.23-P1P2	1110059E24Rik	P1P2	GCGAACGCGGCTGTCCATCA	9	0.540165		0	m7	Supp5
1110059E24Rik_+_21652933.23-P1P2	1110059E24Rik	P1P2	GAAAGCCGGACTTGCACCTT	10	0.539937		0	m7	Supp5
1110059G10Rik_-_122951127.23-P1P2	1110059G10Rik	P1P2	GCGTAAGCGAATCTCGGACG	1	0.668948		0	m7	Top5
1110059G10Rik_-_122951086.23-P1P2	1110059G10Rik	P1P2	GAATCTGCGGCCATCTTGAA	2	0.60716		0	m7	Top5
1110059G10Rik_+_122951030.23-P1P2	1110059G10Rik	P1P2	GCCAACGGACCACGCCTCCT	3	0.587814		0	m7	Top5
1110059G10Rik_-_122951143.23-P1P2	1110059G10Rik	P1P2	GACGGGGTCGCCATGGCCCC	4	0.581972		0	m7	Top5
1110059G10Rik_-_122951238.23-P1P2	1110059G10Rik	P1P2	GCTCTTAGGGCGCCCCGCGA	5	0.563346		0	m7	Top5
1110059G10Rik_+_122951197.23-P1P2	1110059G10Rik	P1P2	GAGGTGACGCCCCGTAGCAC	6	0.550245		0	m7	Supp5
1110059G10Rik_+_122951303.23-P1P2	1110059G10Rik	P1P2	GAGAAGAGCGCTCGGGTGTA	7	0.548821		0	m7	Supp5
1110059G10Rik_-_122951096.23-P1P2	1110059G10Rik	P1P2	GCATCTTGAAGGGAGGATTC	8	0.548769		0	m7	Supp5
1110059G10Rik_-_122951210.23-P1P2	1110059G10Rik	P1P2	GGGCAGATGCCGGTGCTACG	9	0.543728		0	m7	Supp5
1110059G10Rik_-_122951089.23-P1P2	1110059G10Rik	P1P2	GCTGCGGCCATCTTGAAGGG	10	0.532048		0	m7	Supp5
1110059M19Rik_+_45090808.23-P1P2	1110059M19Rik	P1P2	GGTTGCTAGGCAAAGGAGTG	1	0.59345		0	m7	Top5
1110059M19Rik_+_45090804.23-P1P2	1110059M19Rik	P1P2	GCTAGGCAAAGGAGTGAGGA	2	0.586547		0	m7	Top5
1110059M19Rik_+_45090674.23-P1P2	1110059M19Rik	P1P2	GAACTCTGCTACAGACTAGT	3	0.541817		0	m7	Top5
1110059M19Rik_-_45090912.23-P1P2	1110059M19Rik	P1P2	GCAGTTGCCAAACCTCTCTG	4	0.486658		0	m7	Top5
1110059M19Rik_-_45090764.23-P1P2	1110059M19Rik	P1P2	GGTTCCACATTTAGCTTTGA	5	0.4448		0	m7	Top5
1110059M19Rik_-_45090703.23-P1P2	1110059M19Rik	P1P2	GTCTGTAGCAGAGTTGATTT	6	0.424394		0	m7	Supp5
1110059M19Rik_+_45090821.23-P1P2	1110059M19Rik	P1P2	GAGTGAAGTCATCAGTTGCT	7	0.395275		0	m7	Supp5
1110059M19Rik_+_45090882.23-P1P2	1110059M19Rik	P1P2	GGGTTTGGCAACTGGAATGA	8	0.377561		0	m7	Supp5
1110059M19Rik_+_45090746.23-P1P2	1110059M19Rik	P1P2	GACTCCTTCAAAGCTAAATG	9	0.371337		0	m7	Supp5
1110059M19Rik_-_45090861.23-P1P2	1110059M19Rik	P1P2	GACTAATAGAACTCTGAGTA	10	0.336217		0	m7	Supp5
1110065P20Rik_+_124850571.23-P1P2	1110065P20Rik	P1P2	GACTGCGGAGGGGTGGTGAG	1	0.592436		0	m7	Top5
1110065P20Rik_+_124851217.23-P1P2	1110065P20Rik	P1P2	GCGGACGCCGCGGTCTCCCG	2	0.587104		0	m7	Top5
1110065P20Rik_+_124850461.23-P1P2	1110065P20Rik	P1P2	GACCTCGCGCCGCCTAGCGC	3	0.558625		0	m7	Top5
1110065P20Rik_-_124851578.23-P1P2	1110065P20Rik	P1P2	GGAAGAGGGAGTAGAGAGTC	4	0.544639		0	m7	Top5
1110065P20Rik_+_124850665.23-P1P2	1110065P20Rik	P1P2	GTAAAGGGACCGCGACCCCC	5	0.52402		0	m7	Top5
1110065P20Rik_+_124850644.23-P1P2	1110065P20Rik	P1P2	GGCGACTTGAAGGAGAACGG	6	0.518576		0	m7	Supp5
1110065P20Rik_+_124850552.23-P1P2	1110065P20Rik	P1P2	GCGGGTGGCACGGGCGGCGA	7	0.514217		0	m7	Supp5
1110065P20Rik_+_124850533.23-P1P2	1110065P20Rik	P1P2	GTGGAGTGGGGTCCCGGCGC	8	0.510398		0	m7	Supp5
1110065P20Rik_+_124850436.23-P1P2	1110065P20Rik	P1P2	GCTGACGCCGTCTCTCTCCC	9	0.503567		0	m7	Supp5
1110065P20Rik_+_124850567.23-P1P2	1110065P20Rik	P1P2	GCGGAGGGGTGGTGAGCGGG	10	0.50216		0	m7	Supp5
1190002N15Rik_-_94538185.23-P1P2	1190002N15Rik	P1P2	GCGCACGCGCACTCCCGCCC	1	0.69722		0	m3	Top5
1190002N15Rik_-_94538340.23-P1P2	1190002N15Rik	P1P2	Gcgggcacgcccgagagcga	2	0.614485		0	m3	Top5
1190002N15Rik_+_94538212.23-P1P2	1190002N15Rik	P1P2	GCCCGCGCGCGCTGCTCGCC	3	0.601951		0	m3	Top5
1190002N15Rik_+_94538181.23-P1P2	1190002N15Rik	P1P2	GAGGCGCAGCTCAAGCGTCC	4	0.596581		0	m3	Top5
1190002N15Rik_-_94538289.23-P1P2	1190002N15Rik	P1P2	GGAAGCTACGGTGCGAGGAG	5	0.588443		0	m3	Top5
1190002N15Rik_+_94538200.23-P1P2	1190002N15Rik	P1P2	GGCTCGCCCGGGACCCAGCA	6	0.575991		0	m3	Supp5
1190002N15Rik_-_94538216.23-P1P2	1190002N15Rik	P1P2	GCTGCGCCTTGCTGGGTCCC	7	0.573785		0	m3	Supp5
1190002N15Rik_-_94538322.23-P1P2	1190002N15Rik	P1P2	Gcggcggggcccccacgcgc	8	0.561137		0	m3	Supp5
1190002N15Rik_+_94538177.23-P1P2	1190002N15Rik	P1P2	GGCAGCTCAAGCGTCCCGGG	9	0.551421		0	m3	Supp5
1190002N15Rik_+_94538327.23-P1P2	1190002N15Rik	P1P2	Gggccccgcccctcgctctc	10	0.547604		0	m3	Supp5
1190003K10Rik_+_64497692.23-P1P2	1190003K10Rik	P1P2	GGAACCATCTCTCACCGTGA	1	0.564957		0	m7	Top5
1190003K10Rik_+_64497622.23-P1P2	1190003K10Rik	P1P2	GTGGCTCCAATGACCTTGAA	2	0.531596		0	m7	Top5
1190003K10Rik_-_64497773.23-P1P2	1190003K10Rik	P1P2	GAGCAGGCAAGCTTCTGTTT	3	0.50911		0	m7	Top5
1190003K10Rik_-_64497918.23-P1P2	1190003K10Rik	P1P2	GCAAAGGGGACTGGAATGGT	4	0.50727		0	m7	Top5
1190003K10Rik_-_64497914.23-P1P2	1190003K10Rik	P1P2	GTGTGCAAAGGGGACTGGAA	5	0.506807		0	m7	Top5
1190003K10Rik_-_64497710.23-P1P2	1190003K10Rik	P1P2	GCTTCCCTCACGGTGAGAGA	6	0.501807		0	m7	Supp5
1190003K10Rik_-_64497816.23-P1P2	1190003K10Rik	P1P2	GACTTGGCCAGAACCTAGAG	7	0.480048		0	m7	Supp5
1190003K10Rik_-_64497904.23-P1P2	1190003K10Rik	P1P2	GTGCCCCTTAGTGTGCAAAG	8	0.474541		0	m7	Supp5
1190003K10Rik_+_64497801.23-P1P2	1190003K10Rik	P1P2	GAAACTACCTCTCTAGGTTC	9	0.469838		0	m7	Supp5
1190003K10Rik_+_64497875.23-P1P2	1190003K10Rik	P1P2	GCACACTAAGGGGCAGAGAA	10	0.465409		0	m7	Supp5
1190005I06Rik_-_120634454.23-P1P2	1190005I06Rik	P1P2	GccgccccgcagcccgcccA	1	0.642394		0	m7	Top5
1190005I06Rik_-_120634413.23-P1P2	1190005I06Rik	P1P2	Gcccccgcccggcacctgga	2	0.622693		0	m7	Top5
1190005I06Rik_-_120634556.23-P1P2	1190005I06Rik	P1P2	GGGCATCGGCCGGCTGTCCC	3	0.614457		0	m7	Top5
1190005I06Rik_+_120634592.23-P1P2	1190005I06Rik	P1P2	GTACCTCTGCGTCTCTGCAC	4	0.572518		0	m7	Top5
1190005I06Rik_-_120634542.23-P1P2	1190005I06Rik	P1P2	GCCGGGCAAAGTTTGGGCAT	5	0.56189		0	m7	Top5
1190005I06Rik_-_120634623.23-P1P2	1190005I06Rik	P1P2	GGACGCAGAGGTAACGCCCC	6	0.560879		0	m7	Supp5
1190005I06Rik_-_120634525.23-P1P2	1190005I06Rik	P1P2	GCAGCCGCGCTCCCGGCACC	7	0.558085		0	m7	Supp5
1190005I06Rik_+_120634395.23-P1P2	1190005I06Rik	P1P2	Gccgccctccaggtgccggg	8	0.556149		0	m7	Supp5
1190005I06Rik_-_120634564.23-P1P2	1190005I06Rik	P1P2	GCCGGCTGTCCCCGGTTCTG	9	0.54838		0	m7	Supp5
1190005I06Rik_-_120634575.23-P1P2	1190005I06Rik	P1P2	GCGGTTCTGTGGAAGGAAAT	10	0.547075		0	m7	Supp5
1190007I07Rik_-_82623273.23-P1P2	1190007I07Rik	P1P2	GTGGGGCTGGAATTGGGCGG	1	0.56199		0	m7	Top5
1190007I07Rik_+_82623312.23-P1P2	1190007I07Rik	P1P2	GAACCAGGAGCTAGGATTCC	2	0.550382		0	m7	Top5
1190007I07Rik_+_82623302.23-P1P2	1190007I07Rik	P1P2	GTAGGATTCCAGGCTGGCTA	3	0.501855		0	m7	Top5
1190007I07Rik_-_82623226.23-P1P2	1190007I07Rik	P1P2	GGCGGAGGCAATACTCGCGC	4	0.492754		0	m7	Top5
1190007I07Rik_-_82623255.23-P1P2	1190007I07Rik	P1P2	GGATTGTTTCTGACGGACTT	5	0.473691		0	m7	Top5
1190007I07Rik_-_82623438.23-P1P2	1190007I07Rik	P1P2	GGCACGTGTCCCACGTGGTT	6	0.434236		0	m7	Supp5
1190007I07Rik_-_82623248.23-P1P2	1190007I07Rik	P1P2	GCGCACTCGATTGTTTCTGA	7	0.409604		0	m7	Supp5
1190007I07Rik_+_82623349.23-P1P2	1190007I07Rik	P1P2	GTGCCAGGAATGGCAAACGC	8	0.390592		0	m7	Supp5
1190007I07Rik_+_82623545.23-P1P2	1190007I07Rik	P1P2	Gatagacgactcccagaaag	9	0.359828		0	m7	Supp5
1190007I07Rik_-_82623531.23-P1P2	1190007I07Rik	P1P2	Gcctgcaaatcggacacctt	10	0.322632		0	m7	Supp5
1200014J11Rik_+_73047677.23-P1P2	1200014J11Rik	P1P2	GCGGGACGAAGCAGTGATGG	1	0.686595		0	m4	Top5
1200014J11Rik_+_73047680.23-P1P2	1200014J11Rik	P1P2	GGGGCGGGACGAAGCAGTGA	2	0.640544		0	m4	Top5
1200014J11Rik_-_73047746.23-P1P2	1200014J11Rik	P1P2	GAAGCCGGCCCCAGGTTCCT	3	0.59003		0	m4	Top5
1200014J11Rik_+_73047707.23-P1P2	1200014J11Rik	P1P2	GGCTTGGGGCGGGACTTCGC	4	0.563717		0	m4	Top5
1200014J11Rik_-_73047772.23-P1P2	1200014J11Rik	P1P2	GCAAGGGGGCGCCAGAGATA	5	0.551972		0	m4	Top5
1200014J11Rik_+_73047700.23-P1P2	1200014J11Rik	P1P2	GGCGGGACTTCGCGGGGTAG	6	0.551214		0	m4	Supp5
1200014J11Rik_+_73047660.23-P1P2	1200014J11Rik	P1P2	GGGAGGTGGAGCGTCGTCTG	7	0.537992		0	m4	Supp5
1200014J11Rik_-_73047856.23-P1P2	1200014J11Rik	P1P2	GGCGACGGCGCTCTAGGCGG	8	0.521658		0	m4	Supp5
1200014J11Rik_-_73047841.23-P1P2	1200014J11Rik	P1P2	GCCTCTGTGGTCATCGGCGA	9	0.517545		0	m4	Supp5
1200014J11Rik_+_73047475.23-P1P2	1200014J11Rik	P1P2	GTAAACTAGGgcccagtgta	10	0.51062		0	m4	Supp5
1300002K09Rik_-_45848725.23-P1P2	1300002K09Rik	P1P2	GCAAAGCCGGCAGACAGCTG	1	0.584317		0	m7	Top5
1300002K09Rik_-_45848809.23-P1P2	1300002K09Rik	P1P2	GGAATAGCAGCAAGGCCAAG	2	0.514413		0	m7	Top5
1300002K09Rik_+_45848877.23-P1P2	1300002K09Rik	P1P2	GCAGGCAGCAGCCCTCTTCC	3	0.504292		0	m7	Top5
1300002K09Rik_+_45848860.23-P1P2	1300002K09Rik	P1P2	GCCTGGTTTCACAACACTTT	4	0.495812		0	m7	Top5
1300002K09Rik_-_45848637.23-P1P2	1300002K09Rik	P1P2	GAGCCAGCCGTCCTGGTTTA	5	0.492949		0	m7	Top5
1300002K09Rik_+_45848830.23-P1P2	1300002K09Rik	P1P2	GATTCTCAATCCACAAGCGG	6	0.487814		0	m7	Supp5
1300002K09Rik_-_45848788.23-P1P2	1300002K09Rik	P1P2	GTGGGGGGTTGCTGTGTGAA	7	0.470944		0	m7	Supp5
1300002K09Rik_-_45848801.23-P1P2	1300002K09Rik	P1P2	GTGTGAAAGGAATAGCAGCA	8	0.442086		0	m7	Supp5
1300002K09Rik_+_45848908.23-P1P2	1300002K09Rik	P1P2	GACCCAGTGAAACATTTACT	9	0.430844		0	m7	Supp5
1300002K09Rik_-_45848605.23-P1P2	1300002K09Rik	P1P2	GGGCTGGCTGCCAGTGTCCA	10	0.429755		0	m7	Supp5
1300017J02Rik_+_103288431.23-P1P2	1300017J02Rik	P1P2	GTCCACCCAGGGACCGAACC	1	0.64821		0	m7	Top5
1300017J02Rik_+_103288329.23-P1P2	1300017J02Rik	P1P2	GTGGCGACCAGCCCGGACTG	2	0.586263		0	m7	Top5
1300017J02Rik_+_103288581.23-P1P2	1300017J02Rik	P1P2	GAGAAGAGATAGCTCCACTG	3	0.549475		0	m7	Top5
1300017J02Rik_-_103288448.23-P1P2	1300017J02Rik	P1P2	GTGTCCCCGGTTCGGTCCCT	4	0.547809		0	m7	Top5
1300017J02Rik_-_103288477.23-P1P2	1300017J02Rik	P1P2	GGGTGCTTCTCCGGGAAAGC	5	0.526669		0	m7	Top5
1300017J02Rik_+_103288442.23-P1P2	1300017J02Rik	P1P2	GGAAGCACCGTTTCCACCCA	6	0.520241		0	m7	Supp5
1300017J02Rik_-_103288398.23-P1P2	1300017J02Rik	P1P2	GTCTGGCCAAGCAGATACTC	7	0.513757		0	m7	Supp5
1300017J02Rik_-_103288451.23-P1P2	1300017J02Rik	P1P2	GCCCCGGTTCGGTCCCTGGG	8	0.500659		0	m7	Supp5
1300017J02Rik_+_103288258.23-P1P2	1300017J02Rik	P1P2	GGGGTAAAGTGCACCTAGGC	9	0.499107		0	m7	Supp5
1300017J02Rik_+_103288612.23-P1P2	1300017J02Rik	P1P2	GgAGATAGAGGAGAAACTAT	10	0.496788		0	m7	Supp5
1500009L16Rik_-_83722704.23-P1P2	1500009L16Rik	P1P2	GAGAGCGAAGGTGAACAAGA	1	0.610391		0	m7	Top5
1500009L16Rik_+_83722647.23-P1P2	1500009L16Rik	P1P2	GCCTCCCTGTCCCCAGGATG	2	0.607569		0	m7	Top5
1500009L16Rik_-_83722838.23-P1P2	1500009L16Rik	P1P2	GCAGAAGGCTGCGCATTGGT	3	0.604826		0	m7	Top5
1500009L16Rik_+_83722778.23-P1P2	1500009L16Rik	P1P2	GCATTGGTGGCGGTTGAAAG	4	0.601937		0	m7	Top5
1500009L16Rik_-_83722876.23-P1P2	1500009L16Rik	P1P2	GGTGACGGGTGGGTTCGTGG	5	0.582136		0	m7	Top5
1500009L16Rik_-_83722823.23-P1P2	1500009L16Rik	P1P2	GTGGCCCAGGAACGCGCAGA	6	0.576532		0	m7	Supp5
1500009L16Rik_+_83722788.23-P1P2	1500009L16Rik	P1P2	GCTGGGCCAAGCATTGGTGG	7	0.568952		0	m7	Supp5
1500009L16Rik_+_83722753.23-P1P2	1500009L16Rik	P1P2	GGGAGTTTAAAGTAGGGTTT	8	0.551236		0	m7	Supp5
1500009L16Rik_-_83722692.23-P1P2	1500009L16Rik	P1P2	GCCACGAAGAAAGAGAGCGA	9	0.537436		0	m7	Supp5
1500009L16Rik_+_83722805.23-P1P2	1500009L16Rik	P1P2	GCAGCCTTCTGCGCGTTCCT	10	0.534411		0	m7	Supp5
1500012F01Rik_-_167063052.23-P1P2	1500012F01Rik	P1P2	GGGCCCAGTGAGCACGGGGA	1	0.659183		0	m7	Top5
1500012F01Rik_-_167062423.23-P1P2	1500012F01Rik	P1P2	GGAAGGGGACATGGACTCTG	2	0.53919		0	m7	Top5
1500012F01Rik_-_167063048.23-P1P2	1500012F01Rik	P1P2	GCGGAGGCCCAGTGAGCACG	3	0.531195		0	m7	Top5
1500012F01Rik_-_167062724.23-P1P2	1500012F01Rik	P1P2	GGGGCGAGTAGCCTAGTGGG	4	0.528876		0	m7	Top5
1500012F01Rik_+_167062629.23-P1P2	1500012F01Rik	P1P2	GCCGCGACCTGCCAGGGCCG	5	0.514411		0	m7	Top5
1500012F01Rik_-_167063157.23-P1P2	1500012F01Rik	P1P2	GCCCGGAAGCGACGCGCCAT	6	0.507979		0	m7	Supp5
1500012F01Rik_+_167062774.23-P1P2	1500012F01Rik	P1P2	GGGCGAGCCCGGCCTCTCGC	7	0.503977		0	m7	Supp5
1500012F01Rik_+_167063033.23-P1P2	1500012F01Rik	P1P2	GGCCCCTCCCCGTGCTCACT	8	0.488184		0	m7	Supp5
1500012F01Rik_-_167062581.23-P1P2	1500012F01Rik	P1P2	GAAGCAGGTGCGTGATAGGG	9	0.477075		0	m7	Supp5
1500012F01Rik_-_167063140.23-P1P2	1500012F01Rik	P1P2	GGACGCCAAGCGGTCGCGCC	10	0.473517		0	m7	Supp5
1500015O10Rik_+_43730661.23-P1P2	1500015O10Rik	P1P2	GAAGGGCCGCGTGGCCAAAG	1	0.611939		0	m7	Top5
1500015O10Rik_-_43730555.23-P1P2	1500015O10Rik	P1P2	GGGCCTGGGTTGCTAGGGGA	2	0.605291		0	m7	Top5
1500015O10Rik_-_43730574.23-P1P2	1500015O10Rik	P1P2	GGGGTTGTGCTGCAGAGGAA	3	0.571436		0	m7	Top5
1500015O10Rik_+_43730776.23-P1P2	1500015O10Rik	P1P2	GGCTCTGGGCGGGACCCACA	4	0.560901		0	m7	Top5
1500015O10Rik_-_43730584.23-P1P2	1500015O10Rik	P1P2	GGCAGAGGAACGGCTCAGGG	5	0.544871		0	m7	Top5
1500015O10Rik_+_43730702.23-P1P2	1500015O10Rik	P1P2	GCCGAGGCACACTGCCCTGC	6	0.544708		0	m7	Supp5
1500015O10Rik_-_43730541.23-P1P2	1500015O10Rik	P1P2	GAGCCTGACGCCAAGGGCCT	7	0.51635		0	m7	Supp5
1500015O10Rik_-_43730535.23-P1P2	1500015O10Rik	P1P2	GGGCCTGAGCCTGACGCCAA	8	0.513427		0	m7	Supp5
1500015O10Rik_+_43730639.23-P1P2	1500015O10Rik	P1P2	GAGAGGGCAAGACTGATGCC	9	0.511628		0	m7	Supp5
1500015O10Rik_-_43730591.23-P1P2	1500015O10Rik	P1P2	GAACGGCTCAGGGGGGCGTG	10	0.506546		0	m7	Supp5
1600002H07Rik_-_24220913.23-P1P2	1600002H07Rik	P1P2	GCTCCCACGGGAGGACGCAA	1	0.637368		0	m7	Top5
1600002H07Rik_+_24220864.23-P1P2	1600002H07Rik	P1P2	GGGGCGGAGTCTGGGATGAT	2	0.628838		0	m7	Top5
1600002H07Rik_+_24220883.23-P1P2	1600002H07Rik	P1P2	GCCTCCCGTGGGAGGGGTTA	3	0.585114		0	m7	Top5
1600002H07Rik_+_24220785.23-P1P2	1600002H07Rik	P1P2	GGGGTAGCCTACCCGGAAGT	4	0.583419		0	m7	Top5
1600002H07Rik_-_24220922.23-P1P2	1600002H07Rik	P1P2	GGAGGACGCAAAGGCTCTGT	5	0.582422		0	m7	Top5
1600002H07Rik_+_24220894.23-P1P2	1600002H07Rik	P1P2	GAGCCTTTGCGTCCTCCCGT	6	0.554288		0	m7	Supp5
1600002H07Rik_-_24220800.23-P1P2	1600002H07Rik	P1P2	GAGGCCGCCCACTTCCGGGT	7	0.530061		0	m7	Supp5
1600002H07Rik_-_24220900.23-P1P2	1600002H07Rik	P1P2	GTCCGCCCTAACCCCTCCCA	8	0.52866		0	m7	Supp5
1600002H07Rik_+_24220751.23-P1P2	1600002H07Rik	P1P2	GCGGAAGGCGCGGGACTCCT	9	0.494602		0	m7	Supp5
1600002H07Rik_+_24220804.23-P1P2	1600002H07Rik	P1P2	GGCAAGCTGTGCTCAAGATT	10	0.4877		0	m7	Supp5
1600002K03Rik_+_80172786.23-P1P2	1600002K03Rik	P1P2	GACCCAAGCCACAGAGTCGG	1	0.740313		0	m6	Top5
1600002K03Rik_-_80172805.23-P1P2	1600002K03Rik	P1P2	GAACCCCCGACTCTGTGGCT	2	0.657569		0	m6	Top5
1600002K03Rik_-_80172772.23-P1P2	1600002K03Rik	P1P2	GGTTGGGTTGCCTGAATAAA	3	0.611543		0	m6	Top5
1600002K03Rik_-_80172684.23-P1P2	1600002K03Rik	P1P2	GTGGGCGATGCAGGCTTCTG	4	0.599267		0	m6	Top5
1600002K03Rik_+_80172789.23-P1P2	1600002K03Rik	P1P2	GCAGACCCAAGCCACAGAGT	5	0.584906		0	m6	Top5
1600002K03Rik_-_80172818.23-P1P2	1600002K03Rik	P1P2	GGTGGCTTGGGTCTGAGACG	6	0.578777		0	m6	Supp5
1600002K03Rik_-_80172566.23-P1P2	1600002K03Rik	P1P2	GGACACTCCGGGTGCTCAGA	7	0.576576		0	m6	Supp5
1600002K03Rik_-_80172830.23-P1P2	1600002K03Rik	P1P2	GTGAGACGTGGCAGGGATAG	8	0.550842		0	m6	Supp5
1600002K03Rik_-_80172734.23-P1P2	1600002K03Rik	P1P2	GTCGCTGGGACAGAATGTTG	9	0.531454		0	m6	Supp5
1600002K03Rik_-_80172838.23-P1P2	1600002K03Rik	P1P2	GGGCAGGGATAGGGGTGACT	10	0.518671		0	m6	Supp5
1600012H06Rik_-_14943121.23-P1P2	1600012H06Rik	P1P2	GCACGCCAGCCGCGTCGCTA	1	0.650972		0	m7	Top5
1600012H06Rik_+_14943095.23-P1P2	1600012H06Rik	P1P2	GGCGACGCGGCTGGCGTGGT	2	0.63155		0	m7	Top5
1600012H06Rik_+_14943063.23-P1P2	1600012H06Rik	P1P2	GGGAAAGTGGGCTGGACGGT	3	0.630954		0	m7	Top5
1600012H06Rik_+_14943018.23-P1P2	1600012H06Rik	P1P2	GTGCGACAAGCTCCCTTGAG	4	0.623111		0	m7	Top5
1600012H06Rik_+_14943075.23-P1P2	1600012H06Rik	P1P2	GGGTGAGTTCCGGGGAAAGT	5	0.606219		0	m7	Top5
1600012H06Rik_-_14943130.23-P1P2	1600012H06Rik	P1P2	GCGCGTCGCTATGGTTACGG	6	0.60466		0	m7	Supp5
1600012H06Rik_+_14943084.23-P1P2	1600012H06Rik	P1P2	GGGCGTGGTCGGTGAGTTCC	7	0.589312		0	m7	Supp5
1600012H06Rik_+_14943058.23-P1P2	1600012H06Rik	P1P2	GGTGGGCTGGACGGTCGGTG	8	0.575434		0	m7	Supp5
1600012H06Rik_+_14943071.23-P1P2	1600012H06Rik	P1P2	GAGTTCCGGGGAAAGTGGGC	9	0.562494		0	m7	Supp5
1600012H06Rik_+_14942984.23-P1P2	1600012H06Rik	P1P2	GCCTGCTCCCGGATGGCGGA	10	0.558364		0	m7	Supp5
1600014C10Rik_-_38183682.23-P1P2	1600014C10Rik	P1P2	GCAGACGCTGGGGCGCGGAA	1	0.573104		0	m7	Top5
1600014C10Rik_-_38183748.23-P1P2	1600014C10Rik	P1P2	GCTTGAGGACCCAGACTCAT	2	0.563017		0	m7	Top5
1600014C10Rik_+_38183696.23-P1P2	1600014C10Rik	P1P2	GGCCTGGGGAAAGATCTTGA	3	0.552523		0	m7	Top5
1600014C10Rik_+_38183735.23-P1P2	1600014C10Rik	P1P2	GTCTGGGTCCCCATGAGTCT	4	0.54621		0	m7	Top5
1600014C10Rik_-_38183677.23-P1P2	1600014C10Rik	P1P2	GTCAATCAGACGCTGGGGCG	5	0.544295		0	m7	Top5
1600014C10Rik_+_38183722.23-P1P2	1600014C10Rik	P1P2	GGAGTCTGGGTCCTCAAGAT	6	0.525109		0	m7	Supp5
1600014C10Rik_+_38183401.23-P1P2	1600014C10Rik	P1P2	GGACCTGGGAGATGATAGAG	7	0.511853		0	m7	Supp5
1600014C10Rik_-_38183487.23-P1P2	1600014C10Rik	P1P2	GCCAGCGCAAAGGGCGATCG	8	0.511421		0	m7	Supp5
1600014C10Rik_+_38183693.23-P1P2	1600014C10Rik	P1P2	GTGGGGAAAGATCTTGATGG	9	0.509232		0	m7	Supp5
1600014C10Rik_-_38183566.23-P1P2	1600014C10Rik	P1P2	GGGCCAGGCGGAGAGGAAGT	10	0.490889		0	m7	Supp5
1600014C23Rik_-_45734114.23-P1P2	1600014C23Rik	P1P2	GACCCCCTGGGGCCTGGTTA	1	0.606862		0	m7	Top5
1600014C23Rik_-_45734103.23-P1P2	1600014C23Rik	P1P2	GGCCGAGGACACACCCCCTG	2	0.604494		0	m7	Top5
1600014C23Rik_+_45734051.23-P1P2	1600014C23Rik	P1P2	GACGCGGGCAGGCAGCGTGG	3	0.591505		0	m7	Top5
1600014C23Rik_+_45734042.23-P1P2	1600014C23Rik	P1P2	GGGCAGCGTGGCGGGGACTC	4	0.58487		0	m7	Top5
1600014C23Rik_+_45734023.23-P1P2	1600014C23Rik	P1P2	GTGGCCGACAGCCTCCCGCG	5	0.583036		0	m7	Top5
1600014C23Rik_+_45733942.23-P1P2	1600014C23Rik	P1P2	GGTGCGGCGCGGCATGTCGC	6	0.581283		0	m7	Supp5
1600014C23Rik_+_45734062.23-P1P2	1600014C23Rik	P1P2	GGCCACAACGCGACGCGGGC	7	0.573558		0	m7	Supp5
1600014C23Rik_-_45733941.23-P1P2	1600014C23Rik	P1P2	GcccACAGCTCCCTGTCTCC	8	0.561391		0	m7	Supp5
1600014C23Rik_-_45734031.23-P1P2	1600014C23Rik	P1P2	GCAGCTGCTCCGGACCGCGC	9	0.560608		0	m7	Supp5
1600014C23Rik_-_45734041.23-P1P2	1600014C23Rik	P1P2	GGGACCGCGCGGGAGGCTGT	10	0.559441		0	m7	Supp5
1600014K23Rik_+_85249350.23-P1P2	1600014K23Rik	P1P2	Ggctaggccccctgagaagt	1	0.499575		0	m7	Top5
1600014K23Rik_-_85249364.23-P1P2	1600014K23Rik	P1P2	Gaacccaccccacttctcag	2	0.469928		0	m7	Top5
1600014K23Rik_+_85249508.23-P1P2	1600014K23Rik	P1P2	Gatctcagttatgggatgta	3	0.445891		0	m7	Top5
1600014K23Rik_-_85249614.23-P1P2	1600014K23Rik	P1P2	Gtcactacattgatatggaa	4	0.400118		0	m7	Top5
1600014K23Rik_-_85249685.23-P1P2	1600014K23Rik	P1P2	GaagcagaatgagGTGCACA	5	0.377733		0	m7	Top5
1600014K23Rik_+_85249616.23-P1P2	1600014K23Rik	P1P2	Ggattccactcacaatagga	6	0.367075		0	m7	Supp5
1600014K23Rik_+_85249640.23-P1P2	1600014K23Rik	P1P2	Gttatagaacatagaaccca	7	0.358639		0	m7	Supp5
1600014K23Rik_+_85249517.23-P1P2	1600014K23Rik	P1P2	Ggtctttttaatctcagtta	8	0.318762		0	m7	Supp5
1600014K23Rik_+_85249127.23-P1P2	1600014K23Rik	P1P2	Gtaatgttcggtgtttgaaa	9	0.310118		0	m7	Supp5
1600014K23Rik_-_85249609.23-P1P2	1600014K23Rik	P1P2	Gaattatcactacattgata	10	0.233282		0	m7	Supp5
1600015I10Rik_+_48929751.23-P1P2	1600015I10Rik	P1P2	GGGGCTACTTGTGTCCTTCT	1	0.560327		0	m7	Top5
1600015I10Rik_-_48929794.23-P1P2	1600015I10Rik	P1P2	GGAGGGGACTAAGTCTTGTG	2	0.547446		0	m7	Top5
1600015I10Rik_-_48929759.23-P1P2	1600015I10Rik	P1P2	GTAGAGTCCTCTGACCCAGA	3	0.46678		0	m7	Top5
1600015I10Rik_+_48929744.23-P1P2	1600015I10Rik	P1P2	GTTGTGTCCTTCTGGGTCAG	4	0.464286		0	m7	Top5
1600015I10Rik_-_48929451.23-P1P2	1600015I10Rik	P1P2	GCCAGGGCATAAGGTCCAAA	5	0.462409		0	m7	Top5
1600015I10Rik_-_48929778.23-P1P2	1600015I10Rik	P1P2	GAGGACACAAGTAGCCCGAG	6	0.461673		0	m7	Supp5
1600015I10Rik_-_48929737.23-P1P2	1600015I10Rik	P1P2	GCTAAAGGTGATTTTGTTCT	7	0.440707		0	m7	Supp5
1600015I10Rik_-_48929650.23-P1P2	1600015I10Rik	P1P2	Gttcaatgttgtaacatccc	8	0.430198		0	m7	Supp5
1600015I10Rik_+_48929645.23-P1P2	1600015I10Rik	P1P2	Gctgactgcatttgagtcct	9	0.41764		0	m7	Supp5
1600015I10Rik_-_48929471.23-P1P2	1600015I10Rik	P1P2	GGGTCCTGACTGCATCACTG	10	0.407736		0	m7	Supp5
1600016N20Rik_-_141214667.23-P1P2	1600016N20Rik	P1P2	GGTCCCTAGCCAGTGGTGAT	1	0.601328		0	m7	Top5
1600016N20Rik_-_141214582.23-P1P2	1600016N20Rik	P1P2	GAGTGCATTCTGTACCAATA	2	0.557804		0	m7	Top5
1600016N20Rik_-_141214677.23-P1P2	1600016N20Rik	P1P2	GAGTGGTGATAGGCTGGTAC	3	0.556847		0	m7	Top5
1600016N20Rik_+_141214535.23-P1P2	1600016N20Rik	P1P2	GGTCCTGGGCCGGGTCTCCC	4	0.550856		0	m7	Top5
1600016N20Rik_+_141214631.23-P1P2	1600016N20Rik	P1P2	GTAGGGACAGGTAGTTCCCT	5	0.545379		0	m7	Top5
1600016N20Rik_+_141214597.23-P1P2	1600016N20Rik	P1P2	GAGCTGGGTGGGTAGGAATC	6	0.540055		0	m7	Supp5
1600016N20Rik_-_141214687.23-P1P2	1600016N20Rik	P1P2	GGGCTGGTACTGGAAAACAA	7	0.498216		0	m7	Supp5
1600016N20Rik_+_141214574.23-P1P2	1600016N20Rik	P1P2	GTTACAGATCCAGACCATAT	8	0.478075		0	m7	Supp5
1600016N20Rik_+_141214691.23-P1P2	1600016N20Rik	P1P2	GccacacTGAATTTACTCAT	9	0.462287		0	m7	Supp5
1600016N20Rik_+_141214480.23-P1P2	1600016N20Rik	P1P2	GGTACAGAAATCCATGGCAA	10	0.452184		0	m7	Supp5
1600029D21Rik_-_50494374.23-P1P2	1600029D21Rik	P1P2	GTCGTTGGTCACAAAAGTGG	1	0.599289		0	m7	Top5
1600029D21Rik_-_50494359.23-P1P2	1600029D21Rik	P1P2	GGGAATTGGTAGAGGATCGT	2	0.568064		0	m7	Top5
1600029D21Rik_-_50494294.23-P1P2	1600029D21Rik	P1P2	GATAGCAGGTGCTGAGACGG	3	0.546856		0	m7	Top5
1600029D21Rik_-_50494371.23-P1P2	1600029D21Rik	P1P2	GGGATCGTTGGTCACAAAAG	4	0.505763		0	m7	Top5
1600029D21Rik_-_50494313.23-P1P2	1600029D21Rik	P1P2	GGGGTCCGTGTCAAATAATT	5	0.490572		0	m7	Top5
1600029D21Rik_-_50494351.23-P1P2	1600029D21Rik	P1P2	GGCAAAACTGGAATTGGTAG	6	0.481434		0	m7	Supp5
1600029D21Rik_-_50494392.23-P1P2	1600029D21Rik	P1P2	GGAGGCTGGGTGATTCATCC	7	0.471589		0	m7	Supp5
1600029D21Rik_-_50494503.23-P1P2	1600029D21Rik	P1P2	GAGCCCCAGAGCATATAAAC	8	0.45729		0	m7	Supp5
1600029D21Rik_+_50494261.23-P1P2	1600029D21Rik	P1P2	GCACCTGCTATCTGAAGAAG	9	0.455755		0	m7	Supp5
1600029D21Rik_-_50494066.23-P1P2	1600029D21Rik	P1P2	GCTAGGCTAGTCATGAGATG	10	0.447537		0	m7	Supp5
1700001C02Rik_+_30465901.23-P1P2	1700001C02Rik	P1P2	GTTACTGTGTGGCTCCCCCA	1	0.64838		0	m7	Top5
1700001C02Rik_+_30465893.23-P1P2	1700001C02Rik	P1P2	GTGGCTCCCCCAAGGGTCCC	2	0.617172		0	m7	Top5
1700001C02Rik_+_30465923.23-P1P2	1700001C02Rik	P1P2	GACGCCGCCCCATCCTCACA	3	0.580126		0	m7	Top5
1700001C02Rik_-_30465953.23-P1P2	1700001C02Rik	P1P2	GGATGGGGCGGCGTCTTCTC	4	0.577468		0	m7	Top5
1700001C02Rik_+_30465880.23-P1P2	1700001C02Rik	P1P2	GGGTCCCTGGCATCCAGTTT	5	0.575187		0	m7	Top5
1700001C02Rik_-_30465807.23-P1P2	1700001C02Rik	P1P2	GGAACCCTCGTGATCCAAAT	6	0.53797		0	m7	Supp5
1700001C02Rik_-_30465897.23-P1P2	1700001C02Rik	P1P2	GAACACCTAAACTGGATGCC	7	0.528399		0	m7	Supp5
1700001C02Rik_+_30465758.23-P1P2	1700001C02Rik	P1P2	GCCCACGGAACTCGGGGAAG	8	0.51821		0	m7	Supp5
1700001C02Rik_-_30465745.23-P1P2	1700001C02Rik	P1P2	GGGAACCCACACATGAAGTG	9	0.50772		0	m7	Supp5
1700001C02Rik_+_30466006.23-P1P2	1700001C02Rik	P1P2	GTGGCAACCCGAGTTCGTTC	10	0.505849		0	m7	Supp5
1700001C19Rik_-_47422029.23-P1P2	1700001C19Rik	P1P2	GACCCCTAGGACCCTCCCAG	1	0.646068		0	m7	Top5
1700001C19Rik_+_47421994.23-P1P2	1700001C19Rik	P1P2	GCTAGGGGTCACACTGTAGA	2	0.626777		0	m7	Top5
1700001C19Rik_+_47422009.23-P1P2	1700001C19Rik	P1P2	GCCCACTGGGAGGGTCCTAG	3	0.625012		0	m7	Top5
1700001C19Rik_+_47422019.23-P1P2	1700001C19Rik	P1P2	GAATACCTCACCCCACTGGG	4	0.588161		0	m7	Top5
1700001C19Rik_-_47421913.23-P1P2	1700001C19Rik	P1P2	GGCAAGGGGCCCTGGTGTTG	5	0.577614		0	m7	Top5
1700001C19Rik_-_47421986.23-P1P2	1700001C19Rik	P1P2	GCAGACACAGACTCAGGGTC	6	0.531618		0	m7	Supp5
1700001C19Rik_-_47422225.23-P1P2	1700001C19Rik	P1P2	Gtgcctggaggtacccaagt	7	0.488442		0	m7	Supp5
1700001C19Rik_+_47422022.23-P1P2	1700001C19Rik	P1P2	GAGAAATACCTCACCCCACT	8	0.473973		0	m7	Supp5
1700001C19Rik_-_47422084.23-P1P2	1700001C19Rik	P1P2	GATGTGTCATATGAAATCAC	9	0.461779		0	m7	Supp5
1700001C19Rik_+_47422206.23-P1P2	1700001C19Rik	P1P2	Gggcctacttgggtacctcc	10	0.430828		0	m7	Supp5
1700001J03Rik_-_146185524.23-P1P2	1700001J03Rik	P1P2	GGGCAAGGGTCCGTGGTGGG	1	0.596916		0	m7	Top5
1700001J03Rik_-_146185521.23-P1P2	1700001J03Rik	P1P2	GCTGGGCAAGGGTCCGTGGT	2	0.529553		0	m7	Top5
1700001J03Rik_+_146185512.23-P1P2	1700001J03Rik	P1P2	GTTCTTGGGCCCCCCCACCA	3	0.510033		0	m7	Top5
1700001J03Rik_+_146185526.23-P1P2	1700001J03Rik	P1P2	GTGGGCAGTACTGGCTTCTT	4	0.469021		0	m7	Top5
1700001J03Rik_+_146185446.23-P1P2	1700001J03Rik	P1P2	GAGAGCCTTTTATACAAAAG	5	0.393147		0	m7	Top5
1700001J03Rik_-_146185463.23-P1P2	1700001J03Rik	P1P2	GCTTTCCCCTTTTGTATAAA	6	0.357667		0	m7	Supp5
1700001J03Rik_+_146185471.23-P1P2	1700001J03Rik	P1P2	GATCCCGTGAAAGTCAGATA	7	0.651286		1	m7	Supp5
1700001J03Rik_-_146185517.23-P1P2	1700001J03Rik	P1P2	GGGAACTGGGCAAGGGTCCG	8	0.586795		1	m7	Supp5
1700001J03Rik_-_146185490.23-P1P2	1700001J03Rik	P1P2	GGGCCCTATCTGACTTTCAC	9	0.543449		1	m7	Supp5
1700001J03Rik_-_146185497.23-P1P2	1700001J03Rik	P1P2	GTCTGACTTTCACGGGATTA	10	0.454914		1	m7	Supp5
1700001K19Rik_+_110682765.23-P1P2	1700001K19Rik	P1P2	GGGAACTGAGGGGGGGAACT	1	0.662973		0	m7	Top5
1700001K19Rik_+_110682750.23-P1P2	1700001K19Rik	P1P2	GAACTGGGAACTGTGGTTTA	2	0.648107		0	m7	Top5
1700001K19Rik_+_110682775.23-P1P2	1700001K19Rik	P1P2	GCGGGGCACAGGGAACTGAG	3	0.64447		0	m7	Top5
1700001K19Rik_+_110682786.23-P1P2	1700001K19Rik	P1P2	GGCAGCAGAACTCGGGGCAC	4	0.58162		0	m7	Top5
1700001K19Rik_+_110682811.23-P1P2	1700001K19Rik	P1P2	GTACCCATGCTGTGTGAAGC	5	0.575564		0	m7	Top5
1700001K19Rik_+_110683073.23-P1P2	1700001K19Rik	P1P2	GGAGCTGTGGGCAACTGGAA	6	0.574409		0	m7	Supp5
1700001K19Rik_+_110683014.23-P1P2	1700001K19Rik	P1P2	GTGGCAGGGTGGGACAAAAC	7	0.571757		0	m7	Supp5
1700001K19Rik_+_110682864.23-P1P2	1700001K19Rik	P1P2	GAGGAGCCCCGTGGCTGTTG	8	0.537767		0	m7	Supp5
1700001K19Rik_+_110682838.23-P1P2	1700001K19Rik	P1P2	GGGCCTGTATGCACAGGATA	9	0.520112		0	m7	Supp5
1700001K19Rik_-_110682670.23-P1P2	1700001K19Rik	P1P2	GTAGGCCTGCATGATGTCAC	10	0.511234		0	m7	Supp5
1700001L19Rik_-_68597281.23-P1P2	1700001L19Rik	P1P2	GTGCTGGGAATCAGATGTAG	1	0.604736		0	m7	Top5
1700001L19Rik_-_68597315.23-P1P2	1700001L19Rik	P1P2	GCCCCCTGGCAGTTCCTACC	2	0.59142		0	m7	Top5
1700001L19Rik_+_68597296.23-P1P2	1700001L19Rik	P1P2	GTTCCAGGTAGGAACTGCCA	3	0.580559		0	m7	Top5
1700001L19Rik_-_68597287.23-P1P2	1700001L19Rik	P1P2	GGAATCAGATGTAGAGGACT	4	0.579273		0	m7	Top5
1700001L19Rik_-_68597336.23-P1P2	1700001L19Rik	P1P2	GGAAAGCCAGGTCTCTTTCA	5	0.571322		0	m7	Top5
1700001L19Rik_-_68597178.23-P1P2	1700001L19Rik	P1P2	Gacccagggctgtttgtttc	6	0.537356		0	m7	Supp5
1700001L19Rik_-_68597164.23-P1P2	1700001L19Rik	P1P2	Ggtaagctccctgtgaccca	7	0.519829		0	m7	Supp5
1700001L19Rik_-_68597370.23-P1P2	1700001L19Rik	P1P2	GAACCTAGAAGGAGGCGTCA	8	0.514822		0	m7	Supp5
1700001L19Rik_-_68597359.23-P1P2	1700001L19Rik	P1P2	GGTGGTGAAAAGAACCTAGA	9	0.499674		0	m7	Supp5
1700001L19Rik_-_68597412.23-P1P2	1700001L19Rik	P1P2	GTAAGTGGATGCTGAGACCA	10	0.456186		0	m7	Supp5
1700001O22Rik_+_30801839.23-P1P2	1700001O22Rik	P1P2	GCCCAAGTGTGCTAAGTGAT	1	0.58774		0	m7	Top5
1700001O22Rik_-_30801901.23-P1P2	1700001O22Rik	P1P2	GTgcaagaaactgagcgtgg	2	0.549894		0	m7	Top5
1700001O22Rik_+_30802034.23-P1P2	1700001O22Rik	P1P2	Ggaccttgaggctagaagag	3	0.533926		0	m7	Top5
1700001O22Rik_+_30801834.23-P1P2	1700001O22Rik	P1P2	GGTGTGCTAAGTGATAGGAA	4	0.503858		0	m7	Top5
1700001O22Rik_+_30801824.23-P1P2	1700001O22Rik	P1P2	GTGATAGGAAAGGCGGTCTT	5	0.49801		0	m7	Top5
1700001O22Rik_+_30802031.23-P1P2	1700001O22Rik	P1P2	Gcttgaggctagaagagtgg	6	0.485764		0	m7	Supp5
1700001O22Rik_+_30802021.23-P1P2	1700001O22Rik	P1P2	Ggaagagtggcggataactt	7	0.447751		0	m7	Supp5
1700001O22Rik_+_30801816.23-P1P2	1700001O22Rik	P1P2	GAAGGCGGTCTTAGGCCAGC	8	0.430861		0	m7	Supp5
1700001O22Rik_+_30801831.23-P1P2	1700001O22Rik	P1P2	GTGCTAAGTGATAGGAAAGG	9	0.419061		0	m7	Supp5
1700001O22Rik_-_30801785.23-P1P2	1700001O22Rik	P1P2	Gtgacatgagctagagcacg	10	0.417773		0	m7	Supp5
1700001P01Rik_-_97776160.23-P1P2	1700001P01Rik	P1P2	GAGTGCAGGTGTGCCCGAGT	1	0.663287		0	m7	Top5
1700001P01Rik_+_97776017.23-P1P2	1700001P01Rik	P1P2	Gcaggcataaagccttcctt	2	0.570653		0	m7	Top5
1700001P01Rik_-_97776027.23-P1P2	1700001P01Rik	P1P2	Gctggaacttaacccaagga	3	0.566065		0	m7	Top5
1700001P01Rik_-_97776170.23-P1P2	1700001P01Rik	P1P2	GTGCCCGAGTGGGAGTTGTG	4	0.531826		0	m7	Top5
1700001P01Rik_+_97775984.23-P1P2	1700001P01Rik	P1P2	Gcatcacgataagatgggcg	5	0.520216		0	m7	Top5
1700001P01Rik_+_97775989.23-P1P2	1700001P01Rik	P1P2	Gtccagcatcacgataagat	6	0.510269		0	m7	Supp5
1700001P01Rik_-_97776023.23-P1P2	1700001P01Rik	P1P2	Ggatgctggaacttaaccca	7	0.503613		0	m7	Supp5
1700001P01Rik_+_97775959.23-P1P2	1700001P01Rik	P1P2	GtgaccctgaaatAACAATA	8	0.498956		0	m7	Supp5
1700001P01Rik_-_97776211.23-P1P2	1700001P01Rik	P1P2	GGCAGCGTCCCAAGACAACC	9	0.469959		0	m7	Supp5
1700001P01Rik_+_97776179.23-P1P2	1700001P01Rik	P1P2	GTGGGACGCTGCCACTACGC	10	0.454897		0	m7	Supp5
1700003E16Rik_+_83156354.23-P1P2	1700003E16Rik	P1P2	GCGTCGGTGCGTCGTCTCTA	1	0.685252		0	m7	Top5
1700003E16Rik_+_83156296.23-P1P2	1700003E16Rik	P1P2	GTCAGGCAAGGCACACTTGA	2	0.658797		0	m7	Top5
1700003E16Rik_+_83156370.23-P1P2	1700003E16Rik	P1P2	GACGCCCAGAGGCCGTGCGT	3	0.63465		0	m7	Top5
1700003E16Rik_+_83156335.23-P1P2	1700003E16Rik	P1P2	GTGGTGGCGGCGGATTTGGA	4	0.617649		0	m7	Top5
1700003E16Rik_+_83156320.23-P1P2	1700003E16Rik	P1P2	GTGGAGGGACCTTAGGATCG	5	0.594122		0	m7	Top5
1700003E16Rik_+_83156452.23-P1P2	1700003E16Rik	P1P2	GAGGCCCCGCTGAGGGTCCC	6	0.581021		0	m7	Supp5
1700003E16Rik_-_83156333.23-P1P2	1700003E16Rik	P1P2	GGCCTGACGCCGCGATCCTA	7	0.570291		0	m7	Supp5
1700003E16Rik_+_83156094.23-P1P2	1700003E16Rik	P1P2	GGGGCTCTCTCCAGCTCCGT	8	0.545783		0	m7	Supp5
1700003E16Rik_-_83155963.23-P1P2	1700003E16Rik	P1P2	GAGTCACGGCACGACAAATA	9	0.533139		0	m7	Supp5
1700003E16Rik_-_83156263.23-P1P2	1700003E16Rik	P1P2	GTACCTGAAGGCCCACGCCA	10	0.533114		0	m7	Supp5
1700003F12Rik_-_154548754.23-P1P2	1700003F12Rik	P1P2	GCAGAAGAGGTCATAGACAG	1	0.660803		0	m7	Top5
1700003F12Rik_-_154548791.23-P1P2	1700003F12Rik	P1P2	GCCCCTGGGAGTTACAGGGG	2	0.615562		0	m7	Top5
1700003F12Rik_-_154548809.23-P1P2	1700003F12Rik	P1P2	GGAGGAGCAGAGTTTTGGTG	3	0.571384		0	m7	Top5
1700003F12Rik_+_154548772.23-P1P2	1700003F12Rik	P1P2	GCTCCTCCCCTGTAACTCCC	4	0.568301		0	m7	Top5
1700003F12Rik_+_154548641.23-P1P2	1700003F12Rik	P1P2	GGAGTAGAGGGGGACTTCTA	5	0.551211		0	m7	Top5
1700003F12Rik_+_154548868.23-P1P2	1700003F12Rik	P1P2	GCGGCCCTGCCCTCTAACCA	6	0.539156		0	m7	Supp5
1700003F12Rik_+_154548653.23-P1P2	1700003F12Rik	P1P2	GGTGCTTAAGGGTGAGTAGA	7	0.527208		0	m7	Supp5
1700003F12Rik_+_154548763.23-P1P2	1700003F12Rik	P1P2	GTGTAACTCCCAGGGGAATC	8	0.505584		0	m7	Supp5
1700003F12Rik_-_154548881.23-P1P2	1700003F12Rik	P1P2	GACTGGGGCCCCTGGTTAGA	9	0.459306		0	m7	Supp5
1700003F12Rik_-_154548390.23-P1P2	1700003F12Rik	P1P2	GAGTCCTGCTCTAAGTCTGT	10	0.443801		0	m7	Supp5
1700003M02Rik_-_34730325.23-P1P2	1700003M02Rik	P1P2	GCGGGAAGGGCGGCTGGAAT	1	0.616279		0	m7	Top5
1700003M02Rik_-_34730356.23-P1P2	1700003M02Rik	P1P2	GACCTTGAGAAGAGGGGTGT	2	0.610481		0	m7	Top5
1700003M02Rik_-_34730348.23-P1P2	1700003M02Rik	P1P2	GCCTCTGGGACCTTGAGAAG	3	0.587887		0	m7	Top5
1700003M02Rik_-_34730299.23-P1P2	1700003M02Rik	P1P2	GCAGAGGGCGGGGCGGACAG	4	0.576414		0	m7	Top5
1700003M02Rik_-_34730333.23-P1P2	1700003M02Rik	P1P2	GGCGGCTGGAATGGGTCCTC	5	0.573762		0	m7	Top5
1700003M02Rik_-_34730269.23-P1P2	1700003M02Rik	P1P2	GTTGGGGCGGGGTCTGGCTA	6	0.567141		0	m7	Supp5
1700003M02Rik_+_34730372.23-P1P2	1700003M02Rik	P1P2	GACTTGAGTTCTTGTCTCTT	7	0.554834		0	m7	Supp5
1700003M02Rik_-_34730399.23-P1P2	1700003M02Rik	P1P2	GAGACAAGAACTCAAGTCCC	8	0.546891		0	m7	Supp5
1700003M02Rik_+_34730369.23-P1P2	1700003M02Rik	P1P2	GTGAGTTCTTGTCTCTTGGG	9	0.515737		0	m7	Supp5
1700003M02Rik_-_34730252.23-P1P2	1700003M02Rik	P1P2	GAACGCGACGCCAGAGGCTT	10	0.491199		0	m7	Supp5
1700006A11Rik_-_124426486.23-P1P2	1700006A11Rik	P1P2	GCCAGCGTGAAGGGGGGCGG	1	0.440423		0	m7	Top5
1700006A11Rik_-_124426480.23-P1P2	1700006A11Rik	P1P2	GAGGAAGCCAGCGTGAAGGG	2	0.432869		0	m7	Top5
1700006A11Rik_-_124426477.23-P1P2	1700006A11Rik	P1P2	GGAGAGGAAGCCAGCGTGAA	3	0.427627		0	m7	Top5
1700006A11Rik_+_124426292.23-P1P2	1700006A11Rik	P1P2	GAGTACACTAGAATTTGGGC	4	0.377383		0	m7	Top5
1700006A11Rik_-_124426060.23-P1P2	1700006A11Rik	P1P2	GGAAGATTCTGTGGTAGTCT	5	0.366106		0	m7	Top5
1700006A11Rik_+_124426102.23-P1P2	1700006A11Rik	P1P2	GATAAAGCCCATGTGTCATT	6	0.365585		0	m7	Supp5
1700006A11Rik_-_124426461.23-P1P2	1700006A11Rik	P1P2	GATTGTAAGGGCATTATGAG	7	0.303145		0	m7	Supp5
1700006A11Rik_+_124426321.23-P1P2	1700006A11Rik	P1P2	GGAAAATAACATTCTCTATC	8	0.280268		0	m7	Supp5
1700006A11Rik_-_124426483.23-P1P2	1700006A11Rik	P1P2	GAAGCCAGCGTGAAGGGGGG	9	0.278949		0	m7	Supp5
1700006A11Rik_-_124426534.23-P1P2	1700006A11Rik	P1P2	GAAGGACTAAAAAGAGTACC	10	0.269634		0	m7	Supp5
1700006E09Rik_+_101986989.23-P1P2	1700006E09Rik	P1P2	GCAGGGACAAGTCTCAGCGG	1	0.542408		0	m7	Top5
1700006E09Rik_+_101986899.23-P1P2	1700006E09Rik	P1P2	GGATGGGGTGCGGGACAATC	2	0.521112		0	m7	Top5
1700006E09Rik_+_101986956.23-P1P2	1700006E09Rik	P1P2	GAGCATGTTTAGTTGTCTCT	3	0.515999		0	m7	Top5
1700006E09Rik_+_101987006.23-P1P2	1700006E09Rik	P1P2	GTTACCCAGTTATGACATCA	4	0.500511		0	m7	Top5
1700006E09Rik_+_101986516.23-P1P2	1700006E09Rik	P1P2	GTaacccagagcagtgccac	5	0.493859		0	m7	Top5
1700006E09Rik_+_101986793.23-P1P2	1700006E09Rik	P1P2	GCAGGACCATGTCAGGAGGA	6	0.46618		0	m7	Supp5
1700006E09Rik_+_101986669.23-P1P2	1700006E09Rik	P1P2	GAGGCTCACAAAGGGAGGTT	7	0.466153		0	m7	Supp5
1700006E09Rik_-_101986533.23-P1P2	1700006E09Rik	P1P2	Gcgagcctgtggcactgctc	8	0.454763		0	m7	Supp5
1700006E09Rik_+_101986983.23-P1P2	1700006E09Rik	P1P2	GCAAGTCTCAGCGGAGGAAG	9	0.442446		0	m7	Supp5
1700006E09Rik_+_101986674.23-P1P2	1700006E09Rik	P1P2	GGGCAGAGGCTCACAAAGGG	10	0.43549		0	m7	Supp5
1700007B14Rik_+_75448568.23-P1P2	1700007B14Rik	P1P2	GGGGCCAAACTGTACAGAGA	1	0.555908		0	m7	Top5
1700007B14Rik_+_75448587.23-P1P2	1700007B14Rik	P1P2	GCTACTCTGGTTGCATTCCA	2	0.54623		0	m7	Top5
1700007B14Rik_+_75448600.23-P1P2	1700007B14Rik	P1P2	GAGAATGGGAGATTCTACTC	3	0.534397		0	m7	Top5
1700007B14Rik_+_75448551.23-P1P2	1700007B14Rik	P1P2	GGAGGGCGCTCCCGCTCTGA	4	0.469059		0	m7	Top5
1700007B14Rik_-_75448586.23-P1P2	1700007B14Rik	P1P2	GGCGCCCTCTCTGTACAGTT	5	0.463838		0	m7	Top5
1700007B14Rik_+_75448615.23-P1P2	1700007B14Rik	P1P2	GCAGCACAGTGAGCCTAGAA	6	0.463416		0	m7	Supp5
1700007B14Rik_+_75448466.23-P1P2	1700007B14Rik	P1P2	GCAAGGAGTTCTACTGAGAA	7	0.454084		0	m7	Supp5
1700007B14Rik_-_75448700.23-P1P2	1700007B14Rik	P1P2	GAACGTCACAGGGATATCCA	8	0.44983		0	m7	Supp5
1700007B14Rik_-_75448562.23-P1P2	1700007B14Rik	P1P2	GCATAGAAGGTCCTTCAGAG	9	0.442357		0	m7	Supp5
1700007B14Rik_-_75448689.23-P1P2	1700007B14Rik	P1P2	GAGATGCTCCTCAACGTCAC	10	0.437874		0	m7	Supp5
1700007G11Rik_+_98329237.23-P1P2	1700007G11Rik	P1P2	GCCCCAGCCGGATCCCTGGG	1	0.609506		0	m7	Top5
1700007G11Rik_+_98329203.23-P1P2	1700007G11Rik	P1P2	GGGGAGCGGTCAGCCCTGCA	2	0.580147		0	m7	Top5
1700007G11Rik_+_98329185.23-P1P2	1700007G11Rik	P1P2	GAGGGCAAACCCAACTTTTT	3	0.56937		0	m7	Top5
1700007G11Rik_+_98329100.23-P1P2	1700007G11Rik	P1P2	GAGAGTATCCCGGAAATCTA	4	0.527451		0	m7	Top5
1700007G11Rik_-_98329252.23-P1P2	1700007G11Rik	P1P2	GTAGAAGCCGCCCAGGGATC	5	0.525879		0	m7	Top5
1700007G11Rik_-_98329176.23-P1P2	1700007G11Rik	P1P2	GGCACCTTCGGACTTTGCTA	6	0.525574		0	m7	Supp5
1700007G11Rik_-_98329229.23-P1P2	1700007G11Rik	P1P2	GCAGGGCTGACCGCTCCCAG	7	0.516965		0	m7	Supp5
1700007G11Rik_+_98329222.23-P1P2	1700007G11Rik	P1P2	GTGGGCGGCTTCTAACCCCT	8	0.515323		0	m7	Supp5
1700007G11Rik_+_98329240.23-P1P2	1700007G11Rik	P1P2	GCTGCCCCAGCCGGATCCCT	9	0.498643		0	m7	Supp5
1700007G11Rik_+_98329084.23-P1P2	1700007G11Rik	P1P2	GCTAGGGGAAATAGTCTTGC	10	0.488752		0	m7	Supp5
1700007K09Rik_-_131329611.23-P1P2	1700007K09Rik	P1P2	GACAACTTGCCCAAACACAT	1	0.561657		0	m7	Top5
1700007K09Rik_+_131329598.23-P1P2	1700007K09Rik	P1P2	GCACTTGTTCCCATGTGTTT	2	0.458256		0	m7	Top5
1700007K09Rik_+_131329625.23-P1P2	1700007K09Rik	P1P2	GGAGGCTAAAAGGGAGAATT	3	0.457419		0	m7	Top5
1700007K09Rik_+_131329762.23-P1P2	1700007K09Rik	P1P2	GCTAGCCAGTCTTCTATTAA	4	0.450661		0	m7	Top5
1700007K09Rik_-_131329846.23-P1P2	1700007K09Rik	P1P2	GAACTCAATCATAAACCTAT	5	0.372387		0	m7	Top5
1700007K09Rik_-_131329866.23-P1P2	1700007K09Rik	P1P2	GGGCATCATATCATACTTTA	6	0.345684		0	m7	Supp5
1700007K09Rik_-_131329957.23-P1P2	1700007K09Rik	P1P2	GAAGGTATTCCAAACCAGAA	7	0.32678		0	m7	Supp5
1700007K09Rik_+_131329635.23-P1P2	1700007K09Rik	P1P2	GAATTTCTCCAGAGGCTAAA	8	0.317292		0	m7	Supp5
1700007K09Rik_-_131329779.23-P1P2	1700007K09Rik	P1P2	GAAAGCCATTAATAGAAGAC	9	0.31218		0	m7	Supp5
1700007K09Rik_+_131330031.23-P1P2	1700007K09Rik	P1P2	GGCATTTCTTATGCCTGGAA	10	0.268328		0	m7	Supp5
1700007K13Rik_-_28466430.23-P1P2	1700007K13Rik	P1P2	GAAGTCTAGAATCTTCCCGA	1	0.622371		0	m7	Top5
1700007K13Rik_-_28466443.23-P1P2	1700007K13Rik	P1P2	GTCCCGAGGGCGAATAACAA	2	0.574696		0	m7	Top5
1700007K13Rik_-_28466380.23-P1P2	1700007K13Rik	P1P2	GAGGTGGGGCGGTCTTTTGT	3	0.548275		0	m7	Top5
1700007K13Rik_+_28466502.23-P1P2	1700007K13Rik	P1P2	GAGTCCCAGAAAAAGGTCAG	4	0.546067		0	m7	Top5
1700007K13Rik_+_28466545.23-P1P2	1700007K13Rik	P1P2	GCTGCCTCCTAGTGCATTTT	5	0.523994		0	m7	Top5
1700007K13Rik_-_28466407.23-P1P2	1700007K13Rik	P1P2	GTTGGCTAGCAGCTAGCTGT	6	0.509539		0	m7	Supp5
1700007K13Rik_-_28466496.23-P1P2	1700007K13Rik	P1P2	GCTTCCACACGCTGCTCCTC	7	0.507864		0	m7	Supp5
1700007K13Rik_+_28466478.23-P1P2	1700007K13Rik	P1P2	GCTCCCTGAGGAGCAGCGTG	8	0.495794		0	m7	Supp5
1700007K13Rik_-_28466364.23-P1P2	1700007K13Rik	P1P2	GAAGTCACCTGATCAGGAGG	9	0.490326		0	m7	Supp5
1700007K13Rik_+_28466642.23-P1P2	1700007K13Rik	P1P2	GGACAGACTTGTACTTGCTC	10	0.482873		0	m7	Supp5
1700008A04Rik_-_32824956.23-P1P2	1700008A04Rik	P1P2	GcacacacgtAGTGAGCATT	1	0.501517		0	m7	Top5
1700008A04Rik_+_32824590.23-P1P2	1700008A04Rik	P1P2	GGCTTGATGACACGGAGTGG	2	0.441089		0	m7	Top5
1700008A04Rik_+_32824593.23-P1P2	1700008A04Rik	P1P2	GCTTGCTTGATGACACGGAG	3	0.430912		0	m7	Top5
1700008A04Rik_+_32824654.23-P1P2	1700008A04Rik	P1P2	GGGTTAAATCTCAGAGTGGT	4	0.373546		0	m7	Top5
1700008A04Rik_-_32825110.23-P1P2	1700008A04Rik	P1P2	GAATCTATGGAGACTATGAT	5	0.345392		0	m7	Top5
1700008A04Rik_+_32824598.23-P1P2	1700008A04Rik	P1P2	GTCATGCTTGCTTGATGACA	6	0.28822		0	m7	Supp5
1700008A04Rik_-_32825122.23-P1P2	1700008A04Rik	P1P2	GCTATGATAGGTTCCCACCC	7	0.202607		0	m7	Supp5
1700008A04Rik_-_32824990.23-P1P2	1700008A04Rik	P1P2	GAATGACTACATTTTCAGTT	8	0.199478		0	m7	Supp5
1700008A04Rik_+_32824674.23-P1P2	1700008A04Rik	P1P2	GgtgtgtTTATGAGAGACAC	9	0.199143		0	m7	Supp5
1700008A04Rik_-_32825125.23-P1P2	1700008A04Rik	P1P2	GTGATAGGTTCCCACCCAGG	10	0.156993		0	m7	Supp5
1700008F21Rik_+_129072503.23-P1P2	1700008F21Rik	P1P2	GTCAGTAAGCCTTTGTTATA	1	0.376346		0	m7	Top5
1700008F21Rik_-_129072516.23-P1P2	1700008F21Rik	P1P2	GCAGAACTACCTTATAACAA	2	0.356538		0	m7	Top5
1700008F21Rik_+_129072143.23-P1P2	1700008F21Rik	P1P2	Gggagatatagtctagctga	3	0.282951		0	m7	Top5
1700008F21Rik_+_129072461.23-P1P2	1700008F21Rik	P1P2	GATTTCACACTAATGTTTGA	4	0.199068		0	m7	Top5
1700008F21Rik_-_129072068.23-P1P2	1700008F21Rik	P1P2	Gagcaagcatatggagggtg	5	0.518472		1	m7	Top5
1700008F21Rik_+_129072362.23-P1P2	1700008F21Rik	P1P2	GAAAATGTTAAGGCATTCAA	6	0.49529		1	m7	Supp5
1700008F21Rik_+_129072221.23-P1P2	1700008F21Rik	P1P2	Gaatacaagcagttctgtac	7	0.470915		1	m7	Supp5
1700008F21Rik_-_129072083.23-P1P2	1700008F21Rik	P1P2	Gggtggggctgatcacactc	8	0.4553		1	m7	Supp5
1700008F21Rik_+_129072539.23-P1P2	1700008F21Rik	P1P2	GTGGCATTATGTTTTTCTTT	9	0.393878		1	m7	Supp5
1700008F21Rik_+_129072136.23-P1P2	1700008F21Rik	P1P2	Gtagtctagctgaaggaagt	10	0.391184		1	m7	Supp5
1700008I05Rik_+_135693915.23-P1P2	1700008I05Rik	P1P2	GTGGACTCTTGATCTGTAGG	1	0.56896		0	m7	Top5
1700008I05Rik_+_135693883.23-P1P2	1700008I05Rik	P1P2	GGTGGGCCCCATAATTTCAA	2	0.540655		0	m7	Top5
1700008I05Rik_-_135693977.23-P1P2	1700008I05Rik	P1P2	GGTGGACTTCCTGGGGAACA	3	0.537017		0	m7	Top5
1700008I05Rik_+_135693833.23-P1P2	1700008I05Rik	P1P2	GCCCCTCTCCCTGGCTGCTA	4	0.533455		0	m7	Top5
1700008I05Rik_-_135693910.23-P1P2	1700008I05Rik	P1P2	GAAATTATGGGGCCCACATG	5	0.509095		0	m7	Top5
1700008I05Rik_-_135693867.23-P1P2	1700008I05Rik	P1P2	GGGAGAGGGGGATATCAGCA	6	0.499488		0	m7	Supp5
1700008I05Rik_-_135693981.23-P1P2	1700008I05Rik	P1P2	GACTTCCTGGGGAACAAGGT	7	0.49616		0	m7	Supp5
1700008I05Rik_-_135693969.23-P1P2	1700008I05Rik	P1P2	GAAAGGATAGTGGACTTCCT	8	0.475564		0	m7	Supp5
1700008I05Rik_-_135693871.23-P1P2	1700008I05Rik	P1P2	GAGGGGGATATCAGCAGGGA	9	0.474821		0	m7	Supp5
1700008I05Rik_+_135693964.23-P1P2	1700008I05Rik	P1P2	GAACTCCCACCTTGTTCCCC	10	0.472682		0	m7	Supp5
1700008O03Rik_-_44375137.23-P1P2	1700008O03Rik	P1P2	GAACGTGAGAAAAGTGTCAT	1	0.542037		0	m7	Top5
1700008O03Rik_+_44374838.23-P1P2	1700008O03Rik	P1P2	GAGGGTGACAAGATTGGTGA	2	0.50954		0	m7	Top5
1700008O03Rik_+_44375327.23-P1P2	1700008O03Rik	P1P2	Gcaagggcctgcctggataa	3	0.489606		0	m7	Top5
1700008O03Rik_+_44375184.23-P1P2	1700008O03Rik	P1P2	GCACAGGTCCGAACTCACAA	4	0.478617		0	m7	Top5
1700008O03Rik_+_44375225.23-P1P2	1700008O03Rik	P1P2	GCATAGACGAGACAGCTAAA	5	0.467968		0	m7	Top5
1700008O03Rik_+_44374885.23-P1P2	1700008O03Rik	P1P2	GAGGAATGGGCCTGGGAGAA	6	0.461061		0	m7	Supp5
1700008O03Rik_-_44375103.23-P1P2	1700008O03Rik	P1P2	GCAATGTGAGAGCAAGGCTG	7	0.453641		0	m7	Supp5
1700008O03Rik_+_44375387.23-P1P2	1700008O03Rik	P1P2	GGGGACTCTATTGTCAGAAG	8	0.446201		0	m7	Supp5
1700008O03Rik_+_44374592.23-P1P2	1700008O03Rik	P1P2	GGAGACGGAAGTAGAGTTGC	9	0.445833		0	m7	Supp5
1700008O03Rik_+_44374867.23-P1P2	1700008O03Rik	P1P2	GAGGGGAACGGGAAATAGGG	10	0.444229		0	m7	Supp5
1700008P02Rik_+_6620639.23-P1P2	1700008P02Rik	P1P2	GTTACCGTACGCACAGACAC	1	0.531171		0	m7	Top5
1700008P02Rik_+_6620492.23-P1P2	1700008P02Rik	P1P2	GGGCATTCAGACATAGGGTG	2	0.523726		0	m7	Top5
1700008P02Rik_+_6620754.23-P1P2	1700008P02Rik	P1P2	GTCACTAAGTGATAGGTGAA	3	0.517863		0	m7	Top5
1700008P02Rik_-_6620735.23-P1P2	1700008P02Rik	P1P2	GGGGATAGGAGTCTCAAAGC	4	0.501722		0	m7	Top5
1700008P02Rik_+_6620512.23-P1P2	1700008P02Rik	P1P2	GAGGGTGTTTGCTTCATAAT	5	0.47821		0	m7	Top5
1700008P02Rik_-_6620721.23-P1P2	1700008P02Rik	P1P2	GTAAACAGTTGTCCTGGGAT	6	0.469743		0	m7	Supp5
1700008P02Rik_-_6620580.23-P1P2	1700008P02Rik	P1P2	GGTCACCTGCAGATACAACC	7	0.459333		0	m7	Supp5
1700008P02Rik_+_6620661.23-P1P2	1700008P02Rik	P1P2	GCCAATAGAAGGAAAACCGC	8	0.448496		0	m7	Supp5
1700008P02Rik_-_6620716.23-P1P2	1700008P02Rik	P1P2	GAGGTTTAAACAGTTGTCCT	9	0.448319		0	m7	Supp5
1700008P02Rik_-_6620631.23-P1P2	1700008P02Rik	P1P2	GGAATACCGAGCAAAAATGA	10	0.429201		0	m7	Supp5
1700009N14Rik_-_39450123.23-P1P2	1700009N14Rik	P1P2	GCCCACCCCTATACGAAGAA	1	0.68796		0	m7	Top5
1700009N14Rik_-_39450166.23-P1P2	1700009N14Rik	P1P2	GTACTAAAAGGATACACAAA	2	0.518693		0	m7	Top5
1700009N14Rik_+_39450107.23-P1P2	1700009N14Rik	P1P2	GATCAGCCATTCTTCGTATA	3	0.48108		0	m7	Top5
1700009N14Rik_+_39449926.23-P1P2	1700009N14Rik	P1P2	GTCTGGAGATGTGTGCTCGA	4	0.472524		0	m7	Top5
1700009N14Rik_-_39449994.23-P1P2	1700009N14Rik	P1P2	GACACACCGTAGGAGTAACA	5	0.459776		0	m7	Top5
1700009N14Rik_-_39449869.23-P1P2	1700009N14Rik	P1P2	GAATCTGGAGTGAATGATAG	6	0.446004		0	m7	Supp5
1700009N14Rik_-_39449884.23-P1P2	1700009N14Rik	P1P2	GATAGTGGCAGTGACTGAGC	7	0.439902		0	m7	Supp5
1700009N14Rik_+_39450132.23-P1P2	1700009N14Rik	P1P2	GCTTTTAGTAATATGAAGGA	8	0.439513		0	m7	Supp5
1700009N14Rik_+_39450136.23-P1P2	1700009N14Rik	P1P2	GTATCCTTTTAGTAATATGA	9	0.431201		0	m7	Supp5
1700009N14Rik_+_39450194.23-P1P2	1700009N14Rik	P1P2	GTCTTGCTTCTGGCCATAAA	10	0.421878		0	m7	Supp5
1700009P17Rik_-_171122962.23-P1P2	1700009P17Rik	P1P2	GCAGGAGGACGGGGTGTTCA	1	0.651956		0	m7	Top5
1700009P17Rik_-_171122904.23-P1P2	1700009P17Rik	P1P2	GGTAACTGAGGCAAATGCAG	2	0.578708		0	m7	Top5
1700009P17Rik_+_171122919.23-P1P2	1700009P17Rik	P1P2	GCCTCTGCTTCCAAAATCCC	3	0.5691		0	m7	Top5
1700009P17Rik_-_171122971.23-P1P2	1700009P17Rik	P1P2	GGGGGTGTTCAAGGTATCCA	4	0.568156		0	m7	Top5
1700009P17Rik_-_171123118.23-P1P2	1700009P17Rik	P1P2	GACCGGGAGTAACTCCCAGA	5	0.544		0	m7	Top5
1700009P17Rik_+_171123084.23-P1P2	1700009P17Rik	P1P2	GACTCCCGGTCAGCAGGGGT	6	0.521674		0	m7	Supp5
1700009P17Rik_+_171123070.23-P1P2	1700009P17Rik	P1P2	GGGGGTTGGGCTACATTCTG	7	0.5122		0	m7	Supp5
1700009P17Rik_-_171122923.23-P1P2	1700009P17Rik	P1P2	GCGGTCCTGCTCAGTGGTCC	8	0.472497		0	m7	Supp5
1700009P17Rik_+_171123088.23-P1P2	1700009P17Rik	P1P2	GAGTTACTCCCGGTCAGCAG	9	0.448245		0	m7	Supp5
1700009P17Rik_-_171122931.23-P1P2	1700009P17Rik	P1P2	GCTCAGTGGTCCTGGGATTT	10	0.395968		0	m7	Supp5
1700010B08Rik_+_173718938.23-P1P2	1700010B08Rik	P1P2	GCTAACCAGCCCATCGGAGA	1	0.58448		0	m7	Top5
1700010B08Rik_+_173719446.23-P1P2	1700010B08Rik	P1P2	GACCCCGCTCCCCTTCCtgt	2	0.501053		0	m7	Top5
1700010B08Rik_-_173718951.23-P1P2	1700010B08Rik	P1P2	GctccccagcccTCTCCGAT	3	0.46851		0	m7	Top5
1700010B08Rik_-_173718996.23-P1P2	1700010B08Rik	P1P2	GTGGGACGCatgcagctcag	4	0.423909		0	m7	Top5
1700010B08Rik_+_173718933.23-P1P2	1700010B08Rik	P1P2	GCAGCCCATCGGAGAgggct	5	0.414828		0	m7	Top5
1700010B08Rik_-_173719035.23-P1P2	1700010B08Rik	P1P2	Gatgcgtgcaagaggacttg	6	0.356781		0	m7	Supp5
1700010B08Rik_-_173719071.23-P1P2	1700010B08Rik	P1P2	GcaTACACAACAATaaagag	7	0.343204		0	m7	Supp5
1700010B08Rik_-_173718967.23-P1P2	1700010B08Rik	P1P2	GGATGGGCTGGTTAGCTATG	8	0.327811		0	m7	Supp5
1700010B08Rik_-_173719027.23-P1P2	1700010B08Rik	P1P2	Gcgtttagcatgcgtgcaag	9	0.123146		0	m7	Supp5
1700010B08Rik_-_173719466.23-P1P2	1700010B08Rik	P1P2	GtcccacaGGAAGGGGAGCG	10	0.493392		1	m7	Supp5
1700010D01Rik_-_95733620.23-P1P2	1700010D01Rik	P1P2	GCTCCTCCACCCCTATTCAA	1	0.392324		0	m7	Top5
1700010D01Rik_+_95733608.23-P1P2	1700010D01Rik	P1P2	GTAGAATGAACCATTGAATA	2	0.380824		0	m7	Top5
1700010D01Rik_-_95733795.23-P1P2	1700010D01Rik	P1P2	GCATGAAAATATCTTCCTAC	3	0.237565		0	m7	Top5
1700010D01Rik_-_95733807.23-P1P2	1700010D01Rik	P1P2	GTTCCTACtggtttaatata	4	0.209844		0	m7	Top5
1700010D01Rik_+_95733745.23-P1P2	1700010D01Rik	P1P2	GTCTTTTTGTTTTCATCTAC	5	0.0795018		0	m7	Top5
1700010D01Rik_+_95733788.23-P1P2	1700010D01Rik	P1P2	GttccgtatattaaaccaGT	6	0.166377		1	m7	Supp5
1700010D01Rik_+_95733604.23-P1P2	1700010D01Rik	P1P2	GATGAACCATTGAATAGGGG	7	0.420478		2	m7	Supp5
1700010D01Rik_+_95733592.23-P1P2	1700010D01Rik	P1P2	GATAGGGGTGGAGGAGTTTC	8	0.378944		2	m7	Supp5
1700010D01Rik_+_95733601.23-P1P2	1700010D01Rik	P1P2	GAACCATTGAATAGGGGTGG	9	0.456236		3	m7	Supp5
1700010D01Rik_-_95733407.23-P1P2	1700010D01Rik	P1P2	GCACAAAGCACCTTGCTGCC	10	0.386557		3	m7	Supp5
1700010I14Rik_-_8988208.23-P1P2	1700010I14Rik	P1P2	GCCTCCAGGGCTCCCAGACC	1	0.685737		0	m7	Top5
1700010I14Rik_+_8988249.23-P1P2	1700010I14Rik	P1P2	GCTGGCGCCCGGCCACAGGG	2	0.621983		0	m7	Top5
1700010I14Rik_-_8988284.23-P1P2	1700010I14Rik	P1P2	GGGCGCCAGAGTTACACTGA	3	0.579233		0	m7	Top5
1700010I14Rik_-_8988106.23-P1P2	1700010I14Rik	P1P2	GGCAGCGGGGGCACATTCAC	4	0.551662		0	m7	Top5
1700010I14Rik_+_8988031.23-P1P2	1700010I14Rik	P1P2	GCACGGGATGCTAAAGAGGA	5	0.550142		0	m7	Top5
1700010I14Rik_+_8988035.23-P1P2	1700010I14Rik	P1P2	GAGCACACGGGATGCTAAAG	6	0.54727		0	m7	Supp5
1700010I14Rik_-_8988213.23-P1P2	1700010I14Rik	P1P2	GAGGGCTCCCAGACCTGGCT	7	0.524982		0	m7	Supp5
1700010I14Rik_+_8988253.23-P1P2	1700010I14Rik	P1P2	GAACTCTGGCGCCCGGCCAC	8	0.506425		0	m7	Supp5
1700010I14Rik_-_8988232.23-P1P2	1700010I14Rik	P1P2	GGGGGAAGGTGGCAGACTCC	9	0.501991		0	m7	Supp5
1700010I14Rik_+_8988267.23-P1P2	1700010I14Rik	P1P2	GCTCCCCCTCAGTGTAACTC	10	0.489741		0	m7	Supp5
1700011A15Rik_-_101447616.23-P1P2	1700011A15Rik	P1P2	GACACACAGCACAGTCAACT	1	0.561083		0	m7	Top5
1700011A15Rik_-_101447627.23-P1P2	1700011A15Rik	P1P2	GAGTCAACTGGGTCCTAAGG	2	0.529612		0	m7	Top5
1700011A15Rik_+_101447514.23-P1P2	1700011A15Rik	P1P2	GACAAAGATGGCACATGCAT	3	0.502998		0	m7	Top5
1700011A15Rik_+_101447271.23-P1P2	1700011A15Rik	P1P2	GTGCCCATGTATACAGTTAG	4	0.453416		0	m7	Top5
1700011A15Rik_-_101447290.23-P1P2	1700011A15Rik	P1P2	GTACCCCTAACTGTATACAT	5	0.432482		0	m7	Top5
1700011A15Rik_+_101447715.23-P1P2	1700011A15Rik	P1P2	GCTCACTTGGTTACAATTGC	6	0.380763		0	m7	Supp5
1700011A15Rik_-_101447407.23-P1P2	1700011A15Rik	P1P2	Ggcccacagacatgtgccct	7	0.377137		0	m7	Supp5
1700011A15Rik_+_101447255.23-P1P2	1700011A15Rik	P1P2	GTAGGGGTAGAGTGACAAGA	8	0.345377		0	m7	Supp5
1700011A15Rik_+_101447764.23-P1P2	1700011A15Rik	P1P2	GTCACAAAATCCTCATCTCT	9	0.343996		0	m7	Supp5
1700011A15Rik_-_101447711.23-P1P2	1700011A15Rik	P1P2	GTGTCTCTAAAAATTCCAAT	10	0.330835		0	m7	Supp5
1700011E24Rik_-_87427921.23-P1P2	1700011E24Rik	P1P2	GTGAAGTTGCCCGAGTTCTT	1	0.602814		0	m7	Top5
1700011E24Rik_-_87427827.23-P1P2	1700011E24Rik	P1P2	GGGGAAGCGAGGCACGAGGC	2	0.587471		0	m7	Top5
1700011E24Rik_+_87427788.23-P1P2	1700011E24Rik	P1P2	GTCCCTGTCCCCACCACTGG	3	0.530698		0	m7	Top5
1700011E24Rik_-_87427816.23-P1P2	1700011E24Rik	P1P2	GTGGTGGGGACAGGGAAGCG	4	0.521178		0	m7	Top5
1700011E24Rik_+_87427908.23-P1P2	1700011E24Rik	P1P2	GTATACACACCGAAGAACTC	5	0.518466		0	m7	Top5
1700011E24Rik_-_87427854.23-P1P2	1700011E24Rik	P1P2	GGCGAAGCTGACTCAGTAGA	6	0.511516		0	m7	Supp5
1700011E24Rik_-_87427866.23-P1P2	1700011E24Rik	P1P2	GCAGTAGACGGTCTTTGAGA	7	0.481174		0	m7	Supp5
1700011E24Rik_-_87427801.23-P1P2	1700011E24Rik	P1P2	GGAAGGTCACCTCCAGTGGT	8	0.461629		0	m7	Supp5
1700011E24Rik_-_87427935.23-P1P2	1700011E24Rik	P1P2	GTTCTTCGGTGTGTATAGAC	9	0.443633		0	m7	Supp5
1700011E24Rik_+_87427729.23-P1P2	1700011E24Rik	P1P2	GGCGCAGGCTTGGAATCAAT	10	0.442086		0	m7	Supp5
1700011H14Rik_+_49245577.23-P1P2	1700011H14Rik	P1P2	GTCTTGTAATGGCCTGGGGT	1	0.515546		0	m7	Top5
1700011H14Rik_+_49245582.23-P1P2	1700011H14Rik	P1P2	GGTGTGTCTTGTAATGGCCT	2	0.481023		0	m7	Top5
1700011H14Rik_-_49245630.23-P1P2	1700011H14Rik	P1P2	GAGGGTTGTAGAGAAGTCTT	3	0.460372		0	m7	Top5
1700011H14Rik_-_49245587.23-P1P2	1700011H14Rik	P1P2	GTAAACAATTATCCAACCCC	4	0.433579		0	m7	Top5
1700011H14Rik_-_49245840.23-P1P2	1700011H14Rik	P1P2	GTGACTTGAGCTACCTTCGA	5	0.393158		0	m7	Top5
1700011H14Rik_+_49245764.23-P1P2	1700011H14Rik	P1P2	GCCCTGCTTCTTCTCCTAAC	6	0.379676		0	m7	Supp5
1700011H14Rik_-_49245544.23-P1P2	1700011H14Rik	P1P2	GTCTGAAAAACTCAGTTACA	7	0.369116		0	m7	Supp5
1700011H14Rik_+_49245674.23-P1P2	1700011H14Rik	P1P2	GTCTAACAATTTAGCTCTTC	8	0.32511		0	m7	Supp5
1700011H14Rik_-_49245858.23-P1P2	1700011H14Rik	P1P2	GAAGGAAATGAATACATTGC	9	0.320792		0	m7	Supp5
1700011H14Rik_+_49245636.23-P1P2	1700011H14Rik	P1P2	GCCAACATGTTTACTATGAA	10	0.298025		0	m7	Supp5
1700011I03Rik_+_57533707.23-P1P2	1700011I03Rik	P1P2	GCATCTCACAAGTCAGATGC	1	0.518589		0	m7	Top5
1700011I03Rik_-_57533758.23-P1P2	1700011I03Rik	P1P2	GGAAGCCTGTGGCTCTGTAA	2	0.51253		0	m7	Top5
1700011I03Rik_+_57533641.23-P1P2	1700011I03Rik	P1P2	GAATTGACTCAACACGTAAG	3	0.488981		0	m7	Top5
1700011I03Rik_+_57533562.23-P1P2	1700011I03Rik	P1P2	GCGGTTGTCCCCCTGCTGTC	4	0.486177		0	m7	Top5
1700011I03Rik_+_57533633.23-P1P2	1700011I03Rik	P1P2	GCAACACGTAAGAGGAGCAC	5	0.464311		0	m7	Top5
1700011I03Rik_-_57533451.23-P1P2	1700011I03Rik	P1P2	GCAAGCCTGTGTTAGGGAGC	6	0.437741		0	m7	Supp5
1700011I03Rik_-_57533676.23-P1P2	1700011I03Rik	P1P2	GAGTCAATTTCCAGAAATGA	7	0.435944		0	m7	Supp5
1700011I03Rik_+_57533587.23-P1P2	1700011I03Rik	P1P2	GAAACCCAGGTCTAATGCCA	8	0.435338		0	m7	Supp5
1700011I03Rik_+_57533741.23-P1P2	1700011I03Rik	P1P2	GGAATCCGTTACAGAGCCAC	9	0.432192		0	m7	Supp5
1700011I03Rik_-_57533575.23-P1P2	1700011I03Rik	P1P2	GATCCTCTGCCAGACAGCAG	10	0.41681		0	m7	Supp5
1700011L22Rik_-_79248600.23-P1P2	1700011L22Rik	P1P2	GAGAGAATCAGAGTGGTCGT	1	0.564609		0	m7	Top5
1700011L22Rik_+_79248819.23-P1P2	1700011L22Rik	P1P2	GAGTGAGCATCCTTCATCTC	2	0.52046		0	m7	Top5
1700011L22Rik_+_79248651.23-P1P2	1700011L22Rik	P1P2	GTAGCGAAAATCCGTGTCCT	3	0.474971		0	m7	Top5
1700011L22Rik_+_79248639.23-P1P2	1700011L22Rik	P1P2	GGTGTCCTTGGAGCAGACAT	4	0.450219		0	m7	Top5
1700011L22Rik_+_79248846.23-P1P2	1700011L22Rik	P1P2	GTTACCAGCCTTCAGAGCCT	5	0.419174		0	m7	Top5
1700011L22Rik_-_79249078.23-P1P2	1700011L22Rik	P1P2	GGCACGGTAAAGAACTGCCA	6	0.413303		0	m7	Supp5
1700011L22Rik_+_79248631.23-P1P2	1700011L22Rik	P1P2	GGGAGCAGACATAGGCTTTG	7	0.410604		0	m7	Supp5
1700011L22Rik_+_79248789.23-P1P2	1700011L22Rik	P1P2	GGCCTAAGCCACCATCCTTA	8	0.402786		0	m7	Supp5
1700011L22Rik_-_79248803.23-P1P2	1700011L22Rik	P1P2	GTGGTATACCTTAAGGATGG	9	0.392716		0	m7	Supp5
1700011L22Rik_+_79248761.23-P1P2	1700011L22Rik	P1P2	GATATTATGTCAATACCAAT	10	0.368595		0	m7	Supp5
1700012A03Rik_-_32050033.23-P1P2	1700012A03Rik	P1P2	Gcaaagagaactacagaggg	1	0.491361		0	m7	Top5
1700012A03Rik_-_32049846.23-P1P2	1700012A03Rik	P1P2	GTTGGGCTGGGGACAAGCAG	2	0.481315		0	m7	Top5
1700012A03Rik_-_32050250.23-P1P2	1700012A03Rik	P1P2	GATAGCACAGATGTGTCAGT	3	0.456912		0	m7	Top5
1700012A03Rik_-_32049797.23-P1P2	1700012A03Rik	P1P2	GGGAACTGCCTGTACCCAAG	4	0.452047		0	m7	Top5
1700012A03Rik_-_32050103.23-P1P2	1700012A03Rik	P1P2	GATAACTAAATCCTTTTGTG	5	0.414571		0	m7	Top5
1700012A03Rik_-_32049833.23-P1P2	1700012A03Rik	P1P2	GCAAAAACCCAGAGTTGGGC	6	0.402903		0	m7	Supp5
1700012A03Rik_+_32049806.23-P1P2	1700012A03Rik	P1P2	GCAACTCTGGGTTTTTGCAT	7	0.381043		0	m7	Supp5
1700012A03Rik_+_32049717.23-P1P2	1700012A03Rik	P1P2	GGCGCTAATGAGATGCAGAG	8	0.373607		0	m7	Supp5
1700012A03Rik_+_32050186.23-P1P2	1700012A03Rik	P1P2	GACAGGGCAATTCATCTTCA	9	0.357733		0	m7	Supp5
1700012A03Rik_+_32049896.23-P1P2	1700012A03Rik	P1P2	GTGATGGAAACTTGCACACA	10	0.328859		0	m7	Supp5
1700012B07Rik_+_109828344.23-P1P2	1700012B07Rik	P1P2	GGGACCTCCCCCCCTCTCAG	1	0.65154		0	m7	Top5
1700012B07Rik_-_109828248.23-P1P2	1700012B07Rik	P1P2	GGTCGGCTGAAGAATGGGTG	2	0.569943		0	m7	Top5
1700012B07Rik_+_109828121.23-P1P2	1700012B07Rik	P1P2	GTCCTCTAGTGCCTGTTCTT	3	0.51444		0	m7	Top5
1700012B07Rik_-_109828182.23-P1P2	1700012B07Rik	P1P2	GGTTCTCTGCACATCTTCCC	4	0.51386		0	m7	Top5
1700012B07Rik_+_109828221.23-P1P2	1700012B07Rik	P1P2	GCCATTCTTCAGCCGACCAA	5	0.513473		0	m7	Top5
1700012B07Rik_-_109828118.23-P1P2	1700012B07Rik	P1P2	GGTTGGCAATGTCATCCCTA	6	0.489809		0	m7	Supp5
1700012B07Rik_-_109828359.23-P1P2	1700012B07Rik	P1P2	GTGTCCACCTCTGAGAGGGG	7	0.488544		0	m7	Supp5
1700012B07Rik_+_109828111.23-P1P2	1700012B07Rik	P1P2	GCCTGTTCTTCGGAACCCTA	8	0.481872		0	m7	Supp5
1700012B07Rik_-_109828141.23-P1P2	1700012B07Rik	P1P2	GTCCGAAGAACAGGCACTAG	9	0.467266		0	m7	Supp5
1700012B07Rik_+_109828196.23-P1P2	1700012B07Rik	P1P2	GCATTTCCCTCAAGTGTCAT	10	0.459199		0	m7	Supp5
1700012B09Rik_-_14771214.23-P1P2	1700012B09Rik	P1P2	GGTATAGCTGAGAGTCACAA	1	0.61014		0	m7	Top5
1700012B09Rik_-_14771033.23-P1P2	1700012B09Rik	P1P2	GCTGGAACGCAAGGCGTCTG	2	0.601803		0	m7	Top5
1700012B09Rik_+_14771149.23-P1P2	1700012B09Rik	P1P2	GAAGCTGGGGCCTTTCCGTG	3	0.601256		0	m7	Top5
1700012B09Rik_+_14771046.23-P1P2	1700012B09Rik	P1P2	GTGGAGGCCCGGAGCATCTG	4	0.582962		0	m7	Top5
1700012B09Rik_-_14771125.23-P1P2	1700012B09Rik	P1P2	GCAACAGCCTACCTGCTAGC	5	0.53975		0	m7	Top5
1700012B09Rik_-_14771319.23-P1P2	1700012B09Rik	P1P2	GTCCGGGTGAGTGTTAGGGT	6	0.534719		0	m7	Supp5
1700012B09Rik_+_14771136.23-P1P2	1700012B09Rik	P1P2	GTCCGTGGGGTCTGTAGCTA	7	0.51817		0	m7	Supp5
1700012B09Rik_+_14771110.23-P1P2	1700012B09Rik	P1P2	GAAGGCTCCTGCTAGCAGGT	8	0.508777		0	m7	Supp5
1700012B09Rik_+_14771076.23-P1P2	1700012B09Rik	P1P2	GCCCAGGGCCTGTGGGAAAT	9	0.497883		0	m7	Supp5
1700012B09Rik_-_14771156.23-P1P2	1700012B09Rik	P1P2	GTCCTTAGCTACAGACCCCA	10	0.49127		0	m7	Supp5
1700012P22Rik_+_144439100.23-P1P2	1700012P22Rik	P1P2	Gagaaggggaatgctagtgc	1	0.567727		0	m7	Top5
1700012P22Rik_+_144439095.23-P1P2	1700012P22Rik	P1P2	Ggggaatgctagtgcgggtg	2	0.541669		0	m7	Top5
1700012P22Rik_+_144439072.23-P1P2	1700012P22Rik	P1P2	Gggggggtgggtggctggtt	3	0.525673		0	m7	Top5
1700012P22Rik_-_144438847.23-P1P2	1700012P22Rik	P1P2	GCAGAAGCAGTTGGTTCTGG	4	0.524418		0	m7	Top5
1700012P22Rik_-_144438919.23-P1P2	1700012P22Rik	P1P2	GAAAACAGTAGTGAAAGTTC	5	0.513329		0	m7	Top5
1700012P22Rik_+_144439019.23-P1P2	1700012P22Rik	P1P2	Gaaatgggagagtagatgca	6	0.487196		0	m7	Supp5
1700012P22Rik_+_144439092.23-P1P2	1700012P22Rik	P1P2	Gaatgctagtgcgggtgagg	7	0.473465		0	m7	Supp5
1700012P22Rik_+_144439016.23-P1P2	1700012P22Rik	P1P2	Gtgggagagtagatgcaggg	8	0.472504		0	m7	Supp5
1700012P22Rik_-_144438838.23-P1P2	1700012P22Rik	P1P2	GGACTCTGGGCAGAAGCAGT	9	0.463666		0	m7	Supp5
1700012P22Rik_+_144438943.23-P1P2	1700012P22Rik	P1P2	GaagaTTTCAGCAAGAGTGG	10	0.450548		0	m7	Supp5
1700013D24Rik_-_124357121.23-P1P2	1700013D24Rik	P1P2	GAGAGACAATGGGTGAGATG	1	0.539936		0	m7	Top5
1700013D24Rik_-_124357132.23-P1P2	1700013D24Rik	P1P2	GGTGAGATGAGGATCTGATT	2	0.484502		0	m7	Top5
1700013D24Rik_-_124357137.23-P1P2	1700013D24Rik	P1P2	GATGAGGATCTGATTGGGAT	3	0.458802		0	m7	Top5
1700013D24Rik_-_124357165.23-P1P2	1700013D24Rik	P1P2	GTTCATCCTGTCTATGACAA	4	0.427808		0	m7	Top5
1700013D24Rik_+_124357330.23-P1P2	1700013D24Rik	P1P2	GGGCATCAGTCTACCTGATA	5	0.42567		0	m7	Top5
1700013D24Rik_+_124357403.23-P1P2	1700013D24Rik	P1P2	Gaaagctgtatgagaggtat	6	0.420019		0	m7	Supp5
1700013D24Rik_+_124357409.23-P1P2	1700013D24Rik	P1P2	Gcatgtaaaagctgtatgag	7	0.394528		0	m7	Supp5
1700013D24Rik_-_124357110.23-P1P2	1700013D24Rik	P1P2	GATCATAGCTTCAGAGACAA	8	0.39304		0	m7	Supp5
1700013D24Rik_+_124357149.23-P1P2	1700013D24Rik	P1P2	GACTATCCCTTGTCATAGAC	9	0.391355		0	m7	Supp5
1700013D24Rik_+_124357067.23-P1P2	1700013D24Rik	P1P2	GGTCATAGCTATGGTCACTT	10	0.370344		0	m7	Supp5
1700013F07Rik_+_108537420.23-P1P2	1700013F07Rik	P1P2	GAAGAAGGCTCCTTGAGAGG	1	0.657318		0	m7	Top5
1700013F07Rik_+_108537404.23-P1P2	1700013F07Rik	P1P2	GAGGAGGCTGCTGTGAATGG	2	0.636137		0	m7	Top5
1700013F07Rik_+_108537407.23-P1P2	1700013F07Rik	P1P2	GGAGAGGAGGCTGCTGTGAA	3	0.598458		0	m7	Top5
1700013F07Rik_+_108537435.23-P1P2	1700013F07Rik	P1P2	GCCTGGCGGTTCAACTAAGA	4	0.545812		0	m7	Top5
1700013F07Rik_+_108537378.23-P1P2	1700013F07Rik	P1P2	GGCGACCTGGATACGCACTC	5	0.508398		0	m7	Top5
1700013F07Rik_-_108537352.23-P1P2	1700013F07Rik	P1P2	GCGCAGAAATCCCATGCCTT	6	0.476755		0	m7	Supp5
1700013F07Rik_+_108536973.23-P1P2	1700013F07Rik	P1P2	GCACTCTAGGAGACCATCCC	7	0.472241		0	m7	Supp5
1700013F07Rik_-_108537395.23-P1P2	1700013F07Rik	P1P2	GGGCTCCAGAGTGCGTATCC	8	0.470603		0	m7	Supp5
1700013F07Rik_+_108537340.23-P1P2	1700013F07Rik	P1P2	GCGCTGGCTTCCCAAGGCAT	9	0.46837		0	m7	Supp5
1700013F07Rik_+_108537523.23-P1P2	1700013F07Rik	P1P2	GATCCCGGGTCCCAATTGTT	10	0.468221		0	m7	Supp5
1700013G24Rik_+_137452982.23-P1P2	1700013G24Rik	P1P2	GTTGGGGAACCCATTCTCGG	1	0.609702		0	m7	Top5
1700013G24Rik_+_137453163.23-P1P2	1700013G24Rik	P1P2	Ggcaacctgccagaacagat	2	0.596322		0	m7	Top5
1700013G24Rik_+_137453199.23-P1P2	1700013G24Rik	P1P2	Gccgaccaggccccagcctc	3	0.567998		0	m7	Top5
1700013G24Rik_-_137453302.23-P1P2	1700013G24Rik	P1P2	GGTCTGGAGCGGCAGAAAGA	4	0.515337		0	m7	Top5
1700013G24Rik_-_137453077.23-P1P2	1700013G24Rik	P1P2	GGCCAGCCAGAAGTGTGTTT	5	0.507594		0	m7	Top5
1700013G24Rik_+_137453061.23-P1P2	1700013G24Rik	P1P2	GGCTAGCCCAAACACACTTC	6	0.502007		0	m7	Supp5
1700013G24Rik_+_137452952.23-P1P2	1700013G24Rik	P1P2	GGGGAAGCAGCTCTCTGTAG	7	0.487452		0	m7	Supp5
1700013G24Rik_-_137453232.23-P1P2	1700013G24Rik	P1P2	Ggcctggtcggaatgacccc	8	0.483764		0	m7	Supp5
1700013G24Rik_-_137452826.23-P1P2	1700013G24Rik	P1P2	GAGGACGTGGGCTGCTTGTT	9	0.46379		0	m7	Supp5
1700013G24Rik_-_137453205.23-P1P2	1700013G24Rik	P1P2	Gctagtagttcctgcccctg	10	0.458992		0	m7	Supp5
1700013H16Rik_-_53757990.23-P1P2	1700013H16Rik	P1P2	GTGGGTGGGGCACCCCGTGG	1	0.65809		0	m7	Top5
1700013H16Rik_-_53758121.23-P1P2	1700013H16Rik	P1P2	GAGAAGGCGCAAATCCAACA	2	0.609834		0	m7	Top5
1700013H16Rik_-_53758090.23-P1P2	1700013H16Rik	P1P2	GGGCCCCATCGACAAGGAGA	3	0.589576		0	m7	Top5
1700013H16Rik_-_53758038.23-P1P2	1700013H16Rik	P1P2	GATGTGGATGGTAGCGACAC	4	0.577709		0	m7	Top5
1700013H16Rik_-_53758151.23-P1P2	1700013H16Rik	P1P2	GGGGTCATGTAGGTTGGTAT	5	0.572521		0	m7	Top5
1700013H16Rik_-_53758059.23-P1P2	1700013H16Rik	P1P2	GGCAAGGATCAGGGCTTTGT	6	0.561478		0	m7	Supp5
1700013H16Rik_+_53757981.23-P1P2	1700013H16Rik	P1P2	GTCAAGGAGCAGCCCACCAC	7	0.561134		0	m7	Supp5
1700013H16Rik_-_53757930.23-P1P2	1700013H16Rik	P1P2	GAATGCCGCGCATGCGTGTG	8	0.554372		0	m7	Supp5
1700013H16Rik_-_53758050.23-P1P2	1700013H16Rik	P1P2	GGCGACACAGGCAAGGATCA	9	0.551653		0	m7	Supp5
1700013H16Rik_-_53757972.23-P1P2	1700013H16Rik	P1P2	GGTAGCAGAAATCTGAGTGT	10	0.537001		0	m7	Supp5
1700015E13Rik_-_170308841.23-P1P2	1700015E13Rik	P1P2	GACAACCCGGCCAACCTCTC	1	0.646617		0	m7	Top5
1700015E13Rik_-_170308781.23-P1P2	1700015E13Rik	P1P2	GAACTGGCTAATGGAATCAT	2	0.569778		0	m7	Top5
1700015E13Rik_+_170308833.23-P1P2	1700015E13Rik	P1P2	GTCACACGCCCGCTCCTGAG	3	0.47048		0	m7	Top5
1700015E13Rik_-_170308847.23-P1P2	1700015E13Rik	P1P2	GCGGCCAACCTCTCAGGAGC	4	0.451859		0	m7	Top5
1700015E13Rik_-_170308550.23-P1P2	1700015E13Rik	P1P2	GCATGGAAGCAGAAAGATAA	5	0.4341		0	m7	Top5
1700015E13Rik_-_170308581.23-P1P2	1700015E13Rik	P1P2	GTGGGGAGGTTAGAGTGTAG	6	0.433659		0	m7	Supp5
1700015E13Rik_+_170308829.23-P1P2	1700015E13Rik	P1P2	GACGCCCGCTCCTGAGAGGT	7	0.428802		0	m7	Supp5
1700015E13Rik_-_170308533.23-P1P2	1700015E13Rik	P1P2	GAAAAAGGACACATATGACA	8	0.423485		0	m7	Supp5
1700015E13Rik_-_170308588.23-P1P2	1700015E13Rik	P1P2	GGTTAGAGTGTAGTGGAGAT	9	0.404867		0	m7	Supp5
1700015E13Rik_-_170308772.23-P1P2	1700015E13Rik	P1P2	GTCCTAACCTAACTGGCTAA	10	0.397175		0	m7	Supp5
1700015F17Rik_+_5479197.23-P1P2	1700015F17Rik	P1P2	GAAACTGCACGTGGTATTCA	1	0.578087		0	m7	Top5
1700015F17Rik_-_5479239.23-P1P2	1700015F17Rik	P1P2	GTGTCCGCTGGACTTGATCA	2	0.556908		0	m7	Top5
1700015F17Rik_+_5479252.23-P1P2	1700015F17Rik	P1P2	GCAAACCAAGTAGGCTTTGA	3	0.549022		0	m7	Top5
1700015F17Rik_-_5479179.23-P1P2	1700015F17Rik	P1P2	GAACTTCAAGATCACACTCC	4	0.48652		0	m7	Top5
1700015F17Rik_-_5479227.23-P1P2	1700015F17Rik	P1P2	GCCACGTGCAGTTTGTCCGC	5	0.45141		0	m7	Top5
1700015F17Rik_+_5479072.23-P1P2	1700015F17Rik	P1P2	GAGGGCCCAGCGCCCAGGGC	6	0.450208		0	m7	Supp5
1700015F17Rik_+_5479077.23-P1P2	1700015F17Rik	P1P2	GACAGGAGGGCCCAGCGCCC	7	0.439371		0	m7	Supp5
1700015F17Rik_+_5479094.23-P1P2	1700015F17Rik	P1P2	GGGCATGAAAGGGTCAGAAC	8	0.438531		0	m7	Supp5
1700015F17Rik_+_5479361.23-P1P2	1700015F17Rik	P1P2	GTGAGGCATGCTATCCTGAA	9	0.436338		0	m7	Supp5
1700015F17Rik_+_5479175.23-P1P2	1700015F17Rik	P1P2	GCTTGAGACTAGTGCACACC	10	0.401349		0	m7	Supp5
1700015G11Rik_+_52015804.23-P1P2	1700015G11Rik	P1P2	GCCTCCTGAACACTGGTGTT	1	0.556905		0	m7	Top5
1700015G11Rik_-_52015840.23-P1P2	1700015G11Rik	P1P2	GCAGGAGGCTGAGACATAGC	2	0.520068		0	m7	Top5
1700015G11Rik_+_52015798.23-P1P2	1700015G11Rik	P1P2	GGAACACTGGTGTTAGGGAA	3	0.509621		0	m7	Top5
1700015G11Rik_+_52015969.23-P1P2	1700015G11Rik	P1P2	GCTACAAAACAtggaggtgg	4	0.483322		0	m7	Top5
1700015G11Rik_+_52015997.23-P1P2	1700015G11Rik	P1P2	GGAGTTAGATGCACTAATCA	5	0.477566		0	m7	Top5
1700015G11Rik_+_52015975.23-P1P2	1700015G11Rik	P1P2	GGCTCCGCTACAAAACAtgg	6	0.456038		0	m7	Supp5
1700015G11Rik_+_52016085.23-P1P2	1700015G11Rik	P1P2	GTCCAACTGGAAATCATGAT	7	0.443331		0	m7	Supp5
1700015G11Rik_+_52015759.23-P1P2	1700015G11Rik	P1P2	GAAAATAAAGAGAATTGTGA	8	0.43845		0	m7	Supp5
1700015G11Rik_+_52015745.23-P1P2	1700015G11Rik	P1P2	GTGTGATGGCAAGGAGGGTC	9	0.43789		0	m7	Supp5
1700015G11Rik_+_52015972.23-P1P2	1700015G11Rik	P1P2	GCCGCTACAAAACAtggagg	10	0.436218		0	m7	Supp5
1700016C15Rik_+_177729683.23-P1P2	1700016C15Rik	P1P2	GAGAACGTAAGGGCAGAAAT	1	0.586877		0	m7	Top5
1700016C15Rik_+_177729694.23-P1P2	1700016C15Rik	P1P2	GTAGCTGCGCATAGAACGTA	2	0.573365		0	m7	Top5
1700016C15Rik_+_177729675.23-P1P2	1700016C15Rik	P1P2	GAGGGCAGAAATTGGTGTCA	3	0.543126		0	m7	Top5
1700016C15Rik_+_177729789.23-P1P2	1700016C15Rik	P1P2	GAGGGGATTATGATGCACGG	4	0.515064		0	m7	Top5
1700016C15Rik_+_177729588.23-P1P2	1700016C15Rik	P1P2	GTCAAGGGGAACGTAAGGTC	5	0.508721		0	m7	Top5
1700016C15Rik_+_177729661.23-P1P2	1700016C15Rik	P1P2	GTGTCAGGGAGAAACCATAC	6	0.500935		0	m7	Supp5
1700016C15Rik_+_177729792.23-P1P2	1700016C15Rik	P1P2	GCAAAGGGGATTATGATGCA	7	0.497386		0	m7	Supp5
1700016C15Rik_+_177729533.23-P1P2	1700016C15Rik	P1P2	GAACTGAGAAGGGCTGTCAC	8	0.470394		0	m7	Supp5
1700016C15Rik_+_177729544.23-P1P2	1700016C15Rik	P1P2	GTTGCAAGTTGGAACTGAGA	9	0.450165		0	m7	Supp5
1700016C15Rik_-_177729418.23-P1P2	1700016C15Rik	P1P2	GGTGCAACAGTGATGGTTGG	10	0.426594		0	m7	Supp5
1700016D06Rik_+_11678910.23-P1P2	1700016D06Rik	P1P2	GGCCTTACCTCAAAGGTCTT	1	0.583855		0	m7	Top5
1700016D06Rik_+_11678917.23-P1P2	1700016D06Rik	P1P2	GGACTGATGCCTTACCTCAA	2	0.572504		0	m7	Top5
1700016D06Rik_-_11679002.23-P1P2	1700016D06Rik	P1P2	GCATGAACGGACGTCCTGGA	3	0.519521		0	m7	Top5
1700016D06Rik_+_11678964.23-P1P2	1700016D06Rik	P1P2	GTCATGGAAGGAGATATGAT	4	0.507379		0	m7	Top5
1700016D06Rik_+_11678889.23-P1P2	1700016D06Rik	P1P2	GGATTGTAGCAGACACGGGC	5	0.501345		0	m7	Top5
1700016D06Rik_+_11678868.23-P1P2	1700016D06Rik	P1P2	GGCAGTACAAAGCAGCAGAG	6	0.498527		0	m7	Supp5
1700016D06Rik_-_11679029.23-P1P2	1700016D06Rik	P1P2	GGGAGGACTTGATGAACTGC	7	0.496647		0	m7	Supp5
1700016D06Rik_-_11678788.23-P1P2	1700016D06Rik	P1P2	GCACCACTAGGAAGTGATCA	8	0.492196		0	m7	Supp5
1700016D06Rik_+_11678893.23-P1P2	1700016D06Rik	P1P2	GTTGGGATTGTAGCAGACAC	9	0.471645		0	m7	Supp5
1700016D06Rik_-_11678930.23-P1P2	1700016D06Rik	P1P2	GTCCCAAGACCTTTGAGGTA	10	0.453245		0	m7	Supp5
1700016H13Rik_+_103655873.23-P1P2	1700016H13Rik	P1P2	GGATCCTCGAGAGTGGGCGT	1	0.686433		0	m7	Top5
1700016H13Rik_+_103655879.23-P1P2	1700016H13Rik	P1P2	GTCGCTGGATCCTCGAGAGT	2	0.631327		0	m7	Top5
1700016H13Rik_-_103655891.23-P1P2	1700016H13Rik	P1P2	GTGTCCCACGCCCACTCTCG	3	0.566083		0	m7	Top5
1700016H13Rik_-_103655858.23-P1P2	1700016H13Rik	P1P2	GGGGAGTCACTTCGCCCCAG	4	0.564834		0	m7	Top5
1700016H13Rik_+_103655894.23-P1P2	1700016H13Rik	P1P2	GAGGAACACGGAGCTGTCGC	5	0.56103		0	m7	Top5
1700016H13Rik_+_103655851.23-P1P2	1700016H13Rik	P1P2	GACAATGACTGTCACCCACT	6	0.557362		0	m7	Supp5
1700016H13Rik_-_103655839.23-P1P2	1700016H13Rik	P1P2	GCAGATCCAGCCTGCCTAAT	7	0.534555		0	m7	Supp5
1700016H13Rik_-_103655966.23-P1P2	1700016H13Rik	P1P2	GGCAAACCGTGGCACTATGC	8	0.533913		0	m7	Supp5
1700016H13Rik_-_103655797.23-P1P2	1700016H13Rik	P1P2	GCACCCGGTGCCTCAATAAA	9	0.531032		0	m7	Supp5
1700016H13Rik_+_103656009.23-P1P2	1700016H13Rik	P1P2	GAGGCTCGACGGAGGGACAC	10	0.526988		0	m7	Supp5
1700016K19Rik_+_75999678.23-P1P2	1700016K19Rik	P1P2	Gcatttgtacactctcccaa	1	0.523224		0	m7	Top5
1700016K19Rik_-_75999633.23-P1P2	1700016K19Rik	P1P2	GTGATGGGGCGCGAGGTGCA	2	0.513462		0	m7	Top5
1700016K19Rik_-_75999638.23-P1P2	1700016K19Rik	P1P2	GGGGCGCGAGGTGCAGGGTG	3	0.508577		0	m7	Top5
1700016K19Rik_+_75999915.23-P1P2	1700016K19Rik	P1P2	GAACTAGGAAGTTGCCGCAA	4	0.472757		0	m7	Top5
1700016K19Rik_-_75999794.23-P1P2	1700016K19Rik	P1P2	GTGATCACGCATTAGTGGAT	5	0.470827		0	m7	Top5
1700016K19Rik_+_75999904.23-P1P2	1700016K19Rik	P1P2	GTGCCGCAAGGGGCACCATA	6	0.449747		0	m7	Supp5
1700016K19Rik_-_75999610.23-P1P2	1700016K19Rik	P1P2	Gaggcaacttaagtggtgag	7	0.449118		0	m7	Supp5
1700016K19Rik_-_75999965.23-P1P2	1700016K19Rik	P1P2	GTGGCGTGGAGCGGTCGCCA	8	0.448453		0	m7	Supp5
1700016K19Rik_+_75999930.23-P1P2	1700016K19Rik	P1P2	GCCACGCCACGCGCACAACT	9	0.436197		0	m7	Supp5
1700016K19Rik_+_75999645.23-P1P2	1700016K19Rik	P1P2	Gggcatgagctattgatgtc	10	0.400702		0	m7	Supp5
1700017B05Rik_+_57262817.23-P1P2	1700017B05Rik	P1P2	GTAACGGAATGACTGAATGA	1	0.635168		0	m7	Top5
1700017B05Rik_+_57262737.23-P1P2	1700017B05Rik	P1P2	GAAGCCAGAGGCCGGGTCGC	2	0.630918		0	m7	Top5
1700017B05Rik_+_57262685.23-P1P2	1700017B05Rik	P1P2	GGGAGGACCCAGGGGAGCGC	3	0.588567		0	m7	Top5
1700017B05Rik_-_57262657.23-P1P2	1700017B05Rik	P1P2	GgcggggcgggCCGTTGAGT	4	0.578112		0	m7	Top5
1700017B05Rik_+_57262693.23-P1P2	1700017B05Rik	P1P2	GTCGGCACGGGAGGACCCAG	5	0.566874		0	m7	Top5
1700017B05Rik_+_57262705.23-P1P2	1700017B05Rik	P1P2	GCCACTCAGGCCTTCGGCAC	6	0.549386		0	m7	Supp5
1700017B05Rik_+_57262799.23-P1P2	1700017B05Rik	P1P2	GAGGGCTTACGATCGCCCTC	7	0.502582		0	m7	Supp5
1700017B05Rik_+_57262593.23-P1P2	1700017B05Rik	P1P2	GccccgcTCGGGACCACAAA	8	0.501033		0	m7	Supp5
1700017B05Rik_-_57262700.23-P1P2	1700017B05Rik	P1P2	GTGGGAGCCTGCGCTCCCCT	9	0.487074		0	m7	Supp5
1700017B05Rik_-_57262805.23-P1P2	1700017B05Rik	P1P2	GTCCTCAAACCTCTGCCCCG	10	0.48205		0	m7	Supp5
1700017D01Rik_-_11130907.23-P1P2	1700017D01Rik	P1P2	GAGAGACCACGTGGGCACTG	1	0.515706		0	m7	Top5
1700017D01Rik_-_11130899.23-P1P2	1700017D01Rik	P1P2	GACTGAGTGAGAGACCACGT	2	0.501473		0	m7	Top5
1700017D01Rik_-_11130854.23-P1P2	1700017D01Rik	P1P2	GGGATCTAAAGCTGCGGTTG	3	0.46969		0	m7	Top5
1700017D01Rik_+_11130925.23-P1P2	1700017D01Rik	P1P2	GGAGAATTGTGGGATCAGCA	4	0.466058		0	m7	Top5
1700017D01Rik_-_11130866.23-P1P2	1700017D01Rik	P1P2	GGCGGTTGTGGTCAAGAACG	5	0.439497		0	m7	Top5
1700017D01Rik_-_11130876.23-P1P2	1700017D01Rik	P1P2	GTCAAGAACGTGGTTACCAA	6	0.431675		0	m7	Supp5
1700017D01Rik_+_11130891.23-P1P2	1700017D01Rik	P1P2	GACTATCCCCAGTGCCCACG	7	0.401144		0	m7	Supp5
1700017D01Rik_+_11130870.23-P1P2	1700017D01Rik	P1P2	GGTCTCTCACTCAGTACCCT	8	0.395489		0	m7	Supp5
1700017D01Rik_+_11130935.23-P1P2	1700017D01Rik	P1P2	GATTATCCTCAGAGAATTGT	9	0.225003		0	m7	Supp5
1700017D01Rik_-_11130951.23-P1P2	1700017D01Rik	P1P2	GCTGATCCCACAATTCTCTG	10	0.584803		3	m7	Supp5
1700017N19Rik_+_100592299.23-P1P2	1700017N19Rik	P1P2	GTGACCTCATATGCAACTGT	1	0.460107		0	m7	Top5
1700017N19Rik_+_100592282.23-P1P2	1700017N19Rik	P1P2	GGTAGGCTACTCCACCTAAG	2	0.451868		0	m7	Top5
1700017N19Rik_-_100592293.23-P1P2	1700017N19Rik	P1P2	GGGGAAATAATCCACTTAGG	3	0.429589		0	m7	Top5
1700017N19Rik_-_100592290.23-P1P2	1700017N19Rik	P1P2	GTAGGGGAAATAATCCACTT	4	0.39685		0	m7	Top5
1700017N19Rik_-_100592317.23-P1P2	1700017N19Rik	P1P2	GTAGCCTACAGTTGCATATG	5	0.388616		0	m7	Top5
1700017N19Rik_-_100591914.23-P1P2	1700017N19Rik	P1P2	GATAAAGCCACCGGATGAAT	6	0.343412		0	m7	Supp5
1700017N19Rik_-_100591854.23-P1P2	1700017N19Rik	P1P2	GGAAATAAAGCATTTGCTAT	7	0.342358		0	m7	Supp5
1700017N19Rik_+_100591969.23-P1P2	1700017N19Rik	P1P2	GTGGTGCCATACACTGACTT	8	0.331134		0	m7	Supp5
1700017N19Rik_-_100592209.23-P1P2	1700017N19Rik	P1P2	GATTTCTTTAATCAGAACAC	9	0.325683		0	m7	Supp5
1700017N19Rik_-_100591881.23-P1P2	1700017N19Rik	P1P2	GACGAATTCTCTTTTCAGGA	10	0.297025		0	m7	Supp5
1700018B08Rik_+_121541998.23-P1P2	1700018B08Rik	P1P2	GCTCCCGATTGGCTGATCGA	1	0.628653		0	m7	Top5
1700018B08Rik_-_121542089.23-P1P2	1700018B08Rik	P1P2	GAGGTGGCTCATGGGAGCAG	2	0.599967		0	m7	Top5
1700018B08Rik_-_121542081.23-P1P2	1700018B08Rik	P1P2	GCTACTCGCAGGTGGCTCAT	3	0.590817		0	m7	Top5
1700018B08Rik_-_121542017.23-P1P2	1700018B08Rik	P1P2	GGGCCCTCGATCAGCCAATC	4	0.570929		0	m7	Top5
1700018B08Rik_+_121542154.23-P1P2	1700018B08Rik	P1P2	GGAAAATGGTGAGTGTCTTC	5	0.562511		0	m7	Top5
1700018B08Rik_+_121542116.23-P1P2	1700018B08Rik	P1P2	GCCCAGGCGACGAGAGGATA	6	0.511205		0	m7	Supp5
1700018B08Rik_-_121542250.23-P1P2	1700018B08Rik	P1P2	GAGACAGAGGGAGGTAGGAC	7	0.50956		0	m7	Supp5
1700018B08Rik_-_121542238.23-P1P2	1700018B08Rik	P1P2	GTCCCCTGTAAAGAGACAGA	8	0.506347		0	m7	Supp5
1700018B08Rik_-_121542258.23-P1P2	1700018B08Rik	P1P2	GGGAGGTAGGACCGGACCAA	9	0.486087		0	m7	Supp5
1700018B08Rik_+_121542168.23-P1P2	1700018B08Rik	P1P2	GCAGATCCATCCACAGAAAA	10	0.484717		0	m7	Supp5
1700018C11Rik_-_63622643.23-P1P2	1700018C11Rik	P1P2	GTGAGGGTGTCAGGCCAGAA	1	0.578426		0	m7	Top5
1700018C11Rik_+_63622561.23-P1P2	1700018C11Rik	P1P2	GCTCTGAGGGACAGCAATGG	2	0.539017		0	m7	Top5
1700018C11Rik_+_63622521.23-P1P2	1700018C11Rik	P1P2	GCAGAAAGATGGATCATGAT	3	0.495691		0	m7	Top5
1700018C11Rik_-_63622716.23-P1P2	1700018C11Rik	P1P2	GTATCTGGCTATTAACCTCA	4	0.474064		0	m7	Top5
1700018C11Rik_-_63622674.23-P1P2	1700018C11Rik	P1P2	GGCACTACACGAGAAAGCAT	5	0.468262		0	m7	Top5
1700018C11Rik_-_63622614.23-P1P2	1700018C11Rik	P1P2	GCCAAGTTCTTCTGTCTGTG	6	0.456967		0	m7	Supp5
1700018C11Rik_-_63622488.23-P1P2	1700018C11Rik	P1P2	GTGGACTAGACCATAAGGCG	7	0.44564		0	m7	Supp5
1700018C11Rik_+_63622516.23-P1P2	1700018C11Rik	P1P2	GAGATGGATCATGATAGGAA	8	0.440108		0	m7	Supp5
1700018C11Rik_+_63622552.23-P1P2	1700018C11Rik	P1P2	GACAGCAATGGTGGACAGCT	9	0.410969		0	m7	Supp5
1700018C11Rik_-_63622820.23-P1P2	1700018C11Rik	P1P2	Gacatcagagttgtaagcac	10	0.368923		0	m7	Supp5
1700018F24Rik_-_145042686.23-ENSMUST00000031624.3	1700018F24Rik	ENSMUST00000031624.3	GAGAGCAAGTcaggactgta	1	0.523513		0	m7	Top5
1700018F24Rik_-_145042758.23-ENSMUST00000031624.3	1700018F24Rik	ENSMUST00000031624.3	Gcctgccttctcaaaaatga	2	0.497214		0	m7	Top5
1700018F24Rik_-_145042699.23-ENSMUST00000031624.3	1700018F24Rik	ENSMUST00000031624.3	Gactgtaaggataccctaag	3	0.479886		0	m7	Top5
1700018F24Rik_-_145042585.23-ENSMUST00000031624.3	1700018F24Rik	ENSMUST00000031624.3	GCACCTCTGGTAACACTATT	4	0.379936		0	m7	Top5
1700018F24Rik_+_145042712.23-ENSMUST00000031624.3	1700018F24Rik	ENSMUST00000031624.3	Gaagtttccacatgcatccc	5	0.338377		0	m7	Top5
1700018F24Rik_+_145042460.23-ENSMUST00000031624.3	1700018F24Rik	ENSMUST00000031624.3	GAAATCAAGAAGCCTTAAGA	6	0.332585		0	m7	Supp5
1700018F24Rik_+_145042566.23-ENSMUST00000031624.3	1700018F24Rik	ENSMUST00000031624.3	GCTCCTAATAGTGTTACCAG	7	0.305215		0	m7	Supp5
1700018F24Rik_-_145042572.23-ENSMUST00000031624.3	1700018F24Rik	ENSMUST00000031624.3	GAGCTATGTGCCTTCACCTC	8	0.275226		0	m7	Supp5
1700018F24Rik_-_145042597.23-ENSMUST00000031624.3	1700018F24Rik	ENSMUST00000031624.3	GCACTATTAGGAGGTTTTCA	9	0.204169		0	m7	Supp5
1700018F24Rik_-_145042727.23-ENSMUST00000031624.3	1700018F24Rik	ENSMUST00000031624.3	Gctttttcctgggatgcatg	10	0.178502		0	m7	Supp5
1700019A02Rik_+_53187739.23-P1P2	1700019A02Rik	P1P2	GGAGCTGCCTGCTGTTCTCA	1	0.501906		0	m7	Top5
1700019A02Rik_+_53188147.23-P1P2	1700019A02Rik	P1P2	GGGACAAATTGAGGGGTAAC	2	0.470858		0	m7	Top5
1700019A02Rik_+_53187760.23-P1P2	1700019A02Rik	P1P2	GCTTTGGAGCAGTAGGGTAT	3	0.465721		0	m7	Top5
1700019A02Rik_+_53187728.23-P1P2	1700019A02Rik	P1P2	GTGTTCTCATGGTTGTAGTT	4	0.463132		0	m7	Top5
1700019A02Rik_+_53187801.23-P1P2	1700019A02Rik	P1P2	GCTTCTAGAGGAAATGAACT	5	0.460695		0	m7	Top5
1700019A02Rik_-_53187723.23-P1P2	1700019A02Rik	P1P2	GAAGAGCCGGTAACAAAACT	6	0.457724		0	m7	Supp5
1700019A02Rik_+_53187891.23-P1P2	1700019A02Rik	P1P2	GTGGGTCTAAAGGGGCCTCA	7	0.445039		0	m7	Supp5
1700019A02Rik_-_53188053.23-P1P2	1700019A02Rik	P1P2	GGAAACCACTGTAGTAGGTA	8	0.435498		0	m7	Supp5
1700019A02Rik_-_53187654.23-P1P2	1700019A02Rik	P1P2	GGAGGGGGGAGGGGCCTTCT	9	0.394347		0	m7	Supp5
1700019A02Rik_-_53187710.23-P1P2	1700019A02Rik	P1P2	GAGCCAACAGAGTCAAGAGC	10	0.381609		0	m7	Supp5
1700019B03Rik_-_3470826.23-P1P2	1700019B03Rik	P1P2	GACCTGGGCCAGACCATCTT	1	0.566297		0	m7	Top5
1700019B03Rik_-_3470752.23-P1P2	1700019B03Rik	P1P2	GTCCTCAAGGCTGCCCCCAG	2	0.527271		0	m7	Top5
1700019B03Rik_-_3470678.23-P1P2	1700019B03Rik	P1P2	GTTCCCAGATTACAAAACTG	3	0.49942		0	m7	Top5
1700019B03Rik_-_3470518.23-P1P2	1700019B03Rik	P1P2	GACTCTAGAATGACAAGAAG	4	0.458546		0	m7	Top5
1700019B03Rik_+_3470761.23-P1P2	1700019B03Rik	P1P2	GCCAGATAATGCTGTCACAT	5	0.454345		0	m7	Top5
1700019B03Rik_+_3470648.23-P1P2	1700019B03Rik	P1P2	GTGTAATCTGGGAAATGGTA	6	0.44652		0	m7	Supp5
1700019B03Rik_+_3470660.23-P1P2	1700019B03Rik	P1P2	GGAGCCTCAGTTTTGTAATC	7	0.438659		0	m7	Supp5
1700019B03Rik_-_3470487.23-P1P2	1700019B03Rik	P1P2	GAGGCCTGTTTCTGTCTCTT	8	0.423991		0	m7	Supp5
1700019B03Rik_+_3470745.23-P1P2	1700019B03Rik	P1P2	GCATAGGTGTGACTACCTCT	9	0.40276		0	m7	Supp5
1700019B03Rik_+_3470610.23-P1P2	1700019B03Rik	P1P2	GTAGAAGTAGATGTGTATGT	10	0.396602		0	m7	Supp5
1700019D03Rik_-_52953012.23-P1P2	1700019D03Rik	P1P2	GTACCCCTGCCCAACAGCAT	1	0.693474		0	m7	Top5
1700019D03Rik_+_52952965.23-P1P2	1700019D03Rik	P1P2	GCTGGCGGTGCCAACACTGA	2	0.671408		0	m7	Top5
1700019D03Rik_-_52952957.23-P1P2	1700019D03Rik	P1P2	GGCCAAGGGACCCGCGGCTA	3	0.586956		0	m7	Top5
1700019D03Rik_-_52952943.23-P1P2	1700019D03Rik	P1P2	GTCCCTGAAAGTGGAGCCAA	4	0.586173		0	m7	Top5
1700019D03Rik_-_52952977.23-P1P2	1700019D03Rik	P1P2	GGGAGCACAACCCTCAGTGT	5	0.572567		0	m7	Top5
1700019D03Rik_+_52952995.23-P1P2	1700019D03Rik	P1P2	GGAACCCAATGCTGTTGGGC	6	0.551233		0	m7	Supp5
1700019D03Rik_+_52953160.23-P1P2	1700019D03Rik	P1P2	GCAGGTGGCTCTGGGGATGT	7	0.546785		0	m7	Supp5
1700019D03Rik_+_52952924.23-P1P2	1700019D03Rik	P1P2	GGTCCCTTGGCTCCACTTTC	8	0.538629		0	m7	Supp5
1700019D03Rik_+_52953026.23-P1P2	1700019D03Rik	P1P2	GCCAGCACTTCGGATCCCTT	9	0.531039		0	m7	Supp5
1700019D03Rik_-_52953033.23-P1P2	1700019D03Rik	P1P2	GGGTTCCAAGCACAACCAAA	10	0.530212		0	m7	Supp5
1700019G17Rik_-_85902594.23-P1P2	1700019G17Rik	P1P2	GAGAAGAGGTCACAAAGACA	1	0.54691		0	m7	Top5
1700019G17Rik_-_85902437.23-P1P2	1700019G17Rik	P1P2	GTCCTAGAGGAAGCTGGATC	2	0.532303		0	m7	Top5
1700019G17Rik_+_85902488.23-P1P2	1700019G17Rik	P1P2	GTAAGAGGTTATGACACGAA	3	0.528532		0	m7	Top5
1700019G17Rik_-_85902688.23-P1P2	1700019G17Rik	P1P2	GTGAGGGCAAGCAAGTTCTA	4	0.518968		0	m7	Top5
1700019G17Rik_+_85902382.23-P1P2	1700019G17Rik	P1P2	GGCCCAAGAGATAATAGATA	5	0.511768		0	m7	Top5
1700019G17Rik_-_85902580.23-P1P2	1700019G17Rik	P1P2	GGGCACATGCCTCCTAGAAG	6	0.51129		0	m7	Supp5
1700019G17Rik_-_85902321.23-P1P2	1700019G17Rik	P1P2	GATCTAGCCTGGCACTTCAT	7	0.497339		0	m7	Supp5
1700019G17Rik_+_85902503.23-P1P2	1700019G17Rik	P1P2	GAAAGTACACTGGGTGTAAG	8	0.491815		0	m7	Supp5
1700019G17Rik_-_85902424.23-P1P2	1700019G17Rik	P1P2	GCTCCACAGTATTATCCTAG	9	0.465793		0	m7	Supp5
1700019G17Rik_+_85902539.23-P1P2	1700019G17Rik	P1P2	GCCAATGCCACTGACTAGGC	10	0.462888		0	m7	Supp5
1700019L03Rik_+_32784756.23-P1P2	1700019L03Rik	P1P2	GTCTCCCGAGACCCCAGCAT	1	0.563765		0	m7	Top5
1700019L03Rik_+_32784677.23-P1P2	1700019L03Rik	P1P2	GCAGAGGCACACACTAGCCT	2	0.53062		0	m7	Top5
1700019L03Rik_+_32784501.23-P1P2	1700019L03Rik	P1P2	GCCGGACACAGGATCCTGTC	3	0.522312		0	m7	Top5
1700019L03Rik_+_32784693.23-P1P2	1700019L03Rik	P1P2	GGGCAGGTTGGTCTAGGCAG	4	0.520047		0	m7	Top5
1700019L03Rik_-_32784487.23-P1P2	1700019L03Rik	P1P2	GAGTGAGGCTGGGTTTTAAA	5	0.483593		0	m7	Top5
1700019L03Rik_+_32784512.23-P1P2	1700019L03Rik	P1P2	GCTAGGCCTAGGCCGGACAC	6	0.473028		0	m7	Supp5
1700019L03Rik_-_32784576.23-P1P2	1700019L03Rik	P1P2	GGGCTCTTGAGTACAAGTTT	7	0.469831		0	m7	Supp5
1700019L03Rik_+_32784733.23-P1P2	1700019L03Rik	P1P2	GGCCTCCAATACAAAATGTG	8	0.446854		0	m7	Supp5
1700019L03Rik_-_32784472.23-P1P2	1700019L03Rik	P1P2	GTCCATACATAGCAACAGTG	9	0.406902		0	m7	Supp5
1700019L03Rik_-_32784556.23-P1P2	1700019L03Rik	P1P2	GTTTTTCAGAGCAGGATACC	10	0.399291		0	m7	Supp5
1700019N19Rik_+_58794590.23-P1P2	1700019N19Rik	P1P2	GCTGGCTGCTGAGAGATTAG	1	0.62501		0	m7	Top5
1700019N19Rik_+_58794608.23-P1P2	1700019N19Rik	P1P2	GCAAACATCTGGACTTCCGC	2	0.58691		0	m7	Top5
1700019N19Rik_-_58794539.23-P1P2	1700019N19Rik	P1P2	GTACATGAAAACCAGGGGTC	3	0.583844		0	m7	Top5
1700019N19Rik_+_58794685.23-P1P2	1700019N19Rik	P1P2	GcccacccccGGTGGGAATG	4	0.551552		0	m7	Top5
1700019N19Rik_+_58794443.23-P1P2	1700019N19Rik	P1P2	GAGCCAGGGTGATCTCACAA	5	0.515046		0	m7	Top5
1700019N19Rik_+_58794829.23-P1P2	1700019N19Rik	P1P2	GACCACTGTCCCAACTTTGA	6	0.498452		0	m7	Supp5
1700019N19Rik_+_58794660.23-P1P2	1700019N19Rik	P1P2	GTCAAGCTACAGCTTGTTAG	7	0.497936		0	m7	Supp5
1700019N19Rik_-_58794700.23-P1P2	1700019N19Rik	P1P2	GTGAGCTCCTCATTCCCACC	8	0.466642		0	m7	Supp5
1700019N19Rik_-_58794492.23-P1P2	1700019N19Rik	P1P2	GGGCAGATGCTGGATTCATA	9	0.457771		0	m7	Supp5
1700019N19Rik_-_58794533.23-P1P2	1700019N19Rik	P1P2	GGCCCCTTACATGAAAACCA	10	0.44344		0	m7	Supp5
1700019O17Rik_+_86426163.23-P1P2	1700019O17Rik	P1P2	GGTTGCATAGCCAGAGTAGT	1	0.60004		0	m7	Top5
1700019O17Rik_+_86426186.23-P1P2	1700019O17Rik	P1P2	GCTGGCGAGCTGACTATAGG	2	0.570657		0	m7	Top5
1700019O17Rik_+_86426189.23-P1P2	1700019O17Rik	P1P2	GGTCCTGGCGAGCTGACTAT	3	0.540361		0	m7	Top5
1700019O17Rik_+_86426108.23-P1P2	1700019O17Rik	P1P2	GAAGATGGAGATACGTAGGT	4	0.529708		0	m7	Top5
1700019O17Rik_+_86426213.23-P1P2	1700019O17Rik	P1P2	GATGTCCTGAGTCTGCTGAG	5	0.520869		0	m7	Top5
1700019O17Rik_-_86426175.23-P1P2	1700019O17Rik	P1P2	GTCCTCTGTACCCACTACTC	6	0.490625		0	m7	Supp5
1700019O17Rik_+_86426090.23-P1P2	1700019O17Rik	P1P2	GTAGGTGCAGATGCAGCCGC	7	0.488291		0	m7	Supp5
1700019O17Rik_+_86426241.23-P1P2	1700019O17Rik	P1P2	GACAGGTACTTGTAGAGCAA	8	0.485558		0	m7	Supp5
1700019O17Rik_-_86426096.23-P1P2	1700019O17Rik	P1P2	GGAAACCACTCACAGCCCTG	9	0.463031		0	m7	Supp5
1700019O17Rik_+_86426046.23-P1P2	1700019O17Rik	P1P2	GGTACTTTGGGGCATGATAC	10	0.4552		0	m7	Supp5
1700020A23Rik_-_130405099.23-P1P2	1700020A23Rik	P1P2	GCCCTGGTGCAGAGAATTAC	1	0.606083		0	m6	Top5
1700020A23Rik_-_130405104.23-P1P2	1700020A23Rik	P1P2	GGTGCAGAGAATTACTGGCA	2	0.604076		0	m6	Top5
1700020A23Rik_-_130404938.23-P1P2	1700020A23Rik	P1P2	GAGCCCTCACCCCACTTTCA	3	0.560319		0	m6	Top5
1700020A23Rik_+_130405202.23-P1P2	1700020A23Rik	P1P2	GAGGACCTTGAATTAAGGAC	4	0.540021		0	m6	Top5
1700020A23Rik_+_130405158.23-P1P2	1700020A23Rik	P1P2	GAAGCACTGGTGGCCTAGGT	5	0.52318		0	m6	Top5
1700020A23Rik_-_130405073.23-P1P2	1700020A23Rik	P1P2	GCTGACATCCCAAGACTGGT	6	0.513017		0	m6	Supp5
1700020A23Rik_-_130404997.23-P1P2	1700020A23Rik	P1P2	GACATCCTAAACACAGAGTC	7	0.507707		0	m6	Supp5
1700020A23Rik_-_130405185.23-P1P2	1700020A23Rik	P1P2	GTAGGCCACCAGTGCTTATG	8	0.498479		0	m6	Supp5
1700020A23Rik_-_130405236.23-P1P2	1700020A23Rik	P1P2	GCAAGGTCCTCCCTGATAAT	9	0.469572		0	m6	Supp5
1700020A23Rik_+_130405060.23-P1P2	1700020A23Rik	P1P2	GAGGGACTTCCCACCAGTCT	10	0.469227		0	m6	Supp5
1700020L24Rik_-_83437545.23-P1P2	1700020L24Rik	P1P2	GTTCCCTGGGGTAAGGTAGG	1	0.697982		0	m7	Top5
1700020L24Rik_-_83437533.23-P1P2	1700020L24Rik	P1P2	GCTCACTGAAATCTTCCCTG	2	0.62306		0	m7	Top5
1700020L24Rik_+_83437526.23-P1P2	1700020L24Rik	P1P2	GTGCCCCCTACCTTACCCCA	3	0.598083		0	m7	Top5
1700020L24Rik_-_83437383.23-P1P2	1700020L24Rik	P1P2	GACTCCAGGTGCCCACATCT	4	0.573174		0	m7	Top5
1700020L24Rik_-_83437538.23-P1P2	1700020L24Rik	P1P2	GTGAAATCTTCCCTGGGGTA	5	0.515046		0	m7	Top5
1700020L24Rik_-_83437680.23-P1P2	1700020L24Rik	P1P2	GAAACCATGTGGAGTTCTAT	6	0.50271		0	m7	Supp5
1700020L24Rik_-_83437610.23-P1P2	1700020L24Rik	P1P2	GGGTCTCTAAGCAGAGCCTA	7	0.496436		0	m7	Supp5
1700020L24Rik_+_83437372.23-P1P2	1700020L24Rik	P1P2	GGGGGGTGACACCTAGATGT	8	0.488939		0	m7	Supp5
1700020L24Rik_-_83437401.23-P1P2	1700020L24Rik	P1P2	GTAGGTGTCACCCCCAGCAA	9	0.45895		0	m7	Supp5
1700020L24Rik_+_83437486.23-P1P2	1700020L24Rik	P1P2	Ggctttggccccagtaggct	10	0.452812		0	m7	Supp5
1700020N15Rik_+_69945132.23-ENSMUST00000075654.1	1700020N15Rik	ENSMUST00000075654.1	GGGGCTAGGTGGTCTGCTTA	1	0.63654		0	m7	Top5
1700020N15Rik_+_69945151.23-ENSMUST00000075654.1	1700020N15Rik	ENSMUST00000075654.1	GGGCCCTGTAGGGAGAGTGT	2	0.613669		0	m7	Top5
1700020N15Rik_-_69945170.23-ENSMUST00000075654.1	1700020N15Rik	ENSMUST00000075654.1	GAGCCCACACTCTCCCTACA	3	0.544154		0	m7	Top5
1700020N15Rik_+_69945103.23-ENSMUST00000075654.1	1700020N15Rik	ENSMUST00000075654.1	GGCATTACCTTAGCCTCCTA	4	0.350594		0	m7	Top5
1700020N15Rik_+_69945124.23-ENSMUST00000075654.1	1700020N15Rik	ENSMUST00000075654.1	GTGGTCTGCTTAGGGAAGAG	5	0.477219		1	m7	Top5
1700020N15Rik_-_69944845.23-ENSMUST00000075654.1	1700020N15Rik	ENSMUST00000075654.1	GAGAGAGAATGTCAAGGAAA	6	0.422369		1	m7	Supp5
1700020N15Rik_-_69944781.23-ENSMUST00000075654.1	1700020N15Rik	ENSMUST00000075654.1	GCTAGGACAAAGCAAAGCGA	7	0.422208		1	m7	Supp5
1700020N15Rik_-_69944814.23-ENSMUST00000075654.1	1700020N15Rik	ENSMUST00000075654.1	GTAACCAAGACGTGAGGCAA	8	0.3799		1	m7	Supp5
1700020N15Rik_-_69944839.23-ENSMUST00000075654.1	1700020N15Rik	ENSMUST00000075654.1	GTACTCCAGAGAGAATGTCA	9	0.353742		1	m7	Supp5
1700020N15Rik_-_69944808.23-ENSMUST00000075654.1	1700020N15Rik	ENSMUST00000075654.1	GAGTGGTTAACCAAGACGTG	10	0.316237		1	m7	Supp5
1700021F05Rik_+_43541081.23-P1P2	1700021F05Rik	P1P2	GAAGGCGCCGCGTCCAGCAG	1	0.640297		0	m4	Top5
1700021F05Rik_+_43541099.23-P1P2	1700021F05Rik	P1P2	GTCAACAGCGTGGTCCTCCA	2	0.597823		0	m4	Top5
1700021F05Rik_-_43541180.23-P1P2	1700021F05Rik	P1P2	GgggggagaggggACGTGGG	3	0.588561		0	m4	Top5
1700021F05Rik_-_43541128.23-P1P2	1700021F05Rik	P1P2	GGACCACGCTGTTGAGGTCG	4	0.571391		0	m4	Top5
1700021F05Rik_-_43541107.23-P1P2	1700021F05Rik	P1P2	GGCTGGACGCGGCGCCTTGG	5	0.537399		0	m4	Top5
1700021F05Rik_-_43541066.23-P1P2	1700021F05Rik	P1P2	GTAGGCGCATCTGAGCACGG	6	0.518271		0	m4	Supp5
1700021F05Rik_-_43541228.23-P1P2	1700021F05Rik	P1P2	GAGCCAGTTCCAGAAGAATT	7	0.514487		0	m4	Supp5
1700021F05Rik_-_43541134.23-P1P2	1700021F05Rik	P1P2	GGCTGTTGAGGTCGGGGTGT	8	0.498968		0	m4	Supp5
1700021F05Rik_-_43541069.23-P1P2	1700021F05Rik	P1P2	GGCGCATCTGAGCACGGTGG	9	0.478522		0	m4	Supp5
1700021F05Rik_+_43540989.23-P1P2	1700021F05Rik	P1P2	GGGCGGGGCAGGTGCGGAGG	10	0.472199		0	m4	Supp5
1700021F07Rik_+_173522507.23-P1P2	1700021F07Rik	P1P2	GAGAGCACCGCACACCTGAA	1	0.583856		0	m7	Top5
1700021F07Rik_+_173522499.23-P1P2	1700021F07Rik	P1P2	GGCACACCTGAAGGGGATGA	2	0.56285		0	m7	Top5
1700021F07Rik_-_173522496.23-P1P2	1700021F07Rik	P1P2	GGAGGCCAGGGGCAAGCTCC	3	0.562177		0	m7	Top5
1700021F07Rik_+_173522479.23-P1P2	1700021F07Rik	P1P2	GGGTGCCTGGAGCTTGCCCC	4	0.557896		0	m7	Top5
1700021F07Rik_-_173522460.23-P1P2	1700021F07Rik	P1P2	GCATGGGACAGGATGACCAC	5	0.535276		0	m7	Top5
1700021F07Rik_-_173522515.23-P1P2	1700021F07Rik	P1P2	GAGGCACCCTCATCCCCTTC	6	0.507956		0	m7	Supp5
1700021F07Rik_+_173522552.23-P1P2	1700021F07Rik	P1P2	GTGCCAGGTCACACGTGACA	7	0.503721		0	m7	Supp5
1700021F07Rik_-_173522351.23-P1P2	1700021F07Rik	P1P2	GAGGCTGGGAATGTAGGTCC	8	0.501955		0	m7	Supp5
1700021F07Rik_+_173522361.23-P1P2	1700021F07Rik	P1P2	GGGGAATTGCTCGCAGGGCT	9	0.480934		0	m7	Supp5
1700021F07Rik_-_173522471.23-P1P2	1700021F07Rik	P1P2	GATGACCACTGGGTGCTCAG	10	0.479058		0	m7	Supp5
1700021K19Rik_+_32868425.23-P1P2	1700021K19Rik	P1P2	GACCCAGGTTAGGGGAGCCT	1	0.634261		0	m4	Top5
1700021K19Rik_-_32868532.23-P1P2	1700021K19Rik	P1P2	GACGACAGTCAGGAATTCGA	2	0.619414		0	m4	Top5
1700021K19Rik_-_32868430.23-P1P2	1700021K19Rik	P1P2	GCACTGCCCCATCCAATCCC	3	0.60577		0	m4	Top5
1700021K19Rik_-_32868477.23-P1P2	1700021K19Rik	P1P2	GGTGCTAGGCGAGTTTCCCT	4	0.589495		0	m4	Top5
1700021K19Rik_+_32868434.23-P1P2	1700021K19Rik	P1P2	GATCACGTGTACCCAGGTTA	5	0.563448		0	m4	Top5
1700021K19Rik_-_32868463.23-P1P2	1700021K19Rik	P1P2	GTGGGTACACGTGATGTGCT	6	0.526293		0	m4	Supp5
1700021K19Rik_+_32868471.23-P1P2	1700021K19Rik	P1P2	GAATCAAGGTTCCCTGCCCA	7	0.512323		0	m4	Supp5
1700021K19Rik_+_32868379.23-P1P2	1700021K19Rik	P1P2	GGAGAAGGATGGCCTTCGAA	8	0.511035		0	m4	Supp5
1700021K19Rik_-_32868445.23-P1P2	1700021K19Rik	P1P2	GTCCCAGGCTCCCCTAACCT	9	0.505766		0	m4	Supp5
1700021K19Rik_-_32868578.23-P1P2	1700021K19Rik	P1P2	GGGAAATCAGACTCTGTCGG	10	0.48064		0	m4	Supp5
1700022I11Rik_-_42969905.23-P1P2	1700022I11Rik	P1P2	GTAGGCTATTGGATTCACGT	1	0.507228		0	m7	Top5
1700022I11Rik_+_42969829.23-P1P2	1700022I11Rik	P1P2	GTCAGACAGCTCATCCCAGA	2	0.503111		0	m7	Top5
1700022I11Rik_-_42969837.23-P1P2	1700022I11Rik	P1P2	GCACTCAGATTTCACCATCT	3	0.48484		0	m7	Top5
1700022I11Rik_+_42969877.23-P1P2	1700022I11Rik	P1P2	GGAATCCAATAGCCTACTCC	4	0.439406		0	m7	Top5
1700022I11Rik_-_42969894.23-P1P2	1700022I11Rik	P1P2	GAGCTCCAGGAGTAGGCTAT	5	0.43792		0	m7	Top5
1700022I11Rik_-_42969887.23-P1P2	1700022I11Rik	P1P2	GGGCTCTAAGCTCCAGGAGT	6	0.424117		0	m7	Supp5
1700022I11Rik_-_42969564.23-P1P2	1700022I11Rik	P1P2	GGGAGGTGAAAACTAGAGTC	7	0.399606		0	m7	Supp5
1700022I11Rik_+_42969765.23-P1P2	1700022I11Rik	P1P2	GACCAGAACTATGAATGTTT	8	0.392256		0	m7	Supp5
1700022I11Rik_-_42969580.23-P1P2	1700022I11Rik	P1P2	GGTCTGGATAGCATAGTTCA	9	0.362844		0	m7	Supp5
1700022I11Rik_-_42969791.23-P1P2	1700022I11Rik	P1P2	GACATTCATAGTTCTGGTCT	10	0.353064		0	m7	Supp5
1700022P22Rik_-_191036726.23-P1P2	1700022P22Rik	P1P2	GCTAGGAGGTAAGAGGTCTC	1	0.653961		0	m7	Top5
1700022P22Rik_+_191036736.23-P1P2	1700022P22Rik	P1P2	GTAGAACCCTGGTTAACAGA	2	0.540951		0	m7	Top5
1700022P22Rik_-_191036704.23-P1P2	1700022P22Rik	P1P2	GTCGTCCGTGCAAGGCCACC	3	0.532485		0	m7	Top5
1700022P22Rik_+_191036589.23-P1P2	1700022P22Rik	P1P2	GAAGTCATAAGGCAGATAAT	4	0.522512		0	m7	Top5
1700022P22Rik_-_191036719.23-P1P2	1700022P22Rik	P1P2	GCACCAGGCTAGGAGGTAAG	5	0.522442		0	m7	Top5
1700022P22Rik_+_191036566.23-P1P2	1700022P22Rik	P1P2	GCAGGAGTTGGGATTACATA	6	0.51292		0	m7	Supp5
1700022P22Rik_-_191036696.23-P1P2	1700022P22Rik	P1P2	GAGGTCAAGTCGTCCGTGCA	7	0.492602		0	m7	Supp5
1700022P22Rik_+_191036687.23-P1P2	1700022P22Rik	P1P2	GCTAGCCTGGTGGCCTTGCA	8	0.478565		0	m7	Supp5
1700022P22Rik_-_191036752.23-P1P2	1700022P22Rik	P1P2	GGGACTCCCTCTGTTAACCA	9	0.457561		0	m7	Supp5
1700022P22Rik_-_191036534.23-P1P2	1700022P22Rik	P1P2	GTTAAATTGCAGTGAGTGGA	10	0.456385		0	m7	Supp5
1700023E05Rik_+_77015946.23-P1	1700023E05Rik	P1	GGAGACGTGACGCTCTCCTA	1	0.613343		0	m7	Top5
1700023E05Rik_-_77015854.23-P1	1700023E05Rik	P1	GAGGAAGCATATGTGTACCG	2	0.606806		0	m7	Top5
1700023E05Rik_+_77015870.23-P1	1700023E05Rik	P1	GCTCCCGCTTCCGGTGTGAA	3	0.601995		0	m7	Top5
1700023E05Rik_+_77015910.23-P1	1700023E05Rik	P1	GACACCGCACCGTGAGACAG	4	0.59272		0	m7	Top5
1700023E05Rik_+_77015849.23-P1	1700023E05Rik	P1	GGAGACAACTCAACCACCCG	5	0.569357		0	m7	Top5
1700023E05Rik_+_77015997.23-P1	1700023E05Rik	P1	GtggccccgccccgccGGTC	6	0.555582		0	m7	Supp5
1700023E05Rik_-_77015928.23-P1	1700023E05Rik	P1	GCCGCCTCTGTCTCACGGTG	7	0.554095		0	m7	Supp5
1700023E05Rik_-_77015888.23-P1	1700023E05Rik	P1	GTCTCCCTTCACACCGGAAG	8	0.533565		0	m7	Supp5
1700023E05Rik_+_77015827.23-P1	1700023E05Rik	P1	GTACACATATGCTTCCTAAC	9	0.511957		0	m7	Supp5
1700023E05Rik_-_77015858.23-P1	1700023E05Rik	P1	GAGCATATGTGTACCGCGGG	10	0.486759		0	m7	Supp5
1700023E05Rik_-_77036806.23-P2	1700023E05Rik	P2	Gggcaccccacgcccacttc	1	0.534569		0	m7	Top5
1700023E05Rik_-_77036627.23-P2	1700023E05Rik	P2	GTCCCCTGGTGGTACCTAGC	2	0.521082		0	m7	Top5
1700023E05Rik_+_77036608.23-P2	1700023E05Rik	P2	GTCCCAGCTAGGTACCACCA	3	0.470949		0	m7	Top5
1700023E05Rik_+_77036807.23-P2	1700023E05Rik	P2	Gagtgtgtacatgcctaacg	4	0.437296		0	m7	Top5
1700023E05Rik_+_77036791.23-P2	1700023E05Rik	P2	Gacgaggccagaagtgggcg	5	0.435025		0	m7	Top5
1700023E05Rik_-_77036954.23-P2	1700023E05Rik	P2	GGACACCTTTAAGATCTCAT	6	0.40297		0	m7	Supp5
1700023E05Rik_-_77036690.23-P2	1700023E05Rik	P2	GCACCTCACGAGTAACTTCT	7	0.386077		0	m7	Supp5
1700023E05Rik_+_77036757.23-P2	1700023E05Rik	P2	Gaagtgagttgagaacctgc	8	0.384556		0	m7	Supp5
1700023E05Rik_-_77036785.23-P2	1700023E05Rik	P2	Ggttctcaactcacttgctc	9	0.379828		0	m7	Supp5
1700023E05Rik_+_77036898.23-P2	1700023E05Rik	P2	GATTAAAGTACTGTTGACCA	10	0.366498		0	m7	Supp5
1700023F06Rik_+_103208704.23-P1P2	1700023F06Rik	P1P2	GGGGACCTCACTAGCCTGTG	1	0.611231		0	m7	Top5
1700023F06Rik_-_103208721.23-P1P2	1700023F06Rik	P1P2	GCCACCCCCACAGGCTAGTG	2	0.574094		0	m7	Top5
1700023F06Rik_-_103208733.23-P1P2	1700023F06Rik	P1P2	GGCTAGTGAGGTCCCCCCCA	3	0.573145		0	m7	Top5
1700023F06Rik_-_103208804.23-P1P2	1700023F06Rik	P1P2	GAGGGGATGCGATTGGTGTC	4	0.535756		0	m7	Top5
1700023F06Rik_+_103208645.23-P1P2	1700023F06Rik	P1P2	GGCAGTAGACTGCAGGGGGA	5	0.489229		0	m7	Top5
1700023F06Rik_-_103208985.23-P1P2	1700023F06Rik	P1P2	GGTAGCCTGGGCAAACTTGA	6	0.487704		0	m7	Supp5
1700023F06Rik_+_103208651.23-P1P2	1700023F06Rik	P1P2	GTATCAAGCAGTAGACTGCA	7	0.484199		0	m7	Supp5
1700023F06Rik_-_103208797.23-P1P2	1700023F06Rik	P1P2	GGAAGCTGAGGGGATGCGAT	8	0.473152		0	m7	Supp5
1700023F06Rik_+_103208818.23-P1P2	1700023F06Rik	P1P2	GAAGACAGCTACCATCCAAG	9	0.469808		0	m7	Supp5
1700023F06Rik_+_103208890.23-P1P2	1700023F06Rik	P1P2	GGCTCACAAATCTTGGACTC	10	0.465091		0	m7	Supp5
1700024G13Rik_+_32388422.23-P1P2	1700024G13Rik	P1P2	GGCCCCGCCCACCTCTCTGA	1	0.56639		0	m4	Top5
1700024G13Rik_-_32388436.23-P1P2	1700024G13Rik	P1P2	GAGTCCAGCCTTCAGAGAGG	2	0.469738		0	m4	Top5
1700024G13Rik_+_32388443.23-P1P2	1700024G13Rik	P1P2	GCCTTGGCCCCGCCCAGCAG	3	0.4555		0	m4	Top5
1700024G13Rik_-_32388452.23-P1P2	1700024G13Rik	P1P2	GAGGTGGGCGGGGCCACTGC	4	0.452223		0	m4	Top5
1700024G13Rik_+_32388525.23-P1P2	1700024G13Rik	P1P2	GAACACTTAACCACAGCAGG	5	0.443552		0	m4	Top5
1700024G13Rik_+_32388637.23-P1P2	1700024G13Rik	P1P2	GAATGCAGGCTGCAACTGGA	6	0.438114		0	m4	Supp5
1700024G13Rik_+_32388641.23-P1P2	1700024G13Rik	P1P2	GAGAAAATGCAGGCTGCAAC	7	0.428106		0	m4	Supp5
1700024G13Rik_-_32388551.23-P1P2	1700024G13Rik	P1P2	GTGCTGTGGTTAAGTGTTAG	8	0.415207		0	m4	Supp5
1700024G13Rik_+_32388459.23-P1P2	1700024G13Rik	P1P2	GACTTGGGACAGGAAAGCCT	9	0.396563		0	m4	Supp5
1700024G13Rik_+_32388504.23-P1P2	1700024G13Rik	P1P2	GGAAATTGAGTTAGTTTAAG	10	0.382197		0	m4	Supp5
1700024P04Rik_-_98984734.23-P1P2	1700024P04Rik	P1P2	GGGGCTCTCCTCAGAGTGGG	1	0.635197		0	m7	Top5
1700024P04Rik_-_98984745.23-P1P2	1700024P04Rik	P1P2	GAGAGTGGGAGGGTAGTACA	2	0.602386		0	m7	Top5
1700024P04Rik_+_98984708.23-P1P2	1700024P04Rik	P1P2	GCACTCTGAGGAGAGCCCAA	3	0.574062		0	m7	Top5
1700024P04Rik_+_98984676.23-P1P2	1700024P04Rik	P1P2	GCTCCTCAGCAACAGGTCGG	4	0.557681		0	m7	Top5
1700024P04Rik_-_98984752.23-P1P2	1700024P04Rik	P1P2	GGAGGGTAGTACAAGGACTG	5	0.555712		0	m7	Top5
1700024P04Rik_-_98984695.23-P1P2	1700024P04Rik	P1P2	GAGCCTCCGACCTGTTGCTG	6	0.542436		0	m7	Supp5
1700024P04Rik_-_98984868.23-P1P2	1700024P04Rik	P1P2	GAAAAGCTTGCCAAAGTCGG	7	0.531687		0	m7	Supp5
1700024P04Rik_-_98984784.23-P1P2	1700024P04Rik	P1P2	GGCTGAGAAGGAGAGTGTTC	8	0.524853		0	m7	Supp5
1700024P04Rik_-_98984715.23-P1P2	1700024P04Rik	P1P2	GGGAGAAAGTGGCTCCCCTT	9	0.490965		0	m7	Supp5
1700024P04Rik_-_98984772.23-P1P2	1700024P04Rik	P1P2	GGGCCAACCTCAAGCTGAGA	10	0.484935		0	m7	Supp5
1700024P16Rik_+_104913457.23-P1P2	1700024P16Rik	P1P2	GGGACCTGCTGCATAGGGGT	1	0.638783		0	m7	Top5
1700024P16Rik_-_104913248.23-P1P2	1700024P16Rik	P1P2	GCAGGGGCGGAGTTGGGTGA	2	0.634238		0	m7	Top5
1700024P16Rik_-_104913353.23-P1P2	1700024P16Rik	P1P2	GCTCAGAAACTCCCCCAGAT	3	0.583716		0	m7	Top5
1700024P16Rik_-_104913435.23-P1P2	1700024P16Rik	P1P2	GCAAGGAAGCCCGGGACCAG	4	0.577894		0	m7	Top5
1700024P16Rik_+_104913423.23-P1P2	1700024P16Rik	P1P2	GGGCAGAAGGCCACTGGTCC	5	0.562277		0	m7	Top5
1700024P16Rik_-_104913362.23-P1P2	1700024P16Rik	P1P2	GTCCCCCAGATGGGATGTGA	6	0.5458		0	m7	Supp5
1700024P16Rik_+_104913429.23-P1P2	1700024P16Rik	P1P2	GTGTGTGGGCAGAAGGCCAC	7	0.545514		0	m7	Supp5
1700024P16Rik_+_104913451.23-P1P2	1700024P16Rik	P1P2	GGCTGCATAGGGGTAGGGGC	8	0.539516		0	m7	Supp5
1700024P16Rik_-_104913380.23-P1P2	1700024P16Rik	P1P2	GATGGGAGAGGACCCGACTC	9	0.52416		0	m7	Supp5
1700024P16Rik_+_104913463.23-P1P2	1700024P16Rik	P1P2	GCCAGCCGGACCTGCTGCAT	10	0.520383		0	m7	Supp5
1700025F22Rik_-_11165518.23-P1P2	1700025F22Rik	P1P2	GCAGTCCTTGAGCCCAGCTA	1	0.651911		0	m7	Top5
1700025F22Rik_+_11165532.23-P1P2	1700025F22Rik	P1P2	GTGCTTGGTGGGGAAGTCTA	2	0.629354		0	m7	Top5
1700025F22Rik_+_11165525.23-P1P2	1700025F22Rik	P1P2	GTGGGGAAGTCTATGGAGCA	3	0.572402		0	m7	Top5
1700025F22Rik_-_11165450.23-P1P2	1700025F22Rik	P1P2	GAGCAGGAGGAGCTCTAGTG	4	0.561877		0	m7	Top5
1700025F22Rik_-_11165413.23-P1P2	1700025F22Rik	P1P2	GTGCCCGCGAGAGGTAGATG	5	0.546254		0	m7	Top5
1700025F22Rik_-_11165404.23-P1P2	1700025F22Rik	P1P2	GCAGCCTTCATGCCCGCGAG	6	0.535412		0	m7	Supp5
1700025F22Rik_-_11165419.23-P1P2	1700025F22Rik	P1P2	GCGAGAGGTAGATGCGGTTA	7	0.518941		0	m7	Supp5
1700025F22Rik_+_11165508.23-P1P2	1700025F22Rik	P1P2	GCAGGGAATCAGCCATAGCT	8	0.514799		0	m7	Supp5
1700025F22Rik_-_11165426.23-P1P2	1700025F22Rik	P1P2	GTAGATGCGGTTAGGGTTTG	9	0.507992		0	m7	Supp5
1700025F22Rik_-_11165652.23-P1P2	1700025F22Rik	P1P2	GCTAGAAGGAAGGATGTTGT	10	0.504775		0	m7	Supp5
1700025G04Rik_-_152090450.23-P1P2	1700025G04Rik	P1P2	GgcgcggcgcTCGGGGAAGA	1	0.690894		0	m4	Top5
1700025G04Rik_-_152090456.23-P1P2	1700025G04Rik	P1P2	GcgcTCGGGGAAGAGGGGCT	2	0.610502		0	m4	Top5
1700025G04Rik_-_152090249.23-P1P2	1700025G04Rik	P1P2	GGGAACGGCCCCCCGGGAGT	3	0.597273		0	m4	Top5
1700025G04Rik_-_152090405.23-P1P2	1700025G04Rik	P1P2	Gcggcccgctctcctccccc	4	0.583346		0	m4	Top5
1700025G04Rik_-_152090324.23-P1P2	1700025G04Rik	P1P2	GCGCCCAGGCGCTCACTCGA	5	0.57107		0	m4	Top5
1700025G04Rik_-_152090331.23-P1P2	1700025G04Rik	P1P2	GGCGCTCACTCGAGGGGCGG	6	0.564443		0	m4	Supp5
1700025G04Rik_-_152090290.23-P1P2	1700025G04Rik	P1P2	GGGCAGACTCGGAGCGAGGA	7	0.556805		0	m4	Supp5
1700025G04Rik_+_152090412.23-P1P2	1700025G04Rik	P1P2	Gcgcgcccggcggcctccgc	8	0.547121		0	m4	Supp5
1700025G04Rik_-_152090328.23-P1P2	1700025G04Rik	P1P2	GCAGGCGCTCACTCGAGGGG	9	0.547039		0	m4	Supp5
1700025G04Rik_-_152090295.23-P1P2	1700025G04Rik	P1P2	GACTCGGAGCGAGGAGGGAG	10	0.544264		0	m4	Supp5
1700026D08Rik_+_83795056.23-P1P2	1700026D08Rik	P1P2	GTCTCCGCCTAGGGAACATT	1	0.602502		0	m7	Top5
1700026D08Rik_+_83794987.23-P1P2	1700026D08Rik	P1P2	GTCATCTGAGACAGTGGCAG	2	0.600542		0	m7	Top5
1700026D08Rik_+_83795035.23-P1P2	1700026D08Rik	P1P2	GGAACAGTGTCCCCCGTCAG	3	0.59526		0	m7	Top5
1700026D08Rik_+_83794962.23-P1P2	1700026D08Rik	P1P2	GGAGGGGCAGGGCGAGCTGG	4	0.554086		0	m7	Top5
1700026D08Rik_-_83795046.23-P1P2	1700026D08Rik	P1P2	GATCTGGGAAACCCCTGACG	5	0.523524		0	m7	Top5
1700026D08Rik_-_83795219.23-P1P2	1700026D08Rik	P1P2	GggagatcttcttgactcaC	6	0.413782		0	m7	Supp5
1700026D08Rik_+_83794993.23-P1P2	1700026D08Rik	P1P2	GTGCTAGTCATCTGAGACAG	7	0.409809		0	m7	Supp5
1700026D08Rik_+_83795065.23-P1P2	1700026D08Rik	P1P2	GTCAAAAATTTCTCCGCCTA	8	0.405116		0	m7	Supp5
1700026D08Rik_-_83795030.23-P1P2	1700026D08Rik	P1P2	GCTAGCACTCAAAGCAGATC	9	0.395493		0	m7	Supp5
1700026D08Rik_+_83794903.23-P1P2	1700026D08Rik	P1P2	GCAAAGAGATCTTGACCAAC	10	0.393799		0	m7	Supp5
1700026L06Rik_-_28699771.23-P1P2	1700026L06Rik	P1P2	GGCAACCCGGTCACATGACT	1	0.626801		0	m7	Top5
1700026L06Rik_-_28699834.23-P1P2	1700026L06Rik	P1P2	GCCCCACCCCCATATGATCT	2	0.596615		0	m7	Top5
1700026L06Rik_+_28699868.23-P1P2	1700026L06Rik	P1P2	Gaaagacgctggggcagacg	3	0.586909		0	m7	Top5
1700026L06Rik_-_28699789.23-P1P2	1700026L06Rik	P1P2	GTCGGCCGGCCGCCCAAACC	4	0.585619		0	m7	Top5
1700026L06Rik_+_28699862.23-P1P2	1700026L06Rik	P1P2	GgctggggcagacgTGGGAC	5	0.582601		0	m7	Top5
1700026L06Rik_+_28699819.23-P1P2	1700026L06Rik	P1P2	GTATGCGCCCAGATCATATG	6	0.571147		0	m7	Supp5
1700026L06Rik_+_28699754.23-P1P2	1700026L06Rik	P1P2	GCCGGCCGAGTCATGTGACC	7	0.569572		0	m7	Supp5
1700026L06Rik_+_28699785.23-P1P2	1700026L06Rik	P1P2	GGGAAACTGGGCGGGTCTCC	8	0.563424		0	m7	Supp5
1700026L06Rik_-_28699691.23-P1P2	1700026L06Rik	P1P2	GCCCCTCAGGAAATGGGCGT	9	0.54965		0	m7	Supp5
1700026L06Rik_-_28700030.23-P1P2	1700026L06Rik	P1P2	GTAGCTCCACAGGCGTTCTG	10	0.535482		0	m7	Supp5
1700028K03Rik_+_107534625.23-P1P2	1700028K03Rik	P1P2	GGAGGGGGGTTCATTGACTA	1	0.614101		0	m7	Top5
1700028K03Rik_+_107534604.23-P1P2	1700028K03Rik	P1P2	GGAAAGGAAagcagggcgtg	2	0.60628		0	m7	Top5
1700028K03Rik_+_107534620.23-P1P2	1700028K03Rik	P1P2	GGGGTTCATTGACTAAGGAA	3	0.584172		0	m7	Top5
1700028K03Rik_-_107534663.23-P1P2	1700028K03Rik	P1P2	GCCCTCCCGCACAACCTTCT	4	0.500499		0	m7	Top5
1700028K03Rik_-_107534596.23-P1P2	1700028K03Rik	P1P2	Gctgcctctgctgcaactga	5	0.456861		0	m7	Top5
1700028K03Rik_+_107534646.23-P1P2	1700028K03Rik	P1P2	GTTAACCAAGAAGGTTGTGC	6	0.446246		0	m7	Supp5
1700028K03Rik_+_107534578.23-P1P2	1700028K03Rik	P1P2	Gttgccttcagttgcagcag	7	0.44089		0	m7	Supp5
1700028K03Rik_-_107534552.23-P1P2	1700028K03Rik	P1P2	GTGTTGTTGCTACTAATCTA	8	0.407969		0	m7	Supp5
1700028K03Rik_-_107534210.23-P1P2	1700028K03Rik	P1P2	Gtgggtgcccattggattag	9	0.406953		0	m7	Supp5
1700028K03Rik_+_107534655.23-P1P2	1700028K03Rik	P1P2	GAGACTGCTGTTAACCAAGA	10	0.40503		0	m7	Supp5
1700028P14Rik_+_23653128.23-P1P2	1700028P14Rik	P1P2	GTGTGGAGGTAATAGAAGAT	1	0.567068		0	m7	Top5
1700028P14Rik_-_23652871.23-P1P2	1700028P14Rik	P1P2	GGGGCGGGGTCAGTGGAGGT	2	0.542714		0	m7	Top5
1700028P14Rik_+_23653002.23-P1P2	1700028P14Rik	P1P2	GAGGTTAGGCTGGTGAGCCC	3	0.537032		0	m7	Top5
1700028P14Rik_+_23653145.23-P1P2	1700028P14Rik	P1P2	GTTAACTGTGAGGGGAGGTG	4	0.533866		0	m7	Top5
1700028P14Rik_+_23652882.23-P1P2	1700028P14Rik	P1P2	GGCAGGCAATCAGGATAGTA	5	0.531968		0	m7	Top5
1700028P14Rik_-_23652990.23-P1P2	1700028P14Rik	P1P2	GTGAAAGAGGACCACATGCT	6	0.525245		0	m7	Supp5
1700028P14Rik_+_23652829.23-P1P2	1700028P14Rik	P1P2	GCCCTCCGTTGACCCCTCCT	7	0.524097		0	m7	Supp5
1700028P14Rik_-_23653098.23-P1P2	1700028P14Rik	P1P2	GTACTGCCCCAAGTCTAGAT	8	0.52162		0	m7	Supp5
1700028P14Rik_+_23652820.23-P1P2	1700028P14Rik	P1P2	GGACCCCTCCTCGGTTGCTA	9	0.516232		0	m7	Supp5
1700028P14Rik_+_23652891.23-P1P2	1700028P14Rik	P1P2	GACTCAAAAGGCAGGCAATC	10	0.495646		0	m7	Supp5
1700029F12Rik_+_97034548.23-P1P2	1700029F12Rik	P1P2	Gtaactgcagttcaaaagca	1	0.465423		0	m7	Top5
1700029F12Rik_+_97034735.23-P1P2	1700029F12Rik	P1P2	Gtgtctctttgaggttttga	2	0.348388		0	m7	Top5
1700029F12Rik_-_97034620.23-P1P2	1700029F12Rik	P1P2	Gccagagcatgccagaactt	3	0.495121		1	m7	Top5
1700029F12Rik_+_97034575.23-P1P2	1700029F12Rik	P1P2	Gtgctgtcttagaatgaccc	4	0.491334		1	m7	Top5
1700029F12Rik_+_97034639.23-P1P2	1700029F12Rik	P1P2	Gttggagagactggattgtt	5	0.429341		1	m7	Top5
1700029F12Rik_-_97034579.23-P1P2	1700029F12Rik	P1P2	Ggaactgcagttagcaagcc	6	0.425781		1	m7	Supp5
1700029F12Rik_+_97034382.23-P1P2	1700029F12Rik	P1P2	Gtaaactgccagtgttccat	7	0.402483		1	m7	Supp5
1700029F12Rik_+_97034433.23-P1P2	1700029F12Rik	P1P2	Gcaaaactgtggttgtactc	8	0.401987		1	m7	Supp5
1700029F12Rik_-_97034698.23-P1P2	1700029F12Rik	P1P2	Gacctccatgctacaaagtt	9	0.379712		1	m7	Supp5
1700029F12Rik_+_97034702.23-P1P2	1700029F12Rik	P1P2	Gtgtgtttgtgtgcaggaat	10	0.343917		1	m7	Supp5
1700029H14Rik_-_13562514.23-P1P2	1700029H14Rik	P1P2	GAGAGCTGGATGGTTGTTGA	1	0.574675		0	m7	Top5
1700029H14Rik_-_13562656.23-P1P2	1700029H14Rik	P1P2	GACAGCGAGGGGCTTCTAGA	2	0.567373		0	m7	Top5
1700029H14Rik_-_13562787.23-P1P2	1700029H14Rik	P1P2	GGCCCTGGGGCAGTGTGATC	3	0.555796		0	m7	Top5
1700029H14Rik_+_13562699.23-P1P2	1700029H14Rik	P1P2	GAAACAGGAAGATTCTCAAA	4	0.511145		0	m7	Top5
1700029H14Rik_+_13562607.23-P1P2	1700029H14Rik	P1P2	GATACCGAAGTACAGGAAAG	5	0.462026		0	m7	Top5
1700029H14Rik_+_13562714.23-P1P2	1700029H14Rik	P1P2	GTCCTCACGCCCATAGAAAC	6	0.461603		0	m7	Supp5
1700029H14Rik_-_13562500.23-P1P2	1700029H14Rik	P1P2	GTGACATCACAAGATAGAGC	7	0.45885		0	m7	Supp5
1700029H14Rik_+_13562614.23-P1P2	1700029H14Rik	P1P2	GTTAAAGAATACCGAAGTAC	8	0.453827		0	m7	Supp5
1700029H14Rik_+_13562441.23-P1P2	1700029H14Rik	P1P2	GACAGTGAGTGAGATCGCGC	9	0.452255		0	m7	Supp5
1700029H14Rik_+_13562519.23-P1P2	1700029H14Rik	P1P2	GTAGAGCCAGCATGACCTCT	10	0.43413		0	m7	Supp5
1700029I15Rik_-_92382707.23-P1P2	1700029I15Rik	P1P2	GGACCATGGGGACTCCATGT	1	0.675402		0	m7	Top5
1700029I15Rik_-_92382779.23-P1P2	1700029I15Rik	P1P2	GGAGTTGGATAGTATGGAAT	2	0.596764		0	m7	Top5
1700029I15Rik_-_92382752.23-P1P2	1700029I15Rik	P1P2	GTAGTCTAGAGTGATGGACA	3	0.593098		0	m7	Top5
1700029I15Rik_+_92382688.23-P1P2	1700029I15Rik	P1P2	GTACCCACATGGAGTCCCCA	4	0.575548		0	m7	Top5
1700029I15Rik_-_92382886.23-P1P2	1700029I15Rik	P1P2	GGTGAGGTGGCCCTGAGAAC	5	0.57279		0	m7	Top5
1700029I15Rik_-_92382800.23-P1P2	1700029I15Rik	P1P2	GGCAGGTCCCTAGAACTAAA	6	0.529893		0	m7	Supp5
1700029I15Rik_+_92382678.23-P1P2	1700029I15Rik	P1P2	GGAGTCCCCATGGTCTGCTG	7	0.517447		0	m7	Supp5
1700029I15Rik_-_92382902.23-P1P2	1700029I15Rik	P1P2	GAACTGGCACCAGGTTCTGT	8	0.513629		0	m7	Supp5
1700029I15Rik_-_92382662.23-P1P2	1700029I15Rik	P1P2	GGAGGCTCGACCAAGGCACT	9	0.48635		0	m7	Supp5
1700029I15Rik_+_92382567.23-P1P2	1700029I15Rik	P1P2	GCCCACCAACCCATTTACCA	10	0.481065		0	m7	Supp5
1700029J07Rik_+_45975406.23-P1P2	1700029J07Rik	P1P2	GCCGATGGCGGGGAAACAGA	1	0.587873		0	m7	Top5
1700029J07Rik_+_45975502.23-P1P2	1700029J07Rik	P1P2	GGTCACGCCCGCCGACTGCG	2	0.552673		0	m7	Top5
1700029J07Rik_+_45975492.23-P1P2	1700029J07Rik	P1P2	GCCGACTGCGGGGCTCCGAC	3	0.547576		0	m7	Top5
1700029J07Rik_-_45975445.23-P1P2	1700029J07Rik	P1P2	GTCGGCGAATAGTTTCCCTG	4	0.516167		0	m7	Top5
1700029J07Rik_-_45975499.23-P1P2	1700029J07Rik	P1P2	GGGGAGTTGTAGTCACCTGT	5	0.498849		0	m7	Top5
1700029J07Rik_-_45975460.23-P1P2	1700029J07Rik	P1P2	GCCTGTGGTACGCTCCGTGA	6	0.490279		0	m7	Supp5
1700029J07Rik_-_45975601.23-P1P2	1700029J07Rik	P1P2	GGGTGCTTGGTAAGTGATTC	7	0.489989		0	m7	Supp5
1700029J07Rik_+_45975666.23-P1P2	1700029J07Rik	P1P2	GCAGGAGCAGCTCCTTTTAG	8	0.480426		0	m7	Supp5
1700029J07Rik_-_45975351.23-P1P2	1700029J07Rik	P1P2	GCACGGCGCGTCCACGAAAA	9	0.479997		0	m7	Supp5
1700029J07Rik_+_45975418.23-P1P2	1700029J07Rik	P1P2	GGGAAACTATTCGCCGATGG	10	0.477575		0	m7	Supp5
1700029P11Rik_-_81980406.23-P1P2	1700029P11Rik	P1P2	GaatgctcccATAATCTCGG	1	0.684452		0	m7	Top5
1700029P11Rik_+_81980455.23-P1P2	1700029P11Rik	P1P2	GGGCGGGGCATGTATTTCGG	2	0.569491		0	m7	Top5
1700029P11Rik_+_81980328.23-P1P2	1700029P11Rik	P1P2	Gagatgtaagagatggaagt	3	0.535582		0	m7	Top5
1700029P11Rik_+_81980391.23-P1P2	1700029P11Rik	P1P2	GTGACATCCTCCGAGATTAT	4	0.500472		0	m7	Top5
1700029P11Rik_+_81980093.23-P1P2	1700029P11Rik	P1P2	Gctgaagaggagctggactg	5	0.487915		0	m7	Top5
1700029P11Rik_-_81980436.23-P1P2	1700029P11Rik	P1P2	GGCTCTGTAGATATCAGTTA	6	0.482189		0	m7	Supp5
1700029P11Rik_+_81980448.23-P1P2	1700029P11Rik	P1P2	GCATGTATTTCGGTGGTGTG	7	0.475267		0	m7	Supp5
1700029P11Rik_+_81980458.23-P1P2	1700029P11Rik	P1P2	GGGGGGCGGGGCATGTATTT	8	0.456683		0	m7	Supp5
1700029P11Rik_-_81980055.23-P1P2	1700029P11Rik	P1P2	GACAGTCCCTGTGTCCAAGG	9	0.449138		0	m7	Supp5
1700029P11Rik_-_81980374.23-P1P2	1700029P11Rik	P1P2	Gctggttgactgtcagcatt	10	0.434001		0	m7	Supp5
1700030J22Rik_+_116979248.23-P1P2	1700030J22Rik	P1P2	GTCAACACGGGATCCCAAGA	1	0.588918		0	m7	Top5
1700030J22Rik_-_116979138.23-P1P2	1700030J22Rik	P1P2	GAGGCACTGGCGACGTTGGG	2	0.555923		0	m7	Top5
1700030J22Rik_-_116979022.23-P1P2	1700030J22Rik	P1P2	GCCGCAACAAACCAGCTCAA	3	0.555088		0	m7	Top5
1700030J22Rik_-_116979040.23-P1P2	1700030J22Rik	P1P2	GAGGGCGGAGTCCCCTCTGA	4	0.548801		0	m7	Top5
1700030J22Rik_-_116979043.23-P1P2	1700030J22Rik	P1P2	GGCGGAGTCCCCTCTGAGGG	5	0.535648		0	m7	Top5
1700030J22Rik_-_116979208.23-P1P2	1700030J22Rik	P1P2	GAGGCCACACAAACAGTGTC	6	0.524011		0	m7	Supp5
1700030J22Rik_-_116979119.23-P1P2	1700030J22Rik	P1P2	GGACGCTTCGAGAGCTTCGC	7	0.520065		0	m7	Supp5
1700030J22Rik_+_116978939.23-P1P2	1700030J22Rik	P1P2	GCCGACGCGGCCGTAACCTA	8	0.517614		0	m7	Supp5
1700030J22Rik_-_116978979.23-P1P2	1700030J22Rik	P1P2	GCGGAGGCGGGCCTAGGTGC	9	0.514317		0	m7	Supp5
1700030J22Rik_-_116979135.23-P1P2	1700030J22Rik	P1P2	GCGCAGGCACTGGCGACGTT	10	0.488526		0	m7	Supp5
1700030K09Rik_-_72443799.23-P1P2	1700030K09Rik	P1P2	GATGACCTGGGGACGCTAAT	1	0.66417		0	m7	Top5
1700030K09Rik_-_72443654.23-P1P2	1700030K09Rik	P1P2	GGCCACGCGCAGCACACAGA	2	0.601414		0	m7	Top5
1700030K09Rik_+_72443768.23-P1P2	1700030K09Rik	P1P2	GTCCCCAGGTCATAATCCCA	3	0.600992		0	m7	Top5
1700030K09Rik_+_72443594.23-P1P2	1700030K09Rik	P1P2	GTCCAGGAGGAGTTTCTAGA	4	0.572961		0	m7	Top5
1700030K09Rik_+_72443818.23-P1P2	1700030K09Rik	P1P2	GTCACAATCCCGGGCGTCAC	5	0.560954		0	m7	Top5
1700030K09Rik_+_72443827.23-P1P2	1700030K09Rik	P1P2	GCAACTCAGGTCACAATCCC	6	0.543809		0	m7	Supp5
1700030K09Rik_-_72443832.23-P1P2	1700030K09Rik	P1P2	GTACTGGTCCCGTGACGCCC	7	0.537961		0	m7	Supp5
1700030K09Rik_-_72443627.23-P1P2	1700030K09Rik	P1P2	GTCCTCCTGGAAGTACACAG	8	0.523178		0	m7	Supp5
1700030K09Rik_+_72443721.23-P1P2	1700030K09Rik	P1P2	GTTGCGCCCGTCAAGCGGTA	9	0.50685		0	m7	Supp5
1700030K09Rik_-_72443465.23-P1P2	1700030K09Rik	P1P2	GTGCCCAAACTGGGAGTCAT	10	0.505414		0	m7	Supp5
1700031F05Rik_-_102866448.23-ENSMUST00000048061.6	1700031F05Rik	ENSMUST00000048061.6	GTCAGCAGATTGTTGTTCTC	1	0.541733		0	m7	Top5
1700031F05Rik_+_102866422.23-ENSMUST00000048061.6	1700031F05Rik	ENSMUST00000048061.6	GGAACAACAATCTGCTGAGT	2	0.353229		0	m7	Top5
1700031F05Rik_+_102866465.23-ENSMUST00000048061.6	1700031F05Rik	ENSMUST00000048061.6	GCTATCTCCTGGCTAGAACA	3	0.596388		1	m7	Top5
1700031F05Rik_+_102866476.23-ENSMUST00000048061.6	1700031F05Rik	ENSMUST00000048061.6	GCTATCTCCTAGCTATCTCC	4	0.516286		1	m7	Top5
1700031F05Rik_+_102866461.23-ENSMUST00000048061.6	1700031F05Rik	ENSMUST00000048061.6	GCTCCTGGCTAGAACAAGGA	5	0.495662		1	m7	Top5
1700031F05Rik_+_102866384.23-ENSMUST00000048061.6	1700031F05Rik	ENSMUST00000048061.6	GTCTCCTCATGACTTGAACA	6	0.449947		1	m7	Supp5
1700031F05Rik_+_102866506.23-ENSMUST00000048061.6	1700031F05Rik	ENSMUST00000048061.6	GAAAGAACTTAAAGGACTTG	7	0.443327		1	m7	Supp5
1700031F05Rik_-_102866737.23-ENSMUST00000048061.6	1700031F05Rik	ENSMUST00000048061.6	Gtctctctggtctggagagg	8	0.423483		1	m7	Supp5
1700031F05Rik_+_102866503.23-ENSMUST00000048061.6	1700031F05Rik	ENSMUST00000048061.6	GGAACTTAAAGGACTTGCGG	9	0.422921		1	m7	Supp5
1700031F05Rik_+_102866789.23-ENSMUST00000048061.6	1700031F05Rik	ENSMUST00000048061.6	Gtgagccaacatagagttgt	10	0.398996		1	m7	Supp5
1700034E13Rik_-_52645705.23-P1P2	1700034E13Rik	P1P2	GGATCGCCGGTGCACAGAAA	1	0.516246		0	m7	Top5
1700034E13Rik_-_52645716.23-P1P2	1700034E13Rik	P1P2	GCACAGAAAGGGCTAATTGT	2	0.469667		0	m7	Top5
1700034E13Rik_+_52646015.23-P1P2	1700034E13Rik	P1P2	GAGGAGTCCCATGTCACTCT	3	0.452388		0	m7	Top5
1700034E13Rik_+_52646067.23-P1P2	1700034E13Rik	P1P2	GGACTAAGTGCGAGAACCAC	4	0.447901		0	m7	Top5
1700034E13Rik_-_52645896.23-P1P2	1700034E13Rik	P1P2	GCATTCAGCTCATGAGAATG	5	0.4328		0	m7	Top5
1700034E13Rik_-_52646066.23-P1P2	1700034E13Rik	P1P2	GTGATAGGTCACACATTAAG	6	0.427019		0	m7	Supp5
1700034E13Rik_+_52646034.23-P1P2	1700034E13Rik	P1P2	GGTGACCTATCATCTCCAAA	7	0.426684		0	m7	Supp5
1700034E13Rik_-_52646099.23-P1P2	1700034E13Rik	P1P2	GCGCACTTAGTCATCTTCAG	8	0.42345		0	m7	Supp5
1700034E13Rik_-_52645692.23-P1P2	1700034E13Rik	P1P2	GCACCAGGACTTAGGATCGC	9	0.413947		0	m7	Supp5
1700034E13Rik_-_52645980.23-P1P2	1700034E13Rik	P1P2	GGTTCCTGAAATCAAGACTA	10	0.405765		0	m7	Supp5
1700034J05Rik_+_146954608.23-P1P2	1700034J05Rik	P1P2	GttggggGATGGAAATCTTG	1	0.596924		0	m7	Top5
1700034J05Rik_+_146954668.23-P1P2	1700034J05Rik	P1P2	Gtacagacctagcatggcag	2	0.564861		0	m7	Top5
1700034J05Rik_-_146954701.23-P1P2	1700034J05Rik	P1P2	Gtaggtctgtagattacagg	3	0.557097		0	m7	Top5
1700034J05Rik_-_146954540.23-P1P2	1700034J05Rik	P1P2	GTCTGAGCACATACAATAGT	4	0.524125		0	m7	Top5
1700034J05Rik_+_146954623.23-P1P2	1700034J05Rik	P1P2	Ggactaatgtgcaatcttgg	5	0.520338		0	m7	Top5
1700034J05Rik_-_146954488.23-P1P2	1700034J05Rik	P1P2	GATGGTCAGAATTATGTAAA	6	0.415526		0	m7	Supp5
1700034J05Rik_+_146954501.23-P1P2	1700034J05Rik	P1P2	GCAGAATACTCTGAAACTGA	7	0.40855		0	m7	Supp5
1700034J05Rik_-_146954664.23-P1P2	1700034J05Rik	P1P2	Gtctgctacatgtcatactt	8	0.402799		0	m7	Supp5
1700034J05Rik_+_146954571.23-P1P2	1700034J05Rik	P1P2	GAAATGTGAGAAAGATCTCA	9	0.390962		0	m7	Supp5
1700034J05Rik_-_146954470.23-P1P2	1700034J05Rik	P1P2	GCAACAAAGGAACCAAGTTA	10	0.378544		0	m7	Supp5
1700034O15Rik_+_41684275.23-P1P2	1700034O15Rik	P1P2	GGCATCTGAGATGGTCATAA	1	0.577885		0	m7	Top5
1700034O15Rik_+_41684284.23-P1P2	1700034O15Rik	P1P2	GATGGCAGAGGCATCTGAGA	2	0.577403		0	m7	Top5
1700034O15Rik_-_41684330.23-P1P2	1700034O15Rik	P1P2	GCCACCCTTCTGTCTGGCAA	3	0.5094		0	m7	Top5
1700034O15Rik_-_41684123.23-P1P2	1700034O15Rik	P1P2	GGATGCCTGTCATCTTGTGT	4	0.469787		0	m7	Top5
1700034O15Rik_-_41684383.23-P1P2	1700034O15Rik	P1P2	GGCCATGGCAGCGATGTCAT	5	0.458175		0	m7	Top5
1700034O15Rik_-_41684261.23-P1P2	1700034O15Rik	P1P2	GTTGGAACCCTTTTAGGTTG	6	0.446422		0	m7	Supp5
1700034O15Rik_-_41684255.23-P1P2	1700034O15Rik	P1P2	GCAACTTTTGGAACCCTTTT	7	0.442513		0	m7	Supp5
1700034O15Rik_+_41684136.23-P1P2	1700034O15Rik	P1P2	GTACTTAGATGAGAAGTCAC	8	0.437306		0	m7	Supp5
1700034O15Rik_-_41684064.23-P1P2	1700034O15Rik	P1P2	GATAGACAGGTGTCAGATCT	9	0.43465		0	m7	Supp5
1700034O15Rik_-_41684400.23-P1P2	1700034O15Rik	P1P2	GATAGGACACATAGAATCAG	10	0.427973		0	m7	Supp5
1700037C18Rik_-_3909119.23-P1P2	1700037C18Rik	P1P2	GGCGCCCCAGTGGACTCTTG	1	0.529709		0	m7	Top5
1700037C18Rik_-_3907833.23-P1P2	1700037C18Rik	P1P2	GGGAGAGTATGGTATGTCAG	2	0.522168		0	m7	Top5
1700037C18Rik_-_3907845.23-P1P2	1700037C18Rik	P1P2	GATGTCAGGGGCAAGGAGGG	3	0.493932		0	m7	Top5
1700037C18Rik_+_3908983.23-P1P2	1700037C18Rik	P1P2	GCAGGACAGGAAGCGAAGAG	4	0.484075		0	m7	Top5
1700037C18Rik_-_3907875.23-P1P2	1700037C18Rik	P1P2	GGGAAGAGACCAGAAACCTA	5	0.478078		0	m7	Top5
1700037C18Rik_+_3909001.23-P1P2	1700037C18Rik	P1P2	GCGTGCGGACCAGGCCAAAC	6	0.457818		0	m7	Supp5
1700037C18Rik_+_3908980.23-P1P2	1700037C18Rik	P1P2	GGACAGGAAGCGAAGAGGGG	7	0.44589		0	m7	Supp5
1700037C18Rik_+_3909184.23-P1P2	1700037C18Rik	P1P2	GAGGGGAGTCTCGAGATCCT	8	0.445701		0	m7	Supp5
1700037C18Rik_+_3909203.23-P1P2	1700037C18Rik	P1P2	GGCTCTGGCAGGGGTCCGGC	9	0.434962		0	m7	Supp5
1700037C18Rik_-_3908883.23-P1P2	1700037C18Rik	P1P2	GAGGTAATGAGAGTTCCAAC	10	0.430533		0	m7	Supp5
1700037H04Rik_+_131160171.23-P1P2	1700037H04Rik	P1P2	GCCTCCGCGCACACGTGATG	1	0.698875		0	m7	Top5
1700037H04Rik_+_131160199.23-P1P2	1700037H04Rik	P1P2	GTGGGGTGACGTCGACTCGT	2	0.608469		0	m7	Top5
1700037H04Rik_+_131160216.23-P1P2	1700037H04Rik	P1P2	GACCCAAGCTCGTGCCGCTG	3	0.604562		0	m7	Top5
1700037H04Rik_-_131160248.23-P1P2	1700037H04Rik	P1P2	GCGAGCTTGGGTGATGAAGC	4	0.601919		0	m7	Top5
1700037H04Rik_-_131160236.23-P1P2	1700037H04Rik	P1P2	GACCCCAGCGGCACGAGCTT	5	0.588221		0	m7	Top5
1700037H04Rik_+_131160280.23-P1P2	1700037H04Rik	P1P2	GTGGGGAAGGTCGCTCTGGT	6	0.567905		0	m7	Supp5
1700037H04Rik_+_131160077.23-P1P2	1700037H04Rik	P1P2	GCCCCTCAAGCCAATGAAGG	7	0.549278		0	m7	Supp5
1700037H04Rik_+_131160284.23-P1P2	1700037H04Rik	P1P2	GCTCATGGGGAAGGTCGCTC	8	0.549222		0	m7	Supp5
1700037H04Rik_-_131160089.23-P1P2	1700037H04Rik	P1P2	GACGCCCTCTCCTCCTTCAT	9	0.542466		0	m7	Supp5
1700037H04Rik_-_131160448.23-P1P2	1700037H04Rik	P1P2	GAAGGCACGCGGCGTAGGAA	10	0.542158		0	m7	Supp5
1700039E15Rik_+_45282623.23-P1P2	1700039E15Rik	P1P2	GATGCAGAGAGGGATGAAGT	1	0.644624		0	m7	Top5
1700039E15Rik_+_45282533.23-P1P2	1700039E15Rik	P1P2	GAGCCCCGGCCTTACCTCTA	2	0.592865		0	m7	Top5
1700039E15Rik_+_45282512.23-P1P2	1700039E15Rik	P1P2	GGTCACCAGGCGCCAGAGGC	3	0.57566		0	m7	Top5
1700039E15Rik_-_45282552.23-P1P2	1700039E15Rik	P1P2	GGACCATAGAGGTAAGGCCG	4	0.564999		0	m7	Top5
1700039E15Rik_+_45282485.23-P1P2	1700039E15Rik	P1P2	GACGCTGCCGTTCAGGAAGA	5	0.562269		0	m7	Top5
1700039E15Rik_+_45282296.23-P1P2	1700039E15Rik	P1P2	GTGCaggaaggcagtgtctg	6	0.562212		0	m7	Supp5
1700039E15Rik_+_45282367.23-P1P2	1700039E15Rik	P1P2	GACAGAGAACGCATTAGCAA	7	0.552546		0	m7	Supp5
1700039E15Rik_+_45282492.23-P1P2	1700039E15Rik	P1P2	GGGCCCTCACGCTGCCGTTC	8	0.546679		0	m7	Supp5
1700039E15Rik_-_45282546.23-P1P2	1700039E15Rik	P1P2	GCCTGGTGACCATAGAGGTA	9	0.521282		0	m7	Supp5
1700039E15Rik_+_45282681.23-P1P2	1700039E15Rik	P1P2	GGAGTGGTTTCTTGGGTGAA	10	0.520178		0	m7	Supp5
1700040L02Rik_-_68542042.23-P1P2	1700040L02Rik	P1P2	GGAGACGATAAGCGATTTGG	1	0.589309		0	m7	Top5
1700040L02Rik_-_68542021.23-P1P2	1700040L02Rik	P1P2	GCAGAAAGCTAACTCTAAAA	2	0.583188		0	m7	Top5
1700040L02Rik_-_68542058.23-P1P2	1700040L02Rik	P1P2	GTGGGGGCTCTGGCTCTTAA	3	0.578474		0	m7	Top5
1700040L02Rik_+_68541925.23-P1P2	1700040L02Rik	P1P2	GGAGCAGCAGGTGGCCTCAC	4	0.548035		0	m7	Top5
1700040L02Rik_-_68541933.23-P1P2	1700040L02Rik	P1P2	GCCACTCACGGGAGCCCGTG	5	0.527104		0	m7	Top5
1700040L02Rik_-_68542039.23-P1P2	1700040L02Rik	P1P2	GAGGGAGACGATAAGCGATT	6	0.468981		0	m7	Supp5
1700040L02Rik_-_68542246.23-P1P2	1700040L02Rik	P1P2	GTAAAATTGCGGAAGAGGTG	7	0.447516		0	m7	Supp5
1700040L02Rik_+_68541889.23-P1P2	1700040L02Rik	P1P2	GCGGGGCCTGAGCTTCGGTT	8	0.438536		0	m7	Supp5
1700040L02Rik_+_68542352.23-P1P2	1700040L02Rik	P1P2	GtcagcCTGGGCTACCAAGG	9	0.431532		0	m7	Supp5
1700040L02Rik_-_68541921.23-P1P2	1700040L02Rik	P1P2	GCTCAGGCCCCGCCCACTCA	10	0.419901		0	m7	Supp5
1700042B14Rik_-_155128984.23-P1P2	1700042B14Rik	P1P2	Gcctctgctacatatccaag	1	0.308007		0	m7	Top5
1700042B14Rik_+_155128743.23-P1P2	1700042B14Rik	P1P2	GtaTTAAATACTCAAaagga	2	0.145525		0	m7	Top5
1700042B14Rik_+_155128818.23-P1P2	1700042B14Rik	P1P2	Gggagtgtatagggggattt	3	0.392281		1	m7	Top5
1700042B14Rik_+_155128739.23-P1P2	1700042B14Rik	P1P2	GAAATACTCAAaaggaagga	4	0.336544		1	m7	Top5
1700042B14Rik_+_155128814.23-P1P2	1700042B14Rik	P1P2	Gtgtatagggggatttgggg	5	0.333199		1	m7	Top5
1700042B14Rik_+_155128801.23-P1P2	1700042B14Rik	P1P2	Gttggggggggaccaggaaa	6	0.293626		1	m7	Supp5
1700042B14Rik_+_155128747.23-P1P2	1700042B14Rik	P1P2	GctaataTTAAATACTCAAa	7	0.271452		1	m7	Supp5
1700042B14Rik_+_155128807.23-P1P2	1700042B14Rik	P1P2	Gggggatttggggggggacc	8	0.262245		1	m7	Supp5
1700042B14Rik_+_155128838.23-P1P2	1700042B14Rik	P1P2	Gttggtgagcaagggggagg	9	0.452088		3	m7	Supp5
1700042B14Rik_+_155128471.23-P1P2	1700042B14Rik	P1P2	GCAGGACAGTGATGTCAGTG	10	0.547615		4	m7	Supp5
1700042G07Rik_-_116173228.23-P1P2	1700042G07Rik	P1P2	GTCACCAAGGGATCTTGCTG	1	0.571032		0	m7	Top5
1700042G07Rik_+_116173210.23-P1P2	1700042G07Rik	P1P2	GCAACCACAGCAAGATCCCT	2	0.544357		0	m7	Top5
1700042G07Rik_-_116173289.23-P1P2	1700042G07Rik	P1P2	GAGGAAGTCTGAGCTATGGT	3	0.519055		0	m7	Top5
1700042G07Rik_-_116173293.23-P1P2	1700042G07Rik	P1P2	GAGTCTGAGCTATGGTTGGG	4	0.506237		0	m7	Top5
1700042G07Rik_-_116173270.23-P1P2	1700042G07Rik	P1P2	GGCTTCTTGAACTGATTGTG	5	0.4969		0	m7	Top5
1700042G07Rik_+_116173188.23-P1P2	1700042G07Rik	P1P2	GTGAAAGGAACTTTGGCAGA	6	0.475782		0	m7	Supp5
1700042G07Rik_-_116173216.23-P1P2	1700042G07Rik	P1P2	GCCAAAGTTCCTTTCACCAA	7	0.464711		0	m7	Supp5
1700042G07Rik_+_116173326.23-P1P2	1700042G07Rik	P1P2	GACATATGAAGCCTGCCTAA	8	0.458777		0	m7	Supp5
1700042G07Rik_-_116173333.23-P1P2	1700042G07Rik	P1P2	GAACAAAGAGCACCACCCTT	9	0.417298		0	m7	Supp5
1700042G07Rik_-_116173071.23-P1P2	1700042G07Rik	P1P2	Gctctgcataggtctgtcgt	10	0.407279		0	m7	Supp5
1700047I17Rik2_+_55199069.23-ENSMUST00000177978.1	1700047I17Rik2	ENSMUST00000177978.1	GTAAGTAAAGGATGTGTGCT	1	0.303891		1	m7	Top5
1700047I17Rik2_+_55199081.23-ENSMUST00000177978.1	1700047I17Rik2	ENSMUST00000177978.1	GTCAAAAACTCCCTAAGTAA	2	0.271206		1	m7	Top5
1700047I17Rik2_+_55198992.23-ENSMUST00000177978.1	1700047I17Rik2	ENSMUST00000177978.1	GTGCTAGCTGGAGCACTTCC	3	0.228158		1	m7	Top5
1700047I17Rik2_-_55199054.23-ENSMUST00000177978.1	1700047I17Rik2	ENSMUST00000177978.1	GTAATAGCTCAGTGTCGTTG	4	0.195715		1	m7	Top5
1700047I17Rik2_+_55199004.23-ENSMUST00000177978.1	1700047I17Rik2	ENSMUST00000177978.1	GACTTCGACATTATGCTAGC	5	0.189408		1	m7	Top5
1700047I17Rik2_+_55199422.23-ENSMUST00000177978.1	1700047I17Rik2	ENSMUST00000177978.1	GGCTGCGCAGGGCCCAGTCT	6	0.61215		3	m7	Supp5
1700047I17Rik2_+_55199343.23-ENSMUST00000177978.1	1700047I17Rik2	ENSMUST00000177978.1	GGAAGCTGAGATGGAGGCAC	7	0.57868		3	m7	Supp5
1700047I17Rik2_+_55199349.23-ENSMUST00000177978.1	1700047I17Rik2	ENSMUST00000177978.1	GTTGTCGGAAGCTGAGATGG	8	0.576974		3	m7	Supp5
1700047I17Rik2_+_55199456.23-ENSMUST00000177978.1	1700047I17Rik2	ENSMUST00000177978.1	GGGTACCGCCCTACCTGCGC	9	0.57436		3	m7	Supp5
1700047I17Rik2_+_55199334.23-ENSMUST00000177978.1	1700047I17Rik2	ENSMUST00000177978.1	GATGGAGGCACGGGCTCTAA	10	0.559991		3	m7	Supp5
1700049G17Rik_+_27929635.23-P1P2	1700049G17Rik	P1P2	GCTGTCTAACAGACACAGTA	1	0.558593		0	m7	Top5
1700049G17Rik_-_27929586.23-P1P2	1700049G17Rik	P1P2	GTTCTCGCCCTTAAAAAGGC	2	0.517715		0	m7	Top5
1700049G17Rik_-_27929727.23-P1P2	1700049G17Rik	P1P2	Gggtctaaaagctaaagtac	3	0.513392		0	m7	Top5
1700049G17Rik_+_27929572.23-P1P2	1700049G17Rik	P1P2	GGAGCATCCCTGCCTTTTTA	4	0.48158		0	m7	Top5
1700049G17Rik_-_27929495.23-P1P2	1700049G17Rik	P1P2	GGGTTTGTGGGAGTTCCCAC	5	0.44249		0	m7	Top5
1700049G17Rik_-_27929959.23-P1P2	1700049G17Rik	P1P2	GTGgctgggcgtggtagcaa	6	0.435134		0	m7	Supp5
1700049G17Rik_+_27929617.23-P1P2	1700049G17Rik	P1P2	GACGGTTGTTGCATAGCATG	7	0.406454		0	m7	Supp5
1700049G17Rik_-_27929582.23-P1P2	1700049G17Rik	P1P2	GGATTTTCTCGCCCTTAAAA	8	0.403381		0	m7	Supp5
1700049G17Rik_+_27929760.23-P1P2	1700049G17Rik	P1P2	Gtctgaagttaacagatagc	9	0.390304		0	m7	Supp5
1700049G17Rik_-_27929707.23-P1P2	1700049G17Rik	P1P2	Ggcattgaaagtactgtaat	10	0.360119		0	m7	Supp5
1700052N19Rik_+_4432437.23-P1P2	1700052N19Rik	P1P2	GGTAGCCCGCCGAGCGGAAG	1	0.662793		0	m7	Top5
1700052N19Rik_+_4432464.23-P1P2	1700052N19Rik	P1P2	GAGCGGAAGCCCTGGAGGAC	2	0.645225		0	m7	Top5
1700052N19Rik_+_4432401.23-P1P2	1700052N19Rik	P1P2	GGAGCGGTCACGTGTTCGGA	3	0.620255		0	m7	Top5
1700052N19Rik_-_4432327.23-P1P2	1700052N19Rik	P1P2	GCCCGCCGCAGGAACCTCTG	4	0.60421		0	m7	Top5
1700052N19Rik_-_4432477.23-P1P2	1700052N19Rik	P1P2	GTACCGCCTCCGGTCCTCCA	5	0.596321		0	m7	Top5
1700052N19Rik_+_4432469.23-P1P2	1700052N19Rik	P1P2	GACGCGAGCGGAAGCCCTGG	6	0.595986		0	m7	Supp5
1700052N19Rik_+_4432472.23-P1P2	1700052N19Rik	P1P2	GGCTACGCGAGCGGAAGCCC	7	0.579203		0	m7	Supp5
1700052N19Rik_+_4432373.23-P1P2	1700052N19Rik	P1P2	GGTCCCAGCTTGCCGGCCTG	8	0.572168		0	m7	Supp5
1700052N19Rik_+_4432509.23-P1P2	1700052N19Rik	P1P2	GTGGCCAGGGTCAGAACATG	9	0.570535		0	m7	Supp5
1700052N19Rik_-_4432383.23-P1P2	1700052N19Rik	P1P2	GCGCACTGCAAGCCCCAGGC	10	0.532687		0	m7	Supp5
1700054O13Rik_+_9846852.23-P1P2	1700054O13Rik	P1P2	GTTGGTGCCTGGTGGGTTAT	1	0.540662		0	m7	Top5
1700054O13Rik_+_9846887.23-P1P2	1700054O13Rik	P1P2	GGCTACCTTTATGACATCTT	2	0.535431		0	m7	Top5
1700054O13Rik_-_9846923.23-P1P2	1700054O13Rik	P1P2	GAGGTAGCTCCTGACCAATG	3	0.520283		0	m7	Top5
1700054O13Rik_-_9846801.23-P1P2	1700054O13Rik	P1P2	GTTTCCTCAAAATCGAGGTA	4	0.508597		0	m7	Top5
1700054O13Rik_-_9846769.23-P1P2	1700054O13Rik	P1P2	GTTAATTCAAGTGTAAACTG	5	0.501657		0	m7	Top5
1700054O13Rik_+_9846841.23-P1P2	1700054O13Rik	P1P2	GTGGGTTATGGGTTCTGACT	6	0.493704		0	m7	Supp5
1700054O13Rik_-_9846937.23-P1P2	1700054O13Rik	P1P2	GCAATGAGGTGCAGAAGCTG	7	0.477221		0	m7	Supp5
1700054O13Rik_-_9846804.23-P1P2	1700054O13Rik	P1P2	GCCTCAAAATCGAGGTAGGG	8	0.442576		0	m7	Supp5
1700054O13Rik_+_9846870.23-P1P2	1700054O13Rik	P1P2	GTTAGGCTTTGAGATGTCAT	9	0.438703		0	m7	Supp5
1700054O13Rik_-_9846796.23-P1P2	1700054O13Rik	P1P2	GTACAGTTTCCTCAAAATCG	10	0.434041		0	m7	Supp5
1700055N04Rik_+_3958652.23-P1P2	1700055N04Rik	P1P2	GGGAACTGGATTGACAGGAT	1	0.650862		0	m7	Top5
1700055N04Rik_+_3958630.23-P1P2	1700055N04Rik	P1P2	GCAGGCTTCCAAGGCATGGA	2	0.595753		0	m7	Top5
1700055N04Rik_+_3958639.23-P1P2	1700055N04Rik	P1P2	GCAGGATGGGCAGGCTTCCA	3	0.568389		0	m7	Top5
1700055N04Rik_+_3958672.23-P1P2	1700055N04Rik	P1P2	GCTTCCCTGACTCCACTGAA	4	0.566889		0	m7	Top5
1700055N04Rik_+_3958536.23-P1P2	1700055N04Rik	P1P2	GTCCTCCAGAAAGCCCCCAC	5	0.52077		0	m7	Top5
1700055N04Rik_-_3958690.23-P1P2	1700055N04Rik	P1P2	GGTTCCCTTCAGTGGAGTCA	6	0.513601		0	m7	Supp5
1700055N04Rik_+_3958657.23-P1P2	1700055N04Rik	P1P2	GTGAAGGGAACTGGATTGAC	7	0.504648		0	m7	Supp5
1700055N04Rik_-_3958717.23-P1P2	1700055N04Rik	P1P2	GTTGGCAGAGGAAGGGCGTG	8	0.472368		0	m7	Supp5
1700055N04Rik_+_3958756.23-P1P2	1700055N04Rik	P1P2	GCTCCTACACCCACACCTAA	9	0.470584		0	m7	Supp5
1700055N04Rik_-_3958571.23-P1P2	1700055N04Rik	P1P2	GCTGGAGGAGATAGGATTGC	10	0.462287		0	m7	Supp5
1700056E22Rik_+_184034315.23-P1P2	1700056E22Rik	P1P2	GACCAATAAGAAGCCGAGGA	1	0.653839		0	m7	Top5
1700056E22Rik_-_184034384.23-P1P2	1700056E22Rik	P1P2	GGCAGCCTCTGGGTCTTCAT	2	0.647287		0	m7	Top5
1700056E22Rik_+_184034343.23-P1P2	1700056E22Rik	P1P2	GGCCGCCCGCTACATCACAG	3	0.594868		0	m7	Top5
1700056E22Rik_+_184034367.23-P1P2	1700056E22Rik	P1P2	GTACGCCAATGAAGACCCAG	4	0.5838		0	m7	Top5
1700056E22Rik_-_184034363.23-P1P2	1700056E22Rik	P1P2	GACCACTGTGATGTAGCGGG	5	0.574448		0	m7	Top5
1700056E22Rik_+_184034282.23-P1P2	1700056E22Rik	P1P2	GGCGAGGCCTCGCCTTGGGA	6	0.564134		0	m7	Supp5
1700056E22Rik_+_184034287.23-P1P2	1700056E22Rik	P1P2	GAAGGGGCGAGGCCTCGCCT	7	0.561612		0	m7	Supp5
1700056E22Rik_-_184034374.23-P1P2	1700056E22Rik	P1P2	GGTAGCGGGCGGCAGCCTCT	8	0.543374		0	m7	Supp5
1700056E22Rik_-_184034278.23-P1P2	1700056E22Rik	P1P2	GCCCACTAGCGGGTCCGAGC	9	0.53694		0	m7	Supp5
1700056E22Rik_+_184034298.23-P1P2	1700056E22Rik	P1P2	GGAGGGCGGAGAAAGGGGCG	10	0.533357		0	m7	Supp5
1700057G04Rik_-_92309317.23-P1P2	1700057G04Rik	P1P2	GTGAGCTTCTAGGTTCGGAA	1	0.50382		0	m7	Top5
1700057G04Rik_-_92309312.23-P1P2	1700057G04Rik	P1P2	GACTAGTGAGCTTCTAGGTT	2	0.44479		0	m7	Top5
1700057G04Rik_-_92309107.23-P1P2	1700057G04Rik	P1P2	Gtgtacacacttgcagaagg	3	0.388738		0	m7	Top5
1700057G04Rik_-_92308955.23-P1P2	1700057G04Rik	P1P2	Gaagtcgaccatgctctagt	4	0.376202		0	m7	Top5
1700057G04Rik_+_92309347.23-P1P2	1700057G04Rik	P1P2	GTTAGGAAAGGTCCAGAATG	5	0.37147		0	m7	Top5
1700057G04Rik_+_92308967.23-P1P2	1700057G04Rik	P1P2	Gtacccaaatagtcttgatg	6	0.343524		0	m7	Supp5
1700057G04Rik_-_92309307.23-P1P2	1700057G04Rik	P1P2	GATAGAACTAGTGAGCTTCT	7	0.337561		0	m7	Supp5
1700057G04Rik_-_92308897.23-P1P2	1700057G04Rik	P1P2	Gtggcagttattatcttctg	8	0.304305		0	m7	Supp5
1700057G04Rik_-_92308907.23-P1P2	1700057G04Rik	P1P2	Gtatcttctggggcgaaaaa	9	0.287819		0	m7	Supp5
1700057G04Rik_-_92308932.23-P1P2	1700057G04Rik	P1P2	Gtgtatcagagtgtagcctc	10	0.282812		0	m7	Supp5
1700061G19Rik_-_56875344.23-P1P2	1700061G19Rik	P1P2	GCGTGGCTACTGTGTGGATA	1	0.609887		0	m7	Top5
1700061G19Rik_-_56875338.23-P1P2	1700061G19Rik	P1P2	GAAGAAGCGTGGCTACTGTG	2	0.574074		0	m7	Top5
1700061G19Rik_-_56875176.23-P1P2	1700061G19Rik	P1P2	Ggggcctgcaagtgcgaccc	3	0.563468		0	m7	Top5
1700061G19Rik_+_56875295.23-P1P2	1700061G19Rik	P1P2	GAGCTCATGGTCACTGACAG	4	0.543127		0	m7	Top5
1700061G19Rik_+_56875082.23-P1P2	1700061G19Rik	P1P2	Ggggagtgagcactgaattg	5	0.543101		0	m7	Top5
1700061G19Rik_-_56875255.23-P1P2	1700061G19Rik	P1P2	GttggcatgGGCATCTTTTC	6	0.532718		0	m7	Supp5
1700061G19Rik_+_56875404.23-P1P2	1700061G19Rik	P1P2	GACGATGGCAACATGACCCA	7	0.500849		0	m7	Supp5
1700061G19Rik_-_56875327.23-P1P2	1700061G19Rik	P1P2	GGACCATGAGCTAAGAAGCG	8	0.489167		0	m7	Supp5
1700061G19Rik_+_56875064.23-P1P2	1700061G19Rik	P1P2	Gggggcagagcttcagactg	9	0.467705		0	m7	Supp5
1700061G19Rik_+_56875171.23-P1P2	1700061G19Rik	P1P2	Ggacgagggcacatacccca	10	0.465656		0	m7	Supp5
1700065D16Rik_+_95857802.23-P1P2	1700065D16Rik	P1P2	GAGACCCGGCGACTCGAAGC	1	0.587869		0	m7	Top5
1700065D16Rik_+_95857636.23-P1P2	1700065D16Rik	P1P2	GGGAGAGGGCGGAGCGTCGA	2	0.57492		0	m7	Top5
1700065D16Rik_-_95857668.23-P1P2	1700065D16Rik	P1P2	GCCGCCCTCTCCACCGGAGG	3	0.548582		0	m7	Top5
1700065D16Rik_+_95857764.23-P1P2	1700065D16Rik	P1P2	GTACCTGGCCAACTCCCGCA	4	0.537109		0	m7	Top5
1700065D16Rik_+_95857709.23-P1P2	1700065D16Rik	P1P2	GCGCCCATGGTGACACCGAG	5	0.531365		0	m7	Top5
1700065D16Rik_+_95857752.23-P1P2	1700065D16Rik	P1P2	GTCCCGCAGGGCGGGGATCA	6	0.50837		0	m7	Supp5
1700065D16Rik_+_95857852.23-P1P2	1700065D16Rik	P1P2	GGCCACTGTGAGGGAGGGAA	7	0.507658		0	m7	Supp5
1700065D16Rik_-_95857748.23-P1P2	1700065D16Rik	P1P2	GGGCGACCACGGGCTGGAGC	8	0.498989		0	m7	Supp5
1700065D16Rik_-_95857778.23-P1P2	1700065D16Rik	P1P2	GATCCCCGCCCTGCGGGAGT	9	0.497851		0	m7	Supp5
1700065D16Rik_+_95857861.23-P1P2	1700065D16Rik	P1P2	GCGGCCAACTGCCACTGTGA	10	0.497765		0	m7	Supp5
1700065I17Rik_+_56588127.23-P1P2	1700065I17Rik	P1P2	GTGACAAAGGAAAGCTACGT	1	0.616417		0	m7	Top5
1700065I17Rik_+_56588242.23-P1P2	1700065I17Rik	P1P2	GGCAACCCTCAGGAGCTAAG	2	0.536251		0	m7	Top5
1700065I17Rik_+_56588114.23-P1P2	1700065I17Rik	P1P2	GCTACGTGGGCCCAgagcct	3	0.52359		0	m7	Top5
1700065I17Rik_-_56588062.23-P1P2	1700065I17Rik	P1P2	Gttggtgtgtacagtgttaa	4	0.510722		0	m7	Top5
1700065I17Rik_+_56588106.23-P1P2	1700065I17Rik	P1P2	GGCCCAgagcctggggatgg	5	0.507111		0	m7	Top5
1700065I17Rik_+_56588252.23-P1P2	1700065I17Rik	P1P2	GTAACTCCACAGCAACCCTC	6	0.462021		0	m7	Supp5
1700065I17Rik_+_56588200.23-P1P2	1700065I17Rik	P1P2	GCTGTGTGTATGTCTCTTCA	7	0.440393		0	m7	Supp5
1700065I17Rik_-_56588084.23-P1P2	1700065I17Rik	P1P2	Gcggaacctagagttcagtc	8	0.431989		0	m7	Supp5
1700065I17Rik_-_56587850.23-P1P2	1700065I17Rik	P1P2	GCGTGCCATTGGTTTGTCAA	9	0.427962		0	m7	Supp5
1700065I17Rik_-_56588279.23-P1P2	1700065I17Rik	P1P2	GGGTTGCTGTGGAGTTAACA	10	0.425371		0	m7	Supp5
1700066B19Rik_-_35726782.23-P1P2	1700066B19Rik	P1P2	GAATGGGCAAGTCCTAGGGA	1	0.64598		0	m7	Top5
1700066B19Rik_-_35726806.23-P1P2	1700066B19Rik	P1P2	GTAGGTGTCTAGTATCTGCA	2	0.622345		0	m7	Top5
1700066B19Rik_-_35726788.23-P1P2	1700066B19Rik	P1P2	GCAAGTCCTAGGGAGGGATT	3	0.566255		0	m7	Top5
1700066B19Rik_-_35726895.23-P1P2	1700066B19Rik	P1P2	GAAAGTGCTCTCAGAGTAGA	4	0.548668		0	m7	Top5
1700066B19Rik_-_35726939.23-P1P2	1700066B19Rik	P1P2	GTTCCCGGAACTACAAGCGC	5	0.487745		0	m7	Top5
1700066B19Rik_-_35726811.23-P1P2	1700066B19Rik	P1P2	GGTCTAGTATCTGCAGGGAG	6	0.478132		0	m7	Supp5
1700066B19Rik_+_35726920.23-P1P2	1700066B19Rik	P1P2	GTTCCCGCGCTTGTAGTTCC	7	0.461253		0	m7	Supp5
1700066B19Rik_-_35726967.23-P1P2	1700066B19Rik	P1P2	GCAGTGAGGGTGTGTGCAGA	8	0.457476		0	m7	Supp5
1700066B19Rik_+_35726910.23-P1P2	1700066B19Rik	P1P2	GTGTAGTTCCGGGAACATCT	9	0.457177		0	m7	Supp5
1700066B19Rik_+_35726772.23-P1P2	1700066B19Rik	P1P2	GAGACACCTAATCCCTCCCT	10	0.434371		0	m7	Supp5
1700066M21Rik_+_57377525.23-P1P2	1700066M21Rik	P1P2	GGCTGGAGGAAGGACGTTTG	1	0.64091		0	m7	Top5
1700066M21Rik_+_57377483.23-P1P2	1700066M21Rik	P1P2	GCGGGAAGTTCGAACGGACG	2	0.619932		0	m7	Top5
1700066M21Rik_-_57377511.23-P1P2	1700066M21Rik	P1P2	GCGTTCGAACTTCCCGGCCG	3	0.593304		0	m7	Top5
1700066M21Rik_+_57377561.23-P1P2	1700066M21Rik	P1P2	GCGCGTGCGTCCGGAGGGAG	4	0.570415		0	m7	Top5
1700066M21Rik_+_57377470.23-P1P2	1700066M21Rik	P1P2	GCGGACGTGGAAGAGCCCGC	5	0.552546		0	m7	Top5
1700066M21Rik_+_57377631.23-P1P2	1700066M21Rik	P1P2	GGCCGCTCACCCGGCAGCGA	6	0.522507		0	m7	Supp5
1700066M21Rik_+_57377609.23-P1P2	1700066M21Rik	P1P2	GCGGGGCCTCGGCTGCCCAA	7	0.519385		0	m7	Supp5
1700066M21Rik_+_57377603.23-P1P2	1700066M21Rik	P1P2	GCTCGGCTGCCCAACGGCTT	8	0.504163		0	m7	Supp5
1700066M21Rik_+_57377566.23-P1P2	1700066M21Rik	P1P2	GCACGCCGCGTGCGTCCGGA	9	0.497626		0	m7	Supp5
1700066M21Rik_+_57377570.23-P1P2	1700066M21Rik	P1P2	GTCAGCACGCCGCGTGCGTC	10	0.464268		0	m7	Supp5
1700067K01Rik_-_84001284.23-P1P2	1700067K01Rik	P1P2	GCCAGTCCAGTCAATTGCCT	1	0.650492		0	m7	Top5
1700067K01Rik_-_84001334.23-P1P2	1700067K01Rik	P1P2	GCAAACACGAGGCAGGTCTG	2	0.62953		0	m7	Top5
1700067K01Rik_+_84001143.23-P1P2	1700067K01Rik	P1P2	GCTAAGGCCTAGTGATACAG	3	0.574958		0	m7	Top5
1700067K01Rik_+_84001268.23-P1P2	1700067K01Rik	P1P2	GCTCTTCCCAGGCAATTGAC	4	0.566425		0	m7	Top5
1700067K01Rik_+_84001340.23-P1P2	1700067K01Rik	P1P2	GGCGCGCGGGGTGCTGCCAA	5	0.55305		0	m7	Top5
1700067K01Rik_-_84001327.23-P1P2	1700067K01Rik	P1P2	GCGCACCGCAAACACGAGGC	6	0.550325		0	m7	Supp5
1700067K01Rik_-_84001323.23-P1P2	1700067K01Rik	P1P2	GGCTGCGCACCGCAAACACG	7	0.539707		0	m7	Supp5
1700067K01Rik_+_84001257.23-P1P2	1700067K01Rik	P1P2	GCAATTGACTGGACTGGATG	8	0.527739		0	m7	Supp5
1700067K01Rik_+_84001215.23-P1P2	1700067K01Rik	P1P2	GGCCTAGGCTACACCCCAGC	9	0.516083		0	m7	Supp5
1700067K01Rik_+_84001369.23-P1P2	1700067K01Rik	P1P2	GCACTGCGCACGGAGCTCGG	10	0.500134		0	m7	Supp5
1700067P10Rik_+_48089539.23-P1P2	1700067P10Rik	P1P2	GGGGTTCCCTAACTTCTCTC	1	0.623084		0	m7	Top5
1700067P10Rik_+_48089329.23-P1P2	1700067P10Rik	P1P2	Ggggactggcttgcctcctg	2	0.569816		0	m7	Top5
1700067P10Rik_+_48089442.23-P1P2	1700067P10Rik	P1P2	GTGGTtgtgttcattgcaca	3	0.565868		0	m7	Top5
1700067P10Rik_-_48089555.23-P1P2	1700067P10Rik	P1P2	GGGACTCCAGAGAGAAGTTA	4	0.548767		0	m7	Top5
1700067P10Rik_-_48089576.23-P1P2	1700067P10Rik	P1P2	GGAACCCAGCGATGTAACAC	5	0.519993		0	m7	Top5
1700067P10Rik_-_48089535.23-P1P2	1700067P10Rik	P1P2	GCAGGAGAAGCAGGACCTTG	6	0.514824		0	m7	Supp5
1700067P10Rik_+_48089592.23-P1P2	1700067P10Rik	P1P2	GCACAGGTGATGTCACAGAT	7	0.495761		0	m7	Supp5
1700067P10Rik_-_48089355.23-P1P2	1700067P10Rik	P1P2	Gggaggcaagccagtcccac	8	0.48116		0	m7	Supp5
1700067P10Rik_-_48089401.23-P1P2	1700067P10Rik	P1P2	Gtgtgagaggaacagattta	9	0.480879		0	m7	Supp5
1700067P10Rik_+_48089343.23-P1P2	1700067P10Rik	P1P2	Gggctgatggcctgtgggac	10	0.467296		0	m7	Supp5
1700074P13Rik_-_40940839.23-P1	1700074P13Rik	P1	GGCACCAGAGGCTACTTCAA	1	0.572548		0	m7	Top5
1700074P13Rik_-_40940777.23-P1	1700074P13Rik	P1	GGATGGGTACGGGCAGTATG	2	0.566524		0	m7	Top5
1700074P13Rik_-_40940711.23-P1	1700074P13Rik	P1	GCCAAGAGAGGTGATAATTT	3	0.541223		0	m7	Top5
1700074P13Rik_-_40940827.23-P1	1700074P13Rik	P1	GGGATGACCTAAGGCACCAG	4	0.540063		0	m7	Top5
1700074P13Rik_-_40940766.23-P1	1700074P13Rik	P1	GACTAGTATCGCGATGGGTA	5	0.502268		0	m7	Top5
1700074P13Rik_+_40940788.23-P1	1700074P13Rik	P1	GATCCCAAGGACTCATATCT	6	0.48313		0	m7	Supp5
1700074P13Rik_-_40940663.23-P1	1700074P13Rik	P1	GTAGAGGGCCTTTCTTGTCT	7	0.480205		0	m7	Supp5
1700074P13Rik_-_40940760.23-P1	1700074P13Rik	P1	GATTCAGACTAGTATCGCGA	8	0.472058		0	m7	Supp5
1700074P13Rik_+_40940801.23-P1	1700074P13Rik	P1	GGGTGCCTTAGGTCATCCCA	9	0.465506		0	m7	Supp5
1700074P13Rik_+_40941022.23-P1	1700074P13Rik	P1	GCCTGGGAGACCATAATCTC	10	0.448262		0	m7	Supp5
1700074P13Rik_-_40929898.23-P2	1700074P13Rik	P2	GCTCTCTTTGCCATCTTCAG	1	0.539256		0	m7	Top5
1700074P13Rik_+_40929785.23-P2	1700074P13Rik	P2	GAAAAATCATGTCACAAAGA	2	0.538339		0	m7	Top5
1700074P13Rik_+_40929886.23-P2	1700074P13Rik	P2	GTTCTAAGAGCCTCTGAAGA	3	0.534395		0	m7	Top5
1700074P13Rik_+_40929849.23-P2	1700074P13Rik	P2	GAAGACAGAGATACCCAGGG	4	0.532726		0	m7	Top5
1700074P13Rik_+_40930146.23-P2	1700074P13Rik	P2	Gaggcctgacccaaatctta	5	0.52885		0	m7	Top5
1700074P13Rik_+_40929951.23-P2	1700074P13Rik	P2	GTTCTCAGTTCCAAAATGGG	6	0.494888		0	m7	Supp5
1700074P13Rik_+_40929852.23-P2	1700074P13Rik	P2	GGTAAAGACAGAGATACCCA	7	0.467428		0	m7	Supp5
1700074P13Rik_+_40929815.23-P2	1700074P13Rik	P2	GCAAAATCAGGGACCAGGGA	8	0.457514		0	m7	Supp5
1700074P13Rik_+_40929955.23-P2	1700074P13Rik	P2	GAGACTTCTCAGTTCCAAAA	9	0.387584		0	m7	Supp5
1700074P13Rik_+_40930220.23-P2	1700074P13Rik	P2	Gaagcataaggacttgttgt	10	0.373421		0	m7	Supp5
1700080E11Rik_-_105145236.23-P1P2	1700080E11Rik	P1P2	GCCAGAGTCCTGAAAGTGGA	1	0.580343		0	m7	Top5
1700080E11Rik_+_105145259.23-P1P2	1700080E11Rik	P1P2	GCAGTCCAAACCCCGAGTAG	2	0.573378		0	m7	Top5
1700080E11Rik_-_105145325.23-P1P2	1700080E11Rik	P1P2	GGGAGCTGAATGTAGGAAAA	3	0.512296		0	m7	Top5
1700080E11Rik_-_105145331.23-P1P2	1700080E11Rik	P1P2	GGAATGTAGGAAAAAGGAGT	4	0.503471		0	m7	Top5
1700080E11Rik_+_105145406.23-P1P2	1700080E11Rik	P1P2	Gcatgtgagggggaaatagg	5	0.489884		0	m7	Top5
1700080E11Rik_+_105145106.23-P1P2	1700080E11Rik	P1P2	GAGCCACGCCCTAGTCCGAT	6	0.481468		0	m7	Supp5
1700080E11Rik_-_105145269.23-P1P2	1700080E11Rik	P1P2	GTAAAGAGAGAGCCACTACT	7	0.469367		0	m7	Supp5
1700080E11Rik_-_105145164.23-P1P2	1700080E11Rik	P1P2	GGTCCTAAGTCATAGTTAGG	8	0.466705		0	m7	Supp5
1700080E11Rik_-_105145232.23-P1P2	1700080E11Rik	P1P2	GATTACCAGAGTCCTGAAAG	9	0.456313		0	m7	Supp5
1700080E11Rik_-_105145137.23-P1P2	1700080E11Rik	P1P2	GTAGGGCGTGGCTAAAGGTG	10	0.45162		0	m7	Supp5
1700080O16Rik_-_51972922.23-P1P2	1700080O16Rik	P1P2	GTCCAAGGCCCCCAAGTTCC	1	0.578761		0	m7	Top5
1700080O16Rik_-_51972864.23-P1P2	1700080O16Rik	P1P2	GTTCCCGGATGCAGGAAGAG	2	0.562008		0	m7	Top5
1700080O16Rik_-_51973060.23-P1P2	1700080O16Rik	P1P2	GACTCTAGACTTGTGTGCTT	3	0.554228		0	m7	Top5
1700080O16Rik_+_51972944.23-P1P2	1700080O16Rik	P1P2	GTCTGCTTCACCATCTACAA	4	0.549967		0	m7	Top5
1700080O16Rik_+_51973121.23-P1P2	1700080O16Rik	P1P2	GTCCACGGGGTCTATCTTAG	5	0.529358		0	m7	Top5
1700080O16Rik_+_51973087.23-P1P2	1700080O16Rik	P1P2	GAGGGGACAAATGACTTTCT	6	0.511494		0	m7	Supp5
1700080O16Rik_-_51972826.23-P1P2	1700080O16Rik	P1P2	GGGACCGCTTACGTCACAAA	7	0.502896		0	m7	Supp5
1700080O16Rik_-_51972907.23-P1P2	1700080O16Rik	P1P2	GACTTCCCAAAATGGCTCCA	8	0.499517		0	m7	Supp5
1700080O16Rik_+_51972985.23-P1P2	1700080O16Rik	P1P2	GGCAAAGTTGAGTGTGAATG	9	0.482484		0	m7	Supp5
1700080O16Rik_+_51972977.23-P1P2	1700080O16Rik	P1P2	GGAGTGTGAATGTGGGACTA	10	0.471367		0	m7	Supp5
1700084C01Rik_+_169928816.23-P1P2	1700084C01Rik	P1P2	GCCTCCTGCGACCCCTGGTT	1	0.662747		0	m7	Top5
1700084C01Rik_-_169928811.23-P1P2	1700084C01Rik	P1P2	GCCAAGGCTCGAGGAGTCGA	2	0.610599		0	m7	Top5
1700084C01Rik_-_169928795.23-P1P2	1700084C01Rik	P1P2	GCAAGAGCAAATGGGACCCA	3	0.581463		0	m7	Top5
1700084C01Rik_-_169928826.23-P1P2	1700084C01Rik	P1P2	GTCGACGGCATTCCTAACCA	4	0.565757		0	m7	Top5
1700084C01Rik_+_169928905.23-P1P2	1700084C01Rik	P1P2	GCCTGTGTAAAGGGGGGTGA	5	0.56291		0	m7	Top5
1700084C01Rik_+_169928911.23-P1P2	1700084C01Rik	P1P2	GTGTGAGCCTGTGTAAAGGG	6	0.556512		0	m7	Supp5
1700084C01Rik_+_169928674.23-P1P2	1700084C01Rik	P1P2	GGCTCCTAGGCCGTGTCCAT	7	0.550081		0	m7	Supp5
1700084C01Rik_-_169928717.23-P1P2	1700084C01Rik	P1P2	GACCGCAGGCCTCCCTGGGG	8	0.533802		0	m7	Supp5
1700084C01Rik_-_169928802.23-P1P2	1700084C01Rik	P1P2	GAAATGGGACCCAAGGCTCG	9	0.530265		0	m7	Supp5
1700084C01Rik_-_169928649.23-P1P2	1700084C01Rik	P1P2	GaGACTGGTTACAAACAGTG	10	0.529537		0	m7	Supp5
1700088E04Rik_-_79141444.23-P1P2	1700088E04Rik	P1P2	GAACGAGGACAAGTGAGCAC	1	0.653039		0	m7	Top5
1700088E04Rik_-_79141366.23-P1P2	1700088E04Rik	P1P2	GACTACGCGTGGTGCGGCGA	2	0.639776		0	m7	Top5
1700088E04Rik_-_79141373.23-P1P2	1700088E04Rik	P1P2	GGTGGTGCGGCGAGGGGCAA	3	0.631587		0	m7	Top5
1700088E04Rik_-_79141355.23-P1P2	1700088E04Rik	P1P2	GCGCAAGCGCAAACTACGCG	4	0.606842		0	m7	Top5
1700088E04Rik_-_79141478.23-P1P2	1700088E04Rik	P1P2	GGGAGGTCGTGGTGCGAGCA	5	0.566864		0	m7	Top5
1700088E04Rik_-_79141458.23-P1P2	1700088E04Rik	P1P2	GAGCACGGGCCACGGAAGGA	6	0.549961		0	m7	Supp5
1700088E04Rik_-_79141450.23-P1P2	1700088E04Rik	P1P2	GGACAAGTGAGCACGGGCCA	7	0.543462		0	m7	Supp5
1700088E04Rik_+_79141322.23-P1P2	1700088E04Rik	P1P2	GTGCGCTTGCGCCGTGACCC	8	0.542043		0	m7	Supp5
1700088E04Rik_-_79141333.23-P1P2	1700088E04Rik	P1P2	GAGTAACTGCGCCTGGGTCA	9	0.51846		0	m7	Supp5
1700088E04Rik_-_79141360.23-P1P2	1700088E04Rik	P1P2	GGCGCAAACTACGCGTGGTG	10	0.504473		0	m7	Supp5
1700092M07Rik_-_8740629.23-P1P2	1700092M07Rik	P1P2	GCCAACGCGCGTACTGATCC	1	0.578027		0	m7	Top5
1700092M07Rik_+_8740564.23-P1P2	1700092M07Rik	P1P2	GAAGGGGCTTCAAGGACTGG	2	0.569086		0	m7	Top5
1700092M07Rik_+_8740652.23-P1P2	1700092M07Rik	P1P2	GGGAACCCCTCCCACCTACA	3	0.566941		0	m7	Top5
1700092M07Rik_-_8740664.23-P1P2	1700092M07Rik	P1P2	GGGAGAAACGCCTTGTAGGT	4	0.541447		0	m7	Top5
1700092M07Rik_-_8740229.23-P1P2	1700092M07Rik	P1P2	GTCTCTGTGGAGAGAACAGG	5	0.534166		0	m7	Top5
1700092M07Rik_+_8740426.23-P1P2	1700092M07Rik	P1P2	GTCTTCTGAGGGTACTTGGT	6	0.520179		0	m7	Supp5
1700092M07Rik_+_8740672.23-P1P2	1700092M07Rik	P1P2	GGTCTCCCGCAGCTAGGTGA	7	0.509927		0	m7	Supp5
1700092M07Rik_+_8740407.23-P1P2	1700092M07Rik	P1P2	GTGGGCTCTTGAGGTTCTTG	8	0.494562		0	m7	Supp5
1700092M07Rik_+_8740572.23-P1P2	1700092M07Rik	P1P2	GACATGAGCAAGGGGCTTCA	9	0.486616		0	m7	Supp5
1700092M07Rik_-_8740643.23-P1P2	1700092M07Rik	P1P2	GGATCCTGGACCTTTTGTGA	10	0.478685		0	m7	Supp5
1700093K21Rik_-_23519318.23-P1P2	1700093K21Rik	P1P2	GGGAAGGCCACCAACTTCTC	1	0.64571		0	m7	Top5
1700093K21Rik_-_23519333.23-P1P2	1700093K21Rik	P1P2	GTCTCTGGGGCTGTGGACTA	2	0.556257		0	m7	Top5
1700093K21Rik_+_23519427.23-P1P2	1700093K21Rik	P1P2	GGTGGAAAGGATGATCAATG	3	0.556199		0	m7	Top5
1700093K21Rik_+_23519276.23-P1P2	1700093K21Rik	P1P2	GCTGCCCTCAGGCCACGGTC	4	0.546717		0	m7	Top5
1700093K21Rik_+_23519445.23-P1P2	1700093K21Rik	P1P2	GGGTCAGTTAATCTCACCTG	5	0.544425		0	m7	Top5
1700093K21Rik_-_23519526.23-P1P2	1700093K21Rik	P1P2	GGCTGGATGAGGGTATCTAA	6	0.541482		0	m7	Supp5
1700093K21Rik_-_23519516.23-P1P2	1700093K21Rik	P1P2	GACCTCGATCAGCTGGATGA	7	0.524615		0	m7	Supp5
1700093K21Rik_-_23519348.23-P1P2	1700093K21Rik	P1P2	GACTATGGCCATTCTCTTGT	8	0.519828		0	m7	Supp5
1700093K21Rik_-_23519293.23-P1P2	1700093K21Rik	P1P2	GAGCTCCAGACCGTGGCCTG	9	0.508814		0	m7	Supp5
1700093K21Rik_-_23519538.23-P1P2	1700093K21Rik	P1P2	GTATCTAAGGGCTTCTCTCC	10	0.507857		0	m7	Supp5
1700094D03Rik_-_90062687.23-P1P2	1700094D03Rik	P1P2	GGAGAATCAGGATTCCCTTC	1	0.520507		0	m7	Top5
1700094D03Rik_-_90062675.23-P1P2	1700094D03Rik	P1P2	GAATAGAAAGCTGGAGAATC	2	0.510996		0	m7	Top5
1700094D03Rik_+_90062704.23-P1P2	1700094D03Rik	P1P2	GGGTAGTTGACTGGTTACTT	3	0.47887		0	m7	Top5
1700094D03Rik_+_90062713.23-P1P2	1700094D03Rik	P1P2	GCCTAGTCCTGGTAGTTGAC	4	0.464298		0	m7	Top5
1700094D03Rik_-_90062625.23-P1P2	1700094D03Rik	P1P2	GTCCTAAAATAGGGACTGTG	5	0.456712		0	m7	Top5
1700094D03Rik_-_90062526.23-P1P2	1700094D03Rik	P1P2	GCCTTACAGGACATAGGGTG	6	0.42673		0	m7	Supp5
1700094D03Rik_-_90062615.23-P1P2	1700094D03Rik	P1P2	GACAGAAGAAATCCTAAAAT	7	0.418336		0	m7	Supp5
1700094D03Rik_+_90062537.23-P1P2	1700094D03Rik	P1P2	GACACAATCCAATCAGTTTC	8	0.394124		0	m7	Supp5
1700094D03Rik_+_90062605.23-P1P2	1700094D03Rik	P1P2	GGCCACACAGTCCCTATTTT	9	0.385853		0	m7	Supp5
1700094D03Rik_-_90062745.23-P1P2	1700094D03Rik	P1P2	GCCAGGACTAGGGTCATTGT	10	0.382812		0	m7	Supp5
1700101E01Rik_-_29055245.23-P1P2	1700101E01Rik	P1P2	GCTCGCAGCAGACTGAGAGA	1	0.631632		0	m7	Top5
1700101E01Rik_-_29055209.23-P1P2	1700101E01Rik	P1P2	GTTAAACCCCGCCAGTTCTT	2	0.559277		0	m7	Top5
1700101E01Rik_-_29055171.23-P1P2	1700101E01Rik	P1P2	GAGCAGAGCGCGCCCACCTG	3	0.545829		0	m7	Top5
1700101E01Rik_+_29055078.23-P1P2	1700101E01Rik	P1P2	GCCGGAGCGCGCGCTCGCTC	4	0.512541		0	m7	Top5
1700101E01Rik_-_29055149.23-P1P2	1700101E01Rik	P1P2	GCTCGCGGCAAGGCAGGCTC	5	0.507829		0	m7	Top5
1700101E01Rik_+_29055116.23-P1P2	1700101E01Rik	P1P2	GTTGCCGCGAGGTGCACCCC	6	0.507285		0	m7	Supp5
1700101E01Rik_-_29055220.23-P1P2	1700101E01Rik	P1P2	GCAGTTCTTCGGAGTGATTT	7	0.506272		0	m7	Supp5
1700101E01Rik_+_29055478.23-P1P2	1700101E01Rik	P1P2	GGGGAACTGTAACTAGAGTA	8	0.505899		0	m7	Supp5
1700101E01Rik_+_29055355.23-P1P2	1700101E01Rik	P1P2	GCAGGTCTAAAAGGTCTCTG	9	0.479643		0	m7	Supp5
1700101E01Rik_+_29055174.23-P1P2	1700101E01Rik	P1P2	GGGGTTTAAGCTTTGGACAG	10	0.47596		0	m7	Supp5
1700102P08Rik_+_108392675.23-P1P2	1700102P08Rik	P1P2	GCACTAGGGGAGTAAGGGAA	1	0.66055		0	m7	Top5
1700102P08Rik_-_108392718.23-P1P2	1700102P08Rik	P1P2	GGCAAAGCCGGCAACCTAAC	2	0.610209		0	m7	Top5
1700102P08Rik_+_108392719.23-P1P2	1700102P08Rik	P1P2	GGGAACAAAGGCCCTAGAGC	3	0.602092		0	m7	Top5
1700102P08Rik_+_108392680.23-P1P2	1700102P08Rik	P1P2	GTTTGCCACTAGGGGAGTAA	4	0.594001		0	m7	Top5
1700102P08Rik_+_108392647.23-P1P2	1700102P08Rik	P1P2	GAAGAGAATCCGGTCTGGAG	5	0.578815		0	m7	Top5
1700102P08Rik_+_108392652.23-P1P2	1700102P08Rik	P1P2	GTAAGGAAGAGAATCCGGTC	6	0.530157		0	m7	Supp5
1700102P08Rik_+_108392770.23-P1P2	1700102P08Rik	P1P2	GCCCCCACCTACTAGGTTAA	7	0.502718		0	m7	Supp5
1700102P08Rik_+_108392731.23-P1P2	1700102P08Rik	P1P2	GATGACCCCAATGGGAACAA	8	0.487399		0	m7	Supp5
1700102P08Rik_-_108392542.23-P1P2	1700102P08Rik	P1P2	GTAAAACTGGGTGCAGTGTG	9	0.443839		0	m7	Supp5
1700102P08Rik_+_108392764.23-P1P2	1700102P08Rik	P1P2	GCCTACTAGGTTAAAGGTCG	10	0.435214		0	m7	Supp5
1700106J16Rik_+_88293772.23-P1P2	1700106J16Rik	P1P2	GCAAGCCAGGTCAGGTTCAC	1	0.670151		0	m7	Top5
1700106J16Rik_+_88293820.23-P1P2	1700106J16Rik	P1P2	GACCCCGAGGGCAAATCTGA	2	0.66926		0	m7	Top5
1700106J16Rik_-_88293933.23-P1P2	1700106J16Rik	P1P2	GGGAAGCGCAGTAAATCTGT	3	0.563965		0	m7	Top5
1700106J16Rik_-_88293789.23-P1P2	1700106J16Rik	P1P2	GGCAGCCTGTGAACCTGACC	4	0.536408		0	m7	Top5
1700106J16Rik_-_88293874.23-P1P2	1700106J16Rik	P1P2	GTTGAACGCCAGTTCTGACT	5	0.52639		0	m7	Top5
1700106J16Rik_-_88293768.23-P1P2	1700106J16Rik	P1P2	GGTAGGAGACTGCTCGGTCT	6	0.473594		0	m7	Supp5
1700106J16Rik_-_88293847.23-P1P2	1700106J16Rik	P1P2	GGATTTGCCCTCGGGGTTAA	7	0.458871		0	m7	Supp5
1700106J16Rik_-_88293746.23-P1P2	1700106J16Rik	P1P2	GAATCAGCTGTGCTCCTTAT	8	0.45351		0	m7	Supp5
1700106J16Rik_-_88293718.23-P1P2	1700106J16Rik	P1P2	GCCGAGGAAGCCCAGACACC	9	0.444682		0	m7	Supp5
1700106J16Rik_+_88293684.23-P1P2	1700106J16Rik	P1P2	GCTTCCTCGGGCTCACCAAT	10	0.429201		0	m7	Supp5
1700109H08Rik_-_3571517.23-P1P2	1700109H08Rik	P1P2	GACACCCGTGCTAGCTGTTG	1	0.549345		0	m7	Top5
1700109H08Rik_-_3571396.23-P1P2	1700109H08Rik	P1P2	GCAAACCTGCCCCTTTTCTT	2	0.496203		0	m7	Top5
1700109H08Rik_-_3571525.23-P1P2	1700109H08Rik	P1P2	GGCTAGCTGTTGTGGTCACT	3	0.470514		0	m7	Top5
1700109H08Rik_+_3571558.23-P1P2	1700109H08Rik	P1P2	GATACTGGATAAAGTCTCTT	4	0.462359		0	m7	Top5
1700109H08Rik_+_3571244.23-P1P2	1700109H08Rik	P1P2	GGGTCACCAAGCACCATGAG	5	0.461965		0	m7	Top5
1700109H08Rik_+_3571379.23-P1P2	1700109H08Rik	P1P2	GATCACCCAAGAAAAGGGGC	6	0.452144		0	m7	Supp5
1700109H08Rik_+_3571612.23-P1P2	1700109H08Rik	P1P2	GTCTCAGAATGTTCTCAGTC	7	0.449407		0	m7	Supp5
1700109H08Rik_-_3571304.23-P1P2	1700109H08Rik	P1P2	GGACATAAGGTGGATATGTA	8	0.442475		0	m7	Supp5
1700109H08Rik_-_3571639.23-P1P2	1700109H08Rik	P1P2	GTGAGAACATTCTGAGAACA	9	0.439037		0	m7	Supp5
1700109H08Rik_+_3571573.23-P1P2	1700109H08Rik	P1P2	GCCTGCCATTCAGTACATAC	10	0.40706		0	m7	Supp5
1700110M21Rik_+_101200540.23-P1P2	1700110M21Rik	P1P2	GAGGGCAGAGTAAGATTTGT	1	0.565519		0	m7	Top5
1700110M21Rik_-_101200608.23-P1P2	1700110M21Rik	P1P2	GCATCACTCTCCAGGAGGCA	2	0.550235		0	m7	Top5
1700110M21Rik_-_101200854.23-P1P2	1700110M21Rik	P1P2	Gggtgctggggtcggagtac	3	0.485328		0	m7	Top5
1700110M21Rik_-_101200652.23-P1P2	1700110M21Rik	P1P2	GTCATTGGCTCGCTGTCTGA	4	0.44828		0	m7	Top5
1700110M21Rik_-_101200774.23-P1P2	1700110M21Rik	P1P2	Gtgcatgtgcccttgaagtc	5	0.374992		0	m7	Top5
1700110M21Rik_+_101200488.23-P1P2	1700110M21Rik	P1P2	GTTACTAAAACAGTCTTTGC	6	0.353019		0	m7	Supp5
1700110M21Rik_-_101200785.23-P1P2	1700110M21Rik	P1P2	Gttgaagtccggaagagggt	7	0.341095		0	m7	Supp5
1700110M21Rik_-_101200841.23-P1P2	1700110M21Rik	P1P2	Gttgctcgataatgggtgct	8	0.325808		0	m7	Supp5
1700110M21Rik_-_101200834.23-P1P2	1700110M21Rik	P1P2	Gttgtgagttgctcgataat	9	0.292631		0	m7	Supp5
1700110M21Rik_+_101200856.23-P1P2	1700110M21Rik	P1P2	Gagagcatttgctgctgata	10	0.210609		0	m7	Supp5
1700112E06Rik_-_22019620.23-P1P2	1700112E06Rik	P1P2	GGGCCGTAGAGGAACCGGAC	1	0.606774		0	m7	Top5
1700112E06Rik_-_22019711.23-P1P2	1700112E06Rik	P1P2	GGCGAGCTGCCCGGAGGTGC	2	0.579286		0	m7	Top5
1700112E06Rik_-_22019653.23-P1P2	1700112E06Rik	P1P2	GAGAGAGGAGTAGTCGCGTG	3	0.577002		0	m7	Top5
1700112E06Rik_+_22019774.23-P1P2	1700112E06Rik	P1P2	GGGAAGCCCTAGACTCCGGT	4	0.574401		0	m7	Top5
1700112E06Rik_+_22019699.23-P1P2	1700112E06Rik	P1P2	GGCACGTGAACCTGCACCTC	5	0.567075		0	m7	Top5
1700112E06Rik_+_22019656.23-P1P2	1700112E06Rik	P1P2	GGCGGCGCTGCACCCAGCGT	6	0.565496		0	m7	Supp5
1700112E06Rik_-_22019745.23-P1P2	1700112E06Rik	P1P2	GGGGTTGAGCCAGCCAGCGG	7	0.565066		0	m7	Supp5
1700112E06Rik_-_22019790.23-P1P2	1700112E06Rik	P1P2	GGGTGGCCGACCGGAGTCTA	8	0.544591		0	m7	Supp5
1700112E06Rik_+_22019583.23-P1P2	1700112E06Rik	P1P2	GACGGCCCCCGCTCCCCAAA	9	0.531229		0	m7	Supp5
1700112E06Rik_-_22019705.23-P1P2	1700112E06Rik	P1P2	GCCCGCTGCGAGCTGCCCGG	10	0.521883		0	m7	Supp5
1700113H08Rik_-_87057877.23-ENSMUST00000169849.1	1700113H08Rik	ENSMUST00000169849.1	GTAAGCTGAAGGCTTGTCCA	1	0.650802		0	m7	Top5
1700113H08Rik_-_87058007.23-ENSMUST00000169849.1	1700113H08Rik	ENSMUST00000169849.1	GTGGTTGCCGGGAGACTGAG	2	0.597368		0	m7	Top5
1700113H08Rik_-_87058045.23-ENSMUST00000169849.1	1700113H08Rik	ENSMUST00000169849.1	GCGGAGGTGTCCATAAGGGT	3	0.577028		0	m7	Top5
1700113H08Rik_+_87057787.23-ENSMUST00000169849.1	1700113H08Rik	ENSMUST00000169849.1	GCACAAAGGAGGTAGTTCTA	4	0.566842		0	m7	Top5
1700113H08Rik_-_87058041.23-ENSMUST00000169849.1	1700113H08Rik	ENSMUST00000169849.1	GTGCCCGGAGGTGTCCATAA	5	0.550624		0	m7	Top5
1700113H08Rik_-_87057755.23-ENSMUST00000169849.1	1700113H08Rik	ENSMUST00000169849.1	GGAGAGGCCTAGATTGGTAG	6	0.532096		0	m7	Supp5
1700113H08Rik_-_87058069.23-ENSMUST00000169849.1	1700113H08Rik	ENSMUST00000169849.1	GAGTGTGGGGCCAACTCGTT	7	0.530793		0	m7	Supp5
1700113H08Rik_+_87057980.23-ENSMUST00000169849.1	1700113H08Rik	ENSMUST00000169849.1	GAGTCTCCCGGCAACCACAA	8	0.518866		0	m7	Supp5
1700113H08Rik_+_87058033.23-ENSMUST00000169849.1	1700113H08Rik	ENSMUST00000169849.1	GCCACACTGCCCCACCCTTA	9	0.497046		0	m7	Supp5
1700113H08Rik_-_87058029.23-ENSMUST00000169849.1	1700113H08Rik	ENSMUST00000169849.1	GCTCTCGGAACGGTGCCCGG	10	0.493013		0	m7	Supp5
1700122O11Rik_+_48038497.23-P1P2	1700122O11Rik	P1P2	GGGGTCCCCAGCTGAACTGT	1	0.670667		0	m7	Top5
1700122O11Rik_+_48038410.23-P1P2	1700122O11Rik	P1P2	GGACCCTAAGGAGCTAGATT	2	0.523948		0	m7	Top5
1700122O11Rik_-_48038579.23-P1P2	1700122O11Rik	P1P2	GAGCACCAGCAATGCCTGAC	3	0.521899		0	m7	Top5
1700122O11Rik_+_48038607.23-P1P2	1700122O11Rik	P1P2	Gcggaagtagcagactaact	4	0.503235		0	m7	Top5
1700122O11Rik_-_48038428.23-P1P2	1700122O11Rik	P1P2	GTTACCAAATCTAGCTCCTT	5	0.498537		0	m7	Top5
1700122O11Rik_-_48038437.23-P1P2	1700122O11Rik	P1P2	GCTAGCTCCTTAGGGTCTCT	6	0.492011		0	m7	Supp5
1700122O11Rik_+_48038422.23-P1P2	1700122O11Rik	P1P2	GTAACATCCCAGAGACCCTA	7	0.485199		0	m7	Supp5
1700122O11Rik_+_48038644.23-P1P2	1700122O11Rik	P1P2	GCCCACATACTAATctttga	8	0.447685		0	m7	Supp5
1700122O11Rik_-_48038548.23-P1P2	1700122O11Rik	P1P2	GTGAAGAGTCAGGTGCTGCT	9	0.417918		0	m7	Supp5
1700122O11Rik_+_48038379.23-P1P2	1700122O11Rik	P1P2	GGATGGCTCCTTTGGACTTA	10	0.404465		0	m7	Supp5
1700123I01Rik_+_6184307.23-P1P2	1700123I01Rik	P1P2	GCACGCGCAGATTTGAGGCA	1	0.577639		0	m7	Top5
1700123I01Rik_-_6184200.23-P1P2	1700123I01Rik	P1P2	GatcatgcccggcGCGAGAA	2	0.497409		0	m7	Top5
1700123I01Rik_-_6184271.23-P1P2	1700123I01Rik	P1P2	GCGCGTGACGCTCAGAAGTT	3	0.495182		0	m7	Top5
1700123I01Rik_-_6184346.23-P1P2	1700123I01Rik	P1P2	GCGTGCGCGGAGGATTTGGC	4	0.462652		0	m7	Top5
1700123I01Rik_-_6184342.23-P1P2	1700123I01Rik	P1P2	GTGCGCGTGCGCGGAGGATT	5	0.460745		0	m7	Top5
1700123I01Rik_-_6184246.23-P1P2	1700123I01Rik	P1P2	GAGTTAAGGGATAGGTCATG	6	0.460387		0	m7	Supp5
1700123I01Rik_-_6184285.23-P1P2	1700123I01Rik	P1P2	GAAGTTAGGTGTTCTTGCGC	7	0.431288		0	m7	Supp5
1700123I01Rik_-_6184233.23-P1P2	1700123I01Rik	P1P2	GAAACAATAATAGTAGTTAA	8	0.403083		0	m7	Supp5
1700123I01Rik_+_6184303.23-P1P2	1700123I01Rik	P1P2	GCGCAGATTTGAGGCAGGGC	9	0.396827		0	m7	Supp5
1700123I01Rik_-_6184238.23-P1P2	1700123I01Rik	P1P2	GATAATAGTAGTTAAGGGAT	10	0.390311		0	m7	Supp5
1700123K08Rik_-_138565250.23-P1P2	1700123K08Rik	P1P2	GcacacaGGTCCAGGCCCAG	1	0.497559		0	m7	Top5
1700123K08Rik_-_138565163.23-P1P2	1700123K08Rik	P1P2	GCTGAGGAGAAGGCCAACAT	2	0.341705		0	m7	Top5
1700123K08Rik_+_138565110.23-P1P2	1700123K08Rik	P1P2	GTAGGAGGTTTTCAGGTCTA	3	0.344685		1	m7	Top5
1700123K08Rik_-_138565153.23-P1P2	1700123K08Rik	P1P2	GATAGAGTTACCTGAGGAGA	4	0.277033		1	m7	Top5
1700123K08Rik_-_138565242.23-P1P2	1700123K08Rik	P1P2	GcacacatacacacaGGTCC	5	0.271001		1	m7	Top5
1700123K08Rik_+_138564777.23-P1P2	1700123K08Rik	P1P2	GGCTCCGGCTGGAGCACCTC	6	0.48835		2	m7	Supp5
1700123K08Rik_+_138564788.23-P1P2	1700123K08Rik	P1P2	GTATGAGGAGGGGCTCCGGC	7	0.487207		2	m7	Supp5
1700123K08Rik_+_138565117.23-P1P2	1700123K08Rik	P1P2	GACTCTATTAGGAGGTTTTC	8	0.225098		2	m7	Supp5
1700123K08Rik_-_138564824.23-P1P2	1700123K08Rik	P1P2	GCCTCATATGCTTTCTCTAG	9	0.393503		3	m7	Supp5
1700123K08Rik_-_138565147.23-P1P2	1700123K08Rik	P1P2	GCTCCTAATAGAGTTACCTG	10	0.346574		3	m7	Supp5
1700123O20Rik_+_54686120.23-P1P2	1700123O20Rik	P1P2	GCCCTCTACAACCACCGGTG	1	0.65913		0	m4	Top5
1700123O20Rik_+_54686079.23-P1P2	1700123O20Rik	P1P2	GCAGGGCTGGGTCCGAGTTA	2	0.624013		0	m4	Top5
1700123O20Rik_+_54686105.23-P1P2	1700123O20Rik	P1P2	GGGTGTGGCTGGCCTTAAGG	3	0.615597		0	m4	Top5
1700123O20Rik_+_54686068.23-P1P2	1700123O20Rik	P1P2	GCCGAGTTAGGGATACAGTT	4	0.609757		0	m4	Top5
1700123O20Rik_-_54686131.23-P1P2	1700123O20Rik	P1P2	GTTAAGGCCAGCCACACCGG	5	0.568414		0	m4	Top5
1700123O20Rik_+_54686096.23-P1P2	1700123O20Rik	P1P2	GGGCCTTAAGGGGGCGAGCA	6	0.539705		0	m4	Supp5
1700123O20Rik_+_54686092.23-P1P2	1700123O20Rik	P1P2	GTTAAGGGGGCGAGCAGGGC	7	0.503358		0	m4	Supp5
1700123O20Rik_+_54686060.23-P1P2	1700123O20Rik	P1P2	GGGGATACAGTTGGGCGGAT	8	0.492726		0	m4	Supp5
1700123O20Rik_+_54685937.23-P1P2	1700123O20Rik	P1P2	GGACGGCTGTCTAATTTATA	9	0.488351		0	m4	Supp5
1700123O20Rik_+_54686125.23-P1P2	1700123O20Rik	P1P2	GTAAATCCCTCTACAACCAC	10	0.485896		0	m4	Supp5
1700125H20Rik_-_85170915.23-P1P2	1700125H20Rik	P1P2	GCCCCCAAAAAAAAGTGGGG	1	0.604109		0	m7	Top5
1700125H20Rik_-_85170979.23-P1P2	1700125H20Rik	P1P2	GCCCAGCTGAAGGAGATAGT	2	0.603881		0	m7	Top5
1700125H20Rik_-_85170777.23-P1P2	1700125H20Rik	P1P2	GTAAGCCTCCGGAATAACTG	3	0.538464		0	m7	Top5
1700125H20Rik_-_85171008.23-P1P2	1700125H20Rik	P1P2	GCCTGAGGCATGAGTGAACA	4	0.517173		0	m7	Top5
1700125H20Rik_+_85170760.23-P1P2	1700125H20Rik	P1P2	GCACTCCGCAGTTATTCCGG	5	0.475985		0	m7	Top5
1700125H20Rik_+_85170863.23-P1P2	1700125H20Rik	P1P2	GTCAGTGCTTACAGCTGACT	6	0.474525		0	m7	Supp5
1700125H20Rik_+_85170843.23-P1P2	1700125H20Rik	P1P2	GGGACCAAATGGCACACCTC	7	0.46958		0	m7	Supp5
1700125H20Rik_+_85170763.23-P1P2	1700125H20Rik	P1P2	GCACCACTCCGCAGTTATTC	8	0.445462		0	m7	Supp5
1700125H20Rik_-_85170794.23-P1P2	1700125H20Rik	P1P2	GTGCGGAGTGGTGTCCATCC	9	0.408069		0	m7	Supp5
1700125H20Rik_-_85170861.23-P1P2	1700125H20Rik	P1P2	GTGGCCAGAGGTGTGCCATT	10	0.397377		0	m7	Supp5
1700129C05Rik_-_59143072.23-P1P2	1700129C05Rik	P1P2	GGCAAATGGCACTGAACATC	1	0.627848		0	m7	Top5
1700129C05Rik_+_59142994.23-P1P2	1700129C05Rik	P1P2	GAGGGGTGTGCCTGGGTTAC	2	0.581455		0	m7	Top5
1700129C05Rik_+_59143176.23-P1P2	1700129C05Rik	P1P2	GTCTCCAGTTCCTAATTCTA	3	0.558513		0	m7	Top5
1700129C05Rik_+_59143001.23-P1P2	1700129C05Rik	P1P2	GTTCTCTGAGGGGTGTGCCT	4	0.526613		0	m7	Top5
1700129C05Rik_-_59143051.23-P1P2	1700129C05Rik	P1P2	GCTAGGTGTAAGAGTGACCA	5	0.501138		0	m7	Top5
1700129C05Rik_-_59143188.23-P1P2	1700129C05Rik	P1P2	GGGGCAGCAGCCCTAGAATT	6	0.497153		0	m7	Supp5
1700129C05Rik_-_59143194.23-P1P2	1700129C05Rik	P1P2	GCAGCCCTAGAATTAGGAAC	7	0.486854		0	m7	Supp5
1700129C05Rik_+_59143011.23-P1P2	1700129C05Rik	P1P2	GTAGAGCCCATTTCTCTGAG	8	0.398268		0	m7	Supp5
1700129C05Rik_-_59143129.23-P1P2	1700129C05Rik	P1P2	GTCATTGCATTGACGGAGAG	9	0.353002		0	m7	Supp5
1700129C05Rik_+_59143365.23-P1P2	1700129C05Rik	P1P2	Gacagatgtgatgcacagag	10	0.337172		0	m7	Supp5
1810009A15Rik_+_8888791.23-P1P2	1810009A15Rik	P1P2	GCGGGCACCAGGGGTATATA	1	0.635887		0	m7	Top5
1810009A15Rik_+_8888760.23-P1P2	1810009A15Rik	P1P2	GGCGTTGCGGGGCCTTTCCA	2	0.589409		0	m7	Top5
1810009A15Rik_+_8888800.23-P1P2	1810009A15Rik	P1P2	GGCTTGGAGGCGGGCACCAG	3	0.528997		0	m7	Top5
1810009A15Rik_-_8888830.23-P1P2	1810009A15Rik	P1P2	GCCCGCCTCCAAGCTGCGAT	4	0.494264		0	m7	Top5
1810009A15Rik_+_8888772.23-P1P2	1810009A15Rik	P1P2	GAGGTTGTTCCGCGCGTTGC	5	0.490592		0	m7	Top5
1810009A15Rik_-_8888765.23-P1P2	1810009A15Rik	P1P2	GCTCACGTGAAAACCACCCT	6	0.483288		0	m7	Supp5
1810009A15Rik_-_8888838.23-P1P2	1810009A15Rik	P1P2	GCAAGCTGCGATTGGTTCGG	7	0.477426		0	m7	Supp5
1810009A15Rik_+_8888756.23-P1P2	1810009A15Rik	P1P2	GTGCGGGGCCTTTCCAAGGG	8	0.461643		0	m7	Supp5
1810009A15Rik_-_8888391.23-P1P2	1810009A15Rik	P1P2	GAGCGAACACAGGGTCCTTA	9	0.455294		0	m7	Supp5
1810009A15Rik_+_8888495.23-P1P2	1810009A15Rik	P1P2	GAGGTCCCGCAGTCCCCTCT	10	0.454517		0	m7	Supp5
1810009J06Rik_+_40964490.23-P1P2	1810009J06Rik	P1P2	GTTAAAGGACACtgctggtg	1	0.455568		0	m7	Top5
1810009J06Rik_+_40964495.23-P1P2	1810009J06Rik	P1P2	GAAAGATTAAAGGACACtgc	2	0.449703		0	m7	Top5
1810009J06Rik_+_40964217.23-P1P2	1810009J06Rik	P1P2	Gaatggatacaaaaaaaatg	3	0.284691		1	m7	Top5
1810009J06Rik_+_40964697.23-P1P2	1810009J06Rik	P1P2	GAATGGTGAAAAACAAAAAA	4	0.243571		1	m7	Top5
1810009J06Rik_-_40964604.23-P1P2	1810009J06Rik	P1P2	GAACCTTTAGAGAATACCGG	5	0.481159		2	m7	Top5
1810009J06Rik_-_40964754.23-P1P2	1810009J06Rik	P1P2	GAAGGTATAAATAGCTGTAA	6	0.359953		2	m7	Supp5
1810009J06Rik_-_40964618.23-P1P2	1810009J06Rik	P1P2	GACCGGGGGAAACAATGATG	7	0.502208		3	m7	Supp5
1810009J06Rik_+_40964641.23-P1P2	1810009J06Rik	P1P2	GAATTCTGTTCTGTGATTGG	8	0.497402		3	m7	Supp5
1810009J06Rik_-_40964626.23-P1P2	1810009J06Rik	P1P2	GAAACAATGATGTGGAAACT	9	0.483894		3	m7	Supp5
1810009J06Rik_+_40964573.23-P1P2	1810009J06Rik	P1P2	GTCTCTAAAGGTTATGGGAA	10	0.449905		3	m7	Supp5
1810011H11Rik_+_32785813.23-P1P2	1810011H11Rik	P1P2	GGCCCAGGAGGGTGTACCAC	1	0.618505		0	m6	Top5
1810011H11Rik_-_32785833.23-P1P2	1810011H11Rik	P1P2	GTCCAGTGGTACACCCTCCT	2	0.575821		0	m6	Top5
1810011H11Rik_-_32785791.23-P1P2	1810011H11Rik	P1P2	GGATCTGGGGAGAGAGCCAG	3	0.57003		0	m6	Top5
1810011H11Rik_+_32785951.23-P1P2	1810011H11Rik	P1P2	GCCCACGTGACTGACAAGGA	4	0.568423		0	m6	Top5
1810011H11Rik_+_32785828.23-P1P2	1810011H11Rik	P1P2	GAGAGAGTTCATGTGTGCCC	5	0.502677		0	m6	Top5
1810011H11Rik_-_32785883.23-P1P2	1810011H11Rik	P1P2	GTAGGCAGAGCCCAAATAAC	6	0.499751		0	m6	Supp5
1810011H11Rik_+_32785850.23-P1P2	1810011H11Rik	P1P2	GGCTCTGCCTAGTGGCGAGT	7	0.499355		0	m6	Supp5
1810011H11Rik_-_32785941.23-P1P2	1810011H11Rik	P1P2	GAACCCACAGTCTTTGGCTG	8	0.495579		0	m6	Supp5
1810011H11Rik_+_32785785.23-P1P2	1810011H11Rik	P1P2	GAAGCTCGCAAGTCCTCCTC	9	0.490467		0	m6	Supp5
1810011H11Rik_+_32785912.23-P1P2	1810011H11Rik	P1P2	GAAAGACTGTGGGTTCTTCT	10	0.479096		0	m6	Supp5
1810011O10Rik_+_24439135.23-P1P2	1810011O10Rik	P1P2	GTGCCGTCTGAGGTGTAAAG	1	0.514011		0	m7	Top5
1810011O10Rik_+_24439145.23-P1P2	1810011O10Rik	P1P2	GTAAGGCACAATGCCGTCTG	2	0.51093		0	m7	Top5
1810011O10Rik_+_24439322.23-P1P2	1810011O10Rik	P1P2	GGCAAAAGGCACACAGACCT	3	0.496183		0	m7	Top5
1810011O10Rik_-_24438993.23-P1P2	1810011O10Rik	P1P2	GTAAAGGGTGAACAAAGCTC	4	0.475656		0	m7	Top5
1810011O10Rik_-_24439154.23-P1P2	1810011O10Rik	P1P2	GTGCCTCTTTACACCTCAGA	5	0.457095		0	m7	Top5
1810011O10Rik_+_24439236.23-P1P2	1810011O10Rik	P1P2	GAACTCCTTGTTTCAATCGT	6	0.444274		0	m7	Supp5
1810011O10Rik_-_24439201.23-P1P2	1810011O10Rik	P1P2	GCCTTCCAGAAGCCGAAATC	7	0.434513		0	m7	Supp5
1810011O10Rik_+_24439066.23-P1P2	1810011O10Rik	P1P2	GGCATCCGGAGCCAGATCTT	8	0.390054		0	m7	Supp5
1810011O10Rik_+_24439308.23-P1P2	1810011O10Rik	P1P2	GGACCTAGGCTGCCAGGGTC	9	0.387193		0	m7	Supp5
1810011O10Rik_+_24439343.23-P1P2	1810011O10Rik	P1P2	GCCCTCACCCTGATAGGGAC	10	0.379574		0	m7	Supp5
1810013L24Rik_-_8829998.23-P1P2	1810013L24Rik	P1P2	GAATGGGGAAGGTCGACGGT	1	0.672731		0	m7	Top5
1810013L24Rik_-_8829983.23-P1P2	1810013L24Rik	P1P2	GCCGTTGCGGCGGGCCAATG	2	0.623871		0	m7	Top5
1810013L24Rik_-_8830045.23-P1P2	1810013L24Rik	P1P2	GGAAGCGCCGCTGGCCAAGT	3	0.597829		0	m7	Top5
1810013L24Rik_+_8830019.23-P1P2	1810013L24Rik	P1P2	GTTGGCCAGCGGCGCTTCCC	4	0.571429		0	m7	Top5
1810013L24Rik_-_8829973.23-P1P2	1810013L24Rik	P1P2	GCACGCGGAACCCGTTGCGG	5	0.570929		0	m7	Top5
1810013L24Rik_+_8830004.23-P1P2	1810013L24Rik	P1P2	GTCCCCGGCAGGAGGCGGTT	6	0.569922		0	m7	Supp5
1810013L24Rik_+_8829883.23-P1P2	1810013L24Rik	P1P2	GTGATGTCATCAATGGGCGG	7	0.558713		0	m7	Supp5
1810013L24Rik_-_8829946.23-P1P2	1810013L24Rik	P1P2	GAATCAGAACGCTGCGTTCA	8	0.552945		0	m7	Supp5
1810013L24Rik_+_8829858.23-P1P2	1810013L24Rik	P1P2	GGGGGGAAGGAGTAAATGTC	9	0.543801		0	m7	Supp5
1810013L24Rik_-_8829958.23-P1P2	1810013L24Rik	P1P2	GGCGTTCAGGGGCCAGCACG	10	0.517812		0	m7	Supp5
1810019J16Rik_-_133518764.23-P1P2	1810019J16Rik	P1P2	GGACAGAGCTAGGGACTCAG	1	0.642477		0	m7	Top5
1810019J16Rik_-_133518785.23-P1P2	1810019J16Rik	P1P2	GGCCCGGACGGCTTCCCAGG	2	0.613151		0	m7	Top5
1810019J16Rik_+_133518828.23-P1P2	1810019J16Rik	P1P2	GAAGTATCGGAGAGCCCATG	3	0.61065		0	m7	Top5
1810019J16Rik_+_133518896.23-P1P2	1810019J16Rik	P1P2	GCCTGAGAGGGGCCATCATC	4	0.593711		0	m7	Top5
1810019J16Rik_+_133518817.23-P1P2	1810019J16Rik	P1P2	GAGCCCATGGGGCGCCTACC	5	0.593119		0	m7	Top5
1810019J16Rik_-_133518773.23-P1P2	1810019J16Rik	P1P2	GAGGGACTCAGGGGCCCGGA	6	0.590966		0	m7	Supp5
1810019J16Rik_-_133518836.23-P1P2	1810019J16Rik	P1P2	GGGCCCGGTAGGCGCCCCAT	7	0.569704		0	m7	Supp5
1810019J16Rik_+_133518794.23-P1P2	1810019J16Rik	P1P2	GCGCAAAGCTCCTACTTAAA	8	0.552811		0	m7	Supp5
1810019J16Rik_-_133518880.23-P1P2	1810019J16Rik	P1P2	GTGGACTATAGAGCAGAGAG	9	0.547482		0	m7	Supp5
1810019J16Rik_+_133518737.23-P1P2	1810019J16Rik	P1P2	GAGTCCCTAGCTCTGTCATG	10	0.545033		0	m7	Supp5
1810022K09Rik_-_14611459.23-P1P2	1810022K09Rik	P1P2	GCGGAAGGAGCCGCCTTCGA	1	0.678694		0	m7	Top5
1810022K09Rik_+_14611418.23-P1P2	1810022K09Rik	P1P2	GCGAGTGGGCGGGGTCACGG	2	0.677159		0	m7	Top5
[truncated: 212,219+ more rows]
