# Supplementary material for: Compact and highly active next-generation libraries for CRISPR-mediated gene repression and activation
Source: eLife. 2016 Sep 23;5:e19760. doi: 10.7554/eLife.19760 (PMC5094855; doi:10.7554/eLife.19760)
Supplement: Supplementary file 7. — DOI: http://dx.doi.org/10.7554/eLife.19760.019 [file elife-19760-supp7.xlsx]

## Sheet: Sheet1
	sgRNA read counts				sgRNA growth phenotypes
sgId	T0, Rep1	Endpoint, Rep1	T0, Rep2	Endpoint, Rep2	gamma, Rep1	gamma, Rep2	gamma, ave_Rep1_Rep2
A1BG_+_58858549.23-P1	64	37	43	32	-0.0638778	nan	nan
A1BG_+_58858791.23-P1	709	750	838	667	0.0131001	0.00715301	0.0101266
A1BG_+_58858964.23-P1	213	271	291	155	0.0366209	-0.049368	-0.00637358
A1BG_+_58864367.23-P2	900	758	830	563	-0.0159399	-0.0153499	-0.0156449
A1BG_+_58864705.23-P2	580	685	785	639	0.0271371	0.0103119	0.0187245
A1BG_-_58858562.23-P1	415	408	532	389	0.00377016	-0.00478471	-0.000507274
A1BG_-_58858617.23-P1	245	213	279	182	-0.0118953	-0.0208461	-0.0163707
A1BG_-_58858630.23-P1	388	261	360	318	-0.0445779	0.0218121	-0.0113829
A1BG_-_58858788.23-P1	602	631	821	597	0.0119319	-0.00556453	0.00318369
A1BG_-_58858915.23-P1	483	439	563	359	-0.00623214	-0.0240476	-0.0151399
A1BG_-_58858950.23-P1	632	674	565	437	0.0141351	0.00311948	0.00862728
A1BG_-_58858991.23-P1	833	954	913	715	0.0232179	0.00486986	0.0140439
A1BG_-_58864354.23-P2	969	703	880	731	-0.0349488	0.0131643	-0.0108922
A1BG_-_58864360.23-P2	1824	1545	1755	1192	-0.0152132	-0.0151656	-0.0151894
A1BG_-_58864420.23-P2	674	467	604	376	-0.0408087	-0.0274287	-0.0341187
A1BG_-_58864428.23-P2	659	484	599	472	-0.0333856	0.00573818	-0.0138237
A1BG_-_58864436.23-P2	858	887	1030	772	0.0101727	-0.00130418	0.00443427
A1BG_-_58864715.23-P2	1275	1086	1182	936	-0.0145045	0.00643259	-0.00403594
A1BG_-_58864822.23-P2	853	956	1200	896	0.0204619	-0.00183986	0.00931101
A1BG_-_58864840.23-P2	366	505	588	401	0.0469535	-0.0145927	0.0161804
A1CF_+_52645000.23-P1P2	652	749	743	665	0.0236084	0.0236616	0.023635
A1CF_+_52645034.23-P1P2	411	384	389	378	-0.00271993	0.0352317	0.0162559
A1CF_+_52645080.23-P1P2	123	75	91	69	-0.0570909	0.000324816	-0.028383
A1CF_+_52645091.23-P1P2	534	421	487	352	-0.0243554	-0.00641261	-0.015384
A1CF_+_52645339.23-P1P2	1113	795	1051	741	-0.0369318	-0.00991132	-0.0234216
A1CF_+_52645358.23-P1P2	1081	1102	1205	801	0.0083889	-0.0181962	-0.00490366
A1CF_+_52645377.23-P1P2	2194	1886	2378	1802	-0.0133353	0.000239031	-0.00654812
A1CF_-_52645011.23-P1P2	927	753	1101	705	-0.0205492	-0.0234593	-0.0220042
A1CF_-_52645249.23-P1P2	787	705	783	530	-0.00808125	-0.0156467	-0.011864
A1CF_-_52645373.23-P1P2	530	498	550	467	-0.00199705	0.0162487	0.00712582
A2ML1_+_8975211.23-P1P2	686	460	479	395	-0.0449813	0.0121362	-0.0164226
A2ML1_+_8975278.23-P1P2	576	571	634	514	0.00482674	0.0097425	0.00728462
A2ML1_+_8975452.23-P1P2	1237	1133	1327	921	-0.00525146	-0.0121233	-0.00868736
A2ML1_-_8975403.23-P1P2	904	776	865	629	-0.0135147	-0.00556344	-0.00953909
A2ML1_-_8975471.23-P1P2	348	324	487	317	-0.00316692	-0.0211496	-0.0121583
A2ML1_-_8975487.23-P1P2	1530	1376	1614	1274	-0.00757882	0.00598142	-0.000798699
A2ML1_-_8975582.23-P1P2	1151	996	982	807	-0.0124907	0.0116503	-0.000420182
A2ML1_-_8975593.23-P1P2	495	383	486	324	-0.0267456	-0.0177869	-0.0222662
A2ML1_-_8975664.23-P1P2	1034	1156	1213	944	0.0201475	0.00398724	0.0120674
A2ML1_-_8975669.23-P1P2	525	758	778	598	0.0527327	0.00224097	0.0274868
A2M_+_9268141.23-P1P2	1100	911	1117	769	-0.0180818	-0.0132623	-0.0156721
A2M_+_9268487.23-P1P2	1199	1137	1254	926	-0.000827155	-0.00339942	-0.00211329
A2M_+_9268495.23-P1P2	779	801	846	639	0.00948585	-0.000218611	0.00463362
A2M_+_9268524.23-P1P2	202	61	90	107	-0.14662	0.0636145	-0.0415029
A2M_-_9268044.23-P1P2	2452	2184	2387	1907	-0.00880945	0.00767675	-0.000566349
A2M_-_9268273.23-P1P2	1941	1621	2445	1728	-0.0170163	-0.00957131	-0.0132938
A2M_-_9268326.23-P1P2	1727	1496	1851	1254	-0.0123571	-0.0155246	-0.0139408
A2M_-_9268360.23-P1P2	40	34	47	31	nan	nan	nan
A2M_-_9268387.23-P1P2	1325	1532	1629	1223	0.0244323	-0.00106917	0.0116816
A2M_-_9268427.23-P1P2	1047	931	1123	827	-0.00902336	-0.00378424	-0.0064038
A3GALT2_+_33786262.23-ENST00000442999.3	496	518	624	453	0.011467	-0.00579703	0.00283498
A3GALT2_+_33786358.23-ENST00000442999.3	685	757	762	600	0.0186713	0.00563485	0.0121531
A3GALT2_+_33786467.23-ENST00000442999.3	844	884	974	838	0.0118371	0.0181055	0.0149713
A3GALT2_+_33786635.23-ENST00000442999.3	1008	925	1077	709	-0.00501061	-0.0195619	-0.0122863
A3GALT2_+_33786649.23-ENST00000442999.3	1147	979	1150	929	-0.0142405	0.00923834	-0.0025011
A3GALT2_+_33786659.23-ENST00000442999.3	655	861	823	690	0.0407785	0.014465	0.0276218
A3GALT2_+_33786675.23-ENST00000442999.3	285	227	273	156	-0.0230528	-0.0394782	-0.0312655
A3GALT2_+_33786682.23-ENST00000442999.3	387	473	419	234	0.0315047	-0.0427054	-0.00560037
A3GALT2_-_33786237.23-ENST00000442999.3	647	453	645	484	-0.0394777	-0.00114037	-0.020309
A3GALT2_-_33786280.23-ENST00000442999.3	186	207	269	234	0.0195667	0.0196538	0.0196103
A4GALT_+_43116425.23-P1P2	491	550	655	439	0.0203951	-0.017037	0.00167905
A4GALT_+_43116792.23-P1P2	740	766	994	681	0.0103372	-0.0139468	-0.00180478
A4GALT_-_43116413.23-P1P2	639	575	774	523	-0.00750841	-0.0158908	-0.0116996
A4GALT_-_43116431.23-P1P2	1212	1198	1358	1109	0.00445727	0.0107657	0.00761148
A4GALT_-_43116434.23-P1P2	926	961	887	795	0.0106644	0.0238594	0.0172619
A4GALT_-_43116460.23-P1P2	636	791	764	602	0.0337252	0.00573428	0.0197297
A4GALT_-_43116503.23-P1P2	501	469	629	406	-0.00247183	-0.0223338	-0.0124028
A4GALT_-_43116683.23-P1P2	590	683	697	487	0.0245866	-0.0111812	0.00670269
A4GALT_-_43116819.23-P1P2	485	491	564	402	0.00750406	-0.00837829	-0.000437115
A4GALT_-_43116823.23-P1P2	25	53	60	51	0.101674	0.0163993	0.0590367
A4GNT_+_137850764.23-P1P2	1054	962	1123	898	-0.00569907	0.00780581	0.00105337
A4GNT_+_137850968.23-P1P2	569	543	690	409	-2.14824e-05	-0.0343225	-0.017172
A4GNT_+_137851024.23-P1P2	1938	1702	1918	1382	-0.0106067	-0.0068514	-0.00872907
A4GNT_+_137851046.23-P1P2	1567	2004	2617	1747	0.0372777	-0.0175988	0.00983944
A4GNT_+_137851070.23-P1P2	1145	1090	1411	897	-0.000334375	-0.0244755	-0.0124049
A4GNT_+_137851178.23-P1P2	1058	1308	1199	973	0.0329633	0.00987851	0.0214209
A4GNT_-_137850791.23-P1P2	806	900	1027	739	0.0199921	-0.00704109	0.0064755
A4GNT_-_137850879.23-P1P2	764	655	646	522	-0.0136747	0.00927726	-0.00219874
A4GNT_-_137851117.23-P1P2	928	804	907	777	-0.0123369	0.0174992	0.00258114
A4GNT_-_137851121.23-P1P2	372	539	618	468	0.0531833	0.000146508	0.0266649
AAAS_+_53714942.23-P1P2	1330	1288	1723	1220	0.00184923	-0.00930897	-0.00372987
AAAS_+_53714983.23-P1P2	663	728	832	621	0.0178535	-0.00189121	0.00798116
AAAS_+_53715016.23-P1P2	770	761	834	497	0.00443959	-0.0335721	-0.0145662
AAAS_+_53715355.23-P1P2	498	641	657	530	0.0380991	0.00904155	0.0235703
AAAS_-_53715347.23-P1P2	524	542	672	427	0.0102407	-0.0245425	-0.00715093
AAAS_-_53715352.23-P1P2	488	475	539	340	0.00249744	-0.0255691	-0.0115358
AAAS_-_53715363.23-P1P2	1108	1091	1342	1103	0.00396757	0.0116701	0.00781882
AAAS_-_53715371.23-P1P2	1887	1561	1745	1181	-0.0182269	-0.015666	-0.0169465
AAAS_-_53715389.23-P1P2	1700	1585	1800	1360	-0.00298662	-0.000174576	-0.0015806
AAAS_-_53715438.23-P1P2	1335	1322	1337	994	0.00469079	-0.00244634	0.00112222
AACS_+_125549974.23-P1P2	311	213	203	177	-0.0422866	0.0199823	-0.0111522
AACS_+_125549983.23-P1P2	678	472	664	451	-0.0402057	-0.0151625	-0.0276841
AACS_+_125549999.23-P1P2	880	871	893	730	0.0046278	0.0109081	0.00776796
AACS_+_125550002.23-P1P2	532	559	612	416	0.012245	-0.0150545	-0.00140474
AACS_+_125550035.23-P1P2	485	459	475	322	-0.00108248	-0.0154367	-0.0082596
AACS_+_125550369.23-P1P2	744	600	723	572	-0.0214694	0.00630278	-0.00758332
AACS_+_125550406.23-P1P2	589	624	660	507	0.0132921	0.00215751	0.0077248
AACS_-_125550169.23-P1P2	298	200	367	143	-0.0448698	-0.0933582	-0.069114
AACS_-_125550187.23-P1P2	292	207	242	178	-0.0378954	-0.00395309	-0.0209242
AACS_-_125550379.23-P1P2	807	741	851	627	-0.00493332	-0.00371548	-0.0043244
AADACL2_+_151451732.23-P1P2	2089	2208	2428	1723	0.0129962	-0.00899726	0.00199946
AADACL2_+_151451892.23-P1P2	147	148	199	166	0.00680133	0.0137541	0.0102777
AADACL2_+_151451926.23-P1P2	2135	2089	2428	1835	0.00316244	-0.000135377	0.00151353
AADACL2_+_151451935.23-P1P2	388	261	324	234	-0.0445779	-0.0065237	-0.0255508
AADACL2_+_151452057.23-P1P2	576	663	727	550	0.0238597	7.4762e-06	0.0119336
AADACL2_+_151452121.23-P1P2	2554	2695	3167	2357	0.0127841	-0.00229841	0.00524286
AADACL2_-_151451828.23-P1P2	2286	2389	2636	1928	0.0115526	-0.00474464	0.00340398
AADACL2_-_151451931.23-P1P2	673	605	710	507	-0.00763359	-0.00811822	-0.0078759
AADACL2_-_151451961.23-P1P2	1098	1243	1288	930	0.0217409	-0.00655732	0.00759181
AADACL2_-_151452019.23-P1P2	2224	1977	2353	1897	-0.00906183	0.00895566	-5.30868e-05
AADACL3_+_12776115.23-P1P2	975	1027	1165	876	0.0125576	-0.000851178	0.00585323
AADACL3_+_12776121.23-P1P2	1086	1185	1132	867	0.0170528	0.0017391	0.00939597
AADACL3_+_12776133.23-P1P2	1325	1541	1501	1249	0.0251786	0.0134063	0.0192925
AADACL3_+_12776213.23-P1P2	360	532	422	347	0.0556955	0.0117329	0.0337142
AADACL3_+_12776313.23-P1P2	589	497	628	457	-0.015701	-0.0054591	-0.01058
AADACL3_+_12776369.23-P1P2	548	542	618	516	0.00453487	0.0138857	0.00921029
AADACL3_+_12776495.23-P1P2	1408	1201	1254	1024	-0.0143224	0.0107562	-0.0017831
AADACL3_-_12776129.23-P1P2	14	50	70	27	0.168124	-0.0947852	0.0366693
AADACL3_-_12776233.23-P1P2	779	806	940	687	0.0102787	-0.00485245	0.00271312
AADACL3_-_12776507.23-P1P2	775	619	795	599	-0.0226985	-0.00056556	-0.011632
AADACL4_+_12704492.23-P1P2	1389	1318	1371	969	-0.000747393	-0.00956436	-0.00515588
AADACL4_+_12704556.23-P1P2	1247	1429	1734	1230	0.0232949	-0.00905577	0.00711957
AADACL4_+_12704573.23-P1P2	906	765	815	721	-0.0156153	0.0220236	0.00320418
AADACL4_+_12704601.23-P1P2	1370	1022	1230	864	-0.0313994	-0.010432	-0.0209157
AADACL4_+_12704653.23-P1P2	1019	959	1189	930	-0.00179435	0.00469679	0.00145122
AADACL4_+_12704686.23-P1P2	1307	1051	1454	1120	-0.0218365	0.00254295	-0.00964677
AADACL4_+_12704714.23-P1P2	355	315	290	285	-0.0092935	0.0368208	0.0137637
AADACL4_+_12704720.23-P1P2	1104	795	915	642	-0.0358974	-0.0105922	-0.0232448
AADACL4_+_12704750.23-P1P2	981	822	929	736	-0.0165923	0.0064986	-0.00504686
AADACL4_-_12704768.23-P1P2	1272	1457	1453	1279	0.0232382	0.0213197	0.0222789
AADAC_+_151532013.23-P1P2	441	442	528	308	0.00622613	-0.0365768	-0.0151753
AADAC_+_151532125.23-P1P2	1346	1280	1565	1021	-0.000468181	-0.0208317	-0.01065
AADAC_+_151532371.23-P1P2	1016	977	1094	732	0.000950533	-0.0172734	-0.00816141
AADAC_-_151531905.23-P1P2	414	358	416	294	-0.0125791	-0.00957484	-0.011077
AADAC_-_151531939.23-P1P2	1051	1024	1049	741	0.00262167	-0.00964329	-0.00351081
AADAC_-_151531954.23-P1P2	420	314	362	249	-0.0311206	-0.0133862	-0.0222534
AADAC_-_151531985.23-P1P2	551	610	700	580	0.018898	0.0128063	0.0158522
AADAC_-_151532317.23-P1P2	520	566	704	455	0.0167373	-0.0221513	-0.00270698
AADAC_-_151532366.23-P1P2	407	395	476	363	0.00212454	0.00113224	0.00162839
AADAC_-_151532397.23-P1P2	933	933	939	670	0.00593755	-0.00822851	-0.00114548
AADAT_+_171010904.23-P1P2	1594	1310	1301	899	-0.0190624	-0.0127409	-0.0159017
AADAT_+_171010929.23-P1P2	580	560	641	458	0.00146662	-0.00803468	-0.00328403
AADAT_+_171011005.23-P1P2	610	508	834	445	-0.0173753	-0.0491233	-0.0332493
AADAT_+_171011279.23-P1P2	599	552	597	470	-0.00447344	0.00561128	0.000568921
AADAT_+_171011325.23-P1P2	369	428	464	375	0.0248356	0.00930166	0.0170686
AADAT_+_171011392.23-P1P2	869	741	718	480	-0.014364	-0.0173955	-0.0158798
AADAT_-_171011321.23-P1P2	958	804	1110	696	-0.0163906	-0.0264128	-0.0214017
AADAT_-_171011333.23-P1P2	33	39	29	32	nan	nan	nan
AADAT_-_171011368.23-P1P2	716	615	871	540	-0.0134359	-0.0280039	-0.0207199
AADAT_-_171011381.23-P1P2	269	330	350	334	0.0319774	0.0326838	0.0323306
AAED1_+_99417117.23-P1P2	1369	1188	1335	1019	-0.0121301	0.00125965	-0.00543524
AAED1_+_99417228.23-P1P2	228	262	326	244	0.0236472	-0.00150112	0.011073
AAED1_+_99417233.23-P1P2	396	310	381	231	-0.0252573	-0.0311431	-0.0282002
AAED1_+_99417483.23-P1P2	460	460	515	387	0.00593755	-0.0009401	0.00249872
AAED1_+_99417525.23-P1P2	655	580	752	534	-0.00955621	-0.00890433	-0.00923027
AAED1_+_99417589.23-P1P2	324	346	420	252	0.0143077	-0.0326127	-0.00915253
AAED1_-_99417150.23-P1P2	720	632	710	640	-0.0106716	0.0246624	0.00699536
AAED1_-_99417451.23-P1P2	318	307	430	344	0.00145231	0.00786847	0.00466039
AAED1_-_99417574.23-P1P2	771	769	772	604	0.00560661	0.0047352	0.00517091
AAED1_-_99417581.23-P1P2	287	232	379	255	-0.0211679	-0.0164934	-0.0188307
AAGAB_+_67546560.23-P1P2	1161	943	1023	917	-0.0205596	0.0238757	0.00165802
AAGAB_+_67546965.23-P1P2	139	93	180	108	-0.0452646	-0.0326127	-0.0389387
AAGAB_+_67546984.23-P1P2	1046	862	1087	665	-0.0187126	-0.0298778	-0.0242952
AAGAB_-_67546617.23-P1P2	1143	1047	1042	895	-0.00523966	0.0178691	0.00631472
AAGAB_-_67546714.23-P1P2	622	621	713	512	0.00573254	-0.00733062	-0.000799036
AAGAB_-_67546743.23-P1P2	752	805	844	679	0.0146148	0.00865819	0.0116365
AAGAB_-_67546780.23-P1P2	902	624	670	498	-0.0410078	-0.00247888	-0.0217434
AAGAB_-_67546928.23-P1P2	719	664	896	583	-0.00420151	-0.0212046	-0.0127031
AAGAB_-_67546952.23-P1P2	182	310	262	216	0.0737908	0.0121008	0.0429458
AAGAB_-_67546997.23-P1P2	175	116	132	67	-0.0464522	-0.0561521	-0.0513021
AAK1_+_69870290.23-P1P2	340	337	479	292	0.00480837	-0.0303783	-0.012785
AAK1_+_69870701.23-P1P2	516	500	546	486	0.00192435	0.0228874	0.0124059
AAK1_+_69870743.23-P1P2	516	327	481	293	-0.0521793	-0.0304836	-0.0413314
AAK1_-_69870339.23-P1P2	471	324	392	333	-0.0417278	0.0163148	-0.0127065
AAK1_-_69870541.23-P1P2	253	243	244	233	0.000799418	0.032777	0.0167882
AAK1_-_69870640.23-P1P2	529	260	499	178	-0.0845614	-0.105784	-0.0951728
AAK1_-_69870719.23-P1P2	463	353	508	327	-0.0286231	-0.0227198	-0.0256715
AAK1_-_69870759.23-P1P2	357	342	412	349	0.000468539	0.0159163	0.0081924
AAK1_-_69870791.23-P1P2	1425	1124	1311	933	-0.0242936	-0.00859473	-0.0164442
AAK1_-_69870794.23-P1P2	409	496	526	529	0.0305096	0.0400684	0.035289
AAMDC_+_77532426.23-P1P2	268	301	339	314	0.0207326	0.0284884	0.0246105
AAMDC_-_77532187.23-P1P2	966	868	1006	745	-0.00769159	-0.00299608	-0.00534383
AAMDC_-_77532195.23-P1P2	413	492	602	446	0.028238	-0.00293773	0.0126501
AAMDC_-_77532222.23-P1P2	293	260	311	170	-0.0092866	-0.045723	-0.0275048
AAMDC_-_77532236.23-P1P2	236	410	386	285	0.0763084	-0.00341753	0.0364454
AAMDC_-_77532439.23-P1P2	686	719	785	638	0.0119237	0.0100915	0.0110076
AAMDC_-_77532634.23-P1P2	513	410	507	404	-0.022617	0.00731229	-0.00765237
AAMDC_-_77532649.23-P1P2	715	654	688	475	-0.00542411	-0.0128631	-0.00914363
AAMDC_-_77532686.23-P1P2	1344	1367	1646	1106	0.00809945	-0.0166799	-0.00429024
AAMDC_-_77532705.23-P1P2	765	806	984	773	0.0125893	0.00530699	0.00894813
AAMP_+_219134841.23-P1P2	406	73	418	97	-0.212682	-0.166284	-0.189483
AAMP_+_219134851.23-P1P2	642	193	570	124	-0.147194	-0.175372	-0.161283
AAMP_-_219134310.23-P1P2	561	571	582	502	0.00818863	0.0184605	0.0133246
AAMP_-_219134415.23-P1P2	606	560	660	616	-0.00412047	0.0295598	0.0127197
AAMP_-_219134418.23-P1P2	477	330	495	424	-0.0410027	0.017482	-0.0117603
AAMP_-_219134424.23-P1P2	571	601	795	501	0.0124616	-0.0257051	-0.00662175
AAMP_-_219134443.23-P1P2	141	176	180	170	0.034187	0.0312251	0.0327061
AAMP_-_219134449.23-P1P2	1197	1050	1066	806	-0.0107565	-7.36689e-05	-0.00541511
AAMP_-_219134453.23-P1P2	534	574	671	499	0.0151407	-0.00240647	0.00636712
AAMP_-_219134469.23-P1P2	1221	818	1014	752	-0.0450975	-0.00279468	-0.0239461
AANAT_+_74463710.23-P1P2	754	832	779	643	0.0184796	0.0122696	0.0153746
AANAT_+_74463718.23-P1P2	1419	1354	1346	1118	-3.65305e-05	0.013152	0.00655773
AANAT_+_74463735.23-P1P2	1961	1863	2019	1490	-0.000594226	-0.00348479	-0.00203951
AANAT_+_74463793.23-P1P2	564	607	658	572	0.0152988	0.0195587	0.0174288
AANAT_+_74464038.23-P1P2	1259	955	1137	856	-0.0292732	-0.000677795	-0.0149755
AANAT_+_74464088.23-P1P2	935	979	1194	840	0.0117964	-0.0102161	0.000790183
AANAT_+_74464143.23-P1P2	795	612	782	569	-0.0273937	-0.00547564	-0.0164347
AANAT_-_74463789.23-P1P2	173	255	401	212	0.0553684	-0.0504201	0.00247412
AANAT_-_74464175.23-P1P2	745	748	890	602	0.00644957	-0.0157464	-0.00464841
AANAT_-_74464185.23-P1P2	1414	1183	1517	875	-0.0167881	-0.0381626	-0.0274754
AAR2_+_34824386.23-P1P2	387	432	430	368	0.0199526	0.0173585	0.0186555
AAR2_+_34824405.23-P1P2	660	425	550	368	-0.0501413	-0.0172762	-0.0337087
AAR2_+_34824485.23-P1P2	759	927	844	613	0.0314131	-0.00573079	0.0128411
AAR2_+_34824488.23-P1P2	675	539	743	429	-0.022729	-0.0380181	-0.0303735
AAR2_+_34824655.23-P1P2	1514	1488	1457	1145	0.00373055	0.00535933	0.00454494
AAR2_+_34824681.23-P1P2	623	588	674	516	-0.00142915	0.00167985	0.000125353
AAR2_-_34824417.23-P1P2	284	367	512	276	0.0386035	-0.047683	-0.00453979
AAR2_-_34824425.23-P1P2	1071	725	982	498	-0.0437742	-0.0562762	-0.0500252
AAR2_-_34824434.23-P1P2	742	141	923	133	-0.205635	-0.233336	-0.219486
AAR2_-_34824937.23-P1P2	1162	898	1040	877	-0.0268991	0.0152806	-0.00580927
AARD_+_117950477.23-P1P2	1116	1303	1468	959	0.0256754	-0.0206434	0.002516
AARD_+_117950489.23-P1P2	562	511	606	361	-0.00618309	-0.0336226	-0.0199028
AARD_+_117950882.23-P1P2	2255	1607	2482	1324	-0.0372259	-0.0491582	-0.0431921
AARD_+_117950890.23-P1P2	532	595	546	438	0.0201968	0.00825452	0.0142257
AARD_+_117950901.23-P1P2	178	229	292	200	0.0380366	-0.0139836	0.0120265
AARD_+_117950911.23-P1P2	543	691	677	572	0.0366468	0.0155531	0.0261
AARD_-_117950494.23-P1P2	1156	942	1078	842	-0.0201449	0.00449987	-0.00782254
AARD_-_117950667.23-P1P2	1056	912	1052	820	-0.012741	0.00420981	-0.00426557
AARD_-_117950692.23-P1P2	367	495	366	301	0.0440576	0.0117551	0.0279063
AARD_-_117950728.23-P1P2	611	480	594	354	-0.0248075	-0.0335635	-0.0291855
AARS2_+_44280645.23-P1P2	535	484	626	450	-0.00682645	-0.0071823	-0.00700438
AARS2_+_44280650.23-P1P2	1821	1559	1690	1382	-0.0138542	0.0109567	-0.00144875
AARS2_+_44280670.23-P1P2	294	202	305	173	-0.0418803	-0.0405201	-0.0412002
AARS2_+_44281006.23-P1P2	1236	601	1303	513	-0.085929	-0.0918992	-0.0889141
AARS2_+_44281027.23-P1P2	825	202	1035	188	-0.173341	-0.200752	-0.187046
AARS2_+_44281044.23-P1P2	540	126	756	116	-0.179478	-0.224495	-0.201987
AARS2_+_44281056.23-P1P2	1221	535	1149	396	-0.0991945	-0.110626	-0.10491
AARS2_-_44280878.23-P1P2	340	179	371	129	-0.0758025	-0.109382	-0.0925921
AARS2_-_44281001.23-P1P2	101	98	140	107	0.0020958	0.00144201	0.0017689
AARS2_-_44281016.23-P1P2	310	261	296	212	-0.0159833	-0.00769878	-0.011841
AARSD1_+_41116203.23-P1	1042	893	1033	664	-0.0137229	-0.0229195	-0.0183212
AARSD1_+_41116343.23-P1	958	997	964	888	0.0110215	0.0277127	0.0193671
AARSD1_+_41116412.23-P1	283	420	440	278	0.0562393	-0.0253417	0.0154488
AARSD1_+_41116417.23-P1	852	843	972	750	0.00458452	0.00278317	0.00368384
AARSD1_+_41132061.23-P2	3693	3526	3575	2690	4.172e-05	-0.000754606	-0.000356443
AARSD1_+_41132078.23-P2	1540	1640	1831	1348	0.0139533	-0.00382448	0.0050644
AARSD1_-_41116054.23-P1	1901	1586	1874	1415	-0.0171444	-0.000265153	-0.00870476
AARSD1_-_41116243.23-P1	1065	919	998	687	-0.012848	-0.0132775	-0.0130628
AARSD1_-_41116425.23-P1	225	315	297	219	0.0488069	-0.00360218	0.0226024
AARSD1_-_41116465.23-P1	1352	1281	1354	1174	-0.000935362	0.0191956	0.00913013
AARSD1_-_41116499.23-P1	466	435	423	420	-0.00283319	0.0382666	0.0177167
AARSD1_-_41116508.23-P1	1176	964	1246	940	-0.019389	-0.000387317	-0.00988818
AARSD1_-_41131671.23-P2	565	595	671	444	0.0125291	-0.0188394	-0.00315514
AARSD1_-_41131701.23-P2	1227	1143	1279	957	-0.00309771	-0.00154351	-0.00232061
AARSD1_-_41131712.23-P2	3199	2979	3342	2612	-0.00314037	0.00458845	0.000724041
AARSD1_-_41131716.23-P2	2195	2138	2446	1844	0.00258528	-0.000486252	0.00104951
AARSD1_-_41132004.23-P2	867	836	851	709	0.00129856	0.0135797	0.00743911
AARSD1_-_41132022.23-P2	987	777	912	716	-0.0245423	0.00522074	-0.00966078
AARSD1_-_41132037.23-P2	3333	3499	3604	3001	0.0121302	0.0135034	0.0128168
AARSD1_-_41132088.23-P2	2974	2694	3190	2343	-0.00666068	-0.00415495	-0.00540782
AARS_+_70323296.23-P1P2	132	11	123	14	-0.31066	-0.266524	-0.288592
AARS_+_70323318.23-P1P2	334	14	368	5	-0.398212	-0.565616	-0.481914
AARS_+_70323322.23-P1P2	819	43	906	32	-0.36952	-0.431185	-0.400352
AARS_+_70323353.23-P1P2	292	5	214	12	-0.512272	-0.366142	-0.439207
AARS_+_70323362.23-P1P2	770	78	628	40	-0.285787	-0.348213	-0.317
AARS_+_70323368.23-P1P2	1118	732	1185	577	-0.0480219	-0.0619983	-0.0550101
AARS_+_70323376.23-P1P2	588	62	577	95	-0.280679	-0.214577	-0.247628
AARS_-_70322952.23-P1P2	176	144	260	165	-0.0196296	-0.0247201	-0.0221748
AARS_-_70323314.23-P1P2	196	24	262	17	-0.261628	-0.345606	-0.303617
AARS_-_70323332.23-P1P2	892	36	896	27	-0.403036	-0.453531	-0.428283
AASDHPPT_+_105948405.23-P1P2	86	55	70	43	-0.0510158	-0.0293016	-0.0401587
AASDHPPT_+_105948450.23-P1P2	629	400	603	329	-0.0517359	-0.0459854	-0.0488607
AASDHPPT_+_105948470.23-P1P2	613	429	578	388	-0.0395355	-0.0168165	-0.028176
AASDHPPT_+_105948804.23-P1P2	296	286	400	351	0.00155882	0.0208797	0.0112193
AASDHPPT_+_105948813.23-P1P2	456	456	530	421	0.00593755	0.00686931	0.00640343
AASDHPPT_+_105948816.23-P1P2	1308	1013	1128	842	-0.0266259	-0.00187997	-0.0142529
AASDHPPT_-_105948374.23-P1P2	995	642	912	560	-0.049887	-0.0293591	-0.039623
AASDHPPT_-_105948417.23-P1P2	580	219	542	245	-0.118153	-0.0724607	-0.0953066
AASDHPPT_-_105948422.23-P1P2	478	326	338	361	-0.0428233	0.0485317	0.00285419
AASDHPPT_-_105948779.23-P1P2	620	668	679	593	0.0154382	0.0202115	0.0178249
AASDH_+_57253516.23-P1P2	775	617	713	526	-0.0231108	-0.0035346	-0.0133227
AASDH_+_57253570.23-P1P2	2491	2248	2442	2041	-0.00714006	0.014027	0.00344348
AASDH_+_57253636.23-P1P2	217	227	217	170	0.0116776	0.00491974	0.00829868
AASDH_+_57253649.23-P1P2	498	296	280	230	-0.0603454	0.011588	-0.0243787
AASDH_-_57253280.23-P1P2	236	300	309	250	0.0365093	0.00945337	0.0229813
AASDH_-_57253356.23-P1P2	1247	1239	1369	1131	0.00511754	0.0123946	0.00875607
AASDH_-_57253362.23-P1P2	1987	1921	2116	1621	0.00163368	0.00176978	0.00170173
AASDH_-_57253574.23-P1P2	1620	1605	1743	1232	0.00475234	-0.00955562	-0.00240164
AASDH_-_57253588.23-P1P2	383	496	566	392	0.0388778	-0.012421	0.0132284
AASDH_-_57253646.23-P1P2	492	497	741	505	0.00722581	-0.014688	-0.00373107
AASS_+_121784000.23-P1P2	358	323	375	301	-0.0071703	0.00833674	0.000583219
AASS_+_121784213.23-P1P2	623	669	692	494	0.0150138	-0.00815994	0.00342693
AASS_+_121784219.23-P1P2	1094	1057	1078	822	0.00155394	0.00111713	0.00133553
AASS_+_121784247.23-P1P2	747	838	871	600	0.0205835	-0.0131781	0.0037027
AASS_+_121784250.23-P1P2	178	164	204	183	-0.00449938	0.0239817	0.00974117
AASS_-_121784091.23-P1P2	866	986	1061	833	0.0224715	0.00522444	0.013848
AASS_-_121784229.23-P1P2	222	219	195	160	0.00420407	0.0114311	0.00781757
AASS_-_121784277.23-P1P2	1795	1376	1684	1352	-0.0279307	0.00836894	-0.00978087
AASS_-_121784313.23-P1P2	773	917	1107	747	0.0277025	-0.0160813	0.00581062
AASS_-_121784328.23-P1P2	1111	1092	1278	1050	0.0037398	0.0116167	0.00767827
AATF_+_35306366.23-P1P2	1856	1459	2398	1269	-0.0247261	-0.0502838	-0.0375049
AATF_+_35306650.23-P1P2	1075	994	1237	878	-0.00404346	-0.00896868	-0.00650607
AATF_-_35306286.23-P1P2	608	145	840	106	-0.176695	-0.252007	-0.214351
AATF_-_35306312.23-P1P2	845	736	786	639	-0.0116584	0.0101327	-0.00076281
AATF_-_35306320.23-P1P2	822	723	847	560	-0.0104129	-0.0189547	-0.0146838
AATF_-_35306333.23-P1P2	1517	775	1521	653	-0.0796333	-0.0797129	-0.0796731
AATF_-_35306340.23-P1P2	775	288	860	293	-0.120184	-0.112248	-0.116216
AATF_-_35306346.23-P1P2	715	148	738	135	-0.194739	-0.19976	-0.19725
AATF_-_35306351.23-P1P2	1607	570	1628	503	-0.12612	-0.126004	-0.126062
AATF_-_35306747.23-P1P2	1657	1752	1825	1473	0.0130405	0.00911587	0.0110782
AATK_+_79139544.23-ENST00000326724.4	420	409	322	285	0.00255619	0.0220921	0.0123242
AATK_+_79139571.23-ENST00000326724.4	463	393	490	377	-0.0149469	0.00237824	-0.00628433
AATK_+_79139589.23-ENST00000326724.4	1114	1019	1314	919	-0.00541904	-0.0110438	-0.00823144
AATK_+_79139592.23-ENST00000326724.4	1004	936	1081	946	-0.00299783	0.0204968	0.00874951
AATK_-_79139586.23-ENST00000326724.4	612	703	746	490	0.0235995	-0.0198772	0.00186111
AATK_-_79139702.23-ENST00000326724.4	599	589	893	566	0.00379257	-0.0248969	-0.0105522
AATK_-_79139880.23-ENST00000326724.4	810	755	827	525	-0.00302136	-0.0246737	-0.0138475
AATK_-_79139956.23-ENST00000326724.4	670	694	771	597	0.0104216	0.00327726	0.00684942
AATK_-_79139960.23-ENST00000326724.4	162	186	311	224	0.023539	-0.00690707	0.00831599
AATK_-_79139975.23-ENST00000326724.4	328	352	381	276	0.0149348	-0.00609819	0.00441831
ABAT_+_8768492.23-P1	909	777	877	634	-0.0140534	-0.006388	-0.0102207
ABAT_+_8768526.23-P1	655	764	951	608	0.0255498	-0.0236792	0.000935302
ABAT_+_8768542.23-P1	1324	1279	1585	1128	0.0015319	-0.00859444	-0.00353127
ABAT_+_8768682.23-P1	489	494	612	358	0.00723367	-0.0361832	-0.0144748
ABAT_+_8768874.23-P1	247	326	308	305	0.0412945	0.0378908	0.0395927
ABAT_+_8807437.23-P2	22	22	54	26	nan	-0.0635787	nan
ABAT_+_8807445.23-P2	398	534	688	463	0.0433884	-0.0164637	0.0134624
ABAT_+_8807450.23-P2	894	659	915	532	-0.0329197	-0.0370389	-0.0349793
ABAT_+_8807464.23-P2	1867	2067	2074	1716	0.0189033	0.012605	0.0157542
ABAT_+_8807492.23-P2	988	877	945	638	-0.00924643	-0.0160113	-0.0126289
ABAT_+_8807600.23-P2	7	21	16	7	nan	nan	nan
ABAT_+_8807610.23-P2	308	326	440	296	0.013174	-0.0165135	-0.00166972
ABAT_+_8807696.23-P2	1208	1023	1041	981	-0.0152411	0.0309146	0.00783676
ABAT_+_8807706.23-P2	599	550	736	572	-0.0049359	0.00379511	-0.000570394
ABAT_+_8807798.23-P2	1481	1176	1387	1105	-0.0234426	0.00728391	-0.00807937
ABAT_-_8768466.23-P1	673	657	763	518	0.00287193	-0.0152284	-0.00617823
ABAT_-_8768504.23-P1	375	337	335	263	-0.00767515	0.00521839	-0.00122838
ABAT_-_8768523.23-P1	1198	1025	1106	865	-0.0139332	0.00468379	-0.00462469
ABAT_-_8768530.23-P1	719	652	743	523	-0.00652513	-0.010139	-0.00833205
ABAT_-_8768533.23-P1	361	274	354	234	-0.0291953	-0.0189845	-0.0240899
ABCA10_+_67224502.23-P1P2	1077	1090	1355	1098	0.00746623	0.00967419	0.00857021
ABCA10_+_67224811.23-P1P2	1700	1505	1462	1277	-0.00958529	0.0202305	0.00532262
ABCA10_+_67224827.23-P1P2	1191	1110	1400	913	-0.00303624	-0.0208864	-0.0119613
ABCA10_+_67224916.23-P1P2	392	353	477	346	-0.00741405	-0.00591234	-0.00666319
ABCA10_+_67224929.23-P1P2	1340	1076	1354	969	-0.0220183	-0.00780863	-0.0149135
ABCA10_-_67224447.23-P1P2	1025	1099	1287	988	0.0148189	0.00206497	0.00844195
ABCA10_-_67224767.23-P1P2	2171	2121	2622	1997	0.0029689	0.000952641	0.00196077
ABCA10_-_67224823.23-P1P2	631	572	676	555	-0.00656973	0.0115156	0.00247294
ABCA10_-_67224857.23-P1P2	790	790	863	688	0.00593755	0.00737846	0.006658
ABCA10_-_67224969.23-P1P2	1306	1143	1317	1076	-0.0110476	0.0108288	-0.000109407
ABCA12_+_216002868.23-P1P2	2106	1754	2253	1651	-0.0173644	-0.00447758	-0.010921
ABCA12_+_216002883.23-P1P2	1326	1371	1656	1070	0.0101896	-0.0221887	-0.00599953
ABCA12_+_216002996.23-P1P2	642	427	422	343	-0.0460201	0.0101014	-0.0179593
ABCA12_+_216003308.23-P1P2	252	414	401	262	0.0691877	-0.0206226	0.0242826
ABCA12_+_216003314.23-P1P2	1632	1626	2056	1291	0.00546827	-0.0262129	-0.0103723
ABCA12_+_216003317.23-P1P2	3047	2588	3157	2360	-0.0148647	-0.00167441	-0.00826954
ABCA12_+_216003325.23-P1P2	1926	1769	2080	1420	-0.0048961	-0.0144444	-0.00967023
ABCA12_+_216003340.23-P1P2	618	627	689	461	0.00777962	-0.0172773	-0.00474882
ABCA12_-_216002923.23-P1P2	423	381	447	325	-0.0073859	-0.00558246	-0.00648418
ABCA12_-_216003059.23-P1P2	352	283	330	228	-0.0218609	-0.0127608	-0.0173109
ABCA13_+_48211090.23-P1P2	680	637	595	454	-0.00238516	0.00120974	-0.00058771
ABCA13_+_48211097.23-P1P2	476	653	833	614	0.0462189	-0.00365541	0.0212817
ABCA13_+_48211145.23-P1P2	680	628	646	516	-0.00419812	0.00765048	0.00172618
ABCA13_+_48211160.23-P1P2	1143	1061	1188	1021	-0.0035473	0.0179514	0.00720204
ABCA13_+_48211170.23-P1P2	2098	1680	2024	1420	-0.0223714	-0.0106039	-0.0164877
ABCA13_-_48211093.23-P1P2	856	1148	1305	933	0.0433327	-0.00794924	0.0176917
ABCA13_-_48211142.23-P1P2	1843	1727	2036	1547	-0.00234512	0.000617993	-0.000863566
ABCA13_-_48211206.23-P1P2	1735	1255	1422	1053	-0.0353264	-0.00300564	-0.019166
ABCA13_-_48211352.23-P1P2	2019	1939	2118	1390	0.000786433	-0.0199966	-0.00960509
ABCA13_-_48211482.23-P1P2	714	564	726	522	-0.024109	-0.00715129	-0.0156301
ABCA1_+_107689930.23-P1P2	376	419	387	336	0.0197335	0.0193832	0.0195584
ABCA1_+_107689978.23-P1P2	870	860	910	642	0.0044646	-0.0098212	-0.0026783
ABCA1_+_107690410.23-P1P2	784	738	783	638	-0.00176622	0.0104505	0.00434213
ABCA1_-_107689997.23-P1P2	337	235	267	236	-0.0399928	0.0219015	-0.00904565
ABCA1_-_107690031.23-P1P2	1521	1304	1575	1303	-0.0136746	0.0125905	-0.000542041
ABCA1_-_107690202.23-P1P2	564	707	669	641	0.0347288	0.0332519	0.0339904
ABCA1_-_107690338.23-P1P2	254	291	436	229	0.0232637	-0.0513411	-0.0140387
ABCA1_-_107690385.23-P1P2	667	45	909	45	-0.337571	-0.383677	-0.360624
ABCA1_-_107690389.23-P1P2	710	488	795	473	-0.0418341	-0.0337977	-0.0378159
ABCA1_-_107690394.23-P1P2	683	694	772	590	0.00797316	0.0014352	0.00470418
ABCA2_+_139922190.23-P1P2	442	383	555	356	-0.0123169	-0.0232146	-0.0177657
ABCA2_+_139922193.23-P1P2	377	308	408	284	-0.0198175	-0.0117119	-0.0157647
ABCA2_+_139922201.23-P1P2	233	348	360	294	0.0570492	0.0107699	0.0339095
ABCA2_+_139922272.23-P1P2	735	563	765	608	-0.0280283	0.00694575	-0.0105413
ABCA2_+_139922290.23-P1P2	250	353	416	307	0.0498943	-0.00348638	0.023204
ABCA2_+_139922669.23-P1P2	561	514	553	441	-0.00521038	0.00742247	0.00110604
ABCA2_-_139922262.23-P1P2	629	738	795	606	0.026299	0.00106932	0.0136842
ABCA2_-_139922304.23-P1P2	421	379	455	431	-0.00745264	0.0316429	0.0120951
ABCA2_-_139922347.23-P1P2	714	614	913	722	-0.0132868	0.00624079	-0.00352302
ABCA2_-_139922596.23-P1P2	728	606	595	473	-0.0174318	0.00697881	-0.00522651
ABCA3_+_2390336.23-P1P2	637	706	841	575	0.0190409	-0.0142348	0.00240308
ABCA3_+_2390611.23-P1P2	454	338	497	259	-0.0316544	-0.0524446	-0.0420495
ABCA3_+_2390721.23-P1P2	785	609	714	523	-0.026407	-0.00453668	-0.0154718
ABCA3_-_2390323.23-P1P2	769	778	832	663	0.00742001	0.00731773	0.00736887
ABCA3_-_2390333.23-P1P2	282	330	341	320	0.0259643	0.0303241	0.0281442
ABCA3_-_2390500.23-P1P2	313	346	402	329	0.0187084	0.0110696	0.014889
ABCA3_-_2390670.23-P1P2	325	248	355	265	-0.0285132	-0.00187526	-0.0151942
ABCA3_-_2390673.23-P1P2	690	764	663	612	0.0189174	0.0280049	0.0234612
ABCA3_-_2390704.23-P1P2	513	364	797	285	-0.037779	-0.105438	-0.0716087
ABCA3_-_2390733.23-P1P2	539	745	747	593	0.0471756	0.00678113	0.0269784
ABCA4_+_94586620.23-P1P2	668	693	713	620	0.0106188	0.0196015	0.0151101
ABCA4_+_94586668.23-P1P2	352	300	345	309	-0.0144285	0.0237609	0.00466619
ABCA4_+_94586689.23-P1P2	274	286	317	334	0.0113987	0.046619	0.0290089
ABCA4_-_94586219.23-P1P2	345	332	371	227	0.00104386	-0.0298584	-0.0144073
ABCA4_-_94586232.23-P1P2	1104	849	1017	836	-0.0275245	0.0116903	-0.0079171
ABCA4_-_94586250.23-P1P2	615	546	726	487	-0.00922446	-0.0169174	-0.0130709
ABCA4_-_94586284.23-P1P2	924	830	945	708	-0.00773163	-0.00136205	-0.00454684
ABCA4_-_94586293.23-P1P2	2024	1938	2199	1702	0.000405574	0.00321712	0.00181135
ABCA4_-_94586628.23-P1P2	1328	1410	1551	1076	0.0135713	-0.0121842	0.000693525
ABCA4_-_94586658.23-P1P2	591	660	546	438	0.0200065	0.00825452	0.0141305
ABCA5_+_67322884.23-P1P2	1305	1036	1235	946	-0.0234729	0.00175579	-0.0108585
ABCA5_+_67323191.23-P1P2	246	211	181	191	-0.0136162	0.0468353	0.0166095
ABCA5_+_67323221.23-P1P2	347	273	329	187	-0.0246217	-0.0402287	-0.0324252
ABCA5_-_67322845.23-P1P2	884	861	1037	788	0.00257874	0.000629307	0.00160402
ABCA5_-_67322851.23-P1P2	566	555	674	437	0.00343703	-0.0217033	-0.00913312
ABCA5_-_67322872.23-P1P2	1361	1482	1703	1206	0.0167893	-0.00929014	0.00374956
ABCA5_-_67322891.23-P1P2	841	475	1222	337	-0.0668479	-0.141996	-0.104422
ABCA5_-_67323220.23-P1P2	691	677	735	628	0.00332968	0.0171294	0.0102295
ABCA5_-_67323267.23-P1P2	987	800	1056	682	-0.0208256	-0.0222544	-0.02154
ABCA5_-_67323280.23-P1P2	625	574	737	531	-0.00490774	-0.0068619	-0.00588482
ABCA6_+_67137671.23-P1P2	1065	909	826	721	-0.014242	0.0201371	0.00294755
ABCA6_+_67137842.23-P1P2	821	711	1063	758	-0.0123902	-0.00831706	-0.0103536
ABCA6_+_67138008.23-P1P2	492	416	528	377	-0.0154407	-0.00813189	-0.0117863
ABCA6_+_67138026.23-P1P2	1069	866	1086	846	-0.0208939	0.00412635	-0.00838376
ABCA6_+_67138050.23-P1P2	648	641	858	699	0.00455373	0.0104281	0.00749092
ABCA6_+_67138055.23-P1P2	969	1018	1053	809	0.0122227	0.0021757	0.00719918
ABCA6_-_67137744.23-P1P2	1059	822	941	650	-0.0263401	-0.0127923	-0.0195662
ABCA6_-_67137748.23-P1P2	842	751	785	627	-0.0086347	0.00764423	-0.000495236
ABCA6_-_67137854.23-P1P2	797	825	952	765	0.0103368	0.00849527	0.00941603
ABCA6_-_67137948.23-P1P2	1443	1302	1518	1039	-0.00716292	-0.0140819	-0.0106224
ABCA7_+_1040413.23-P1	1922	1678	2072	1533	-0.0113599	-0.00312759	-0.00724373
ABCA7_+_1040474.23-P1	554	541	577	513	0.00291218	0.0227248	0.0128185
ABCA7_+_1040513.23-P1	1434	1419	1524	1117	0.0045978	-0.0044509	7.34505e-05
ABCA7_+_1040541.23-P1	2932	2599	2946	2081	-0.00942255	-0.00964439	-0.00953347
ABCA7_+_1040560.23-P1	983	948	1155	902	0.00131841	0.00447758	0.002898
ABCA7_+_1040577.23-P1	1185	1103	1260	1093	-0.00319878	0.0192605	0.00803085
ABCA7_+_1041292.23-P2	811	1175	1274	880	0.0531749	-0.0127957	0.0201896
ABCA7_+_1041297.23-P2	851	877	881	758	0.00977188	0.0181082	0.01394
ABCA7_+_1041311.23-P2	807	861	965	788	0.0141899	0.010755	0.0124725
ABCA7_+_1041348.23-P2	745	705	810	582	-0.00109366	-0.00724717	-0.00417042
ABCA7_+_1041432.23-P2	876	746	791	668	-0.0145294	0.0154859	0.000478261
ABCA7_+_1041489.23-P2	1131	1077	1288	992	-0.000295625	0.00252422	0.0011143
ABCA7_+_1041673.23-P2	1120	1103	1153	955	0.00398884	0.0127558	0.00837234
ABCA7_-_1040133.23-P1	592	415	663	350	-0.0393215	-0.0506265	-0.044974
ABCA7_-_1040209.23-P1	829	708	923	637	-0.0141644	-0.0129174	-0.0135409
ABCA7_-_1040214.23-P1	1226	804	1170	829	-0.0478176	-0.00921368	-0.0285157
ABCA7_-_1040526.23-P1	1074	919	975	740	-0.0139202	0.000460707	-0.00672975
ABCA7_-_1041459.23-P2	1582	1421	1542	1131	-0.00773706	-0.00435045	-0.00604376
ABCA7_-_1041690.23-P2	837	678	837	548	-0.0209044	-0.0203316	-0.020618
ABCA7_-_1041717.23-P2	1857	1846	2020	1457	0.00518059	-0.00670601	-0.000762707
ABCA8_+_66950951.23-P1P2	1538	1213	1364	1063	-0.0243074	0.00418414	-0.0100616
ABCA8_+_66950959.23-P1P2	2072	2212	2687	1807	0.0142679	-0.0165616	-0.00114687
ABCA8_+_66951172.23-P1P2	511	374	490	423	-0.0338283	0.0185783	-0.007625
ABCA8_+_66951401.23-P1P2	334	292	284	211	-0.0111845	-0.00254058	-0.00686254
ABCA8_-_66951365.23-P1P2	1144	1330	1500	1162	0.0251314	0.00334042	0.0142359
ABCA8_-_66951372.23-P1P2	1477	1271	1424	1039	-0.0132003	-0.00508682	-0.00914357
ABCA8_-_66951390.23-P1P2	1109	1242	1320	971	0.0203684	-0.00393991	0.00821422
ABCA8_-_66951447.23-P1P2	1105	860	1028	798	-0.0259997	0.00363038	-0.0111846
ABCA8_-_66951525.23-P1P2	2007	1827	2039	1618	-0.00603448	0.00672515	0.000345335
ABCA8_-_66951528.23-P1P2	1152	1009	1117	856	-0.0109491	0.00181943	-0.00456485
ABCA9_+_67056924.23-P1P2	1673	1483	1737	1259	-0.0094217	-0.00601985	-0.00772077
ABCA9_+_67056982.23-P1P2	721	681	844	564	-0.00133452	-0.0174539	-0.00939419
ABCA9_+_67057085.23-P1P2	1400	1187	1358	957	-0.0150903	-0.0099772	-0.0125338
ABCA9_-_67056649.23-P1P2	356	545	522	442	0.060195	0.0158591	0.0380271
ABCA9_-_67056810.23-P1P2	635	795	795	614	0.0345684	0.00291479	0.0187416
ABCA9_-_67056917.23-P1P2	1420	1400	1824	1344	0.00413031	-0.00370366	0.00021332
ABCA9_-_67056936.23-P1P2	813	700	780	537	-0.0131292	-0.0132602	-0.0131947
ABCA9_-_67057012.23-P1P2	810	624	735	560	-0.0273012	0.00100296	-0.0131491
ABCA9_-_67057053.23-P1P2	714	614	815	561	-0.0132868	-0.0132843	-0.0132856
ABCA9_-_67057069.23-P1P2	606	658	753	552	0.0164264	-0.00442631	0.00600006
ABCB10_+_229694012.23-P1P2	205	182	241	167	-0.00922446	-0.0123466	-0.0107855
ABCB10_+_229694285.23-P1P2	738	21	680	54	-0.447562	-0.317178	-0.38237
ABCB10_+_229694391.23-P1P2	520	666	611	444	0.0374661	-0.0056583	0.0159039
ABCB10_+_229694413.23-P1P2	550	634	650	568	0.0240462	0.0202926	0.0221694
ABCB10_-_229694283.23-P1P2	1813	1590	1799	1201	-0.0107847	-0.0175915	-0.0141881
ABCB10_-_229694290.23-P1P2	615	611	598	494	0.00510617	0.0123838	0.00874497
ABCB10_-_229694297.23-P1P2	599	140	581	108	-0.179266	-0.197502	-0.188384
ABCB10_-_229694400.23-P1P2	346	326	444	271	-0.00164852	-0.0302037	-0.0159261
ABCB10_-_229694457.23-P1P2	519	637	754	499	0.0320391	-0.0188171	0.00661102
ABCB10_-_229694467.23-P1P2	694	629	833	620	-0.00659188	-0.00228702	-0.00443945
ABCB11_+_169887409.23-P1P2	1000	982	1149	908	0.0036233	0.0061434	0.00488335
ABCB11_+_169887589.23-P1P2	381	489	574	421	0.037734	-0.00435305	0.0166905
ABCB11_+_169887604.23-P1P2	679	817	956	694	0.0295104	-0.00580092	0.0118547
ABCB11_+_169887776.23-P1P2	301	162	280	194	-0.0729937	-0.0123646	-0.0426792
ABCB11_+_169887811.23-P1P2	1444	1407	1732	1269	0.00263037	-0.00450095	-0.000935289
ABCB11_+_169887815.23-P1P2	1786	1563	1975	1376	-0.0110551	-0.0115846	-0.0113198
ABCB11_-_169887416.23-P1P2	1251	1217	1327	944	0.00242688	-0.00865236	-0.00311274
ABCB11_-_169887692.23-P1P2	611	590	710	515	0.00148151	-0.0059152	-0.00221684
ABCB11_-_169887784.23-P1P2	1739	1610	1756	1377	-0.00388258	0.0050559	0.000586658
ABCB11_-_169887796.23-P1P2	707	647	865	624	-0.00536158	-0.00668647	-0.00602402
ABCB1_+_87342475.23-ENST00000265724.3	497	436	480	355	-0.0107463	-0.00318114	-0.00696372
ABCB1_+_87342641.23-ENST00000265724.3	815	790	910	785	0.00196812	0.0184759	0.010222
ABCB1_-_87342245.23-ENST00000265724.3	233	189	329	185	-0.0207279	-0.0417418	-0.0312349
ABCB1_-_87342256.23-ENST00000265724.3	1435	1208	1503	1145	-0.016002	0.000985407	-0.0075083
ABCB1_-_87342302.23-ENST00000265724.3	311	375	464	347	0.0297799	-0.001618	0.0140809
ABCB1_-_87342654.23-ENST00000265724.3	1349	1086	1399	909	-0.0216925	-0.0214037	-0.0215481
ABCB1_-_87342657.23-ENST00000265724.3	689	665	760	607	0.00142038	0.00763684	0.00452861
ABCB1_-_87342674.23-ENST00000265724.3	1002	696	865	606	-0.0404905	-0.0108053	-0.0256479
ABCB1_-_87342678.23-ENST00000265724.3	323	472	398	272	0.0542669	-0.014295	0.0199859
ABCB1_-_87342682.23-ENST00000265724.3	667	557	716	527	-0.0170246	-0.00385817	-0.0104414
ABCB4_+_87104635.23-P1P2	544	420	370	327	-0.0270223	0.0218838	-0.00256925
ABCB4_+_87104755.23-P1P2	796	730	997	817	-0.00509023	0.0112501	0.00307994
ABCB4_+_87104897.23-P1P2	2009	1627	2077	1418	-0.0209328	-0.0144396	-0.0176862
ABCB4_+_87104933.23-P1P2	1633	1265	1555	1122	-0.0265957	-0.00665602	-0.0166259
ABCB4_+_87104939.23-P1P2	1231	1162	1444	945	-0.0014119	-0.0203933	-0.0109026
ABCB4_+_87104948.23-P1P2	542	502	644	434	-0.00383032	-0.0162657	-0.010048
ABCB4_+_87105008.23-P1P2	932	992	1125	848	0.0138866	-0.00050606	0.00669026
ABCB4_-_87104608.23-P1P2	828	730	786	647	-0.0101119	0.0118835	0.000885801
ABCB4_-_87104975.23-P1P2	807	846	981	709	0.0119507	-0.00642443	0.00276312
ABCB4_-_87104991.23-P1P2	101	132	147	183	0.0400424	0.0700923	0.0550673
ABCB5_+_20687051.23-P1P2	742	560	695	477	-0.0299167	-0.0136964	-0.0218065
ABCB5_+_20687204.23-P1P2	1378	1189	1329	955	-0.0128578	-0.00723407	-0.0100459
ABCB5_+_20687218.23-P1P2	181	232	248	171	0.0375654	-0.0130448	0.0122603
ABCB5_+_20687242.23-P1P2	1734	1569	2115	1422	-0.00680232	-0.0165944	-0.0116984
ABCB5_+_20687409.23-P1P2	218	216	232	179	0.00476327	0.00277346	0.00376836
ABCB5_+_20687450.23-P1P2	1077	1150	1241	984	0.0142933	0.00661564	0.0104545
ABCB5_-_20687157.23-P1P2	1140	940	981	824	-0.01864	0.0147272	-0.00195641
ABCB5_-_20687194.23-P1P2	1083	976	1014	890	-0.00731644	0.0209137	0.00679864
ABCB5_-_20687236.23-P1P2	937	1026	1038	884	0.0174985	0.0166701	0.0170843
ABCB5_-_20687396.23-P1P2	1664	1597	1664	1244	0.000701387	-0.0016648	-0.000481708
ABCB6_+_220083287.23-P1P2	144	232	223	154	0.0667016	-0.0128273	0.0269372
ABCB6_+_220083500.23-P1P2	488	347	518	323	-0.0375075	-0.0271948	-0.0323512
ABCB6_+_220083584.23-P1P2	816	492	690	442	-0.0585228	-0.0234038	-0.0409633
ABCB6_+_220083613.23-P1P2	459	612	628	366	0.0425906	-0.0367049	0.00294287
ABCB6_+_220083669.23-P1P2	623	696	773	563	0.0200548	-0.00533846	0.00735816
ABCB6_-_220083181.23-P1P2	307	249	336	250	-0.0207411	-0.00233431	-0.0115377
ABCB6_-_220083194.23-P1P2	219	240	240	232	0.017604	0.0344977	0.0260508
ABCB6_-_220083298.23-P1P2	212	245	278	204	0.0243699	-0.00428334	0.0100433
ABCB6_-_220083468.23-P1P2	908	1205	1185	909	0.0419929	0.00195712	0.021975
ABCB6_-_220083604.23-P1P2	620	627	608	465	0.00736797	0.00153715	0.00445256
ABCB7_+_74375695.23-P1P2	545	321	745	301	-0.0615054	-0.0882583	-0.0748818
ABCB7_+_74375720.23-P1P2	1276	597	1431	479	-0.0908378	-0.114734	-0.102786
ABCB7_+_74375885.23-P1P2	633	137	741	133	-0.18906	-0.202431	-0.195745
ABCB7_+_74375896.23-P1P2	596	248	583	102	-0.105776	-0.206028	-0.155902
ABCB7_+_74376070.23-P1P2	805	311	713	278	-0.115234	-0.0932658	-0.10425
ABCB7_-_74375871.23-P1P2	94	153	141	77	0.0680036	-0.0458581	0.0110728
ABCB7_-_74375964.23-P1P2	681	344	892	285	-0.0810722	-0.121284	-0.101178
ABCB7_-_74376019.23-P1P2	899	216	863	137	-0.175747	-0.219709	-0.197728
ABCB7_-_74376036.23-P1P2	894	367	1135	310	-0.1075	-0.143354	-0.125427
ABCB7_-_74376044.23-P1P2	517	209	584	166	-0.109457	-0.137739	-0.123598
ABCB8_+_150725531.23-P1P2	201	197	202	175	0.00337649	0.0190781	0.0112273
ABCB8_+_150725592.23-P1P2	735	1110	1010	916	0.058461	0.0255218	0.0419914
ABCB8_+_150725958.23-P1P2	555	539	740	567	0.00221053	0.00179699	0.00200376
ABCB8_+_150725965.23-P1P2	644	683	851	632	0.0134287	-0.0025978	0.00541543
ABCB8_-_150725551.23-P1P2	459	359	421	263	-0.0253702	-0.0269353	-0.0261528
ABCB8_-_150725580.23-P1P2	1377	1236	1660	1082	-0.00782597	-0.0209588	-0.0143924
ABCB8_-_150725890.23-P1P2	453	434	461	323	0.000478407	-0.0107906	-0.00515612
ABCB8_-_150725928.23-P1P2	451	435	442	341	0.00133539	0.00276279	0.00204909
ABCB8_-_150725938.23-P1P2	61	195	192	158	0.154002	0.0118427	0.0829224
ABCB8_-_150725975.23-P1P2	1291	1215	1372	920	-0.0017927	-0.0169688	-0.00938075
ABCB9_+_123450501.23-P1	1208	1229	1451	1031	0.00813339	-0.00881755	-0.000342077
ABCB9_+_123450542.23-P1	919	867	834	694	-0.00148362	0.0134101	0.00596325
ABCB9_+_123450546.23-P1	964	698	914	679	-0.035199	-0.00255371	-0.0188764
ABCB9_+_123450566.23-P1	1140	925	975	784	-0.0206895	0.00858824	-0.00605062
ABCB9_+_123450826.23-P1	1327	1124	1318	891	-0.0152157	-0.0158255	-0.0155206
ABCB9_+_123450970.23-P1	987	829	901	724	-0.0162888	0.0084918	-0.00389851
ABCB9_+_123465380.23-P2	214	238	369	196	0.0194804	-0.0497597	-0.0151397
ABCB9_+_123465415.23-P2	247	185	319	177	-0.0308876	-0.0436189	-0.0372532
ABCB9_+_123465727.23-P2	185	117	142	117	-0.0524386	0.0120182	-0.0202102
ABCB9_+_123465780.23-P2	947	803	953	825	-0.0150777	0.0189726	0.00194742
ABCB9_-_123450530.23-P1	1337	1201	1248	989	-0.00773002	0.00653736	-0.000596333
ABCB9_-_123450533.23-P1	274	309	287	199	0.0212537	-0.0122585	0.00449758
ABCB9_-_123450551.23-P1	1219	1155	1524	1000	-0.000933648	-0.0200205	-0.0104771
ABCB9_-_123450999.23-P1	339	239	271	184	-0.0385963	-0.0152144	-0.0269053
ABCB9_-_123465296.23-P2	601	464	584	386	-0.0270243	-0.0189969	-0.0230106
ABCB9_-_123465398.23-P2	485	547	606	491	0.0212648	0.00965664	0.0154607
ABCB9_-_123465422.23-P2	2675	2470	2829	2137	-0.00422087	-0.000205301	-0.00221309
ABCB9_-_123465699.23-P2	671	517	556	455	-0.0272811	0.0110589	-0.00811114
ABCB9_-_123465738.23-P2	1144	696	840	801	-0.0573763	0.0325784	-0.0123989
ABCB9_-_123465787.23-P2	527	720	991	656	0.0456954	-0.0187844	0.0134555
ABCC10_+_43395315.23-P1P2	884	702	669	582	-0.0234331	0.0196646	-0.00188424
ABCC10_+_43395533.23-P1P2	547	593	634	441	0.0162252	-0.011812	0.0022066
ABCC10_+_43395536.23-P1P2	295	393	451	311	0.0424826	-0.0130321	0.0147253
ABCC10_+_43395660.23-P1P2	523	586	638	534	0.0204288	0.0142289	0.0173288
ABCC10_-_43395326.23-P1P2	586	661	841	581	0.0212818	-0.0127741	0.0042539
ABCC10_-_43395330.23-P1P2	537	455	503	423	-0.0151741	0.0148937	-0.000140172
ABCC10_-_43395343.23-P1P2	608	443	678	464	-0.0344006	-0.0140998	-0.0242502
ABCC10_-_43395719.23-P1P2	449	373	494	337	-0.0176896	-0.0145487	-0.0161192
ABCC10_-_43395891.23-P1P2	484	478	509	312	0.00434823	-0.0296041	-0.0126279
ABCC10_-_43395984.23-P1P2	953	925	1077	851	0.00213808	0.00612656	0.00413232
ABCC11_+_48277846.23-P1	1191	1093	1344	1037	-0.00500263	0.00277814	-0.00111225
ABCC11_+_48278091.23-P1	545	558	475	347	0.00894096	-0.00491499	0.00201298
ABCC11_+_48278130.23-P1	1097	948	1149	836	-0.0126615	-0.00548188	-0.0090717
ABCC11_+_48278163.23-P1	211	304	290	261	0.0524632	0.0244423	0.0384527
ABCC11_+_48281001.23-P2	1881	1704	1800	1399	-0.00665359	0.00380386	-0.00142487
ABCC11_+_48281042.23-P2	1043	823	1076	849	-0.0242455	0.00592618	-0.00915966
ABCC11_+_48281160.23-P2	1470	1444	1257	1077	0.0036639	0.0175208	0.0105924
ABCC11_+_48281175.23-P2	1239	1070	1133	957	-0.0127464	0.0155125	0.00138306
ABCC11_+_48281194.23-P2	1380	1144	1275	962	-0.0179582	-0.000369472	-0.00916384
ABCC11_+_48281284.23-P2	884	782	1059	804	-0.00968301	0.000503795	-0.00458961
ABCC11_+_48281345.23-P2	726	749	937	689	0.00991128	-0.00399359	0.00295884
ABCC11_+_48281428.23-P2	1465	1426	1713	1331	0.00249982	0.00376352	0.00313167
ABCC11_-_48277852.23-P1	1266	1184	1156	938	-0.0025942	0.00986275	0.00363428
ABCC11_-_48278103.23-P1	460	598	672	567	0.0393649	0.0153608	0.0273629
ABCC11_-_48278122.23-P1	1067	943	1106	938	-0.00980247	0.0160846	0.00314106
ABCC11_-_48278125.23-P1	642	725	733	636	0.0214283	0.019294	0.0203612
ABCC11_-_48278197.23-P1	431	565	647	580	0.0404292	0.0238854	0.0321573
ABCC11_-_48278200.23-P1	394	324	363	201	-0.0189845	-0.0439082	-0.0314464
ABCC11_-_48280980.23-P2	1531	1249	1350	1119	-0.02	0.0128603	-0.00356986
ABCC11_-_48281374.23-P2	150	90	165	96	-0.0591459	-0.0369428	-0.0480443
ABCC12_+_48180281.23-ENST00000311303.3	187	141	212	102	-0.030036	-0.0636809	-0.0468585
ABCC12_+_48180331.23-ENST00000311303.3	459	375	280	198	-0.0198148	-0.00949281	-0.0146538
ABCC12_+_48180353.23-ENST00000311303.3	594	566	711	561	-0.000214395	0.00592548	0.00285554
ABCC12_+_48180599.23-ENST00000311303.3	446	548	571	465	0.0321781	0.010372	0.0212751
ABCC12_+_48180636.23-ENST00000311303.3	1248	1415	1501	1131	0.0219384	-0.000558361	0.01069
ABCC12_-_48180314.23-ENST00000311303.3	918	927	1048	716	0.00718056	-0.0143385	-0.00357896
ABCC12_-_48180571.23-ENST00000311303.3	600	653	643	490	0.0167223	0.00103032	0.00887633
ABCC12_-_48180643.23-ENST00000311303.3	867	935	1115	708	0.0155578	-0.0246398	-0.00454098
ABCC12_-_48180648.23-ENST00000311303.3	849	595	798	600	-0.0393558	-0.00086084	-0.0201083
ABCC12_-_48180679.23-ENST00000311303.3	1878	1506	1793	1301	-0.0221879	-0.00586721	-0.0140275
ABCC1_+_16043482.23-P1P2	580	606	697	564	0.0115246	0.00947437	0.0104995
ABCC1_+_16043647.23-P1P2	451	447	465	409	0.0048025	0.0212113	0.0130069
ABCC1_+_16043887.23-P1P2	614	671	803	591	0.0172481	-0.00386648	0.00669082
ABCC1_+_16043921.23-P1P2	990	969	1137	785	0.00320587	-0.0128618	-0.00482799
ABCC1_+_16043939.23-P1P2	663	598	731	511	-0.00720898	-0.011114	-0.00916151
ABCC1_-_16043841.23-P1P2	542	582	631	472	0.0150096	-0.00158523	0.00671218
ABCC1_-_16043871.23-P1P2	711	665	755	500	-0.00258421	-0.0187219	-0.0106531
ABCC1_-_16043934.23-P1P2	1020	787	864	746	-0.0271032	0.0186045	-0.00424934
ABCC1_-_16043999.23-P1P2	1077	1101	1213	909	0.00874556	-0.00132912	0.00370822
ABCC1_-_16044002.23-P1P2	1157	1075	1069	825	-0.00342821	0.00280949	-0.000309361
ABCC2_+_101542376.23-P1P2	125	108	179	120	-0.0126873	-0.017003	-0.0148452
ABCC2_+_101542515.23-P1P2	1026	893	1242	841	-0.0117514	-0.0155948	-0.0136731
ABCC2_+_101542910.23-P1P2	1452	1395	1516	1170	0.000835162	0.00281286	0.00182401
ABCC2_+_101542914.23-P1P2	2154	1978	2288	1695	-0.00492278	-0.00294573	-0.00393426
ABCC2_+_101542981.23-P1P2	1420	1122	1281	928	-0.0240727	-0.00609342	-0.0150831
ABCC2_-_101542463.23-P1P2	679	601	735	537	-0.0096096	-0.00489844	-0.00725402
ABCC2_-_101542705.23-P1P2	419	495	552	435	0.0271748	0.00574952	0.0164622
ABCC2_-_101542708.23-P1P2	347	393	434	358	0.0217979	0.0121789	0.0169884
ABCC2_-_101542808.23-P1P2	36	34	41	24	nan	nan	nan
ABCC2_-_101542903.23-P1P2	389	446	442	325	0.0233593	-0.0039996	0.00967985
ABCC3_+_48712245.23-P1P2	530	485	802	426	-0.00536715	-0.049758	-0.0275626
ABCC3_+_48712248.23-P1P2	423	417	514	376	0.0041174	-0.0047242	-0.000303401
ABCC3_+_48712270.23-P1P2	792	856	775	677	0.0158383	0.0202446	0.0180415
ABCC3_+_48712294.23-P1P2	686	600	845	459	-0.0111285	-0.0466084	-0.0288684
ABCC3_+_48712450.23-P1P2	531	75	575	31	-0.243435	-0.371674	-0.307555
ABCC3_+_48712559.23-P1P2	1249	1100	1149	910	-0.0102475	0.006453	-0.00189726
ABCC3_+_48712662.23-P1P2	1060	994	1021	855	-0.00225315	0.0143002	0.00602351
ABCC3_+_48712738.23-P1P2	697	722	779	607	0.0104274	0.00416222	0.0072948
ABCC3_-_48712163.23-P1P2	557	531	477	395	-0.000152981	0.0127249	0.00628598
ABCC3_-_48712673.23-P1P2	1346	1202	1342	1139	-0.00847875	0.0161894	0.00385532
ABCC4_+_95953430.23-P1P2	581	659	774	675	0.0219875	0.02001	0.0209988
ABCC4_+_95953641.23-P1P2	876	686	855	593	-0.0252123	-0.0122205	-0.0187164
ABCC4_+_95953668.23-P1P2	754	944	875	822	0.0345705	0.0304758	0.0325231
ABCC4_+_95953676.23-P1P2	759	884	1049	782	0.0253616	-0.00206521	0.0116482
ABCC4_+_95953681.23-P1P2	1574	1573	1781	1404	0.00585657	0.0057991	0.00582784
ABCC4_+_95953695.23-P1P2	517	482	506	348	-0.00299362	-0.0134063	-0.00819997
ABCC4_-_95953458.23-P1P2	867	950	1108	932	0.0175856	0.0149274	0.0162565
ABCC4_-_95953561.23-P1P2	1584	1308	1450	1068	-0.0184553	-0.00375913	-0.0111072
ABCC4_-_95953614.23-P1P2	689	565	471	446	-0.0193422	0.0315936	0.0061257
ABCC4_-_95953652.23-P1P2	323	264	270	203	-0.0197611	-0.000866052	-0.0103136
ABCC5_+_183735202.23-P1P2	703	547	688	477	-0.0260302	-0.0122719	-0.0191511
ABCC5_+_183735246.23-P1P2	1246	1163	1096	915	-0.00284541	0.0138693	0.00551194
ABCC5_+_183735252.23-P1P2	919	899	933	640	0.00313417	-0.0137726	-0.00531921
ABCC5_+_183735285.23-P1P2	1348	1271	1275	1053	-0.00155636	0.0123489	0.00539628
ABCC5_+_183735648.23-P1P2	87	120	123	118	0.04691	0.0334285	0.0401692
ABCC5_+_183735692.23-P1P2	246	371	387	231	0.0582859	-0.0333418	0.012472
ABCC5_-_183735259.23-P1P2	601	549	632	398	-0.00559246	-0.0258038	-0.0156981
ABCC5_-_183735312.23-P1P2	1327	1062	1069	833	-0.0224448	0.00416743	-0.00913869
ABCC5_-_183735467.23-P1P2	873	847	1001	655	0.00208537	-0.0204119	-0.00916325
ABCC5_-_183735588.23-P1P2	403	323	461	305	-0.0222559	-0.0188593	-0.0205576
ABCC6_+_16316894.23-ENST00000205557.7	836	728	907	642	-0.0116865	-0.00935654	-0.0105215
ABCC6_+_16316916.23-ENST00000205557.7	137	156	116	87	0.0224847	-0.00121307	0.0106358
ABCC6_+_16317287.23-ENST00000205557.7	603	606	751	523	0.00656985	-0.011646	-0.00253807
ABCC6_+_16317296.23-ENST00000205557.7	1197	1109	1204	1010	-0.00379132	0.0145446	0.00537666
ABCC6_-_16316877.23-ENST00000205557.7	448	379	487	320	-0.0153724	-0.0198242	-0.0175983
ABCC6_-_16317049.23-ENST00000205557.7	377	457	645	379	0.0304558	-0.035552	-0.00254814
ABCC6_-_16317052.23-ENST00000205557.7	731	423	855	402	-0.06376	-0.0669224	-0.0653412
ABCC6_-_16317235.23-ENST00000205557.7	612	665	757	570	0.0165194	-0.000656515	0.00793145
ABCC6_-_16317247.23-ENST00000205557.7	701	724	873	682	0.0100507	0.00452475	0.00728774
ABCC6_-_16317344.23-ENST00000205557.7	451	566	618	421	0.0348754	-0.0147461	0.0100646
ABCC8_+_17497824.23-P1P2	2262	1254	2846	881	-0.069222	-0.125736	-0.097479
ABCC8_+_17497953.23-P1P2	1256	1139	1334	1165	-0.00652061	0.0202067	0.00684307
ABCC8_+_17498249.23-P1P2	269	235	205	198	-0.0112786	0.0343793	0.0115503
ABCC8_+_17498387.23-P1P2	806	728	786	630	-0.00703041	0.00813676	0.000553171
ABCC8_+_17498394.23-P1P2	172	214	258	145	0.0337739	-0.0418155	-0.00402081
ABCC8_-_17497979.23-P1P2	1758	1639	1680	1226	-0.00299257	-0.00506231	-0.00402744
ABCC8_-_17497997.23-P1P2	1243	1133	1507	970	-0.00586796	-0.0227281	-0.014298
ABCC8_-_17498066.23-P1P2	329	406	409	317	0.0327309	0.00341205	0.0180715
ABCC8_-_17498220.23-P1P2	1046	972	944	664	-0.00341076	-0.0102416	-0.00682619
ABCC8_-_17498282.23-P1P2	188	169	209	111	-0.00763695	-0.0497769	-0.0287069
ABCC9_+_22093672.23-P1P2	273	248	335	221	-0.00629914	-0.0192648	-0.012782
ABCC9_+_22093678.23-P1P2	1101	940	1003	792	-0.014205	0.00603273	-0.00408612
ABCC9_+_22093937.23-P1P2	284	273	368	217	0.000904607	-0.0350555	-0.0170755
ABCC9_+_22093941.23-P1P2	120	122	181	139	0.00804352	0.00211611	0.00507981
ABCC9_+_22094148.23-P1P2	521	576	550	512	0.0187239	0.0291938	0.0239589
ABCC9_+_22094152.23-P1P2	1002	945	1120	744	-0.00152455	-0.0182904	-0.00990746
ABCC9_+_22094309.23-P1P2	1081	788	1168	606	-0.0343418	-0.0530646	-0.0437032
ABCC9_-_22093906.23-P1P2	755	642	701	565	-0.0147191	0.0089184	-0.00290034
ABCC9_-_22094032.23-P1P2	749	677	825	784	-0.00693932	0.0320953	0.012578
ABCC9_-_22094122.23-P1P2	393	456	428	345	0.024881	0.00893295	0.016907
ABCD1_+_152990414.23-P1P2	1194	1031	1175	957	-0.0127634	0.0103906	-0.00118642
ABCD1_+_152990694.23-P1P2	379	372	376	307	0.00356236	0.0107394	0.00715086
ABCD1_+_152990711.23-P1P2	672	589	793	517	-0.010859	-0.020927	-0.015893
ABCD1_-_152990333.23-P1P2	889	895	870	724	0.00679455	0.0134185	0.0101065
ABCD1_-_152990338.23-P1P2	521	421	419	341	-0.0212154	0.0102825	-0.00546645
ABCD1_-_152990342.23-P1P2	963	775	798	571	-0.0217343	-0.00783193	-0.0147831
ABCD1_-_152990379.23-P1P2	375	298	329	235	-0.023345	-0.00807858	-0.0157118
ABCD1_-_152990498.23-P1P2	1045	930	959	815	-0.00891668	0.0163734	0.00372835
ABCD1_-_152990703.23-P1P2	639	708	742	533	0.0190019	-0.00728432	0.00585881
ABCD1_-_152990727.23-P1P2	675	569	581	468	-0.0158279	0.00883393	-0.00349698
ABCD2_+_40013099.23-P1P2	607	512	526	341	-0.0157479	-0.0217204	-0.0187341
ABCD2_+_40013295.23-P1P2	1246	1050	1233	944	-0.0158682	0.00168605	-0.00709106
ABCD2_+_40013504.23-P1P2	1027	906	1131	864	-0.0100341	0.00137572	-0.00432919
ABCD2_+_40013514.23-P1P2	1554	1485	1437	1142	0.000150982	0.00693512	0.00354305
ABCD2_+_40013594.23-P1P2	1790	1556	2006	1454	-0.011912	-0.00601739	-0.0089647
ABCD2_-_40013191.23-P1P2	502	366	449	384	-0.0343192	0.0172631	-0.00852809
ABCD2_-_40013313.23-P1P2	1491	1311	1569	1146	-0.0104544	-0.00493903	-0.00769672
ABCD2_-_40013342.23-P1P2	1070	1003	1332	781	-0.00230107	-0.0358542	-0.0190777
ABCD2_-_40013373.23-P1P2	0	0	4	0	nan	nan	nan
ABCD2_-_40013610.23-P1P2	1298	1484	1895	1309	0.0229996	-0.0127902	0.00510473
ABCD3_+_94884002.23-P1P2	1032	1372	1487	1140	0.0422197	0.00187558	0.0220476
ABCD3_+_94884009.23-P1P2	1082	1129	1277	953	0.0113551	-0.00191269	0.0047212
ABCD3_+_94884032.23-P1P2	1529	1554	1649	1362	0.00800389	0.0123613	0.0101826
ABCD3_+_94884210.23-P1P2	698	728	917	700	0.0112991	0.00127125	0.00628519
ABCD3_+_94884219.23-P1P2	1303	1195	1242	982	-0.00508622	0.006216	0.000564891
ABCD3_+_94884473.23-P1P2	636	562	690	546	-0.00982244	0.00633059	-0.00174593
ABCD3_-_94883974.23-P1P2	687	533	544	487	-0.0264003	0.0236931	-0.00135363
ABCD3_-_94884061.23-P1P2	571	700	854	585	0.0318895	-0.0139671	0.00896119
ABCD3_-_94884365.23-P1P2	875	1004	966	610	0.0234592	-0.0254193	-0.000980048
ABCD3_-_94884436.23-P1P2	357	308	421	258	-0.0128725	-0.0296363	-0.0212544
ABCD4_+_74769232.23-P1P2	71	81	136	113	0.022726	0.0131983	0.0179622
ABCD4_+_74769429.23-P1P2	386	345	427	228	-0.00836951	-0.0490219	-0.0286957
ABCD4_+_74769611.23-P1P2	1210	1254	1227	955	0.0104883	0.00400267	0.0072455
ABCD4_+_74769625.23-P1P2	1151	1143	1615	959	0.0050489	-0.0340724	-0.0145118
ABCD4_+_74769649.23-P1P2	982	781	1102	624	-0.023241	-0.040761	-0.032001
ABCD4_-_74769174.23-P1P2	554	591	689	485	0.0141747	-0.0101359	0.0020194
ABCD4_-_74769631.23-P1P2	1532	1507	1612	1183	0.00384128	-0.00427221	-0.000215467
ABCD4_-_74769666.23-P1P2	744	641	635	499	-0.0130478	0.00535314	-0.00384731
ABCD4_-_74769682.23-P1P2	921	942	968	697	0.00881	-0.00694926	0.000930367
ABCD4_-_74769729.23-P1P2	999	891	1189	798	-0.00863928	-0.0168433	-0.0127413
ABCE1_+_146019317.23-P1P2	1021	224	1425	214	-0.187327	-0.227521	-0.207424
ABCE1_+_146019463.23-P1P2	569	121	644	69	-0.191302	-0.275032	-0.233167
ABCE1_+_146019466.23-P1P2	1132	629	1264	536	-0.0689288	-0.0814516	-0.0751902
ABCE1_+_146019482.23-P1P2	395	178	449	143	-0.0956199	-0.121735	-0.108677
ABCE1_+_146019651.23-P1P2	56	3	74	0	-0.366953	-0.568267	-0.46761
ABCE1_+_146019792.23-P1P2	122	46	220	50	-0.118334	-0.169216	-0.143775
ABCE1_+_146019842.23-P1P2	1286	645	1438	607	-0.0819795	-0.0820957	-0.0820376
ABCE1_-_146019439.23-P1P2	651	161	617	138	-0.172065	-0.171469	-0.171767
ABCE1_-_146019502.23-P1P2	233	0	264	11	-0.689116	-0.407932	-0.548524
ABCE1_-_146019516.23-P1P2	483	44	395	66	-0.299311	-0.212504	-0.255907
ABCF1_+_30539238.23-P1	1764	245	1714	119	-0.245577	-0.336084	-0.29083
ABCF1_+_30539434.23-P1	762	698	659	554	-0.00523966	0.0148458	0.00480306
ABCF1_+_30539469.23-P1	1845	896	1668	547	-0.0860887	-0.11762	-0.101854
ABCF1_+_30539647.23-P1	746	723	794	593	0.00194758	-0.00180505	7.12621e-05
ABCF1_+_30539664.23-P1	1073	896	1196	817	-0.0170308	-0.0143582	-0.0156945
ABCF1_+_30546312.23-P2	316	374	523	360	0.0274076	-0.0132858	0.0070609
ABCF1_+_30546315.23-P2	1185	1093	1211	836	-0.00435916	-0.0128771	-0.00861812
ABCF1_+_30546387.23-P2	1898	1967	2231	1706	0.0104871	0.0015145	0.00600082
ABCF1_+_30546397.23-P2	804	644	779	597	-0.0223344	0.00182471	-0.0102549
ABCF1_+_30546405.23-P2	875	806	966	687	-0.00452779	-0.00869172	-0.00660975
ABCF1_-_30539219.23-P1	948	708	1125	566	-0.0312543	-0.0573953	-0.0443248
ABCF1_-_30539232.23-P1	1323	1200	1280	898	-0.006495	-0.0106077	-0.00855133
ABCF1_-_30539559.23-P1	1264	1075	1101	895	-0.0146976	0.0101189	-0.00228932
ABCF1_-_30539602.23-P1	891	622	1040	395	-0.0398535	-0.0969567	-0.0684051
ABCF1_-_30539728.23-P1	725	814	879	635	0.02069	-0.00648676	0.00710161
ABCF1_-_30546344.23-P2	953	1068	1283	1026	0.0204529	0.00781362	0.0141333
ABCF1_-_30546354.23-P2	1859	1760	2309	1457	-0.00103486	-0.025522	-0.0132784
ABCF1_-_30546366.23-P2	1849	1733	1808	1334	-0.00231736	-0.00351478	-0.00291607
ABCF1_-_30546413.23-P2	737	767	874	671	0.011021	0.00207556	0.00654828
ABCF1_-_30546502.23-P2	850	695	792	629	-0.0197129	0.00684314	-0.00643486
ABCF2_+_150923872.23-P1P2	1436	1062	1301	1000	-0.0325025	0.00224133	-0.0151306
ABCF2_+_150923902.23-P1P2	246	179	247	196	-0.0345714	0.00672444	-0.0139235
ABCF2_+_150923936.23-P1P2	488	402	432	342	-0.0187622	0.006395	-0.00618362
ABCF2_+_150923959.23-P1P2	706	767	885	666	0.0164961	-0.000736875	0.0078796
ABCF2_+_150924059.23-P1P2	821	544	808	508	-0.0465004	-0.026035	-0.0362677
ABCF2_+_150924236.23-P1P2	561	435	431	328	-0.0264719	0.000839625	-0.0128161
ABCF2_+_150924287.23-P1P2	869	930	1169	846	0.0145811	-0.00623695	0.00417208
ABCF2_+_150924296.23-P1P2	1012	1102	1262	909	0.0167925	-0.0069016	0.00494545
ABCF2_+_150924331.23-P1P2	833	531	616	482	-0.0514308	0.00475033	-0.0233402
ABCF2_-_150923882.23-P1P2	853	827	822	642	0.00199364	0.00449011	0.00324188
ABCF3_+_183904140.23-P1P2	1022	795	861	684	-0.0260642	0.00688445	-0.00958987
ABCF3_-_183903980.23-P1P2	723	725	848	742	0.0062895	0.0204783	0.0133839
ABCF3_-_183903991.23-P1P2	605	542	623	440	-0.00807258	-0.0096686	-0.00887059
ABCF3_-_183904021.23-P1P2	887	740	737	595	-0.0171482	0.00915138	-0.0039984
ABCF3_-_183904044.23-P1P2	1479	1397	1439	1174	-0.00132971	0.0106282	0.00464922
ABCF3_-_183904344.23-P1P2	1250	1041	992	830	-0.0173733	0.014179	-0.00159715
ABCF3_-_183904356.23-P1P2	608	727	631	465	0.028712	-0.00368774	0.0125121
ABCF3_-_183904380.23-P1P2	397	323	368	238	-0.0203447	-0.0220572	-0.021201
ABCF3_-_183904399.23-P1P2	320	330	389	345	0.00985811	0.0223774	0.0161178
ABCF3_-_183904495.23-P1P2	773	703	726	561	-0.00615632	0.00298769	-0.00158432
ABCG1_+_43639503.23-P1P2	521	349	615	386	-0.0451122	-0.0262748	-0.0356935
ABCG1_+_43639544.23-P1P2	882	793	970	759	-0.00761473	0.00475153	-0.0014316
ABCG1_+_43639681.23-P1P2	93	81	90	30	-0.011664	-0.115323	-0.0634936
ABCG1_-_43639282.23-P1P2	711	808	896	689	0.0222317	0.00230241	0.0122671
ABCG1_-_43639541.23-P1P2	952	896	1171	883	-0.00178653	-0.000454064	-0.0011203
ABCG1_-_43639554.23-P1P2	510	513	710	439	0.00668481	-0.0283828	-0.010849
ABCG1_-_43639626.23-P1P2	244	285	315	278	0.0257267	0.0216856	0.0237061
ABCG1_-_43639644.23-P1P2	800	745	743	529	-0.00313743	-0.00853384	-0.00583564
ABCG1_-_43639647.23-P1P2	364	504	574	403	0.0473991	-0.0105018	0.0184486
ABCG1_-_43639652.23-P1P2	354	426	440	397	0.0295262	0.0247972	0.0271617
ABCG2_+_89079727.23-P1P2	832	802	892	748	0.00125862	0.0144934	0.00787601
ABCG2_+_89079755.23-P1P2	403	386	354	288	0.000446351	0.0102335	0.00533992
ABCG2_+_89079974.23-P1P2	463	445	581	531	0.000885453	0.0266054	0.0137454
ABCG2_+_89080025.23-P1P2	475	485	650	457	0.00859198	-0.0103042	-0.000856125
ABCG2_+_89080044.23-P1P2	107	83	123	56	-0.0264227	-0.0714511	-0.0489369
ABCG2_-_89079568.23-P1P2	261	260	391	343	0.00544845	0.0208377	0.0131431
ABCG2_-_89079599.23-P1P2	584	581	738	450	0.00528136	-0.0303431	-0.0125309
ABCG2_-_89079947.23-P1P2	587	571	588	459	0.00241654	0.00441628	0.00341641
ABCG2_-_89079989.23-P1P2	1149	1518	1627	1056	0.041421	-0.0215559	0.00993253
ABCG2_-_89080000.23-P1P2	19	9	12	5	nan	nan	nan
ABCG4_+_119019794.23-P1P2	777	716	716	667	-0.00447938	0.0292928	0.0124067
ABCG4_+_119019855.23-P1P2	565	572	750	521	0.00750636	-0.0119976	-0.00224563
ABCG4_+_119020113.23-P1P2	71	50	70	58	-0.038739	0.0128063	-0.0129663
ABCG4_-_119019755.23-P1P2	442	449	621	491	0.00793951	0.006216	0.00707776
ABCG4_-_119019776.23-P1P2	696	650	668	526	-0.00277429	0.00563907	0.00143239
ABCG4_-_119019784.23-P1P2	1417	1286	1529	990	-0.00642174	-0.0218957	-0.0141587
ABCG4_-_119019798.23-P1P2	49	64	56	50	0.0399636	0.0233211	0.0316423
ABCG4_-_119019811.23-P1P2	191	152	252	190	-0.0231616	-0.000470507	-0.0118161
ABCG4_-_119020171.23-P1P2	847	694	834	629	-0.0194458	-0.000427889	-0.00993687
ABCG4_-_119020232.23-P1P2	301	264	254	227	-0.0107735	0.023454	0.00634025
ABCG5_+_44065447.23-P1P2	882	603	866	632	-0.0425126	-0.00505648	-0.0237846
ABCG5_+_44065537.23-P1P2	801	729	695	497	-0.00606269	-0.0079167	-0.00698969
ABCG5_+_44065669.23-P1P2	469	421	452	373	-0.00781872	0.0122362	0.00220876
ABCG5_+_44065862.23-P1P2	407	380	469	408	-0.00280801	0.0196615	0.00842675
ABCG5_+_44065865.23-P1P2	164	157	205	134	0.000379916	-0.0205597	-0.0100899
ABCG5_-_44065428.23-P1P2	1259	1475	1537	1092	0.0261114	-0.00883131	0.00864005
ABCG5_-_44065433.23-P1P2	701	716	550	551	0.00863507	0.0395237	0.0240794
ABCG5_-_44065438.23-P1P2	368	340	388	342	-0.00414521	0.0215106	0.00868272
ABCG5_-_44065586.23-P1P2	881	840	781	680	-0.00013419	0.0197816	0.00982369
ABCG5_-_44065840.23-P1P2	361	347	392	228	0.000898142	-0.0369876	-0.0180447
ABCG8_+_44066166.23-P1P2	334	333	338	273	0.00555551	0.00921504	0.00738527
ABCG8_+_44066180.23-P1P2	502	493	559	474	0.00363261	0.0160583	0.00984545
ABCG8_+_44066240.23-P1P2	596	415	512	354	-0.0401794	-0.0126596	-0.0264195
ABCG8_+_44066323.23-P1P2	831	736	1099	765	-0.00952978	-0.0117101	-0.01062
ABCG8_+_44066333.23-P1P2	914	848	927	704	-0.0036117	0.000546836	-0.00153243
ABCG8_-_44066172.23-P1P2	1157	1136	1246	957	0.00360379	0.00213479	0.00286929
ABCG8_-_44066199.23-P1P2	60	103	123	96	0.074787	0.00439385	0.0395904
ABCG8_-_44066213.23-P1P2	764	444	632	345	-0.0632124	-0.045913	-0.0545627
ABCG8_-_44066292.23-P1P2	899	742	1012	691	-0.0185164	-0.0144209	-0.0164686
ABCG8_-_44066373.23-P1P2	580	498	561	465	-0.013483	0.0128582	-0.000312407
ABHD10_+_111697851.23-P1P2	969	933	1132	973	0.00111394	0.0179699	0.00954192
ABHD10_+_111697939.23-P1P2	404	249	299	229	-0.0557232	0.00173639	-0.0269934
ABHD10_+_111698093.23-P1P2	1462	1309	1876	1211	-0.00814641	-0.0223222	-0.0152343
ABHD10_+_111698102.23-P1P2	994	938	826	722	-0.00145051	0.0203322	0.00944082
ABHD10_+_111698117.23-P1P2	182	143	201	156	-0.0247885	0.00360405	-0.0105922
ABHD10_+_111698316.23-P1P2	1473	1479	1489	1204	0.00645547	0.00937246	0.00791396
ABHD10_-_111697877.23-P1P2	1120	1082	1106	913	0.00153973	0.0122833	0.00691152
ABHD10_-_111697911.23-P1P2	425	443	384	272	0.0112225	-0.00925612	0.0009832
ABHD10_-_111697914.23-P1P2	905	1043	1090	744	0.0240195	-0.0144698	0.00477485
ABHD10_-_111697938.23-P1P2	431	400	422	299	-0.00357266	-0.00921689	-0.00639478
ABHD11_+_73152640.23-P1P2	999	846	1118	782	-0.0152422	-0.0110293	-0.0131358
ABHD11_+_73152656.23-P1P2	1240	1233	1573	1069	0.00521627	-0.0150846	-0.00493417
ABHD11_+_73152963.23-P1P2	1165	1070	1265	883	-0.00490011	-0.0113192	-0.00810968
ABHD11_+_73153163.23-P1P2	1269	965	1180	940	-0.028954	0.00727096	-0.0108415
ABHD11_-_73152688.23-P1P2	888	863	1144	808	0.00229914	-0.00966189	-0.00368137
ABHD11_-_73153052.23-P1P2	461	392	447	321	-0.01472	-0.00732508	-0.0110225
ABHD11_-_73153080.23-P1P2	126	131	104	84	0.0108957	0.00921504	0.0100554
ABHD11_-_73153094.23-P1P2	863	646	862	554	-0.0309618	-0.0229407	-0.0269512
ABHD11_-_73153115.23-P1P2	740	671	826	632	-0.00653331	0.00159795	-0.00246768
ABHD11_-_73153135.23-P1P2	1317	1385	1478	1209	0.0123518	0.010999	0.0116754
ABHD12B_+_51339177.23-P1P2	922	673	731	703	-0.0341706	0.0337723	-0.000199146
ABHD12B_-_51338832.23-P1P2	166	188	194	59	0.021794	-0.128228	-0.0532169
ABHD12B_-_51338864.23-P1P2	703	599	725	589	-0.0144599	0.0100352	-0.00221235
ABHD12B_-_51338879.23-P1P2	202	189	254	222	-0.00253774	0.0203199	0.00889107
ABHD12B_-_51338885.23-P1P2	1665	1713	2005	1463	0.00955863	-0.00507891	0.00223986
ABHD12B_-_51338895.23-P1P2	668	640	640	530	0.000481923	0.0127305	0.00660622
ABHD12B_-_51338913.23-P1P2	1623	1669	1865	1448	0.0094984	0.00365628	0.00657734
ABHD12B_-_51338916.23-P1P2	921	833	784	602	-0.00685761	0.00209803	-0.00237979
ABHD12B_-_51339227.23-P1P2	161	194	146	149	0.0296933	0.0421302	0.0359118
ABHD12B_-_51339232.23-P1P2	962	922	894	700	0.000526614	0.00484565	0.00268613
ABHD12_+_25371025.23-P1P2	700	628	786	685	-0.00789137	0.0199145	0.00601155
ABHD12_+_25371393.23-P1P2	773	768	792	705	0.00511075	0.022894	0.0140024
ABHD12_+_25371436.23-P1P2	345	405	385	379	0.0263665	0.0370579	0.0317122
ABHD12_-_25371009.23-P1P2	511	431	528	359	-0.0157552	-0.0150161	-0.0153856
ABHD12_-_25371014.23-P1P2	1082	1290	1123	1035	0.0283399	0.0277855	0.0280627
ABHD12_-_25371024.23-P1P2	286	222	310	214	-0.0263368	-0.0128803	-0.0196086
ABHD12_-_25371053.23-P1P2	642	584	529	418	-0.0061264	0.00612875	1.17249e-06
ABHD12_-_25371057.23-P1P2	1005	772	942	847	-0.0276674	0.0243095	-0.00167899
ABHD12_-_25371074.23-P1P2	729	760	914	759	0.0112434	0.0131192	0.0121813
ABHD12_-_25371489.23-P1P2	824	848	896	693	0.00959545	0.00311697	0.00635621
ABHD13_+_108870795.23-P1P2	112	144	230	126	0.0379571	-0.0454138	-0.00372837
ABHD13_+_108870811.23-P1P2	414	417	472	364	0.00685746	0.00270682	0.00478214
ABHD13_+_108871155.23-P1P2	617	554	667	366	-0.00778488	-0.045183	-0.0264839
ABHD13_+_108871228.23-P1P2	753	922	1093	729	0.0317352	-0.0177226	0.00700631
ABHD13_+_108871236.23-P1P2	284	323	444	369	0.0223322	0.0132319	0.0177821
ABHD13_-_108870880.23-P1P2	767	698	742	654	-0.00607294	0.021504	0.00771553
ABHD13_-_108870892.23-P1P2	1026	862	1336	795	-0.0162529	-0.0337761	-0.0250145
ABHD13_-_108870927.23-P1P2	565	601	590	530	0.0138075	0.0241771	0.0189923
ABHD13_-_108871256.23-P1P2	1001	849	855	766	-0.015046	0.0238008	0.00437739
ABHD13_-_108871313.23-P1P2	1223	1142	1255	1012	-0.0027932	0.00898526	0.00309603
ABHD14A_+_52009088.23-P1P2	391	434	508	303	0.0192309	-0.0334462	-0.00710762
ABHD14A_+_52009119.23-P1P2	46	82	54	56	0.0795895	0.0443856	0.0619875
ABHD14A_+_52009149.23-P1P2	672	594	665	494	-0.00978196	-0.00255963	-0.0061708
ABHD14A_+_52009194.23-P1P2	210	107	277	121	-0.0799712	-0.0772759	-0.0786235
ABHD14A_+_52009199.23-P1P2	177	204	241	139	0.0240257	-0.0381706	-0.00707243
ABHD14A_+_52009255.23-P1P2	665	728	856	609	0.0174698	-0.00863861	0.00441559
ABHD14A_-_52009122.23-P1P2	58	67	86	37	0.0243161	-0.0794151	-0.0275495
ABHD14A_-_52009154.23-P1P2	890	211	837	123	-0.177449	-0.230573	-0.204011
ABHD14A_-_52009160.23-P1P2	196	339	253	184	0.0757427	-0.0055431	0.0350998
ABHD14A_-_52009315.23-P1P2	405	267	316	304	-0.0471456	0.0338204	-0.00666261
ABHD14B_+_52007815.23-P1	2216	2003	2517	1680	-0.00693805	-0.0176193	-0.0122787
ABHD14B_+_52016945.23-P2	777	673	664	558	-0.0123704	0.0147945	0.00121206
ABHD14B_+_52017055.23-P2	371	257	281	172	-0.0408373	-0.0298033	-0.0353203
ABHD14B_+_52017325.23-P2	699	687	717	616	0.00373129	0.0179035	0.0108174
ABHD14B_+_52017350.23-P2	379	410	503	370	0.0159545	-0.00394366	0.00600543
ABHD14B_+_52017353.23-P2	1002	782	810	716	-0.0256468	0.0219104	-0.00186822
ABHD14B_-_52007690.23-P1	1007	895	991	530	-0.00908481	-0.0487966	-0.0289407
ABHD14B_-_52007852.23-P1	1395	1373	1601	1205	0.00391223	-0.000715893	0.00159817
ABHD14B_-_52007865.23-P1	982	842	1259	790	-0.0136593	-0.0263107	-0.019985
ABHD14B_-_52007985.23-P1	1600	1464	2189	1290	-0.00538029	-0.0351424	-0.0202613
ABHD14B_-_52007995.23-P1	1726	1629	1918	1346	-0.00143178	-0.0105655	-0.00599865
ABHD14B_-_52008010.23-P1	2453	2198	2601	1988	-0.00804729	0.00144858	-0.00329935
ABHD14B_-_52008027.23-P1	1290	1041	1039	836	-0.0213865	0.00867873	-0.00635388
ABHD14B_-_52008030.23-P1	2184	1827	2007	1498	-0.0168026	-0.00189246	-0.00934755
ABHD14B_-_52008040.23-P1	2036	2196	2306	1894	0.015576	0.0115721	0.0135741
ABHD14B_-_52016935.23-P2	778	703	841	661	-0.00697779	0.00537862	-0.000799582
ABHD14B_-_52016965.23-P2	507	381	389	335	-0.0304645	0.0182384	-0.00611303
ABHD14B_-_52017160.23-P2	1055	963	1158	770	-0.00568752	-0.0181519	-0.0119197
ABHD14B_-_52017383.23-P2	539	691	661	597	0.0375889	0.0249382	0.0312635
ABHD14B_-_52017387.23-P2	771	733	816	609	-0.00050201	-0.00190454	-0.00120328
ABHD15_+_27893596.23-P1P2	657	910	1193	688	0.0474421	-0.0381867	0.00462771
ABHD15_+_27893970.23-P1P2	854	718	840	718	-0.0161629	0.0171854	0.000511242
ABHD15_-_27893577.23-P1P2	1542	1488	2031	1337	0.00139578	-0.0195648	-0.00908453
ABHD15_-_27893616.23-P1P2	563	663	594	637	0.0267682	0.0491027	0.0379355
ABHD15_-_27893641.23-P1P2	260	279	352	288	0.0149237	0.0110307	0.0129772
ABHD15_-_27893654.23-P1P2	801	723	831	636	-0.00711565	0.00163653	-0.00273956
ABHD15_-_27893937.23-P1P2	809	680	728	618	-0.0161941	0.0162172	1.15884e-05
ABHD15_-_27893964.23-P1P2	749	713	724	459	-0.000338277	-0.0248615	-0.0125999
ABHD15_-_27893980.23-P1P2	114	154	220	125	0.0442561	-0.04028	0.00198804
ABHD15_-_27894008.23-P1P2	865	430	1405	391	-0.0831138	-0.140718	-0.111916
ABHD16A_+_31670831.23-P1P2	694	748	888	562	0.0154844	-0.0251048	-0.0048102
ABHD16A_+_31671120.23-P1P2	1807	2111	2100	1556	0.0257487	-0.00292091	0.0114139
ABHD16A_+_31671138.23-P1P2	972	885	1003	762	-0.0060093	0.000599038	-0.00270513
ABHD16A_-_31670442.23-P1P2	809	635	631	515	-0.0249174	0.0106834	-0.007117
ABHD16A_-_31670645.23-P1P2	1215	1070	1162	1013	-0.0102542	0.0199583	0.00485206
ABHD16A_-_31670650.23-P1P2	90	120	107	115	0.0425906	0.0494141	0.0460024
ABHD16A_-_31670671.23-P1P2	1813	1751	1819	1410	0.00150426	0.0034284	0.00246633
ABHD16A_-_31670675.23-P1P2	829	810	929	745	0.00298347	0.00820887	0.00559617
ABHD16A_-_31670679.23-P1P2	627	605	654	589	0.00138677	0.0245379	0.0129623
ABHD16A_-_31670764.23-P1P2	2410	2188	2173	1921	-0.00637505	0.0219232	0.00777407
ABHD16B_+_62492825.23-P1P2	541	590	704	340	0.0169843	-0.0631489	-0.0230823
ABHD16B_+_62492837.23-P1P2	1275	963	1323	902	-0.0298193	-0.0146317	-0.0222255
ABHD16B_+_62492887.23-P1P2	1232	1149	1095	893	-0.00294878	0.0105731	0.00381215
ABHD16B_+_62493200.23-P1P2	249	85	333	52	-0.131001	-0.222025	-0.176513
ABHD16B_+_62493236.23-P1P2	791	802	968	654	0.00769714	-0.0159097	-0.00410629
ABHD16B_+_62493242.23-P1P2	975	1035	1312	1060	0.0135463	0.00925589	0.0114011
ABHD16B_+_62493291.23-P1P2	514	468	488	295	-0.00600762	-0.0315594	-0.0187835
ABHD16B_-_62492870.23-P1P2	431	501	432	361	0.0251122	0.0140031	0.0195577
ABHD16B_-_62493095.23-P1P2	495	561	594	451	0.0218844	0.000513518	0.0111989
ABHD16B_-_62493298.23-P1P2	151	162	159	140	0.0148965	0.0213605	0.0181285
ABHD17A_+_1885071.23-P1P2	1615	1314	1848	1287	-0.0203416	-0.0116412	-0.0159914
ABHD17A_+_1885470.23-P1P2	631	465	546	394	-0.0329562	-0.0066427	-0.0197994
ABHD17A_-_1885045.23-P1P2	1420	1361	1445	1266	0.000530701	0.020659	0.0105948
ABHD17A_-_1885067.23-P1P2	1344	1070	1390	908	-0.0231105	-0.0206504	-0.0218804
ABHD17A_-_1885076.23-P1P2	967	983	1074	757	0.00802839	-0.00995147	-0.000961535
ABHD17A_-_1885086.23-P1P2	701	605	634	537	-0.0128271	0.0159023	0.0015376
ABHD17A_-_1885099.23-P1P2	726	780	799	561	0.0150783	-0.0104943	0.00229198
ABHD17A_-_1885105.23-P1P2	762	649	853	626	-0.0145132	-0.0042704	-0.00939182
ABHD17A_-_1885122.23-P1P2	1389	1409	1715	1310	0.007759	0.00136147	0.00456023
ABHD17A_-_1885483.23-P1P2	929	829	986	749	-0.0085728	0.000583117	-0.00399484
ABHD17B_+_74525655.23-P1P2	1187	1126	1477	1096	-0.000784209	-0.00271362	-0.00174891
ABHD17B_+_74525744.23-P1P2	329	210	292	188	-0.0512624	-0.0226904	-0.0369764
ABHD17B_+_74525862.23-P1P2	1557	1607	1534	1413	0.00996469	0.0277065	0.0188356
ABHD17B_+_74526081.23-P1P2	81	127	82	114	0.0632379	0.0856308	0.0744343
ABHD17B_+_74526089.23-P1P2	109	123	204	152	0.0213331	-0.00213579	0.00959866
ABHD17B_+_74526100.23-P1P2	909	383	1028	419	-0.104183	-0.0870236	-0.0956031
ABHD17B_-_74525630.23-P1P2	1134	920	1042	868	-0.0207077	0.0135587	-0.0035745
ABHD17B_-_74525690.23-P1P2	851	770	898	691	-0.00680604	0.00239653	-0.00220475
ABHD17B_-_74525704.23-P1P2	732	704	974	591	0.000968347	-0.0310324	-0.015032
ABHD17B_-_74526135.23-P1P2	812	642	840	598	-0.0239922	-0.00854841	-0.0162703
ABHD17C_+_80987662.23-P1P2	893	789	833	560	-0.00983818	-0.0166094	-0.0132238
ABHD17C_+_80987691.23-P1P2	1074	1127	1208	908	0.0120747	-0.000902781	0.00558596
ABHD17C_+_80987703.23-P1P2	1220	1104	1168	832	-0.00679193	-0.00846463	-0.00762828
ABHD17C_+_80987878.23-P1P2	289	271	249	223	-0.00225581	0.0237499	0.0107471
ABHD17C_+_80987887.23-P1P2	127	110	169	156	-0.0123719	0.0280049	0.00781652
ABHD17C_+_80988086.23-P1P2	202	213	103	176	0.0126933	0.114657	0.0636751
ABHD17C_+_80988162.23-P1P2	1069	840	1042	799	-0.0247777	0.00190318	-0.0114372
ABHD17C_-_80987718.23-P1P2	1086	1003	1110	932	-0.00419214	0.0146736	0.00524073
ABHD17C_-_80988060.23-P1P2	441	542	597	484	0.0322118	0.00974158	0.0209767
ABHD17C_-_80988126.23-P1P2	714	744	924	609	0.0111814	-0.0193951	-0.00410684
ABHD1_+_27346724.23-P1P2	408	365	454	319	-0.00825189	-0.0103911	-0.00932148
ABHD1_+_27346727.23-P1P2	1346	1174	1404	1049	-0.0114818	-0.00174862	-0.0066152
ABHD1_+_27347051.23-P1P2	941	819	992	748	-0.0117542	-0.000458562	-0.00610641
ABHD1_+_27347075.23-P1P2	553	532	576	470	0.001005	0.0106502	0.0058276
ABHD1_+_27347086.23-P1P2	594	677	756	606	0.0226015	0.00814739	0.0153745
ABHD1_+_27347095.23-P1P2	172	176	185	174	0.0088666	0.0306422	0.0197544
ABHD1_+_27347132.23-P1P2	1400	1411	1661	1156	0.0069347	-0.0117346	-0.00239996
ABHD1_-_27346733.23-P1P2	550	624	734	571	0.0220206	0.00393179	0.0129762
ABHD1_-_27346736.23-P1P2	428	337	386	210	-0.0245182	-0.0463893	-0.0354537
ABHD1_-_27347069.23-P1P2	481	496	537	446	0.00985008	0.0131403	0.0114952
ABHD2_+_89631693.23-P1P2	1228	1217	1578	1010	0.00479112	-0.02352	-0.00936446
ABHD2_+_89632075.23-P1P2	183	366	336	229	0.0942502	-0.0146805	0.0397849
ABHD2_+_89632196.23-P1P2	967	970	926	801	0.0063322	0.0188626	0.0125974
ABHD2_-_89631662.23-P1P2	716	727	844	543	0.00788005	-0.0227933	-0.00745662
ABHD2_-_89631738.23-P1P2	1158	1045	1178	967	-0.00714442	0.0114945	0.00217505
ABHD2_-_89631760.23-P1P2	283	232	315	228	-0.0193797	-0.00621478	-0.0127972
ABHD2_-_89631921.23-P1P2	112	258	251	192	0.112255	0.00156247	0.0569086
ABHD2_-_89631993.23-P1P2	868	840	1080	705	0.00175985	-0.0207494	-0.0094948
ABHD2_-_89632047.23-P1P2	348	258	325	259	-0.0321885	0.00732622	-0.0124311
ABHD2_-_89632154.23-P1P2	637	475	660	519	-0.031451	0.00544924	-0.0130009
ABHD3_+_19284354.23-P1P2	661	630	722	561	-0.000182387	0.00376513	0.00179137
ABHD3_+_19284534.23-P1P2	815	1019	1066	902	0.0343991	0.0157611	0.0250801
ABHD3_+_19284717.23-P1P2	663	782	817	561	0.0269701	-0.0136292	0.00667043
ABHD3_+_19284728.23-P1P2	293	334	363	250	0.022624	-0.0132104	0.0047068
ABHD3_-_19284369.23-P1P2	149	154	168	114	0.0101428	-0.0152963	-0.00257675
ABHD3_-_19284492.23-P1P2	1919	1443	2012	1499	-0.030384	-0.00214868	-0.0162663
ABHD3_-_19284521.23-P1P2	1036	1000	1176	860	0.00143148	-0.00476748	-0.001668
ABHD3_-_19284683.23-P1P2	1056	907	1147	837	-0.0134414	-0.00506852	-0.00925495
ABHD3_-_19284708.23-P1P2	915	937	1135	853	0.00896467	-0.000924083	0.00402029
ABHD3_-_19284770.23-P1P2	375	106	284	132	-0.155041	-0.0685438	-0.111793
ABHD4_+_23067144.23-P1P2	568	439	537	254	-0.0268856	-0.0660801	-0.0464829
ABHD4_+_23067433.23-P1P2	635	650	808	665	0.00891219	0.0118604	0.0103863
ABHD4_+_23067458.23-P1P2	1349	926	1398	805	-0.0419991	-0.0384003	-0.0401997
ABHD4_+_23067515.23-P1P2	247	202	272	178	-0.0196869	-0.0203977	-0.0200423
ABHD4_+_23067613.23-P1P2	487	421	366	252	-0.0126171	-0.0132473	-0.0129322
ABHD4_-_23067199.23-P1P2	701	691	779	659	0.00410693	0.0157283	0.0099176
ABHD4_-_23067580.23-P1P2	812	773	832	750	-0.000333655	0.0246676	0.012167
ABHD4_-_23067583.23-P1P2	946	889	834	715	-0.00198029	0.0176049	0.00781232
ABHD4_-_23067625.23-P1P2	337	292	335	237	-0.0123238	-0.00942918	-0.0108765
ABHD4_-_23067680.23-P1P2	458	453	561	308	0.00453898	-0.0451076	-0.0202843
ABHD5_+_43732395.23-P1P2	495	466	550	424	-0.00175436	0.00265621	0.000450922
ABHD5_+_43732435.23-P1P2	909	840	1023	650	-0.00412047	-0.0245493	-0.0143349
ABHD5_+_43732515.23-P1P2	610	699	712	538	0.0232895	-0.000162951	0.0115633
ABHD5_+_43732521.23-P1P2	224	178	283	200	-0.0233488	-0.00957822	-0.0164635
ABHD5_+_43732806.23-P1P2	625	547	566	534	-0.0110463	0.0310788	0.0100162
ABHD5_+_43732860.23-P1P2	651	536	760	438	-0.0188275	-0.0382799	-0.0285537
ABHD5_-_43732422.23-P1P2	2331	2104	2626	1824	-0.00711633	-0.0120126	-0.00956449
ABHD5_-_43732446.23-P1P2	169	151	245	175	-0.00841103	-0.00807858	-0.00824481
ABHD5_-_43732464.23-P1P2	222	201	240	173	-0.00672333	-0.00679457	-0.00675895
ABHD5_-_43732886.23-P1P2	375	369	363	286	0.00388253	0.00572011	0.00480132
ABHD6_+_58223718.23-P1P2	1042	888	1119	820	-0.0144383	-0.00447826	-0.00945827
ABHD6_+_58223924.23-P1P2	607	615	672	527	0.00760576	0.00506624	0.006336
ABHD6_+_58223966.23-P1P2	682	631	685	561	-0.00396511	0.0111676	0.00360126
ABHD6_+_58223976.23-P1P2	1286	1270	1729	1191	0.00434243	-0.0131834	-0.00442048
ABHD6_+_58223988.23-P1P2	540	538	702	343	0.00546479	-0.0615124	-0.0280238
ABHD6_-_58223553.23-P1P2	598	591	689	525	0.00443735	0.00101573	0.00272654
ABHD6_-_58223594.23-P1P2	946	1001	1164	890	0.0131377	0.00150075	0.00731921
ABHD6_-_58223751.23-P1P2	577	656	736	654	0.0222864	0.0226465	0.0224664
ABHD6_-_58223761.23-P1P2	434	345	350	252	-0.0233027	-0.00695734	-0.01513
ABHD6_-_58223914.23-P1P2	1523	1672	1804	1309	0.0178296	-0.00586523	0.0059822
ABHD8_+_17413753.23-P1P2	249	187	283	242	-0.0305451	0.0172449	-0.00665008
ABHD8_+_17413810.23-P1P2	2155	1832	2036	1614	-0.0147513	0.00658403	-0.00408365
ABHD8_+_17413933.23-P1P2	709	711	720	632	0.00629644	0.0209243	0.0136104
ABHD8_+_17414242.23-P1P2	725	611	732	514	-0.0158588	-0.0104827	-0.0131707
ABHD8_-_17413788.23-P1P2	954	869	964	741	-0.00595227	0.00224731	-0.00185248
ABHD8_-_17413792.23-P1P2	1238	1237	1280	1029	0.00583459	0.00855389	0.00719424
ABHD8_-_17413858.23-P1P2	1029	1001	1300	854	0.00242261	-0.0198587	-0.00871804
ABHD8_-_17414169.23-P1P2	542	717	713	609	0.0415876	0.0170825	0.0293351
ABHD8_-_17414173.23-P1P2	453	418	532	411	-0.00430744	0.00295657	-0.000675436
ABHD8_-_17414201.23-P1P2	546	535	507	430	0.0033445	0.0160887	0.00971662
ABI1_+_27149446.23-P1P2	1124	990	1118	785	-0.0102362	-0.0104905	-0.0103634
ABI1_+_27149474.23-P1P2	1332	1206	1435	1148	-0.00672333	0.00786847	0.00057257
ABI1_+_27149511.23-P1P2	654	642	712	483	0.00357807	-0.0153379	-0.00587993
ABI1_+_27149704.23-P1P2	1256	1426	1659	1093	0.0221109	-0.0194507	0.00133011
ABI1_+_27149800.23-P1P2	1173	1176	1390	882	0.00626298	-0.0247385	-0.00923776
ABI1_+_27149865.23-P1P2	933	1134	1405	936	0.0307951	-0.0178871	0.00645398
ABI1_-_27149345.23-P1P2	729	817	849	660	0.0204577	0.00383336	0.0121455
ABI1_-_27149590.23-P1P2	767	697	748	680	-0.00625561	0.0258566	0.00980047
ABI1_-_27149837.23-P1P2	982	1029	1152	851	0.0118941	-0.0033464	0.00427383
ABI1_-_27149855.23-P1P2	491	534	661	466	0.0166337	-0.00992138	0.00335616
ABI2_+_204193030.23-P1P2	584	427	570	583	-0.0339562	0.0424414	0.00424261
ABI2_+_204193039.23-P1P2	572	442	673	315	-0.026912	-0.0675589	-0.0472355
ABI2_+_204193043.23-P1P2	1095	943	1074	743	-0.0131028	-0.0125782	-0.0128405
ABI2_+_204193079.23-P1P2	180	100	180	84	-0.0689513	-0.0679764	-0.0684639
ABI2_+_204193085.23-P1P2	670	587	606	459	-0.0109126	0.000173298	-0.00536964
ABI2_+_204193116.23-P1P2	936	894	797	673	8.82687e-05	0.0154719	0.00778008
ABI2_+_204193458.23-P1P2	204	161	133	110	-0.024222	0.0125507	-0.00583563
ABI2_-_204193048.23-P1P2	487	428	411	482	-0.0105161	0.0616912	0.0255876
ABI2_-_204193058.23-P1P2	1155	1011	1152	971	-0.0110282	0.0152159	0.00209387
ABI2_-_204193288.23-P1P2	295	186	293	185	-0.0528268	-0.025435	-0.0391309
ABI3BP_+_100711811.23-P1P2	648	590	705	589	-0.0060093	0.0139716	0.00398113
ABI3BP_+_100712193.23-P1P2	1033	920	1134	825	-0.00882255	-0.00549658	-0.00715957
ABI3BP_+_100712238.23-P1P2	331	237	264	213	-0.0366242	0.00906267	-0.0137808
ABI3BP_+_100712278.23-P1P2	201	260	220	202	0.0387295	0.0272567	0.0329931
ABI3BP_+_100712307.23-P1P2	1552	1417	1649	1306	-0.00565692	0.00645338	0.000398227
ABI3BP_-_100712220.23-P1P2	947	974	940	597	0.00951927	-0.0246113	-0.00754599
ABI3BP_-_100712267.23-P1P2	369	486	416	312	0.0410273	-0.00121307	0.0199071
ABI3BP_-_100712283.23-P1P2	664	677	704	490	0.00840788	-0.0117232	-0.00165766
ABI3BP_-_100712320.23-P1P2	849	803	884	669	-0.00115967	5.46434e-05	-0.000552511
ABI3BP_-_100712323.23-P1P2	1283	1171	1330	977	-0.00570031	-0.00413509	-0.0049177
ABI3_+_47287730.23-P1P2	2049	1978	2379	1684	0.00144441	-0.00935009	-0.00395284
ABI3_+_47287798.23-P1P2	968	865	930	841	-0.00839622	0.0251132	0.00835849
ABI3_+_47288056.23-P1P2	246	347	283	238	0.0497651	0.0148996	0.0323324
ABI3_+_47288122.23-P1P2	1318	1085	1433	1033	-0.0188479	-0.00678832	-0.0128181
ABI3_+_47288159.23-P1P2	1465	1409	1531	1224	0.000971806	0.00777653	0.00437417
ABI3_+_47288453.23-P1P2	809	815	1102	709	0.00687899	-0.0227909	-0.00795597
ABI3_+_47288474.23-P1P2	2453	1985	2373	1705	-0.0210339	-0.00725084	-0.0141424
ABI3_+_47288486.23-P1P2	1010	1026	1061	817	0.00794007	0.00249534	0.00521771
ABI3_+_47288524.23-P1P2	988	770	854	568	-0.0258243	-0.0181168	-0.0219706
ABI3_-_47288028.23-P1P2	860	780	871	683	-0.00650241	0.00505367	-0.000724368
ABL1_+_133589362.23-ENST00000372348.2	771	677	653	624	-0.0106277	0.0328759	0.0111241
ABL1_+_133589617.23-ENST00000372348.2	756	745	791	630	0.0040701	0.00724446	0.00565728
ABL1_+_133589629.23-ENST00000372348.2	611	510	753	534	-0.0170834	-0.00909133	-0.0130874
ABL1_+_133589636.23-ENST00000372348.2	975	935	939	755	0.000600292	0.0085785	0.00458939
ABL1_+_133589652.23-ENST00000372348.2	969	788	1002	744	-0.0204062	-0.00262446	-0.0115153
ABL1_-_133589216.23-ENST00000372348.2	242	297	250	185	0.0320301	-0.00310189	0.0144641
ABL1_-_133589228.23-ENST00000372348.2	1224	1231	1360	984	0.00666411	-0.00626924	0.000197435
ABL1_-_133589268.23-ENST00000372348.2	1146	1233	1292	984	0.0152603	0.000948496	0.00810442
ABL1_-_133589272.23-ENST00000372348.2	588	622	676	498	0.0130996	-0.00373341	0.00468308
ABL1_-_133589804.23-ENST00000372348.2	728	862	900	657	0.0274637	-0.00501641	0.0112237
ABL2_+_179111875.23-P1	1433	1088	1315	865	-0.0291544	-0.0196721	-0.0244133
ABL2_+_179111908.23-P1	474	397	530	343	-0.0166483	-0.0219635	-0.0193059
ABL2_+_179112036.23-P1	491	284	335	262	-0.0638147	0.00468234	-0.0295662
ABL2_+_179112061.23-P1	597	558	611	543	-0.00266992	0.0226655	0.00999778
ABL2_+_179112138.23-P1	295	262	275	153	-0.00917701	-0.0432378	-0.0262074
ABL2_+_179112168.23-P1	2343	2089	2403	1679	-0.00868213	-0.011181	-0.00993155
ABL2_+_179112186.23-P1	3545	3749	4281	3152	0.0130662	-0.00381171	0.00462723
ABL2_+_179198340.23-P2	871	836	912	619	0.000712103	-0.0152638	-0.00727587
ABL2_+_179198398.23-P2	393	449	494	377	0.02291	0.00123421	0.0120721
ABL2_+_179198527.23-P2	305	340	283	268	0.0197784	0.0316048	0.0256916
ABL2_+_179198561.23-P2	236	230	242	170	0.00265646	-0.0104239	-0.00388371
ABL2_+_179198565.23-P2	402	299	412	322	-0.0317764	0.00458584	-0.0135953
ABL2_+_179198736.23-P2	333	346	388	302	0.0108168	0.00400799	0.0074124
ABL2_+_179198740.23-P2	1200	1115	1073	874	-0.00342278	0.0104028	0.00349
ABL2_+_179198799.23-P2	821	1024	1166	797	0.0340882	-0.0142711	0.00990858
ABL2_-_179112151.23-P1	1996	1676	1998	1741	-0.0163252	0.0198935	0.00178416
ABL2_-_179112154.23-P1	23	61	70	45	0.130209	-0.0229044	0.0536523
ABL2_-_179112158.23-P1	870	792	983	650	-0.00603015	-0.0189368	-0.0124835
ABL2_-_179198654.23-P2	343	320	281	233	-0.00290579	0.0129099	0.00500206
ABL2_-_179198834.23-P2	368	315	441	285	-0.0138758	-0.0221618	-0.0180188
ABLIM1_+_116417743.23-ENST00000277895.5	496	638	609	466	0.0380142	0.00160819	0.0198112
ABLIM1_+_116417800.23-ENST00000277895.5	382	378	374	242	0.00459639	-0.0219877	-0.00869564
ABLIM1_+_116417821.23-ENST00000277895.5	830	917	1010	815	0.0186378	0.00908229	0.0138601
ABLIM1_+_116417829.23-ENST00000277895.5	1035	807	770	632	-0.0257658	0.0114767	-0.00714455
ABLIM1_+_116417833.23-ENST00000277895.5	542	493	536	476	-0.00613526	0.022563	0.00821385
ABLIM1_+_116418018.23-ENST00000277895.5	1071	1025	1184	789	0.000344299	-0.0178463	-0.00875103
ABLIM1_-_116417795.23-ENST00000277895.5	897	800	916	592	-0.00864359	-0.0221554	-0.0153995
ABLIM1_-_116417810.23-ENST00000277895.5	1000	830	1140	673	-0.0178024	-0.0348941	-0.0263482
ABLIM1_-_116417816.23-ENST00000277895.5	1037	893	935	798	-0.0131101	0.0169735	0.00193173
ABLIM1_-_116417819.23-ENST00000277895.5	641	480	498	455	-0.0309145	0.0265612	-0.00217664
ABLIM2_+_8160016.23-P1P2	1294	1168	1298	1070	-0.00711484	0.0120868	0.00248597
ABLIM2_+_8160086.23-P1P2	1764	1523	1667	1177	-0.012779	-0.0097087	-0.0112438
ABLIM2_+_8160141.23-P1P2	934	901	1049	797	0.00135452	0.000608367	0.000981443
ABLIM2_+_8160204.23-P1P2	563	729	933	604	0.0388591	-0.0219191	0.00846998
ABLIM2_+_8160328.23-P1P2	1527	1199	1564	1208	-0.024872	0.00292417	-0.0109739
ABLIM2_+_8160487.23-P1P2	305	294	333	298	0.00125758	0.0236419	0.0124497
ABLIM2_+_8160523.23-P1P2	516	583	587	419	0.0214916	-0.0081745	0.00665855
ABLIM2_-_8160138.23-P1P2	578	590	745	504	0.00855562	-0.0157244	-0.00358441
ABLIM2_-_8160157.23-P1P2	1626	1671	1900	1549	0.00941569	0.0105279	0.00997179
ABLIM2_-_8160471.23-P1P2	287	233	337	234	-0.0206199	-0.0120593	-0.0163396
ABLIM3_+_148521081.23-P1P2	367	249	384	224	-0.0434853	-0.0365768	-0.040031
ABLIM3_+_148521102.23-P1P2	614	541	538	397	-0.0101892	-0.00349831	-0.00684378
ABLIM3_+_148521122.23-P1P2	1594	1836	2008	1420	0.0239458	-0.00948715	0.00722931
ABLIM3_+_148521137.23-P1P2	1597	1437	1606	1152	-0.00751285	-0.00748403	-0.00749844
ABLIM3_+_148521279.23-P1P2	828	648	848	498	-0.0252931	-0.0356318	-0.0304624
ABLIM3_+_148521297.23-P1P2	512	589	559	440	0.0237876	0.0055845	0.0146861
ABLIM3_+_148521451.23-P1P2	1306	1370	1619	1281	0.012033	0.00631722	0.0091751
ABLIM3_-_148521229.23-P1P2	507	402	579	351	-0.0236287	-0.031162	-0.0273954
ABLIM3_-_148521482.23-P1P2	323	394	540	373	0.0312534	-0.0127951	0.00922913
ABLIM3_-_148521503.23-P1P2	262	290	224	171	0.0188741	0.00127753	0.0100758
ABO_+_136130684.23-P2	403	291	363	251	-0.0355483	-0.0126487	-0.0240985
ABO_+_136150190.23-P1	285	338	368	282	0.0276679	0.00181318	0.0147405
ABO_+_136150541.23-P1	68	87	92	93	0.037331	0.0407894	0.0390602
ABO_+_136150587.23-P1	260	204	255	205	-0.0249668	0.00855657	-0.00820513
ABO_+_136150601.23-P1	1504	1508	1841	1358	0.00627595	-0.00355088	0.00136253
ABO_-_136130683.23-P2	1027	825	922	660	-0.0219666	-0.00777367	-0.0148702
ABO_-_136130692.23-P2	2744	2351	2990	2203	-0.0137567	-0.00371375	-0.00873523
ABO_-_136130896.23-P2	275	313	355	224	0.0224283	-0.0255272	-0.00154945
ABO_-_136130899.23-P2	959	791	1168	841	-0.0186004	-0.00695064	-0.0127755
ABO_-_136130921.23-P2	1195	1125	1180	1072	-0.00175322	0.0257611	0.0120039
ABO_-_136130928.23-P2	355	457	441	366	0.0381165	0.0130372	0.0255769
ABO_-_136130955.23-P2	1066	1062	1358	909	0.00545857	-0.0172182	-0.0058798
ABO_-_136130959.23-P2	686	554	578	529	-0.0212913	0.0268028	0.00275578
ABO_-_136130966.23-P2	903	861	915	753	-0.000130663	0.0118486	0.00585895
ABO_-_136150162.23-P1	238	276	294	229	0.0248106	0.00410938	0.01446
ABO_-_136150207.23-P1	649	690	856	571	0.0137424	-0.0177047	-0.00198115
ABO_-_136150219.23-P1	1324	1349	1485	1111	0.00832086	-0.00156094	0.00337996
ABO_-_136150446.23-P1	497	445	525	388	-0.00814308	-0.00328311	-0.00571309
ABO_-_136150600.23-P1	1000	1276	1321	1018	0.0369908	0.00260495	0.0197979
ABO_-_136150606.23-P1	2062	1952	2342	1730	-0.00104722	-0.00335219	-0.0021997
ABRACL_+_139349873.23-P1P2	976	798	1317	811	-0.0197166	-0.0289567	-0.0243366
ABRACL_+_139349876.23-P1P2	1253	1094	1195	924	-0.0113518	0.00307771	-0.00413702
ABRACL_+_139349879.23-P1P2	986	844	965	616	-0.0138749	-0.0238962	-0.0188856
ABRACL_+_139349931.23-P1P2	1599	1508	1699	1237	-0.00152784	-0.0053879	-0.00345787
ABRACL_+_139350209.23-P1P2	1248	1205	1253	1059	0.00147027	0.0155977	0.00853396
ABRACL_+_139350231.23-P1P2	1770	1563	1747	1424	-0.00990854	0.0105017	0.000296589
ABRACL_-_139350061.23-P1P2	1879	1818	2079	1511	0.00173272	-0.0056362	-0.00195174
ABRACL_-_139350119.23-P1P2	1145	1076	1237	861	-0.00198141	-0.01172	-0.00685068
ABRACL_-_139350292.23-P1P2	1311	1077	1431	961	-0.0191123	-0.0167582	-0.0179352
ABRACL_-_139350417.23-P1P2	529	461	626	449	-0.0115926	-0.00749535	-0.00954398
ABRA_+_107782019.23-P1P2	102	178	187	115	0.0768798	-0.0291442	0.0238678
ABRA_+_107782028.23-P1P2	720	832	964	765	0.0243584	0.00673263	0.0155455
ABRA_+_107782269.23-P1P2	1026	1047	953	824	0.00851899	0.0188019	0.0136605
ABRA_+_107782392.23-P1P2	455	393	483	343	-0.0127262	-0.00889669	-0.0108115
ABRA_+_107782399.23-P1P2	158	211	160	127	0.0427921	0.00676482	0.0247784
ABRA_+_107782407.23-P1P2	631	699	825	615	0.0189771	-0.00206848	0.00845433
ABRA_+_107782422.23-P1P2	982	992	1226	841	0.00722842	-0.0137703	-0.00327092
ABRA_-_107782347.23-P1P2	482	354	457	321	-0.0333867	-0.0104384	-0.0219125
ABRA_-_107782350.23-P1P2	247	254	330	206	0.00949809	-0.0270391	-0.00877052
ABRA_-_107782371.23-P1P2	898	861	1019	798	0.00057677	0.00486774	0.00272226
ABR_+_1082842.23-P1P2	1607	1541	1692	1386	0.000594356	0.011197	0.00589566
ABR_+_1082862.23-P1P2	150	186	203	122	0.0333445	-0.0323819	0.000481333
ABR_+_1082896.23-P1P2	440	700	691	546	0.0650939	0.0061268	0.0356104
ABR_+_1083212.23-P1P2	321	279	248	201	-0.0119288	0.00970054	-0.00111415
ABR_+_1083246.23-P1P2	1327	1043	1392	1069	-0.0247449	0.00211683	-0.011314
ABR_+_1083266.23-P1P2	398	454	488	415	0.0227102	0.0164671	0.0195887
ABR_-_1082914.23-P1P2	1496	1574	1686	1310	0.0124131	0.00376126	0.00808718
ABR_-_1083030.23-P1P2	722	681	924	698	-0.0015111	-0.000201453	-0.000856279
ABR_-_1083256.23-P1P2	680	719	700	596	0.0130429	0.0166356	0.0148392
ABR_-_1083263.23-P1P2	1460	1161	1250	969	-0.0232587	0.00343726	-0.0099107
ABT1_+_26597184.23-P1P2	615	508	589	454	-0.0184154	0.00263592	-0.00788973
ABT1_+_26597384.23-P1P2	1469	1114	1528	927	-0.0293067	-0.0310558	-0.0301813
ABT1_+_26597401.23-P1P2	682	485	544	309	-0.0374935	-0.0403214	-0.0389075
ABT1_+_26597412.23-P1P2	352	221	337	174	-0.053367	-0.0537484	-0.0535577
ABT1_-_26597183.23-P1P2	187	240	319	294	0.0377298	0.0277842	0.032757
ABT1_-_26597263.23-P1P2	709	431	829	390	-0.0574796	-0.0668413	-0.0621605
ABT1_-_26597427.23-P1P2	553	670	758	562	0.0303897	-0.00283122	0.0137792
ABT1_-_26597485.23-P1P2	284	354	449	300	0.0340085	-0.0174739	0.00826731
ABT1_-_26597617.23-P1P2	878	806	659	571	-0.00496387	0.0190988	0.00706748
ABT1_-_26597649.23-P1P2	905	885	913	654	0.00309031	-0.00767843	-0.00229406
ABTB1_+_127391808.23-P1P2	554	537	583	444	0.00196666	0.000942609	0.00145464
ABTB1_+_127391828.23-P1P2	587	515	574	419	-0.0107348	-0.00502313	-0.00787898
ABTB1_+_127391831.23-P1P2	791	761	939	648	0.00101135	-0.0129266	-0.00595761
ABTB1_+_127391861.23-P1P2	1342	1398	1408	1105	0.0111462	0.00516937	0.00815778
ABTB1_+_127392211.23-P1P2	465	627	696	442	0.044021	-0.0246221	0.00969947
ABTB1_+_127392221.23-P1P2	1287	1315	1501	1053	0.00867972	-0.0106137	-0.000966996
ABTB1_-_127391845.23-P1P2	1446	1184	1301	851	-0.0195317	-0.0204621	-0.0199969
ABTB1_-_127392172.23-P1P2	1145	1091	1116	830	-0.00021754	-0.00239485	-0.00130619
ABTB1_-_127392198.23-P1P2	501	493	600	426	0.00388666	-0.00892541	-0.00251937
ABTB1_-_127392210.23-P1P2	613	411	577	263	-0.0449967	-0.07129	-0.0581434
ABTB2_+_34379321.23-P1P2	709	714	773	624	0.0068329	0.009137	0.00798495
ABTB2_+_34379353.23-P1P2	590	629	724	499	0.0140928	-0.0131039	0.000494422
ABTB2_-_34379074.23-P1P2	841	728	923	537	-0.0124463	-0.0369475	-0.0246969
ABTB2_-_34379083.23-P1P2	987	767	1026	701	-0.0261927	-0.0143324	-0.0202625
ABTB2_-_34379146.23-P1P2	761	628	557	427	-0.0185367	0.00186871	-0.008334
ABTB2_-_34379166.23-P1P2	880	963	866	709	0.017421	0.011121	0.014271
ABTB2_-_34379310.23-P1P2	1026	996	1140	849	0.00215661	-0.00220402	-2.37084e-05
ABTB2_-_34379384.23-P1P2	1358	1016	1247	886	-0.0310287	-0.00882532	-0.019927
ABTB2_-_34379465.23-P1P2	459	588	666	450	0.0374936	-0.0158981	0.0107978
ABTB2_-_34379521.23-P1P2	680	525	818	480	-0.0270223	-0.0357437	-0.031383
ACAA1_+_38178110.23-P1P2	812	705	911	619	-0.0120656	-0.0151095	-0.0135875
ACAA1_+_38178133.23-P1P2	16	12	33	12	nan	nan	nan
ACAA1_+_38178488.23-P1P2	775	930	1079	776	0.0291668	-0.00711682	0.011025
ACAA1_+_38178517.23-P1P2	574	617	752	508	0.0151415	-0.015928	-0.000393281
ACAA1_+_38178570.23-P1P2	391	338	387	308	-0.012621	0.00713938	-0.00274079
ACAA1_-_38178165.23-P1P2	442	424	568	379	0.000640364	-0.0176631	-0.00851137
ACAA1_-_38178168.23-P1P2	437	367	331	258	-0.0163043	0.00420774	-0.00604828
ACAA1_-_38178171.23-P1P2	702	578	637	638	-0.0188255	0.0394889	0.0103317
ACAA1_-_38178499.23-P1P2	903	812	1016	694	-0.00759605	-0.0143663	-0.0109812
ACAA1_-_38178575.23-P1P2	284	341	360	260	0.0292416	-0.0065237	0.0113589
ACAA2_+_47339402.23-P1P2	465	368	444	299	-0.0238702	-0.0163679	-0.0201191
ACAA2_+_47339407.23-P1P2	902	823	1085	800	-0.00574048	-0.00361106	-0.00467577
ACAA2_+_47339850.23-P1P2	797	895	979	668	0.020713	-0.0145193	0.00309684
ACAA2_-_47339441.23-P1P2	774	721	806	648	-0.00309987	0.00856508	0.0027326
ACAA2_-_47339449.23-P1P2	661	492	566	479	-0.031683	0.0157837	-0.00794962
ACAA2_-_47339655.23-P1P2	621	662	738	612	0.0140833	0.0129246	0.013504
ACAA2_-_47339855.23-P1P2	902	1077	1055	792	0.0285296	-0.00107975	0.0137249
ACAA2_-_47339858.23-P1P2	227	211	234	198	-0.00337497	0.0157611	0.00619307
ACAA2_-_47339876.23-P1P2	584	406	478	381	-0.0403815	0.00735236	-0.0165146
ACAA2_-_47339894.23-P1P2	258	308	342	226	0.0285067	-0.0190267	0.00473999
ACACA_+_35715534.23-P1P2	751	883	828	714	0.0265674	0.018424	0.0224957
ACACA_+_35715655.23-P1P2	1323	1223	1513	1066	-0.00407611	-0.0100076	-0.00704187
ACACA_+_35715673.23-P1P2	341	358	413	281	0.012136	-0.0149202	-0.00139211
ACACA_+_35715687.23-P1P2	1035	825	963	625	-0.0229553	-0.0215632	-0.0222592
ACACA_-_35715615.23-P1P2	1469	1138	1705	1179	-0.026591	-0.0126414	-0.0196162
ACACA_-_35715847.23-P1P2	337	327	340	196	0.00209966	-0.0382421	-0.0180712
ACACA_-_35715962.23-P1P2	398	372	393	323	-0.00266992	0.0116658	0.00449796
ACACA_-_35715992.23-P1P2	1637	1387	2038	1267	-0.0151768	-0.0276161	-0.0213965
ACACA_-_35716002.23-P1P2	349	306	451	234	-0.010815	-0.0530615	-0.0319382
ACACA_-_35716041.23-P1P2	674	548	893	455	-0.0204302	-0.0556145	-0.0380224
ACACB_+_109569160.23-P1	582	729	884	580	0.0346303	-0.0200333	0.00729852
ACACB_+_109569170.23-P1	1252	848	1041	794	-0.0437029	0.00115495	-0.021274
ACACB_+_109569423.23-P1	1572	1809	1939	1450	0.0238289	-0.00162491	0.011102
ACACB_+_109569572.23-P1	421	327	374	306	-0.026255	0.0110307	-0.00761215
ACACB_+_109592523.23-P2	1345	1288	1460	1163	0.000420335	0.0072648	0.00384257
ACACB_+_109592546.23-P2	327	293	341	340	-0.0080503	0.0388549	0.0154023
ACACB_+_109592574.23-P2	852	721	923	738	-0.0153329	0.00779222	-0.00377036
ACACB_+_109592577.23-P2	847	768	923	670	-0.00653712	-0.00581015	-0.00617364
ACACB_+_109592655.23-P2	467	401	548	299	-0.0134754	-0.0459815	-0.0297284
ACACB_+_109592908.23-P2	1516	1561	1739	1424	0.00966441	0.0111476	0.010406
ACACB_-_109569178.23-P1	1881	2013	2262	1536	0.0145787	-0.0151981	-0.00030971
ACACB_-_109569213.23-P1	506	488	446	309	0.00132266	-0.0123712	-0.00552425
ACACB_-_109569231.23-P1	1590	1779	2026	1700	0.0202477	0.0145818	0.0174147
ACACB_-_109569253.23-P1	453	435	616	373	0.000771637	-0.0313242	-0.0152763
ACACB_-_109569626.23-P1	1362	1184	1191	955	-0.0119067	0.00819301	-0.00185685
ACACB_-_109569639.23-P1	452	488	657	441	0.0157013	-0.0168264	-0.000562572
ACACB_-_109592496.23-P2	494	396	514	314	-0.0222351	-0.0300805	-0.0261578
ACACB_-_109592519.23-P2	936	927	928	768	0.00470654	0.0126389	0.00867273
ACACB_-_109592529.23-P2	210	261	235	159	0.0336377	-0.0157066	0.00896557
ACACB_-_109592941.23-P2	461	376	357	295	-0.0200294	0.0124253	-0.00380207
ACAD10_+_112123853.23-P1P2	1445	1391	1442	1170	0.00108502	0.00985484	0.00546993
ACAD10_+_112123992.23-P1P2	361	314	330	328	-0.011834	0.0384127	0.0132894
ACAD10_+_112124115.23-P1P2	1097	871	975	787	-0.0234546	0.00912567	-0.00716446
ACAD10_-_112123838.23-P1P2	422	502	446	402	0.028055	0.0246525	0.0263537
ACAD10_-_112123885.23-P1P2	537	535	574	410	0.00546214	-0.00807858	-0.00130822
ACAD10_-_112123894.23-P1P2	1324	960	1498	835	-0.0350216	-0.0429734	-0.0389975
ACAD10_-_112123907.23-P1P2	726	874	738	623	0.0295757	0.0154314	0.0225035
ACAD10_-_112123925.23-P1P2	394	424	520	400	0.0152871	0.00234953	0.00881831
ACAD10_-_112124129.23-P1P2	145	153	173	121	0.0127799	-0.0110376	0.000871127
ACAD10_-_112124210.23-P1P2	822	772	812	633	-0.00205807	0.00422587	0.0010839
ACAD11_+_132378245.23-P1P2	177	255	312	232	0.0524561	-0.00242093	0.0250176
ACAD11_+_132378251.23-P1P2	249	177	289	179	-0.0375473	-0.0281401	-0.0328437
ACAD11_+_132378312.23-P1P2	745	701	950	722	-0.0018186	0.000650734	-0.000583935
ACAD11_+_132378627.23-P1P2	681	766	948	587	0.0209233	-0.0281808	-0.00362874
ACAD11_+_132379379.23-P1P2	251	208	230	174	-0.0180044	5.25144e-06	-0.00899956
ACAD11_-_132378357.23-P1P2	561	425	564	409	-0.029435	-0.00594912	-0.0176921
ACAD11_-_132378588.23-P1P2	226	175	238	240	-0.026647	0.0404457	0.00689933
ACAD11_-_132378623.23-P1P2	196	166	142	160	-0.0152284	0.056062	0.0204168
ACAD11_-_132378633.23-P1P2	492	356	368	366	-0.0352852	0.0385013	0.00160807
ACAD11_-_132379444.23-P1P2	271	226	275	191	-0.0171977	-0.0120222	-0.01461
ACAD8_+_134123511.23-P1P2	634	748	721	638	0.027005	0.0220586	0.0245318
ACAD8_+_134123936.23-P1P2	271	242	220	255	-0.00848266	0.0600427	0.02578
ACAD8_-_134123445.23-P1P2	152	299	304	193	0.0921373	-0.024664	0.0337366
ACAD8_-_134123448.23-P1P2	702	838	909	744	0.0284996	0.0110823	0.019791
ACAD8_-_134123455.23-P1P2	474	538	481	411	0.022074	0.0171373	0.0196056
ACAD8_-_134123480.23-P1P2	374	463	435	395	0.0331356	0.0256947	0.0294151
ACAD8_-_134123488.23-P1P2	202	342	299	260	0.0730235	0.0196015	0.0463125
ACAD8_-_134123502.23-P1P2	814	881	1041	644	0.0160152	-0.0283086	-0.00614672
ACAD8_-_134123507.23-P1P2	498	646	754	512	0.0390891	-0.0151981	0.0119455
ACAD8_-_134123648.23-P1P2	850	885	1076	687	0.0110786	-0.0238667	-0.00639403
ACAD9_+_128598584.23-P1P2	954	692	888	627	-0.0349704	-0.00970425	-0.0223373
ACAD9_+_128598604.23-P1P2	1055	921	1032	722	-0.0113691	-0.0109993	-0.0111842
ACAD9_+_128598694.23-P1P2	381	262	467	290	-0.0417711	-0.0277753	-0.0347732
ACAD9_+_128598781.23-P1P2	365	301	414	262	-0.0186251	-0.025112	-0.0218686
ACAD9_-_128598499.23-P1P2	508	294	663	189	-0.0637423	-0.137333	-0.100538
ACAD9_-_128598508.23-P1P2	1262	676	1416	522	-0.0735984	-0.101155	-0.0873765
ACAD9_-_128598528.23-P1P2	1619	736	1554	809	-0.0945027	-0.0525891	-0.0735459
ACAD9_-_128598541.23-P1P2	1296	854	1426	743	-0.0472053	-0.0524686	-0.0498369
ACAD9_-_128598801.23-P1P2	680	568	714	401	-0.0169923	-0.0419134	-0.0294529
ACAD9_-_128598823.23-P1P2	397	323	341	279	-0.0203447	0.0110307	-0.004657
ACADL_+_211089708.23-P1P2	653	585	748	538	-0.00807294	-0.00710373	-0.00758834
ACADL_+_211089722.23-P1P2	85	94	123	74	0.0187604	-0.0322319	-0.00673577
ACADL_+_211090089.23-P1P2	2268	2374	2604	1871	0.0117573	-0.00724884	0.00225422
ACADL_-_211089616.23-P1P2	619	648	679	640	0.011771	0.0309444	0.0213577
ACADL_-_211089695.23-P1P2	193	308	390	194	0.0654894	-0.0589916	0.00324891
ACADL_-_211090002.23-P1P2	1099	1045	1232	855	-0.000481767	-0.012134	-0.00630791
ACADL_-_211090030.23-P1P2	445	453	479	373	0.00820769	0.00407217	0.00613993
ACADL_-_211090048.23-P1P2	847	761	808	621	-0.00770372	0.00222757	-0.00273808
ACADL_-_211090061.23-P1P2	797	820	901	729	0.00956227	0.00946024	0.00951126
ACADL_-_211090095.23-P1P2	384	283	448	291	-0.0329469	-0.0214462	-0.0271965
ACADM_+_76190107.23-P1P2	1412	1105	1377	1120	-0.0252981	0.0101994	-0.00754934
ACADM_+_76190432.23-P1P2	776	700	782	581	-0.00719471	-0.00253887	-0.00486679
ACADM_+_76190695.23-P1P2	817	880	1043	909	0.0154018	0.0199182	0.01766
ACADM_+_76190716.23-P1P2	1304	1461	1621	1317	0.0204219	0.0100435	0.0152327
ACADM_+_76190816.23-P1P2	1238	1221	1556	1135	0.00417587	-0.00512547	-0.000474797
ACADM_-_76190463.23-P1P2	1564	1680	1895	1402	0.0150532	-0.003132	0.00596062
ACADM_-_76190475.23-P1P2	491	437	503	392	-0.00890691	0.00418388	-0.00236152
ACADM_-_76190620.23-P1P2	1124	1181	1253	919	0.0122402	-0.00435492	0.00394262
ACADM_-_76190633.23-P1P2	1077	1271	1373	1024	0.0270395	-0.00200101	0.0125192
ACADM_-_76190671.23-P1P2	704	546	668	521	-0.0264445	0.00429507	-0.0110747
ACADSB_+_124768533.23-P1P2	1233	1324	1579	1144	0.0150099	-0.00607882	0.00446556
ACADSB_+_124768710.23-P1P2	271	199	301	149	-0.0334079	-0.0596776	-0.0465428
ACADSB_+_124768874.23-P1P2	1622	1433	1614	1100	-0.00984704	-0.0146828	-0.0122649
ACADSB_+_124768891.23-P1P2	916	941	1009	795	0.00936824	0.00572547	0.00754686
ACADSB_+_124768894.23-P1P2	501	307	437	289	-0.0564617	-0.0189185	-0.0376901
ACADSB_+_124768941.23-P1P2	835	821	890	773	0.00378325	0.0194354	0.0116093
ACADSB_+_124768944.23-P1P2	2441	2406	2865	2067	0.00409749	-0.00667112	-0.00128682
ACADSB_+_124768952.23-P1P2	454	326	324	296	-0.0362601	0.0265497	-0.00485516
ACADSB_-_124768497.23-P1P2	272	338	420	283	0.0336162	-0.0162873	0.00866447
ACADSB_-_124768552.23-P1P2	2021	1559	2290	1418	-0.027131	-0.0281772	-0.0276541
ACADS_+_121163619.23-P1P2	600	524	455	466	-0.0113184	0.0426296	0.0156556
ACADS_+_121163685.23-P1P2	627	792	956	683	0.035702	-0.00804914	0.0138264
ACADS_+_121163695.23-P1P2	943	998	885	878	0.0131599	0.0381507	0.0256553
ACADS_+_121163865.23-P1P2	686	724	797	612	0.0128066	0.00210213	0.00745437
ACADS_+_121164027.23-P1P2	512	493	557	421	0.00111954	-0.000122574	0.000498485
ACADS_+_121164090.23-P1P2	480	321	510	235	-0.0453245	-0.0697614	-0.057543
ACADS_-_121163653.23-P1P2	283	235	325	255	-0.0177427	0.00513606	-0.00630334
ACADS_-_121163657.23-P1P2	565	650	745	601	0.0237934	0.00904404	0.0164187
ACADS_-_121163671.23-P1P2	1075	925	1072	861	-0.0132097	0.00842524	-0.00239221
ACADS_-_121163758.23-P1P2	1193	1124	1386	1046	-0.00165311	-0.000335916	-0.000994512
ACADVL_+_7123231.23-P1P2	1282	1298	1284	1016	0.00751782	0.00632577	0.0069218
ACADVL_+_7123718.23-P1P2	528	443	534	450	-0.016426	0.015185	-0.000620498
ACADVL_-_7123221.23-P1P2	282	288	371	295	0.00861992	0.00701248	0.0078162
ACADVL_-_7123242.23-P1P2	1535	1520	1716	1414	0.00468639	0.0120294	0.00835791
ACADVL_-_7123283.23-P1P2	927	964	1214	931	0.010924	0.00192001	0.00642201
ACADVL_-_7123300.23-P1P2	742	829	867	640	0.0200634	-0.00344885	0.00830728
ACADVL_-_7123392.23-P1P2	914	1023	1072	834	0.0202919	0.00394191	0.0121169
ACADVL_-_7123639.23-P1P2	704	678	829	641	0.00114304	0.00307753	0.00211028
ACADVL_-_7123665.23-P1P2	174	186	241	168	0.0144346	-0.0115065	0.00146404
ACADVL_-_7123677.23-P1P2	736	548	609	500	-0.0316421	0.0115177	-0.0100622
ACAN_+_89346671.23-P1P2	421	539	570	496	0.0374179	0.0197002	0.0285591
ACAN_+_89347050.23-P1P2	599	534	651	481	-0.0086973	-0.00331821	-0.00600776
ACAN_+_89347054.23-P1P2	1177	1149	1411	1130	0.00286996	0.00801798	0.00544397
ACAN_+_89347058.23-P1P2	79	105	63	49	0.0421868	0.00390441	0.0230456
ACAN_+_89347139.23-P1P2	143	151	197	167	0.012873	0.0160206	0.0144468
ACAN_+_89347148.23-P1P2	63	64	74	75	0.00794402	0.0411569	0.0245505
ACAN_+_89347151.23-P1P2	59	73	103	79	0.0330656	0.00193908	0.0175023
ACAN_-_89346701.23-P1P2	136	153	149	108	0.0209441	-0.0060161	0.00746399
ACAN_-_89346738.23-P1P2	188	104	133	74	-0.0694947	-0.0432309	-0.0563628
ACAN_-_89347101.23-P1P2	758	888	750	735	0.0261048	0.0364253	0.031265
ACAP1_+_7239854.23-P1P2	505	532	591	447	0.0125736	-2.75933e-05	0.00627301
ACAP1_+_7239897.23-P1P2	355	387	468	325	0.0169338	-0.0120426	0.00244556
ACAP1_+_7239925.23-P1P2	1761	1769	1754	1316	0.00651503	-0.00115959	0.00267772
ACAP1_+_7239956.23-P1P2	862	644	868	497	-0.0312092	-0.0391948	-0.035202
ACAP1_+_7240302.23-P1P2	894	959	1013	764	0.0148797	-0.000428109	0.00722581
ACAP1_+_7240320.23-P1P2	773	668	819	692	-0.0126629	0.0155579	0.0014475
ACAP1_-_7239866.23-P1P2	788	914	946	809	0.0248363	0.0172542	0.0210452
ACAP1_-_7240198.23-P1P2	509	493	509	354	0.00186827	-0.0118327	-0.00498221
ACAP1_-_7240242.23-P1P2	1539	1218	1222	1053	-0.0238661	0.0183233	-0.00277142
ACAP1_-_7240264.23-P1P2	1135	920	1062	879	-0.02082	0.0126555	-0.00408226
ACAP2_+_195163325.23-P1P2	378	289	298	225	-0.0282674	-0.000271827	-0.0142696
ACAP2_+_195163701.23-P1P2	275	252	253	236	-0.00519055	0.0294803	0.0121449
ACAP2_+_195163707.23-P1P2	1022	778	1006	730	-0.0288182	-0.00585818	-0.0173382
ACAP2_-_195163292.23-P1P2	652	782	803	713	0.0291017	0.0225409	0.0258213
ACAP2_-_195163352.23-P1P2	839	739	1034	560	-0.0102322	-0.0470258	-0.028629
ACAP2_-_195163362.23-P1P2	140	182	208	150	0.0393649	-0.00673201	0.0163165
ACAP2_-_195163382.23-P1P2	1653	1583	1708	1304	0.000424584	0.00129102	0.000857801
ACAP2_-_195163395.23-P1P2	186	207	116	127	0.0195667	0.0520165	0.0357916
ACAP2_-_195163655.23-P1P2	391	392	448	399	0.00626298	0.0229688	0.0146159
ACAP2_-_195163749.23-P1P2	982	1021	1180	771	0.0108997	-0.0206176	-0.00485896
ACAP3_+_1242907.23-P1P2	557	581	590	465	0.0113123	0.00576597	0.00853915
ACAP3_+_1243258.23-P1P2	477	536	540	423	0.0207956	0.00490594	0.0128508
ACAP3_+_1243301.23-P1P2	924	879	943	607	-0.000423591	-0.0227221	-0.0115729
ACAP3_+_1243337.23-P1P2	646	452	423	295	-0.0395622	-0.0114451	-0.0255036
ACAP3_-_1242824.23-P1P2	1525	1122	1448	1123	-0.0331617	0.00350123	-0.0148302
ACAP3_-_1242913.23-P1P2	776	800	865	562	0.0098183	-0.0214121	-0.0057969
ACAP3_-_1243095.23-P1P2	220	279	323	241	0.0362077	-0.00194103	0.0171334
ACAP3_-_1243221.23-P1P2	59	130	146	81	0.10659	-0.0436352	0.0314773
ACAP3_-_1243228.23-P1P2	475	640	626	592	0.0439248	0.0314101	0.0376674
ACAP3_-_1243235.23-P1P2	21	12	29	30	nan	nan	nan
ACAT1_+_107992288.23-P1P2	119	100	122	72	-0.0162255	-0.0349386	-0.0255821
ACAT1_+_107992310.23-P1P2	640	695	733	669	0.0164416	0.0264122	0.0214269
ACAT1_+_107992321.23-P1P2	967	1030	1133	891	0.013979	0.00545714	0.00971807
ACAT1_+_107992690.23-P1P2	1622	1544	1760	1323	-0.000341582	-0.000893624	-0.000617603
ACAT1_+_107992693.23-P1P2	690	778	796	507	0.021231	-0.0242068	-0.00148789
ACAT1_-_107992307.23-P1P2	1121	1054	1128	943	-0.00191446	0.0140611	0.00607333
ACAT1_-_107992336.23-P1P2	1361	1256	1436	986	-0.00429177	-0.0136352	-0.00896346
ACAT1_-_107992364.23-P1P2	1126	1173	1302	1048	0.0111477	0.00873044	0.00993905
ACAT1_-_107992702.23-P1P2	245	212	122	184	-0.0124949	0.09709	0.0422976
ACAT1_-_107992733.23-P1P2	1099	1081	1195	791	0.00383351	-0.0187914	-0.00747894
ACAT2_+_160183137.23-P1P2	202	184	229	120	-0.00595372	-0.0516662	-0.02881
ACAT2_+_160183421.23-P1P2	333	210	206	140	-0.0528021	-0.0150808	-0.0339415
ACAT2_+_160183436.23-P1P2	82	151	194	117	0.083728	-0.0318893	0.0259194
ACAT2_+_160183505.23-P1P2	284	257	357	258	-0.00679031	-0.00643277	-0.00661154
ACAT2_-_160183042.23-P1P2	232	222	360	237	0.000323937	-0.0195569	-0.0096165
ACAT2_-_160183054.23-P1P2	127	175	193	137	0.0467845	-0.00895622	0.0189141
ACAT2_-_160183095.23-P1P2	256	246	331	263	0.000860846	0.00690868	0.00388477
ACAT2_-_160183174.23-P1P2	814	690	796	690	-0.0151191	0.0191589	0.00201991
ACAT2_-_160183545.23-P1P2	366	407	539	373	0.0194657	-0.0125343	0.00346572
ACAT2_-_160183588.23-P1P2	1426	1386	1445	1091	0.0023126	-0.000274857	0.00101887
ACBD3_+_226374329.23-P1P2	590	554	719	554	-0.00208381	0.00258418	0.000250188
ACBD3_+_226374366.23-P1P2	1099	720	1049	680	-0.047944	-0.0217318	-0.0348379
ACBD3_-_226373901.23-P1P2	1337	1142	1755	1186	-0.014148	-0.0158756	-0.0150118
ACBD3_-_226373955.23-P1P2	436	398	478	334	-0.00568085	-0.011174	-0.0084274
ACBD3_-_226373992.23-P1P2	1241	1303	1553	982	0.0121489	-0.025229	-0.00654002
ACBD3_-_226373998.23-P1P2	92	236	223	157	0.125962	-0.0101124	0.0579246
ACBD3_-_226374023.23-P1P2	677	675	692	442	0.0055606	-0.0238111	-0.00912523
ACBD3_-_226374064.23-P1P2	849	914	1285	742	0.0153366	-0.0380076	-0.0113355
ACBD3_-_226374403.23-P1P2	788	632	892	558	-0.0221698	-0.0267423	-0.0244561
ACBD3_-_226374411.23-P1P2	1042	728	809	518	-0.0397506	-0.023466	-0.0316083
ACBD4_+_43210021.23-P2	954	1212	1066	1059	0.0364344	0.0383411	0.0373877
ACBD4_+_43210042.23-P2	1823	1695	1976	1376	-0.00333787	-0.0116558	-0.00749683
ACBD4_+_43210060.23-P2	160	112	119	61	-0.0395058	-0.0547646	-0.0471352
ACBD4_+_43210408.23-P2	306	387	511	340	0.0358581	-0.0180626	0.00889775
ACBD4_+_43210421.23-P2	546	562	575	408	0.00961746	-0.00901161	0.000302928
ACBD4_+_43213044.23-P1	556	545	709	560	0.00339161	0.00607081	0.00473121
ACBD4_+_43213087.23-P1	806	750	814	541	-0.00323719	-0.0182197	-0.0107285
ACBD4_+_43213412.23-P1	477	422	590	394	-0.00967139	-0.0175486	-0.01361
ACBD4_-_43210055.23-P2	1039	1244	1287	959	0.0288804	-0.00212716	0.0133766
ACBD4_-_43210342.23-P2	391	327	374	242	-0.0168364	-0.0219877	-0.019412
ACBD4_-_43210377.23-P2	829	816	853	621	0.00392376	-0.00539883	-0.000737539
ACBD4_-_43210416.23-P2	614	791	740	675	0.0382105	0.0263311	0.0322708
ACBD4_-_43210458.23-P2	547	775	771	658	0.0503284	0.0169671	0.0336478
ACBD4_-_43213050.23-P1	529	428	477	390	-0.0210558	0.0109324	-0.00506173
ACBD4_-_43213072.23-P1	901	953	859	884	0.0130864	0.043305	0.0281957
ACBD4_-_43213075.23-P1	1076	958	1199	905	-0.00886194	-0.00031617	-0.00458906
ACBD4_-_43213105.23-P1	519	493	408	399	-0.000610567	0.0361294	0.0177594
ACBD4_-_43213242.23-P1	132	165	154	102	0.0343679	-0.0187036	0.00783213
ACBD4_-_43213460.23-P1	706	393	582	331	-0.0686989	-0.0401447	-0.0544218
ACBD4_-_43213499.23-P1	628	547	666	475	-0.0116564	-0.00829002	-0.00997323
ACBD5_+_27529127.23-P1P2	881	639	670	614	-0.03498	0.0269861	-0.00399695
ACBD5_+_27529290.23-P1P2	1005	910	917	747	-0.00671387	0.0104156	0.00185086
ACBD5_+_27529332.23-P1P2	409	402	429	277	0.00373809	-0.0222862	-0.00927405
ACBD5_+_27529682.23-P1P2	1489	1252	1430	1110	-0.0161503	0.00362298	-0.00626365
ACBD5_+_27529701.23-P1P2	1086	964	934	756	-0.00924509	0.00951603	0.000135472
ACBD5_+_27529710.23-P1P2	2513	1987	2594	1744	-0.0239845	-0.0165985	-0.0202915
ACBD5_+_27529713.23-P1P2	310	228	275	200	-0.0332057	-0.0055431	-0.0193744
ACBD5_-_27529363.23-P1P2	84	71	76	59	-0.0154845	0.00363966	-0.00592242
ACBD5_-_27529679.23-P1P2	591	669	759	633	0.0217321	0.0137239	0.017728
ACBD5_-_27529780.23-P1P2	662	712	817	690	0.0152144	0.0154947	0.0153546
ACBD6_+_180471319.23-P1P2	1221	1066	1390	795	-0.011359	-0.0393517	-0.0253554
ACBD6_+_180471324.23-P1P2	753	781	762	529	0.0105892	-0.012087	-0.000748879
ACBD6_+_180471354.23-P1P2	1736	1438	1799	1287	-0.0180573	-0.00785974	-0.0129585
ACBD6_+_180471478.23-P1P2	194	135	164	122	-0.0402586	-0.00236177	-0.0213102
ACBD6_+_180471539.23-P1P2	1446	1188	1191	1195	-0.019102	0.0397399	0.010319
ACBD6_+_180471617.23-P1P2	1818	1527	1908	1340	-0.0162865	-0.0104586	-0.0133726
ACBD6_-_180471311.23-P1P2	39	9	37	26	nan	nan	nan
ACBD6_-_180471491.23-P1P2	1477	1550	1699	1282	0.012084	-0.00035983	0.00586207
ACBD6_-_180471532.23-P1P2	279	276	341	233	0.00456014	-0.0143224	-0.00488111
ACBD6_-_180471707.23-P1P2	1718	1518	1860	1337	-0.00983142	-0.00718869	-0.00851005
ACBD7_+_15130458.23-P1P2	1030	912	929	901	-0.00956474	0.0349618	0.0126985
ACBD7_+_15130520.23-P1P2	371	440	472	471	0.0276699	0.0389697	0.0333198
ACBD7_+_15130765.23-P1P2	638	486	610	436	-0.028734	-0.00798634	-0.0183602
ACBD7_+_15130776.23-P1P2	917	707	869	610	-0.0271984	-0.0105287	-0.0188635
ACBD7_-_15130379.23-P1P2	484	314	373	288	-0.049191	0.00287669	-0.0231572
ACBD7_-_15130397.23-P1P2	98	140	124	97	0.0513809	0.00471265	0.0280468
ACBD7_-_15130438.23-P1P2	118	102	102	86	-0.0126273	0.0152585	0.0013156
ACBD7_-_15130555.23-P1P2	724	570	640	588	-0.0245328	0.0273438	0.00140549
ACBD7_-_15130579.23-P1P2	299	388	292	305	0.0391353	0.0453974	0.0422663
ACBD7_-_15130633.23-P1P2	134	125	116	116	-0.00292065	0.0392681	0.0181737
ACCSL_+_44069556.23-ENST00000378832.1	1447	1111	1356	1023	-0.0277278	-0.00038533	-0.0140566
ACCSL_+_44069616.23-ENST00000378832.1	1826	1531	1751	1204	-0.0165126	-0.013435	-0.0149738
ACCSL_+_44069971.23-ENST00000378832.1	3390	2711	3326	2524	-0.0225398	0.000441267	-0.0110493
ACCSL_+_44069981.23-ENST00000378832.1	386	338	421	329	-0.0109812	0.0045713	-0.00320494
ACCSL_+_44069992.23-ENST00000378832.1	687	741	845	605	0.0155781	-0.00774592	0.00391607
ACCSL_-_44069582.23-ENST00000378832.1	719	900	966	665	0.034545	-0.0132716	0.0106367
ACCSL_-_44069740.23-ENST00000378832.1	1090	976	1060	710	-0.0081373	-0.0171247	-0.012631
ACCSL_-_44069759.23-ENST00000378832.1	1369	1150	1351	973	-0.0162721	-0.00691684	-0.0115945
ACCSL_-_44069772.23-ENST00000378832.1	2138	1933	2184	1627	-0.00690491	-0.00216123	-0.00453307
ACCSL_-_44069930.23-ENST00000378832.1	58	54	88	46	-0.00316692	-0.0520131	-0.02759
ACCS_+_44087946.23-P1P2	920	937	1089	758	0.00827034	-0.0117174	-0.00172353
ACCS_+_44088025.23-P1P2	951	725	781	569	-0.0286337	-0.00529558	-0.0169647
ACCS_+_44088028.23-P1P2	799	864	923	738	0.0159024	0.00779222	0.0118473
ACCS_+_44088070.23-P1P2	394	337	301	250	-0.0139723	0.0131445	-0.00041391
ACCS_+_44088091.23-P1P2	827	718	731	519	-0.0120697	-0.00892812	-0.0104989
ACCS_+_44088215.23-P1P2	758	828	869	687	0.0171915	0.00619885	0.0116952
ACCS_+_44088290.23-P1P2	87	136	127	82	0.0628568	-0.0222902	0.0202833
ACCS_-_44088081.23-P1P2	183	185	225	200	0.00732243	0.0226943	0.0150084
ACCS_-_44088090.23-P1P2	747	709	815	586	-0.000714398	-0.00714931	-0.00393185
ACCS_-_44088106.23-P1P2	94	163	177	174	0.0760701	0.0368627	0.0564664
ACD_+_67693727.23-P1P2	786	884	1051	863	0.0209081	0.0115356	0.0162218
ACD_+_67693748.23-P1P2	206	230	334	210	0.0199783	-0.0260284	-0.00302501
ACD_+_67694105.23-P1P2	1059	1021	1176	829	0.00128172	-0.00993345	-0.00432586
ACD_+_67694124.23-P1P2	1073	1055	1324	799	0.00378209	-0.0318003	-0.0140091
ACD_-_67693904.23-P1P2	192	234	201	153	0.0311422	0.000871637	0.0160069
ACD_-_67693954.23-P1P2	1240	1315	1396	1048	0.0134196	-0.00107873	0.00617045
ACD_-_67693957.23-P1P2	524	456	467	436	-0.0117721	0.0296028	0.00891538
ACD_-_67694092.23-P1P2	1195	1288	1460	1099	0.0154861	-0.000699977	0.00739306
ACD_-_67694143.23-P1P2	589	398	585	328	-0.0440032	-0.0421493	-0.0430763
ACD_-_67694152.23-P1P2	754	750	845	632	0.00525984	-0.00160217	0.00182884
ACE2_+_15618824.23-P1P2	461	362	505	324	-0.0248639	-0.0231833	-0.0240236
ACE2_+_15618847.23-P1P2	828	952	1227	920	0.0237176	-0.0012513	0.0112332
ACE2_+_15619016.23-P1P2	92	59	83	42	-0.0506637	-0.0565829	-0.0536233
ACE2_+_15619047.23-P1P2	456	359	460	322	-0.0245347	-0.0109214	-0.0177281
ACE2_+_15619087.23-P1P2	1530	1150	1448	975	-0.0304383	-0.0163848	-0.0234115
ACE2_-_15618591.23-P1P2	797	653	724	563	-0.0194521	0.00387664	-0.00778771
ACE2_-_15618594.23-P1P2	1404	1353	1656	1101	0.00122332	-0.0181698	-0.00847325
ACE2_-_15618975.23-P1P2	2211	2237	2511	1883	0.00742705	-0.00123175	0.00309765
ACE2_-_15618978.23-P1P2	2836	2439	3123	2239	-0.0132765	-0.00755688	-0.0104167
ACE2_-_15619013.23-P1P2	1642	1439	1554	1248	-0.0108761	0.00841073	-0.00123268
ACER1_+_6333110.23-P1P2	532	508	497	397	5.61185e-05	0.00765597	0.00385604
ACER1_+_6333137.23-P1P2	529	531	772	481	0.00641833	-0.0273066	-0.0104441
ACER1_+_6333164.23-P1P2	368	342	411	333	-0.00339794	0.00965454	0.0031283
ACER1_+_6333525.23-P1P2	804	741	840	607	-0.0044588	-0.00644641	-0.0054526
ACER1_-_6333127.23-P1P2	229	337	284	223	0.0551631	0.00524288	0.030203
ACER1_-_6333176.23-P1P2	210	269	265	240	0.0374843	0.0253245	0.0314044
ACER1_-_6333413.23-P1P2	176	119	177	203	-0.043925	0.058554	0.00731449
ACER1_-_6333545.23-P1P2	171	154	119	96	-0.0074035	0.00904601	0.000821256
ACER1_-_6333558.23-P1P2	624	607	593	444	0.00241833	-0.00145056	0.000483883
ACER1_-_6333623.23-P1P2	504	412	560	331	-0.019742	-0.0347224	-0.0272322
ACER2_+_19409007.23-P1P2	462	359	439	343	-0.0262002	0.00454402	-0.0108281
ACER2_+_19409248.23-P1P2	587	598	669	493	0.008303	-0.00368864	0.00230718
ACER2_+_19409371.23-P1P2	617	437	527	445	-0.0380101	0.0154695	-0.0112703
ACER2_+_19409376.23-P1P2	834	833	903	813	0.00578469	0.0244943	0.0151395
ACER2_+_19409383.23-P1P2	705	682	803	628	0.00171165	0.00467832	0.00319499
ACER2_+_19409433.23-P1P2	451	392	497	390	-0.0119258	0.00515271	-0.00338654
ACER2_+_19409493.23-P1P2	230	178	296	217	-0.0267167	-0.00441856	-0.0155676
ACER2_-_19409274.23-P1P2	681	989	912	823	0.0534777	0.024819	0.0391483
ACER2_-_19409294.23-P1P2	950	1072	1346	982	0.0213309	-0.0050995	0.00811572
ACER2_-_19409474.23-P1P2	469	346	404	401	-0.0328155	0.0382193	0.00270192
ACER3_+_76571969.23-P1P2	1097	972	944	661	-0.00947614	-0.0108788	-0.0101775
ACER3_+_76572444.23-P1P2	106	66	110	80	-0.0544265	-0.0055431	-0.0299848
ACER3_-_76571770.23-P1P2	231	148	190	140	-0.0507853	-0.00370366	-0.0272445
ACER3_-_76571978.23-P1P2	434	512	583	485	0.0269956	0.0133712	0.0201834
ACER3_-_76572000.23-P1P2	898	855	951	663	-0.000314201	-0.0114933	-0.00590374
ACER3_-_76572003.23-P1P2	1060	932	1166	837	-0.0104588	-0.00738036	-0.00891958
ACER3_-_76572006.23-P1P2	340	272	500	326	-0.0224928	-0.0209172	-0.021705
ACER3_-_76572045.23-P1P2	528	525	582	397	0.00521157	-0.0145602	-0.00467431
ACER3_-_76572313.23-P1P2	678	761	978	641	0.0206514	-0.0201812	0.000235117
ACER3_-_76572404.23-P1P2	1310	1141	1375	1025	-0.0116604	-0.00206848	-0.00686442
ACE_+_61554448.23-P1	348	261	365	233	-0.0307155	-0.0238931	-0.0273043
ACE_+_61554534.23-P1	415	365	400	285	-0.0104193	-0.00843081	-0.00942504
ACE_+_61554651.23-P1	967	1087	1204	924	0.0208416	0.0020219	0.0114317
ACE_+_61554816.23-P1	162	99	128	88	-0.056808	-0.0134569	-0.0351325
ACE_+_61554829.23-P1	961	928	1109	909	0.00148556	0.0112843	0.00638492
ACE_+_61562226.23-P2	721	604	721	505	-0.016622	-0.0108378	-0.0137299
ACE_+_61562272.23-P2	1645	1553	1602	1234	-0.00139504	0.00254264	0.000573801
ACE_+_61562293.23-P2	816	911	979	791	0.0199688	0.00926294	0.0146159
ACE_+_61562404.23-P2	1355	1072	1304	974	-0.0239111	-0.00178977	-0.0128504
ACE_+_61562589.23-P2	1134	1047	1115	962	-0.00423247	0.0184993	0.00713339
ACE_-_61554428.23-P1	1164	1195	1365	1095	0.00928632	0.00825452	0.00877042
ACE_-_61554458.23-P1	1242	1228	1436	1112	0.00449323	0.00328711	0.00389017
ACE_-_61554461.23-P1	945	1015	1106	1010	0.015042	0.0264913	0.0207666
ACE_-_61554901.23-P1	300	373	383	265	0.0336866	-0.0125579	0.0105643
ACE_-_61554915.23-P1	286	254	250	217	-0.00918041	0.019348	0.0050838
ACE_-_61562238.23-P2	138	84	87	46	-0.0573126	-0.0504049	-0.0538588
ACE_-_61562443.23-P2	474	367	507	366	-0.0266593	-0.00658776	-0.0166235
ACE_-_61562505.23-P2	843	798	974	741	-0.00105186	0.000795132	-0.000128367
ACE_-_61562601.23-P2	171	112	187	141	-0.0479771	-0.000462586	-0.0242199
ACE_-_61562661.23-P2	2059	2029	2304	1702	0.00406753	-0.0033464	0.000360564
ACHE_+_100493137.23-P1	603	489	506	406	-0.0207615	0.00828499	-0.00623823
ACHE_+_100493329.23-P1	52	111	162	121	0.10255	-0.00179334	0.0503781
ACHE_+_100493456.23-P1	1341	1565	1654	1306	0.0256183	0.00602735	0.0158228
ACHE_+_100493473.23-P1	1043	803	943	695	-0.0273799	-0.00367169	-0.0155258
ACHE_+_100494559.23-P2	29	22	18	28	nan	nan	nan
ACHE_+_100494570.23-P2	253	212	226	198	-0.0165887	0.020656	0.00203369
ACHE_+_100494596.23-P2	495	495	451	439	0.00593755	0.0354733	0.0207054
ACHE_-_100493040.23-P1	493	419	522	358	-0.0147839	-0.0138004	-0.0142922
ACHE_-_100493104.23-P1	0	0	0	0	nan	nan	nan
ACHE_-_100493122.23-P1	347	305	441	293	-0.0104998	-0.0182664	-0.0143831
ACHE_-_100493407.23-P1	361	251	262	196	-0.0403658	-0.00157158	-0.0209687
ACHE_-_100493427.23-P1	957	811	920	686	-0.015153	-0.00203118	-0.00859211
ACHE_-_100493486.23-P1	1009	914	966	744	-0.00666115	0.00252422	-0.00206847
ACHE_-_100494233.23-P2	560	452	567	505	-0.0213603	0.0229732	0.000806467
ACHE_-_100494236.23-P2	1380	1327	1391	1075	0.000947887	0.00300554	0.00197672
ACHE_-_100494326.23-P2	651	560	523	404	-0.0132467	0.0029402	-0.00515324
ACHE_-_100494356.23-P2	340	378	331	287	0.0194363	0.0191971	0.0193167
ACHE_-_100494415.23-P2	525	574	641	535	0.0173063	0.0138321	0.0155692
ACHE_-_100494526.23-P2	484	515	613	437	0.0138473	-0.00835431	0.0027465
ACHE_-_100494578.23-P2	1575	1277	1440	1153	-0.0207853	0.00799057	-0.00639736
ACIN1_+_23540370.23-P2	2060	1529	1968	1398	-0.0320419	-0.00885292	-0.0204474
ACIN1_+_23540783.23-P2	553	420	538	418	-0.0291129	0.00375487	-0.012679
ACIN1_+_23563821.23-P1	1226	1139	1126	989	-0.00344049	0.0210128	0.00878616
ACIN1_+_23563962.23-P1	773	912	1011	752	0.0270059	-0.00237774	0.0123141
ACIN1_+_23564097.23-P1	1928	1567	1593	1291	-0.0204768	0.00968955	-0.00539361
ACIN1_+_23564314.23-P1	1353	1026	1284	953	-0.0293108	-0.00268192	-0.0159964
ACIN1_+_23564345.23-P1	1015	1060	1230	932	0.0114646	0.000228619	0.00584659
ACIN1_-_23540292.23-P2	325	276	376	187	-0.0148841	-0.0590186	-0.0369513
ACIN1_-_23540315.23-P2	1262	840	1153	809	-0.0459241	-0.0105905	-0.0282573
ACIN1_-_23540722.23-P2	865	822	991	686	-0.00055889	-0.0124921	-0.00652547
ACIN1_-_23540725.23-P2	769	708	871	585	-0.00459235	-0.0167407	-0.0106665
ACIN1_-_23540730.23-P2	451	348	548	296	-0.0270949	-0.0474005	-0.0372477
ACIN1_-_23540744.23-P2	371	295	345	282	-0.0232678	0.0108947	-0.00618656
ACIN1_-_23540756.23-P2	705	680	861	560	0.00133747	-0.0212615	-0.00996203
ACIN1_-_23540802.23-P2	560	537	576	426	0.000594209	-0.00318114	-0.00129347
ACIN1_-_23563847.23-P1	353	240	243	155	-0.0432203	-0.0240025	-0.0336114
ACIN1_-_23563913.23-P1	504	486	665	408	0.00130401	-0.029474	-0.014085
ACIN1_-_23564062.23-P1	1961	1840	2006	1470	-0.00217696	-0.00447741	-0.00332718
ACIN1_-_23564262.23-P1	375	333	388	311	-0.00919646	0.00814021	-0.000528126
ACIN1_-_23564284.23-P1	605	762	794	575	0.0353329	-0.00614251	0.0145952
ACKR2_+_42850956.23-P1P2	556	523	544	472	-0.00185816	0.0192908	0.00871631
ACKR2_-_42850976.23-P1P2	390	352	376	387	-0.00712379	0.0433257	0.018101
ACKR2_-_42850987.23-P1P2	616	640	776	541	0.0108072	-0.0114925	-0.000342611
ACKR2_-_42850992.23-P1P2	2029	1969	2289	1605	0.0021131	-0.0106845	-0.00428569
ACKR2_-_42851020.23-P1P2	1749	1600	2107	1515	-0.00540696	-0.00714669	-0.00627682
ACKR2_-_42851024.23-P1P2	344	415	409	318	0.029844	0.00385525	0.0168496
ACKR2_-_42851391.23-P1P2	560	537	573	382	0.000594209	-0.0177869	-0.00859635
ACKR2_-_42851412.23-P1P2	936	642	919	618	-0.0420988	-0.0165673	-0.0293331
ACKR2_-_42851475.23-P1P2	899	1081	1109	890	0.0294264	0.00831187	0.0188691
ACKR2_-_42851479.23-P1P2	803	796	862	742	0.00482202	0.0181741	0.0114981
ACKR3_+_237476442.23-P2	202	164	235	189	-0.0206145	0.00861497	-0.00599977
ACKR3_+_237476473.23-P2	843	684	822	719	-0.0206919	0.0204293	-0.000131303
ACKR3_+_237476736.23-P2	809	747	925	576	-0.00422119	-0.0273866	-0.0158039
ACKR3_+_237476822.23-P2	596	475	562	350	-0.0229747	-0.0273701	-0.0251724
ACKR3_+_237476887.23-P2	1756	1798	1934	1643	0.00894902	0.0163222	0.0126356
ACKR3_+_237478500.23-P1	572	602	698	485	0.0124505	-0.011962	0.000244216
ACKR3_+_237478916.23-P1	364	327	380	215	-0.00771982	-0.0408738	-0.0242968
ACKR3_+_237478950.23-P1	784	665	793	623	-0.0150367	0.00531687	-0.0048599
ACKR3_-_237476457.23-P2	188	204	226	186	0.016344	0.0118585	0.0141012
ACKR3_-_237476493.23-P2	1079	1108	1174	957	0.00931666	0.0105104	0.00991352
ACKR3_-_237476505.23-P2	1103	1104	1187	814	0.006053	-0.013813	-0.00387998
ACKR3_-_237476881.23-P2	1150	959	1162	817	-0.0172031	-0.0103	-0.0137516
ACKR3_-_237476900.23-P2	714	586	794	531	-0.0192336	-0.0173446	-0.0182891
ACKR3_-_237478572.23-P1	90	41	115	17	-0.0942356	-0.229739	-0.161988
ACKR3_-_237478578.23-P1	769	552	596	433	-0.0363038	-0.00569074	-0.0209973
ACKR3_-_237478586.23-P1	361	454	476	463	0.035142	0.0353716	0.0352568
ACKR3_-_237478610.23-P1	215	212	226	179	0.00414724	0.00646053	0.00530388
ACKR3_-_237478615.23-P1	968	1040	1127	929	0.0150783	0.0120812	0.0135797
ACKR3_-_237478884.23-P1	1061	972	1215	858	-0.00522487	-0.00968597	-0.00745542
ACKR3_-_237478929.23-P1	911	923	1111	751	0.00760485	-0.0158373	-0.00411623
ACKR4_+_132316216.23-P1P2	455	465	532	383	0.0087074	-0.00697203	0.000867684
ACKR4_+_132316328.23-P1P2	918	757	993	694	-0.0186311	-0.0111443	-0.0148877
ACKR4_+_132316377.23-P1P2	441	560	559	464	0.0363744	0.0130579	0.0247161
ACKR4_+_132316545.23-P1P2	1352	1403	1678	1159	0.0106552	-0.0128028	-0.00107379
ACKR4_-_132316111.23-P1P2	663	584	734	504	-0.0102273	-0.0136313	-0.0119293
ACKR4_-_132316167.23-P1P2	484	474	502	420	0.00327757	0.0141722	0.00872491
ACKR4_-_132316171.23-P1P2	181	199	177	193	0.0180168	0.0514457	0.0347313
ACKR4_-_132316248.23-P1P2	706	832	863	519	0.0268602	-0.032287	-0.00271341
ACKR4_-_132316406.23-P1P2	1217	870	1085	824	-0.0368272	0.000548309	-0.0181394
ACKR4_-_132316525.23-P1P2	960	1004	1208	988	0.0116472	0.010979	0.0113131
ACLY_+_40074710.23-P1P2	491	453	469	308	-0.00432545	-0.019903	-0.0121142
ACLY_+_40074807.23-P1P2	949	983	933	733	0.0104224	0.00531929	0.00787082
ACLY_+_40075121.23-P1P2	415	316	330	304	-0.0287858	0.0277204	-0.000532743
ACLY_-_40074750.23-P1P2	115	148	233	181	0.0380801	0.00373175	0.0209059
ACLY_-_40074817.23-P1P2	72	113	101	77	0.0633632	0.00109001	0.0322266
ACLY_-_40075090.23-P1P2	188	234	307	147	0.0338246	-0.0643566	-0.015266
ACLY_-_40075168.23-P1P2	872	771	907	734	-0.00974655	0.00948812	-0.000129214
ACLY_-_40075192.23-P1P2	581	551	456	434	-0.000817126	0.03231	0.0157464
ACLY_-_40075221.23-P1P2	296	164	337	204	-0.0692962	-0.0313656	-0.0503309
ACLY_-_40075227.23-P1P2	173	189	236	165	0.0172075	-0.0110919	0.00305782
ACMSD_+_135596183.23-P1P2	998	997	1189	858	0.00580982	-0.0066421	-0.00041614
ACMSD_+_135596266.23-P1P2	1607	1645	1694	1310	0.00891524	0.00309515	0.0060052
ACMSD_-_135596118.23-P1P2	1187	1274	1530	1097	0.0149494	-0.00754616	0.00370164
ACMSD_-_135596123.23-P1P2	1656	1636	1922	1557	0.00438943	0.00963278	0.0070111
ACMSD_-_135596149.23-P1P2	1233	1200	1331	982	0.00248113	-0.00352255	-0.000520708
ACMSD_-_135596200.23-P1P2	1005	850	1113	723	-0.0154042	-0.0214371	-0.0184206
ACMSD_-_135596315.23-P1P2	1261	901	1061	824	-0.0368914	0.00369584	-0.0165978
ACMSD_-_135596354.23-P1P2	1885	1730	2203	1547	-0.0049949	-0.010475	-0.00773495
ACMSD_-_135596438.23-P1P2	948	1058	1078	745	0.0199246	-0.0127231	0.00360075
ACMSD_-_135596683.23-P1P2	1649	1476	1799	1250	-0.00818354	-0.0119644	-0.010074
ACN9_+_96747038.23-P1P2	87	96	138	88	0.0184796	-0.0240419	-0.00278116
ACN9_+_96747061.23-P1P2	360	377	385	326	0.0118163	0.0158607	0.0138385
ACN9_+_96747104.23-P1P2	971	987	1134	861	0.00801985	0.000513518	0.00426669
ACN9_+_96747221.23-P1P2	1322	1302	1412	1133	0.00399531	0.00829138	0.00614334
ACN9_+_96747240.23-P1P2	888	816	850	712	-0.00483577	0.0143393	0.00475175
ACN9_+_96747363.23-P1P2	715	814	829	660	0.0224596	0.00718787	0.0148237
ACN9_-_96747019.23-P1P2	485	525	652	533	0.0160346	0.0109108	0.0134727
ACN9_-_96747046.23-P1P2	1216	1173	1411	883	0.00135056	-0.0266891	-0.0126692
ACN9_-_96747065.23-P1P2	1017	1132	1099	977	0.0195867	0.0227103	0.0211485
ACN9_-_96747455.23-P1P2	145	195	185	136	0.0436843	-0.00403002	0.0198271
ACO1_+_32384680.23-P1P2	195	189	213	138	0.00195571	-0.0218076	-0.00992595
ACO1_+_32384714.23-P1P2	326	343	383	260	0.0124141	-0.0152383	-0.00141211
ACO1_+_32385057.23-P1P2	1089	968	1059	730	-0.00906899	-0.0130829	-0.0110759
ACO1_-_32384671.23-P1P2	292	478	431	359	0.0687316	0.0135474	0.0411395
ACO1_-_32384696.23-P1P2	1210	1358	1407	1038	0.0206395	-0.00353232	0.0085536
ACO1_-_32384733.23-P1P2	710	643	687	639	-0.0066912	0.0290762	0.0111925
ACO1_-_32384889.23-P1P2	1078	996	1162	803	-0.00414242	-0.0127322	-0.00843729
ACO1_-_32385047.23-P1P2	981	1036	1165	986	0.0128877	0.015794	0.0143409
ACO1_-_32385064.23-P1P2	369	430	505	400	0.0254296	0.00646831	0.0159489
ACO1_-_32385115.23-P1P2	594	717	734	522	0.0299153	-0.00869339	0.010611
ACO2_+_41865203.23-P1P2	665	651	886	627	0.00322663	-0.00938697	-0.00308017
ACO2_+_41865228.23-P1P2	781	585	803	593	-0.0308788	-0.00339109	-0.0171349
ACO2_+_41865231.23-P1P2	662	572	627	511	-0.0126802	0.0104811	-0.00109956
ACO2_+_41865345.23-P1P2	1118	1017	1307	802	-0.00612601	-0.0294544	-0.0177902
ACO2_+_41865484.23-P1P2	1779	1325	1796	1151	-0.0316019	-0.0233403	-0.0274711
ACO2_+_41865560.23-P1P2	1699	1543	1952	1349	-0.00633331	-0.0127248	-0.00952906
ACO2_-_41865209.23-P1P2	429	337	407	286	-0.0248155	-0.0103791	-0.0175973
ACO2_-_41865357.23-P1P2	489	442	376	286	-0.00693739	0.000768867	-0.00308426
ACO2_-_41865534.23-P1P2	496	498	537	517	0.00645026	0.0339273	0.0201888
ACO2_-_41865573.23-P1P2	446	296	521	298	-0.0462947	-0.0393433	-0.042819
ACOT11_+_55007947.23-P2	597	444	593	385	-0.0317871	-0.0215139	-0.0266505
ACOT11_+_55007958.23-P2	1017	711	912	707	-0.039667	0.00344076	-0.0181131
ACOT11_+_55007963.23-P2	450	322	443	294	-0.0367055	-0.0184236	-0.0275646
ACOT11_+_55008024.23-P2	413	475	417	363	0.0237578	0.0197533	0.0217555
ACOT11_+_55008184.23-P2	1660	1640	1704	1401	0.00439318	0.0117172	0.0080552
ACOT11_+_55008406.23-P2	1636	1642	1807	1242	0.00640396	-0.0134923	-0.00354416
ACOT11_+_55013888.23-P1	1215	1101	1139	858	-0.00661538	-0.000596707	-0.00360605
ACOT11_+_55013964.23-P1	903	807	880	695	-0.008383	0.00605796	-0.00116252
ACOT11_+_55013970.23-P1	1125	1204	1413	957	0.0145843	-0.0155639	-0.000489802
ACOT11_+_55014110.23-P1	1250	279	1471	248	-0.185135	-0.211242	-0.198189
ACOT11_-_55008004.23-P2	689	438	702	314	-0.0517813	-0.0739428	-0.062862
ACOT11_-_55008353.23-P2	428	553	566	439	0.038584	0.00351319	0.0210486
ACOT11_-_55008376.23-P2	696	654	685	459	-0.00199264	-0.0170698	-0.0095312
ACOT11_-_55008399.23-P2	299	303	392	299	0.0076307	0.00115992	0.00439531
ACOT11_-_55013905.23-P1	1064	1003	1131	928	-0.00158463	0.0114311	0.00492322
ACOT11_-_55013950.23-P1	1642	1401	1709	1282	-0.0142858	-0.00118563	-0.00773572
ACOT11_-_55014024.23-P1	481	491	625	423	0.00855921	-0.0156641	-0.00355246
ACOT11_-_55014173.23-P1	720	651	794	487	-0.00689777	-0.0295161	-0.0182069
ACOT11_-_55014234.23-P1	392	485	531	387	0.0330611	-0.00524529	0.0139079
ACOT11_-_55014292.23-P1	390	305	304	200	-0.0253839	-0.0196507	-0.0225173
ACOT12_+_80689507.23-P1P2	1410	1079	1364	949	-0.0281512	-0.0117788	-0.019965
ACOT12_+_80689555.23-P1P2	422	406	658	426	0.00101294	-0.0219099	-0.0104485
ACOT12_+_80689628.23-P1P2	1191	1078	1460	813	-0.00676325	-0.043115	-0.0249391
ACOT12_+_80689672.23-P1P2	1000	855	1031	720	-0.0140214	-0.0112533	-0.0126374
ACOT12_+_80689920.23-P1P2	490	367	568	372	-0.030889	-0.0202864	-0.0255877
ACOT12_+_80689929.23-P1P2	474	488	455	356	0.00964616	0.00474134	0.00719375
ACOT12_+_80689961.23-P1P2	614	581	687	605	-0.00110102	0.0213824	0.0101407
ACOT12_-_80689574.23-P1P2	638	685	772	577	0.0149938	-0.00169997	0.00664691
ACOT12_-_80689897.23-P1P2	1484	1536	1634	1202	0.0103255	-0.00393761	0.00319397
ACOT12_-_80689916.23-P1P2	249	223	234	193	-0.00811318	0.0121621	0.00202444
ACOT13_+_24667341.23-P1P2	762	800	981	703	0.0121379	-0.00762032	0.00225879
ACOT13_+_24667625.23-P1P2	19	19	8	24	nan	nan	nan
ACOT13_-_24667290.23-P1P2	210	219	268	207	0.0112841	0.00292591	0.00710502
ACOT13_-_24667329.23-P1P2	1191	1277	1311	1094	0.0148205	0.0138058	0.0143131
ACOT13_-_24667371.23-P1P2	678	601	633	574	-0.00942182	0.0255004	0.0080393
ACOT13_-_24667374.23-P1P2	0	0	0	0	nan	nan	nan
ACOT13_-_24667386.23-P1P2	526	564	648	384	0.0148247	-0.0343608	-0.00976805
ACOT13_-_24667473.23-P1P2	1647	1856	2030	1515	0.0211588	-0.00190796	0.00962541
ACOT13_-_24667530.23-P1P2	157	107	107	158	-0.042913	0.0941141	0.0256006
ACOT13_-_24667815.23-P1P2	468	598	628	506	0.0371682	0.00887319	0.0230207
ACOT1_+_74003818.23-P1P2	1863	1438	1832	1431	-0.0270529	0.00450662	-0.0112731
ACOT1_+_74003838.23-P1P2	369	273	231	180	-0.0324537	0.00416523	-0.0141443
ACOT1_+_74003843.23-P1P2	1251	1209	1363	1150	0.0015866	0.015357	0.00847177
ACOT1_+_74004100.23-P1P2	1853	1449	1673	1358	-0.0253963	0.00991421	-0.00774103
ACOT1_-_74004062.23-P1P2	1006	886	928	837	-0.0102459	0.0247453	0.00724967
ACOT1_-_74004076.23-P1P2	1429	1211	1387	932	-0.0151521	-0.0166753	-0.0159137
ACOT1_-_74004103.23-P1P2	1025	1048	994	766	0.00876486	0.00260411	0.00568449
ACOT1_-_74004113.23-P1P2	632	596	648	523	-0.00153479	0.00911159	0.0037884
ACOT1_-_74004496.23-P1P2	401	393	468	348	0.00337004	-0.00242093	0.000474553
ACOT1_-_74004524.23-P1P2	162	287	386	225	0.0788005	-0.036681	0.0210598
ACOT2_+_74035740.23-P1P2	317	304	332	247	0.000602441	-0.00234787	-0.000872716
ACOT2_+_74035970.23-P1P2	201	215	253	128	0.0145163	-0.0566094	-0.0210465
ACOT2_+_74036024.23-P1P2	830	852	871	628	0.00927065	-0.00676002	0.00125532
ACOT2_+_74036035.23-P1P2	1107	1184	1381	972	0.0145051	-0.010152	0.00217654
ACOT2_+_74036054.23-P1P2	453	569	575	395	0.0349851	-0.0135682	0.0107085
ACOT2_-_74036039.23-P1P2	1015	923	1094	865	-0.00616811	0.00621888	2.53855e-05
ACOT2_-_74036051.23-P1P2	496	577	712	523	0.0252101	-0.00414196	0.0105341
ACOT2_-_74036080.23-P1P2	1025	977	1112	960	-0.000173114	0.0185855	0.0092062
ACOT2_-_74036118.23-P1P2	903	719	919	590	-0.0230939	-0.0230917	-0.0230928
ACOT2_-_74036501.23-P1P2	733	643	863	665	-0.0107531	0.0025939	-0.00407958
ACOT4_+_74058581.23-P1P2	582	531	590	476	-0.00574687	0.00905595	0.00165454
ACOT4_+_74058635.23-P1P2	758	633	757	636	-0.0170231	0.0147605	-0.00113127
ACOT4_+_74058647.23-P1P2	450	73	457	78	-0.225791	-0.209512	-0.217652
ACOT4_+_74058687.23-P1P2	728	625	770	577	-0.0134985	-0.00133495	-0.00741673
ACOT4_+_74058910.23-P1P2	2310	2165	2644	1774	-0.00232197	-0.0168851	-0.00960352
ACOT4_+_74058918.23-P1P2	284	381	354	241	0.0433733	-0.0148368	0.0142682
ACOT4_+_74059053.23-P1P2	858	1021	1035	823	0.0280981	0.00701617	0.0175572
ACOT4_+_74059070.23-P1P2	482	389	359	295	-0.0213743	0.0116391	-0.00486758
ACOT4_-_74059158.23-P1P2	210	280	311	269	0.0425906	0.018853	0.0307218
ACOT4_-_74059268.23-P1P2	512	610	618	434	0.0282511	-0.0104667	0.00889218
ACOT6_+_74077704.23-P1P2	1161	1408	1388	1183	0.0305131	0.0167804	0.0236468
ACOT6_+_74077926.23-P1P2	1468	1318	1633	1124	-0.00779522	-0.0132925	-0.0105438
ACOT6_+_74078053.23-P1P2	1424	1150	1535	1042	-0.0212906	-0.0152433	-0.0182669
ACOT6_+_74078097.23-P1P2	589	799	791	674	0.0447888	0.0167442	0.0307665
ACOT6_+_74078110.23-P1P2	1658	1737	2004	1644	0.0118681	0.0114047	0.0116364
ACOT6_-_74077642.23-P1P2	1207	1353	1402	991	0.0204858	-0.00955163	0.00546711
ACOT6_-_74077963.23-P1P2	462	588	671	387	0.0366636	-0.0381736	-0.000755012
ACOT6_-_74077984.23-P1P2	1006	1018	1319	782	0.00744833	-0.0342941	-0.0134229
ACOT6_-_74078059.23-P1P2	211	224	249	255	0.013555	0.0426186	0.0280868
ACOT6_-_74078124.23-P1P2	137	195	153	138	0.050915	0.0247486	0.0378318
ACOT7_+_6453356.23-P1P2	306	215	307	248	-0.0390308	0.00923686	-0.014897
ACOT7_-_6453209.23-P1P2	870	779	962	671	-0.0081388	-0.0114238	-0.0097813
ACOT7_-_6453318.23-P1P2	173	78	96	52	-0.0955537	-0.0470049	-0.0712793
ACOT7_-_6453331.23-P1P2	310	347	455	328	0.0203031	-0.00678563	0.00675876
ACOT7_-_6453334.23-P1P2	710	618	650	519	-0.0117437	0.00759761	-0.00207306
ACOT7_-_6453354.23-P1P2	1208	983	1232	912	-0.0203229	-0.00305251	-0.0116877
ACOT7_-_6453369.23-P1P2	458	430	433	340	-0.00209988	0.00524434	0.00157223
ACOT7_-_6453388.23-P1P2	1183	1044	1389	901	-0.00998774	-0.0216381	-0.0158129
ACOT7_-_6453406.23-P1P2	361	368	415	300	0.00838442	-0.00639335	0.000995535
ACOT7_-_6453466.23-P1P2	294	234	329	242	-0.0231445	-0.00394828	-0.0135464
ACOT8_+_44485553.23-P1P2	487	384	432	354	-0.0243374	0.0112477	-0.00654484
ACOT8_+_44485579.23-P1P2	967	990	850	673	0.00893246	0.00641243	0.00767244
ACOT8_+_44485987.23-P1P2	1890	1594	1923	1416	-0.0157639	-0.00379778	-0.00978086
ACOT8_+_44486016.23-P1P2	230	322	453	279	0.0488069	-0.0289337	0.0099366
ACOT8_+_44486037.23-P1P2	769	738	956	641	0.000695058	-0.0169797	-0.00814231
ACOT8_-_44485597.23-P1P2	180	80	147	124	-0.0973817	0.0153253	-0.0410282
ACOT8_-_44485644.23-P1P2	432	426	468	331	0.00415558	-0.00946852	-0.00265647
ACOT8_-_44485808.23-P1P2	270	186	290	152	-0.0415444	-0.0516338	-0.0465891
ACOT8_-_44485992.23-P1P2	489	428	505	345	-0.0110382	-0.0143463	-0.0126923
ACOT8_-_44486001.23-P1P2	686	586	673	534	-0.0141366	0.00671377	-0.00371143
ACOT9_+_23761133.23-P1P2	1588	1420	1530	1278	-0.00830906	0.0139434	0.00281719
ACOT9_+_23761144.23-P1P2	1186	1103	1399	873	-0.00330625	-0.0270899	-0.0151981
ACOT9_+_23761350.23-P1P2	635	488	478	425	-0.0276103	0.0227311	-0.0024396
ACOT9_+_23761355.23-P1P2	453	532	621	438	0.0264186	-0.00985721	0.0082807
ACOT9_+_23761360.23-P1P2	618	808	929	764	0.0400923	0.0117526	0.0259225
ACOT9_-_23760942.23-P1P2	1589	1289	1331	1428	-0.0207211	0.0491666	0.0142227
ACOT9_-_23761181.23-P1P2	160	218	207	132	0.0453476	-0.0240419	0.0106528
ACOT9_-_23761296.23-P1P2	632	667	768	625	0.0128049	0.0102755	0.0115402
ACOT9_-_23761316.23-P1P2	921	948	1031	831	0.00961894	0.00892227	0.0092706
ACOT9_-_23761394.23-P1P2	1251	942	1165	832	-0.0302073	-0.00810274	-0.019155
ACOX1_+_73974830.23-P1P2	692	647	686	571	-0.00262934	0.0134485	0.0054096
ACOX1_+_73975184.23-P1P2	1073	1121	1231	1143	0.0115133	0.0288312	0.0201723
ACOX1_+_73975227.23-P1P2	457	430	472	371	-0.00182139	0.00538719	0.0017829
ACOX1_+_73975249.23-P1P2	1359	1422	1603	1255	0.0117111	0.00482934	0.00827021
ACOX1_-_73974792.23-P1P2	229	178	230	215	-0.0261615	0.0297781	0.00180831
ACOX1_-_73974876.23-P1P2	1283	1113	1137	947	-0.0121725	0.0135385	0.00068297
ACOX1_-_73975169.23-P1P2	1662	1647	1693	1478	0.00478243	0.0201573	0.0124699
ACOX1_-_73975193.23-P1P2	975	929	891	681	-0.000219936	0.00144644	0.000613252
ACOX1_-_73975196.23-P1P2	1047	1011	1099	795	0.00147966	-0.00629735	-0.00240885
ACOX1_-_73975245.23-P1P2	757	735	883	581	0.00217992	-0.0196316	-0.00872583
ACOX2_+_58512259.23-P2	441	378	415	267	-0.0137025	-0.0227914	-0.018247
ACOX2_+_58512291.23-P2	1002	839	755	690	-0.0166829	0.0266001	0.00495862
ACOX2_+_58512428.23-P2	1530	1448	1551	1180	-0.00108067	0.000798682	-0.000140994
ACOX2_+_58512441.23-P2	629	684	680	541	0.0166178	0.00709032	0.011854
ACOX2_+_58522495.23-P1	594	683	646	434	0.0237257	-0.016702	0.00351187
ACOX2_+_58522520.23-P1	1011	1005	1221	942	0.00517916	0.0027638	0.00397148
ACOX2_+_58522693.23-P1	413	351	523	472	-0.0147869	0.0248304	0.00502178
ACOX2_+_58522852.23-P1	2985	2520	2564	2032	-0.0156379	0.00654512	-0.00454638
ACOX2_+_58522860.23-P1	752	883	951	717	0.0263979	-0.00047518	0.0129614
ACOX2_+_58522888.23-P1	432	239	688	215	-0.0694833	-0.124405	-0.096944
ACOX2_+_58522893.23-P1	933	906	1031	666	0.00219609	-0.0222236	-0.0100138
ACOX2_-_58512038.23-P2	1475	1266	1571	1067	-0.0135299	-0.0151691	-0.0143495
ACOX2_-_58512043.23-P2	1411	1344	1688	1117	-0.000260668	-0.0188328	-0.00954674
ACOX2_-_58512058.23-P2	1275	1167	1377	990	-0.00533934	-0.00716186	-0.0062506
ACOX2_-_58512157.23-P2	560	594	635	469	0.0134473	-0.00337166	0.00503783
ACOX2_-_58512421.23-P2	836	814	900	638	0.00253979	-0.0091458	-0.003303
ACOX2_-_58512435.23-P2	991	742	947	652	-0.03093	-0.0132544	-0.0220922
ACOX2_-_58522790.23-P1	620	501	642	524	-0.0212149	0.0106894	-0.00526274
ACOX2_-_58522878.23-P1	1317	1197	1496	1084	-0.00623479	-0.00606139	-0.00614809
ACOX2_-_58522905.23-P1	896	963	1134	806	0.0151253	-0.00877519	0.00317508
ACOX3_+_8429824.23-P1	1826	1510	1876	1300	-0.0182723	-0.012343	-0.0153077
ACOX3_+_8430042.23-P1	336	363	401	253	0.0157851	-0.0255413	-0.00487806
ACOX3_+_8430113.23-P1	2353	2109	2606	1911	-0.00801076	-0.00438025	-0.0061955
ACOX3_+_8430140.23-P1	1379	1139	1244	1096	-0.0184239	0.0214445	0.00151028
ACOX3_+_8430181.23-P1	310	276	429	289	-0.00886366	-0.0163186	-0.0125911
ACOX3_+_8430200.23-P1	520	385	476	318	-0.0323595	-0.0174916	-0.0249256
ACOX3_+_8442240.23-P2	1591	1243	1588	1159	-0.0255113	-0.00504554	-0.0152784
ACOX3_+_8442373.23-P2	1541	1424	1628	1100	-0.00412284	-0.0158981	-0.0100105
ACOX3_+_8442383.23-P2	738	620	678	523	-0.0162601	0.00274331	-0.00675839
ACOX3_+_8442429.23-P2	683	628	717	559	-0.00475898	0.00424044	-0.000259268
ACOX3_+_8442463.23-P2	320	255	327	242	-0.0229915	-0.00309026	-0.0130409
ACOX3_+_8442467.23-P2	794	732	786	702	-0.00442112	0.023364	0.00947146
ACOX3_-_8429711.23-P1	729	524	589	495	-0.0361304	0.0148022	-0.0106641
ACOX3_-_8430094.23-P1	536	404	582	423	-0.0300832	-0.0056338	-0.0178585
ACOX3_-_8430121.23-P1	841	810	875	632	0.00115242	-0.00651133	-0.00267946
ACOX3_-_8430129.23-P1	1099	977	1057	772	-0.0090545	-0.0049453	-0.0069999
ACOX3_-_8442139.23-P2	685	707	853	587	0.00996515	-0.013322	-0.00167841
ACOX3_-_8442145.23-P2	345	313	372	242	-0.00646453	-0.0212332	-0.0138489
ACOX3_-_8442419.23-P2	675	781	782	592	0.0245216	0.000100361	0.012311
ACOX3_-_8442435.23-P2	1368	1075	1212	1064	-0.0247716	0.0209419	-0.00191484
ACOXL_+_111490261.23-P1P2	411	332	380	255	-0.0212588	-0.0168642	-0.0190615
ACOXL_+_111490271.23-P1P2	2079	1784	2117	1679	-0.0135596	0.00665015	-0.00345473
ACOXL_+_111490383.23-P1P2	1002	925	1012	841	-0.00424996	0.0132229	0.00448645
ACOXL_+_111490544.23-P1P2	1068	1065	1235	940	0.00557915	0.000860466	0.00321981
ACOXL_+_111490547.23-P1P2	965	967	1084	866	0.00620133	0.00767362	0.00693748
ACOXL_+_111490560.23-P1P2	932	793	854	816	-0.0146401	0.0328632	0.00911155
ACOXL_+_111490595.23-P1P2	1309	1214	1268	1001	-0.00366175	0.00599727	0.00116776
ACOXL_-_111490250.23-P1P2	478	266	392	294	-0.0687383	-0.00121307	-0.0349757
ACOXL_-_111490612.23-P1P2	814	748	884	653	-0.00483577	-0.00335164	-0.0040937
ACOXL_-_111490664.23-P1P2	989	721	780	658	-0.0343305	0.015334	-0.00949823
ACP1_+_264980.23-P1P2	239	154	202	125	-0.0500598	-0.0282686	-0.0391642
ACP1_+_265303.23-P1P2	402	341	411	329	-0.01503	0.00795404	-0.00353797
ACP1_-_264936.23-P1P2	939	990	1086	751	0.0126761	-0.0126347	2.06828e-05
ACP1_-_264967.23-P1P2	661	635	751	581	0.000824798	0.00315292	0.00198886
ACP1_-_264970.23-P1P2	890	277	807	246	-0.142774	-0.1279	-0.135337
ACP1_-_264976.23-P1P2	635	613	737	459	0.00144512	-0.0273657	-0.0129603
ACP1_-_265107.23-P1P2	224	193	315	175	-0.0130407	-0.0434423	-0.0282415
ACP1_-_265135.23-P1P2	414	131	249	124	-0.140667	-0.0588344	-0.0997508
ACP1_-_265335.23-P1P2	28	11	7	26	nan	nan	nan
ACP1_-_265360.23-P1P2	597	526	582	527	-0.0101944	0.0252994	0.00755249
ACP2_+_47270142.23-P1P2	589	447	510	396	-0.0292103	0.00366771	-0.0127713
ACP2_+_47270309.23-P1P2	668	495	632	510	-0.0322506	0.00908775	-0.0115814
ACP2_+_47270320.23-P1P2	1709	1647	1823	1416	0.00122943	0.00371682	0.00247313
ACP2_+_47270332.23-P1P2	519	603	700	517	0.0250505	-0.0033738	0.0108383
ACP2_-_47269906.23-P1P2	351	523	604	498	0.0567474	0.0121138	0.0344306
ACP2_-_47269915.23-P1P2	589	553	579	565	-0.00209786	0.0358239	0.016863
ACP2_-_47269943.23-P1P2	872	810	962	716	-0.00345948	-0.00228985	-0.00287466
ACP2_-_47269958.23-P1P2	2331	2201	2477	1871	-0.00137385	-0.000213011	-0.000793431
ACP2_-_47270292.23-P1P2	495	447	439	338	-0.00705799	0.00247768	-0.00229016
ACP2_-_47270385.23-P1P2	491	423	324	299	-0.0130555	0.0279687	0.00745663
ACP5_+_11688472.23-P1	908	868	1081	774	0.000197462	-0.00774054	-0.00377154
ACP5_+_11688484.23-P1	495	550	687	515	0.0193613	-0.00128136	0.00903999
ACP5_+_11689300.23-P2	1083	809	965	791	-0.0312263	0.0112897	-0.00996831
ACP5_+_11689329.23-P2	1042	1050	1121	921	0.00691199	0.0116153	0.00926365
ACP5_+_11689378.23-P2	816	602	776	579	-0.0328146	-0.00194028	-0.0173774
ACP5_+_11689751.23-P2	598	446	608	376	-0.0314277	-0.0283575	-0.0298926
ACP5_-_11688043.23-P1	1921	2018	2473	1659	0.0122138	-0.0169077	-0.00234695
ACP5_-_11688058.23-P1	44	78	87	43	0.0788812	-0.0598949	0.00949317
ACP5_-_11688064.23-P1	165	16	130	33	-0.291351	-0.153656	-0.222504
ACP5_-_11688086.23-P1	1124	946	1135	881	-0.0160285	0.00362074	-0.00620386
ACP5_-_11688218.23-P1	346	312	371	299	-0.00724101	0.00890766	0.000833328
ACP5_-_11688414.23-P1	1026	809	914	813	-0.0243377	0.0227905	-0.000773633
ACP5_-_11688437.23-P1	1524	1329	1622	1135	-0.0115061	-0.010971	-0.0112386
ACP5_-_11688455.23-P1	1293	1062	1022	750	-0.0191378	-0.00427524	-0.0117065
ACP5_-_11689356.23-P2	1481	1203	1422	1170	-0.0205505	0.0118202	-0.00436518
ACP5_-_11689724.23-P2	299	294	266	214	0.00378896	0.00865975	0.00622435
ACP5_-_11689727.23-P2	911	729	899	579	-0.0224578	-0.0226438	-0.0225508
ACP5_-_11689744.23-P2	415	271	376	318	-0.0483587	0.015693	-0.0163328
ACP5_-_11689771.23-P2	749	860	853	696	0.0235445	0.0106453	0.0170949
ACP5_-_11689778.23-P2	158	150	163	156	-0.000682556	0.0330916	0.0162045
ACP6_+_147141933.23-P1P2	235	300	309	256	0.0370503	0.0127906	0.0249205
ACP6_+_147141956.23-P1P2	310	288	364	237	-0.00344121	-0.0211118	-0.0122765
ACP6_+_147142089.23-P1P2	374	438	526	452	0.0260634	0.017933	0.0219982
ACP6_+_147142126.23-P1P2	862	969	1001	717	0.0208455	-0.00768552	0.00657999
ACP6_+_147142159.23-P1P2	820	688	740	626	-0.0164246	0.0157265	-0.000349029
ACP6_+_147142188.23-P1P2	804	619	668	439	-0.027379	-0.0198025	-0.0235907
ACP6_-_147141887.23-P1P2	39	29	74	54	nan	-0.00506852	nan
ACP6_-_147142348.23-P1P2	290	430	539	442	0.0561242	0.0113495	0.0337368
ACP6_-_147142356.23-P1P2	829	524	698	438	-0.0525083	-0.0263051	-0.0394067
ACP6_-_147142393.23-P1P2	1137	1041	1256	895	-0.00530132	-0.00841508	-0.0068582
ACPL2_+_140950667.23-P1P2	200	180	202	167	-0.00748626	0.0124937	0.00250374
ACPL2_+_140950939.23-P1P2	681	572	853	530	-0.0162854	-0.0276957	-0.0219906
ACPL2_+_140950942.23-P1P2	949	861	1106	848	-0.0064611	0.00189076	-0.00228517
ACPL2_+_140950963.23-P1P2	387	315	333	280	-0.0202897	0.0148748	-0.00270747
ACPL2_+_140951037.23-P1P2	299	294	385	208	0.00378896	-0.0473709	-0.021791
ACPL2_+_140951054.23-P1P2	72	79	123	98	0.0177587	0.00729529	0.012527
ACPL2_+_140951088.23-P1P2	1520	1430	1417	1147	-0.00183893	0.00952208	0.00384157
ACPL2_+_140951203.23-P1P2	1567	1362	1633	1054	-0.0119262	-0.0223406	-0.0171334
ACPL2_-_140950647.23-P1P2	1398	1246	1434	990	-0.00872769	-0.0128693	-0.0107985
ACPL2_-_140951141.23-P1P2	1083	864	887	663	-0.0228462	-0.0016898	-0.012268
ACPP_+_132036268.23-P1P2	977	1088	1132	874	0.0196479	0.00287065	0.0112593
ACPP_+_132036293.23-P1P2	726	907	961	690	0.0342977	-0.00734835	0.0134747
ACPP_+_132036338.23-P1P2	897	819	953	664	-0.00565301	-0.0115768	-0.00861492
ACPP_+_132036344.23-P1P2	474	529	544	492	0.0199246	0.0251304	0.0225275
ACPP_+_132036504.23-P1P2	1194	968	1183	964	-0.0207968	0.0104613	-0.00516777
ACPP_+_132036703.23-P1P2	1126	1145	1294	1124	0.00806948	0.0194492	0.0137593
ACPP_+_132036714.23-P1P2	617	629	639	445	0.00839171	-0.0116468	-0.00162755
ACPP_+_132036719.23-P1P2	362	204	345	189	-0.0671342	-0.0454138	-0.056274
ACPP_-_132036256.23-P1P2	155	124	160	130	-0.0224928	0.0100501	-0.00622132
ACPP_-_132036481.23-P1P2	782	801	995	700	0.00899614	-0.0102161	-0.000609964
ACPT_+_51293697.23-ENST00000270593.1	1012	886	1168	780	-0.0110035	-0.0175462	-0.0142749
ACPT_+_51293752.23-ENST00000270593.1	143	200	257	163	0.0486796	-0.0248031	0.0119382
ACPT_+_51293761.23-ENST00000270593.1	781	718	713	575	-0.0047782	0.00899872	0.00211026
ACPT_+_51294074.23-ENST00000270593.1	455	554	581	387	0.0310201	-0.0179081	0.006556
ACPT_+_51294085.23-ENST00000270593.1	289	220	237	213	-0.0288193	0.0242443	-0.00228753
ACPT_+_51294143.23-ENST00000270593.1	1158	1020	1057	831	-0.0102295	0.00541769	-0.00240591
ACPT_-_51293907.23-ENST00000270593.1	508	369	551	375	-0.0347929	-0.0148803	-0.0248366
ACPT_-_51293910.23-ENST00000270593.1	606	644	593	557	0.0136864	0.0304553	0.0220708
ACPT_-_51294111.23-ENST00000270593.1	69	88	96	70	0.0369271	-0.00517713	0.015875
ACPT_-_51294122.23-ENST00000270593.1	569	532	818	474	-0.002629	-0.0375137	-0.0200714
ACRBP_+_6756117.23-P1P2	883	805	952	655	-0.00584555	-0.0133494	-0.00959748
ACRBP_+_6756534.23-P1P2	230	368	511	383	0.0658199	-0.00130489	0.0322575
ACRBP_+_6756555.23-P1P2	612	643	802	643	0.0122331	0.00817518	0.0102041
ACRBP_+_6756569.23-P1P2	378	322	358	268	-0.0144914	-0.00147535	-0.00798339
ACRBP_+_6756572.23-P1P2	475	459	582	468	0.00157195	0.00859194	0.00508195
ACRBP_-_6756113.23-P1P2	981	995	1152	903	0.00774296	0.00499947	0.00637121
ACRBP_-_6756126.23-P1P2	724	768	818	686	0.0134544	0.0145044	0.0139794
ACRBP_-_6756147.23-P1P2	1249	1109	1199	890	-0.00920933	-0.00266801	-0.00593867
ACRBP_-_6756321.23-P1P2	1214	1021	1048	892	-0.0161217	0.0165887	0.000233504
ACRBP_-_6756581.23-P1P2	469	573	565	461	0.0314553	0.0106428	0.021049
ACRC_+_70798298.23-P1P2	1287	1123	1137	925	-0.0114295	0.0102309	-0.000599301
ACRC_-_70797923.23-P1P2	704	958	1035	644	0.0451881	-0.0274952	0.00884645
ACRC_-_70798359.23-P1P2	746	618	685	488	-0.0180454	-0.00844883	-0.0132471
ACRC_-_70798376.23-P1P2	764	772	735	671	0.00726473	0.0264488	0.0168568
ACRC_-_70798668.23-P1P2	705	977	959	655	0.0475094	-0.0143803	0.0165646
ACRC_-_70798671.23-P1P2	285	268	343	228	-0.00189834	-0.0181978	-0.0100481
ACRC_-_70798717.23-P1P2	780	775	903	735	0.0051182	0.0103016	0.00770992
ACRC_-_70798728.23-P1P2	677	422	768	359	-0.054284	-0.0677411	-0.0610125
ACRC_-_70798784.23-P1P2	1078	962	1097	767	-0.00856767	-0.0110864	-0.00982705
ACRC_-_70798787.23-P1P2	691	609	825	549	-0.0101569	-0.018043	-0.0140999
ACRV1_+_125550253.23-P1P2	1731	1704	1850	1312	0.00393458	-0.0090862	-0.00257581
ACRV1_+_125550289.23-P1P2	378	422	489	312	0.0199666	-0.0239635	-0.00199844
ACRV1_+_125550420.23-P1P2	936	925	1041	748	0.00443136	-0.00724299	-0.00140582
ACRV1_+_125550697.23-P1P2	1314	1255	1385	1023	8.43642e-05	-0.00336299	-0.00163932
ACRV1_-_125550304.23-P1P2	623	537	710	494	-0.0129888	-0.0117734	-0.0123811
ACRV1_-_125550308.23-P1P2	1559	1354	1633	1195	-0.0120247	-0.00467333	-0.00834899
ACRV1_-_125550324.23-P1P2	1670	1735	1763	1532	0.0108025	0.0195057	0.0151541
ACRV1_-_125550488.23-P1P2	1164	1077	1221	897	-0.00395991	-0.00412412	-0.00404201
ACRV1_-_125550545.23-P1P2	1529	1324	1466	989	-0.0124037	-0.0161171	-0.0142604
ACRV1_-_125550695.23-P1P2	687	891	943	665	0.039065	-0.00988072	0.0145921
ACR_+_51176655.23-P1P2	587	860	844	685	0.0545957	0.00989616	0.0322459
ACR_+_51176910.23-P1P2	768	685	731	726	-0.00863425	0.0383023	0.014834
ACR_+_51177042.23-P1P2	607	552	682	456	-0.00616379	-0.0173749	-0.0117693
ACR_+_51177061.23-P1P2	466	403	364	351	-0.0125684	0.0341507	0.0107911
ACR_+_51177099.23-P1P2	719	595	823	548	-0.0181808	-0.017958	-0.0180694
ACR_-_51176666.23-P1P2	529	434	454	363	-0.0192821	0.00779096	-0.00574559
ACR_-_51176714.23-P1P2	718	504	723	469	-0.0391514	-0.0216343	-0.0303928
ACR_-_51176829.23-P1P2	1454	1255	1516	1115	-0.0128148	-0.00396247	-0.00838862
ACR_-_51177047.23-P1P2	381	385	538	320	0.00726819	-0.0338386	-0.0132852
ACR_-_51177126.23-P1P2	391	330	364	316	-0.0156728	0.0193694	0.00184829
ACSBG1_+_78526451.23-P1P2	746	830	946	775	0.019532	0.0112124	0.0153722
ACSBG1_+_78526472.23-P1P2	436	529	697	384	0.0305715	-0.0446181	-0.00702334
ACSBG1_+_78526497.23-P1P2	388	405	332	294	0.011401	0.0221635	0.0167823
ACSBG1_+_78526814.23-P1P2	1158	1020	1288	941	-0.0102295	-0.00490271	-0.00756612
ACSBG1_+_78526826.23-P1P2	1307	1261	1523	1150	0.00137259	-0.000261561	0.000555512
ACSBG1_+_78526846.23-P1P2	446	485	536	324	0.0166182	-0.0315665	-0.00747417
ACSBG1_+_78526895.23-P1P2	373	316	326	262	-0.0151914	0.00851445	-0.00333846
ACSBG1_-_78526407.23-P1P2	698	625	698	525	-0.00813692	-0.00081045	-0.00447369
[truncated: 207,072+ more rows]
