# Supplementary material for: Compact and highly active next-generation libraries for CRISPR-mediated gene repression and activation
Source: eLife. 2016 Sep 23;5:e19760. doi: 10.7554/eLife.19760 (PMC5094855; doi:10.7554/eLife.19760)
Supplement: Supplementary file 8. — DOI: http://dx.doi.org/10.7554/eLife.19760.020 [file elife-19760-supp8.xlsx]

## Sheet: Sheet1
gene	Rep1				Rep2				ave_Rep1_Rep2				Hart et al. classification	Evers et al. classification	BCR amplicon gene
	transcripts	Mann-Whitney p-value	average phenotype of strongest 3	sgRNAs passing read count filter	transcripts	Mann-Whitney p-value	average phenotype of strongest 3	sgRNAs passing read count filter	transcripts	Mann-Whitney p-value	average phenotype of strongest 3	sgRNAs passing read count filter			Wang et al. 2015, Table S5
A1BG	P2	0.417072	-0.00960132	10	P1	0.353507	-0.0172012	9	P2	0.360098	0.00026206	10
A1CF	P1P2	0.0812528	-0.0394594	10	P1P2	0.788021	0.0118113	10	P1P2	0.145156	-0.00938987	10
A2M	P1P2	0.189974	-0.0467566	9	P1P2	0.689965	0.0116092	9	P1P2	0.109319	-0.0237053	9
A2ML1	P1P2	0.419749	-0.0063314	10	P1P2	0.853478	-0.00893345	10	P1P2	0.43622	-0.00373399	10
A3GALT2	ENST00000442999.3	0.390379	0.0109352	10	ENST00000442999.3	0.853592	-0.0208433	10	ENST00000442999.3	0.881354	-0.00798426	10
A4GALT	P1P2	0.0232504	0.0533287	10	P1P2	0.436143	-0.00517047	10	P1P2	0.274598	0.0320095	10
A4GNT	P1P2	0.341085	0.0411414	10	P1P2	0.493115	-0.0254656	10	P1P2	0.682306	0.0103046	10
AAAS	P1P2	0.312117	0.0125753	10	P1P2	0.107983	-0.0278946	10	P1P2	0.566851	-0.00264746	10
AACS	P1P2	0.0595486	-0.042454	10	P1P2	0.362727	-0.0296042	10	P1P2	0.0419448	-0.0392408	10
AADAC	P1P2	0.733138	0.00150491	10	P1P2	0.0173224	-0.0265199	10	P1P2	0.117197	-0.00719219	10
AADACL2	P1P2	0.371407	0.000340918	10	P1P2	0.654756	0.00457083	10	P1P2	0.660223	-0.00111317	10
AADACL3	P1P2	0.160763	0.0829994	10	P1P2	0.759744	-0.0224977	10	P1P2	0.120085	0.029892	10
AADACL4	P1P2	0.163559	-0.0146673	10	P1P2	0.496976	0.0267214	10	P1P2	0.693022	-0.00729384	10
AADAT	P1P2	0.438875	0.0125835	9	P1P2	0.11846	-0.0148145	9	P1P2	0.133311	-0.00744014	9
AAED1	P1P2	0.628119	-0.0075927	10	P1P2	0.396065	-0.0130312	10	P1P2	0.424641	-0.011986	10
AAGAB	P1P2	0.13832	-0.00597533	10	P1P2	0.376222	-0.0395475	10	P1P2	0.188108	-0.015765	10
AAK1	P1P2	0.0759414	-0.0594895	10	P1P2	0.982945	-0.0109796	10	P1P2	0.236883	-0.0337384	10
AAMDC	P1P2	0.250147	0.0273098	10	P1P2	0.677164	-0.0113048	10	P1P2	0.559968	0.0111837	10
AAMP	P1P2	0.223143	-0.134991	10	P1P2	0.979349	-0.103477	10	P1P2	0.365628	-0.10602	10
AANAT	P1P2	0.72385	-0.000432851	10	P1P2	0.36066	-0.023008	10	P1P2	0.649499	-0.00882709	10
AAR2	P1P2	0.304108	-0.0998503	10	P1P2	0.0753963	-0.112432	10	P1P2	0.12317	-0.101073	10
AARD	P1P2	0.546946	0.0149561	10	P1P2	0.208593	-0.0387814	10	P1P2	0.918004	-0.0148237	10
AARS	P1P2	1.59451e-07	-0.43784	10	P1P2	8.71853e-08	-0.483444	10	P1P2	7.4864e-08	-0.449801	10
AARS2	P1P2	9.68194e-05	-0.150671	10	P1P2	0.000847934	-0.178624	10	P1P2	0.000143306	-0.164648	10
AARSD1	P2	0.860176	0.000646696	10	P2	0.869133	0.00274789	10	P1	0.467733	0.00788275	10
AASDH	P1P2	0.583932	0.00501388	10	P1P2	0.788245	-0.00436066	10	P1P2	0.696034	-0.00490669	10
AASDHPPT	P1P2	0.00228976	-0.0736348	10	P1P2	0.358906	-0.0233048	10	P1P2	0.0436467	-0.061442	10
AASS	P1P2	0.311421	0.00741444	10	P1P2	0.533586	-0.00175922	10	P1P2	0.226206	0.00460276	10
AATF	P1P2	0.000644846	-0.165851	10	P1P2	0.000614643	-0.19259	10	P1P2	0.000370726	-0.179221	10
AATK	ENST00000326724.4	0.366909	0.0107305	10	ENST00000326724.4	0.346848	-0.00915949	10	ENST00000326724.4	0.934199	-0.00402518	10
ABAT	P2	0.698761	-0.00432464	8	P1	0.120995	-0.00732387	10	P1	0.170573	0.000342672	10
ABCA1	P1P2	0.720908	-0.139799	10	P1P2	0.963232	-0.156272	10	P1P2	0.531512	-0.121483	10
ABCA10	P1P2	0.595775	-0.00608231	10	P1P2	0.551902	0.00361992	10	P1P2	0.982226	-0.00610152	10
ABCA12	P1P2	0.465712	0.000435559	10	P1P2	0.0188699	-0.0230081	10	P1P2	0.0390117	-0.00366255	10
ABCA13	P1P2	0.609355	0.018075	10	P1P2	0.531103	-0.00421639	10	P1P2	0.641347	0.00660247	10
ABCA2	P1P2	0.659718	0.026305	10	P1P2	0.545408	-0.00109456	10	P1P2	0.79313	0.0131159	10
ABCA3	P1P2	0.741586	-0.00741929	10	P1P2	0.976914	-0.0425196	10	P1P2	0.79111	-0.0285047	10
ABCA4	P1P2	0.95395	-0.0073155	10	P1P2	0.47011	0.0135071	10	P1P2	0.752349	0.0099039	10
ABCA5	P1P2	0.115285	-0.0383141	10	P1P2	0.169917	-0.0451297	10	P1P2	0.148727	-0.0527956	10
ABCA6	P1P2	0.16724	-0.0208916	10	P1P2	0.912113	-0.00224569	10	P1P2	0.380947	-0.0139916	10
ABCA7	P1	0.0616237	-0.0337678	10	P1	0.571906	-0.00288043	10	P1	0.144754	-0.0290102	10
ABCA8	P1P2	0.27639	-0.0115655	10	P1P2	0.863527	0.00291396	10	P1P2	0.360098	-0.0023368	10
ABCA9	P1P2	0.945842	0.0224874	10	P1P2	0.242744	-0.0049597	10	P1P2	0.41092	0.0144943	10
ABCB1	ENST00000265724.3	0.288504	0.0145188	10	ENST00000265724.3	0.24498	-0.0148898	10	ENST00000265724.3	0.323303	-0.0261436	10
ABCB10	P1P2	0.821961	-0.196454	10	P1P2	0.0322729	-0.181628	10	P1P2	0.299914	-0.182862	10
ABCB11	P1P2	0.859491	-0.00191645	10	P1P2	0.221392	-0.0108672	10	P1P2	0.690874	-0.00471133	10
ABCB4	P1P2	0.527947	-0.00452522	10	P1P2	0.964971	0.0238609	10	P1P2	0.541494	0.00691842	10
ABCB5	P1P2	0.903444	-0.00366376	10	P1P2	0.922499	0.00699648	10	P1P2	0.879516	0.0025127	10
ABCB6	P1P2	0.160027	0.0169231	10	P1P2	0.153915	-0.00980068	10	P1P2	0.426332	-0.0154591	10
ABCB7	P1P2	1.38549e-05	-0.160014	10	P1P2	5.88493e-08	-0.209389	10	P1P2	4.27121e-06	-0.183125	10
ABCB8	P1P2	0.375625	0.0623642	10	P1P2	0.72392	-0.00745745	10	P1P2	0.735827	0.0329203	10
ABCB9	P1	0.107444	-0.0175139	10	P1	0.416028	-0.0170201	10	P2	0.084304	-0.0268247	10
ABCC1	P1P2	0.607929	0.00171816	10	P1P2	0.9557	0.00703129	10	P1P2	0.817247	0.00428444	10
ABCC10	P1P2	0.846713	-0.00511701	10	P1P2	0.408731	0.00165141	10	P1P2	0.810015	-0.00768017	10
ABCC11	P2	0.058805	-0.0344638	10	P1	0.151328	0.00147316	10	P1	0.15404	0.0130546	10
ABCC12	ENST00000311303.3	0.948274	-0.0124046	10	ENST00000311303.3	0.182655	-0.0342197	10	ENST00000311303.3	0.354622	-0.0152306	10
ABCC2	P1P2	0.981037	0.00882047	9	P1P2	0.46237	-0.0068063	9	P1P2	0.695805	0.0061225	9
ABCC3	P1P2	0.468474	-0.0795752	10	P1P2	0.890698	-0.156013	10	P1P2	0.591555	-0.121329	10
ABCC4	P1P2	0.845119	0.0115733	10	P1P2	0.289161	0.0273598	10	P1P2	0.469699	0.0116018	10
ABCC5	P1P2	0.792672	0.0263885	10	P1P2	0.246992	-0.00857237	10	P1P2	0.400722	0.000153517	10
ABCC6	ENST00000205557.7	0.405479	0.000523698	10	ENST00000205557.7	0.0576363	-0.0407662	10	ENST00000205557.7	0.77835	-0.0241012	10
ABCC8	P1P2	0.57835	-0.000905723	10	P1P2	0.218331	-0.0724428	10	P1P2	0.33441	-0.0360382	10
ABCC9	P1P2	0.689042	0.00308772	10	P1P2	0.815904	-0.018675	10	P1P2	0.636144	-0.0122733	10
ABCD1	P1P2	0.120479	-0.0220982	10	P1P2	0.581737	0.00295496	10	P1P2	0.43897	-0.0154626	10
ABCD2	P1P2	0.138478	-0.00906259	9	P1P2	0.338522	-0.0134372	9	P1P2	0.0651664	-0.0155922	9
ABCD3	P1P2	0.316314	0.015903	10	P1P2	0.833338	-0.0104542	10	P1P2	0.470415	0.00365862	10
ABCD4	P1P2	0.793569	0.00455323	10	P1P2	0.054094	-0.0412851	10	P1P2	0.238271	-0.0142448	10
ABCE1	P1P2	5.17383e-08	-0.451793	10	P1P2	5.0814e-08	-0.417077	10	P1P2	4.98359e-08	-0.424014	10
ABCF1	P1	0.0127603	-0.12384	10	P1	0.0157988	-0.183553	10	P1	0.0102149	-0.153697	10
ABCF2	P1P2	0.076859	-0.0441675	10	P1P2	0.819632	-0.00873738	10	P1P2	0.0836774	-0.0249128	10
ABCF3	P1P2	0.328548	-0.00589898	10	P1P2	0.292682	0.00693281	10	P1P2	0.955525	0.00276689	10
ABCG1	P1P2	0.371563	0.0106044	10	P1P2	0.355564	-0.0566603	10	P1P2	0.945089	-0.0240084	10
ABCG2	P1P2	0.518247	0.00786343	9	P1P2	0.856445	-0.0250629	9	P1P2	0.567025	-0.00734946	9
ABCG4	P1P2	0.348139	-0.00731236	10	P1P2	0.234344	0.025356	10	P1P2	0.860258	0.00150575	10
ABCG5	P1P2	0.751389	-0.00258872	10	P1P2	0.596276	0.00801558	10	P1P2	0.8724	-0.00591663	10
ABCG8	P1P2	0.271288	-0.00953496	10	P1P2	0.672383	-0.0147585	10	P1P2	0.475624	-0.0137973	10	non-essential	non-essential
ABHD1	P1P2	0.763783	0.00670131	10	P1P2	0.850171	-0.00086894	10	P1P2	0.721169	-0.000108291	10
ABHD10	P1P2	0.705829	-0.0188307	10	P1P2	0.870392	0.00532662	10	P1P2	0.792681	-0.0176066	10
ABHD11	P1P2	0.283838	-0.0250527	10	P1P2	0.287313	-0.0164482	10	P1P2	0.131228	-0.00947055	10
ABHD12	P1P2	0.967628	0.00901299	10	P1P2	0.0341596	0.0297176	10	P1P2	0.255013	0.0133888	10
ABHD12B	P1P2	0.76456	0.00577226	10	P1P2	0.133991	-0.0174418	10	P1P2	0.556836	-0.0028047	10
ABHD13	P1P2	0.424795	0.0306748	10	P1P2	0.959292	-0.0414576	10	P1P2	0.606326	-0.0108354	10
ABHD14A	P1P2	0.444726	-0.059277	10	P1P2	0.0436379	-0.129088	10	P1P2	0.220559	-0.073549	10
ABHD14B	P1	0.218644	-0.0075377	10	P1	0.0935181	-0.0367499	10	P1	0.0326323	-0.0230623	10
ABHD15	P1P2	0.65425	0.0028615	10	P1P2	0.374499	-0.0439652	10	P1P2	0.831075	-0.0203345	10
ABHD16A	P1P2	0.649637	0.014474	10	P1P2	0.0736459	0.0162824	10	P1P2	0.189186	0.0234595	10
ABHD16B	P1P2	0.504169	-0.0452361	10	P1P2	0.288632	-0.105578	10	P1P2	0.630131	-0.0739404	10
ABHD17A	P1P2	0.193714	-0.0254694	10	P1P2	0.496239	0.00530362	10	P1P2	0.216094	-0.0192237	10
ABHD17B	P1P2	0.394889	-0.0307358	10	P1P2	0.674612	-0.0108084	10	P1P2	0.372302	-0.0193817	10
ABHD17C	P1P2	0.964266	0.00670915	10	P1P2	0.291749	0.0554706	10	P1P2	0.439487	0.0238093	10
ABHD2	P1P2	0.901601	0.0581055	10	P1P2	0.423569	-0.0223543	10	P1P2	0.709212	0.0278975	10
ABHD3	P1P2	0.643056	-0.050342	10	P1P2	0.161483	-0.022693	10	P1P2	0.678038	-0.0343262	10
ABHD4	P1P2	0.145664	-0.0295239	10	P1P2	0.270972	-0.0498627	10	P1P2	0.132198	-0.0356556	10
ABHD5	P1P2	0.278707	-0.00629561	10	P1P2	0.240348	-0.0105835	10	P1P2	0.197765	-0.019784	10
ABHD6	P1P2	0.485234	0.00560445	10	P1P2	0.661911	-0.0173498	10	P1P2	0.917542	-0.00689579	10
ABHD8	P1P2	0.707991	-0.00160541	10	P1P2	0.204413	0.0061035	10	P1P2	0.776564	0.0099249	10
ABI1	P1P2	0.135861	0.0244546	10	P1P2	0.159231	-0.00611088	10	P1P2	0.776118	0.00386088	10
ABI2	P1P2	0.000978396	-0.0519114	10	P1P2	0.846753	-0.0246147	10	P1P2	0.157177	-0.0516101	10
ABI3	P1P2	0.575767	0.000968971	10	P1P2	0.779306	-0.00526486	10	P1P2	0.571	-0.00126019	10
ABI3BP	P1P2	0.763672	0.0143775	10	P1P2	0.893457	0.005539	10	P1P2	0.992448	0.0130398	10
ABL1	ENST00000372348.2	0.429452	0.0130292	10	ENST00000372348.2	0.901166	0.0107877	10	ENST00000372348.2	0.343976	-0.00337954	10
ABL2	P1	0.173129	0.0124133	10	P1	0.110883	-0.0144922	10	P1	0.120711	-0.000707082	10
ABLIM1	ENST00000277895.5	0.401631	-0.00622205	10	ENST00000277895.5	0.982713	0.00474335	10	ENST00000277895.5	0.534574	-0.00731218	10
ABLIM2	P1P2	0.900564	0.0118262	10	P1P2	0.641686	-0.00466724	10	P1P2	0.977115	-0.00504458	10
ABLIM3	P1P2	0.872992	-0.0125083	10	P1P2	0.0466636	-0.0344569	10	P1P2	0.567443	-0.0326296	10
ABO	P1	0.0731489	0.0339966	10	P1	0.815565	0.0105471	10	P1	0.207884	0.0245329	10
ABR	P1P2	0.400407	0.0245645	10	P1P2	0.305951	0.000240271	10	P1P2	0.289846	0.0233461	10
ABRA	P1P2	0.103501	0.0287617	10	P1P2	0.332507	-0.0124605	10	P1P2	0.388592	0.00891125	10
ABRACL	P1P2	0.097419	-0.017568	10	P1P2	0.166728	-0.0232037	10	P1P2	0.0541016	-0.0203858	10
ABT1	P1P2	0.337116	-0.0243723	10	P1P2	0.0739039	-0.0536371	10	P1P2	0.266619	-0.0515419	10
ABTB1	P1P2	0.984797	-0.00683578	10	P1P2	0.0263908	-0.0387914	10	P1P2	0.298964	-0.0228136	10
ABTB2	P1P2	0.547333	-0.00685244	10	P1P2	0.0787017	-0.0295298	10	P1P2	0.211587	-0.0254475	10
ACAA1	P1P2	0.902363	0.0131943	9	P1P2	0.315156	0.00196591	9	P1P2	0.711528	0.00293214	9
ACAA2	P1P2	0.921786	-0.0145116	10	P1P2	0.891387	-0.00653697	10	P1P2	0.942076	-0.00763623	10
ACACA	P1P2	0.259062	-0.00765961	10	P1P2	0.00720517	-0.0489727	10	P1P2	0.0121154	-0.0158216	10
ACACB	P2	0.40474	-0.0028756	10	P1	0.258146	-0.0227279	10	P1	0.654327	-0.0063785	10
ACAD10	P1P2	0.670922	0.00753634	10	P1P2	0.378501	0.00669727	10	P1P2	0.333391	0.00328658	10
ACAD11	P1P2	0.0524355	-0.00679213	10	P1P2	0.874859	0.045003	10	P1P2	0.572782	0.00419689	10
ACAD8	P1P2	0.000265843	0.0680833	10	P1P2	0.469128	0.0191429	10	P1P2	0.000835379	0.0364881	10
ACAD9	P1P2	1.21137e-05	-0.0772811	10	P1P2	0.000128717	-0.0970257	10	P1P2	4.52906e-06	-0.0871534	10
ACADL	P1P2	0.349111	0.017101	10	P1P2	0.21369	-0.020093	10	P1P2	0.861631	0.00122414	10
ACADM	P1P2	0.575767	-0.00823436	10	P1P2	0.546859	0.013387	10	P1P2	0.551958	0.0151373	10
ACADS	P1P2	0.959281	0.00472362	10	P1P2	0.399881	0.00367294	10	P1P2	0.319183	-0.00515632	10
ACADSB	P1P2	0.327253	-0.0197019	10	P1P2	0.154419	-0.020435	10	P1P2	0.234926	-0.0372957	10
ACADVL	P1P2	0.34605	0.00290439	10	P1P2	0.312455	0.0129107	10	P1P2	0.227101	0.00347086	10
ACAN	P1P2	0.0450723	0.00337002	10	P1P2	0.187281	0.0114505	10	P1P2	0.0166515	0.00115379	10
ACAP1	P1P2	0.988046	-0.0100797	10	P1P2	0.810713	-0.00120579	10	P1P2	0.911304	-0.00231031	10
ACAP2	P1P2	0.640036	0.0132161	10	P1P2	0.525113	0.0114903	10	P1P2	0.502694	0.0109946	10
ACAP3	P1P2	0.149541	0.0369841	9	P1P2	0.357498	-0.0116491	9	P1P2	0.496765	0.014547	9
ACAT1	P1P2	0.562346	0.007149	10	P1P2	0.986773	0.0295212	10	P1P2	0.513708	0.0127141	10
ACAT2	P1P2	0.689042	0.0259035	10	P1P2	0.0593805	-0.0343708	10	P1P2	0.77099	-0.0122773	10
ACBD3	P1P2	0.536733	0.0127557	10	P1P2	0.000455525	-0.029993	10	P1P2	0.0161814	-0.00284053	10
ACBD4	P2	0.0715324	0.0163444	10	P2	0.485805	0.00330252	10	P2	0.351602	0.00796676	10
ACBD5	P1P2	0.124922	-0.0307234	10	P1P2	0.429575	-0.00396619	10	P1P2	0.39714	-0.00731262	10
ACBD6	P1P2	0.148893	-0.025806	9	P1P2	0.169273	-0.00464472	9	P1P2	0.0808872	-0.0200127	9
ACBD7	P1P2	0.387336	0.0137751	10	P1P2	0.0100382	0.0412117	10	P1P2	0.300185	0.0345443	10
ACCS	P1P2	0.286526	0.0367644	10	P1P2	0.754655	0.0124223	10	P1P2	0.287595	0.0199284	10
ACCSL	ENST00000378832.1	0.197836	-0.00524087	10	ENST00000378832.1	0.0662401	-0.0275243	10	ENST00000378832.1	0.0339587	-0.0188735	10	non-essential
ACD	P1P2	0.21734	0.00268234	10	P1P2	0.308431	-0.0147823	10	P1P2	0.740661	-0.00361584	10
ACE	P2	0.0609789	-0.043983	10	P2	0.656121	-0.0142478	10	P2	0.114096	-0.0315674	10
ACE2	P1P2	0.0416357	-0.035322	10	P1P2	0.0524982	-0.0326453	10	P1P2	0.0179783	-0.0336862	10
ACER1	P1P2	0.990832	0.0162408	10	P1P2	0.577457	-0.00115834	10	P1P2	0.626824	0.0114584	10
ACER2	P1P2	0.422941	-0.00578265	10	P1P2	0.0856663	0.0291775	10	P1P2	0.819736	0.0129067	10
ACER3	P1P2	0.237901	-0.0260721	10	P1P2	0.0637664	-0.0185529	10	P1P2	0.0333019	-0.0263114	10
ACHE	P1	0.177635	0.0116013	9	P2	0.0239142	0.0263675	9	P1	0.199318	0.0150774	9
ACIN1	P2	0.00964145	-0.035693	10	P2	0.0187084	-0.0425602	10	P2	0.00069003	-0.0341521	10
ACKR2	P1P2	0.632771	0.00572386	10	P1P2	0.910153	0.0269302	10	P1P2	0.480865	0.00254568	10
ACKR3	P2	0.289695	-0.021427	10	P1	0.308086	-0.0784139	10	P2	0.294381	-0.0197551	10
ACKR4	P1P2	0.359235	0.00880246	10	P1P2	0.889089	0.0111103	10	P1P2	0.775002	0.0137693	10
ACLY	P1P2	0.461719	0.0107157	10	P1P2	0.78489	-0.0211374	10	P1P2	0.712683	0.000933891	10
ACMSD	P1P2	0.953718	-0.0107903	10	P1P2	0.18462	-0.0153749	10	P1P2	0.407284	-0.0150308	10
ACN9	P1P2	0.0198472	0.0285768	10	P1P2	0.492381	-0.00934024	10	P1P2	0.051466	0.0185998	10
ACO1	P1P2	0.0576849	0.0413588	10	P1P2	0.694698	0.00768753	10	P1P2	0.220779	0.0238098	10
ACO2	P1P2	0.0219064	-0.0362585	10	P1P2	0.126027	-0.0116235	10	P1P2	0.0167045	-0.0167004	10
ACOT1	P1P2	0.314211	0.0064313	10	P1P2	0.593657	-0.00953702	10	P1P2	0.878597	-0.0029994	10
ACOT11	P1	0.42412	-0.0591526	10	P1	0.0599715	-0.0868031	10	P1	0.132947	-0.0796377	10
ACOT12	P1P2	0.451165	-0.0146821	10	P1P2	0.215786	-0.0145475	10	P1P2	0.21244	-0.0234973	10
ACOT13	P1P2	0.173185	0.005138	8	P1P2	0.347225	0.0284179	8	P1P2	0.0419766	0.0209781	8
ACOT2	P1P2	0.358549	0.0123671	10	P1P2	0.196137	-0.0203718	10	P1P2	0.86896	-0.0111436	10
ACOT4	P1P2	0.852869	-0.0466091	10	P1P2	0.843224	-0.0691815	10	P1P2	0.736485	-0.0564576	10
ACOT6	P1P2	0.0140355	0.0441225	10	P1P2	0.96161	-0.00994969	10	P1P2	0.175162	0.0322284	10
ACOT7	P1P2	0.0554607	-0.0525763	10	P1P2	0.219639	-0.0266889	10	P1P2	0.0324667	-0.0339964	10
ACOT8	P1P2	0.14834	-0.0300397	10	P1P2	0.256863	-0.0325157	10	P1P2	0.0616714	-0.0334365	10
ACOT9	P1P2	0.691186	0.0184109	10	P1P2	0.535691	-0.000655074	10	P1P2	0.260895	-0.00281022	10
ACOX1	P1P2	0.919938	-0.00887432	10	P1P2	0.0965125	0.0262555	10	P1P2	0.342197	0.00797209	10
ACOX2	P2	0.418493	-0.0103317	10	P2	0.190758	-0.00500804	10	P2	0.19878	-0.0182296	10
ACOX3	P1	0.0221341	-0.0328577	10	P1	0.199989	-0.00719613	10	P1	0.00938806	-0.0193639	10
ACOXL	P1P2	0.0505707	-0.0414425	10	P1P2	0.256558	0.0104444	10	P1P2	0.431601	-0.0211785	10
ACP1	P1P2	0.0296133	-0.111167	9	P1P2	0.0260858	-0.0767256	9	P1P2	0.0143643	-0.0914174	9
ACP2	P1P2	0.622865	-0.00157117	10	P1P2	0.125703	0.0253021	10	P1P2	0.542459	0.0128408	10
ACP5	P2	0.0425772	-0.0375337	10	P1	0.182511	-0.0635868	10	P1	0.274598	-0.0818163	10
ACP6	P1P2	0.71674	0.0135554	9	P1P2	0.577557	-0.0224065	10	P1P2	0.935766	0.00641687	9
ACPL2	P1P2	0.157789	-0.00845907	10	P1P2	0.47011	-0.0324691	10	P1P2	0.0943377	-0.020305	10
ACPP	P1P2	0.754261	-0.0184431	10	P1P2	0.893572	-0.000278071	10	P1P2	0.819283	-0.00666239	10
ACPT	ENST00000270593.1	0.838747	0.0169379	10	ENST00000270593.1	0.363801	-0.0106205	10	ENST00000270593.1	0.949263	-0.00761239	10
ACR	P1P2	0.102151	-0.00127927	10	P1P2	0.958828	0.0128715	10	P1P2	0.408934	-0.00540543	10
ACRBP	P1P2	0.424964	0.0270512	10	P1P2	0.339592	0.00591457	10	P1P2	0.219464	0.0224287	10
ACRC	P1P2	0.80886	0.0128045	10	P1P2	0.10267	-0.0229292	10	P1P2	0.554297	-0.00919707	10
ACRV1	P1P2	0.673893	0.0153476	10	P1P2	0.100243	-0.0068583	10	P1P2	0.519546	0.00516194	10
ACSBG1	P1P2	0.660877	0.00777552	10	P1P2	0.591645	-0.0180071	10	P1P2	0.600439	0.00535825	10
ACSBG2	P1P2	0.82581	0.0186679	10	P1P2	0.369979	0.0100311	10	P1P2	0.724223	0.0167369	10
ACSF2	P1P2	0.696986	0.0118462	10	P1P2	0.387143	-0.0189191	10	P1P2	0.666987	-0.00794536	10
ACSF3	P1P2	0.477231	0.0186294	9	P1P2	0.982876	0.0133072	9	P1P2	0.751944	0.0143874	9
ACSL1	P1P2	0.6869	-0.0135154	10	P1P2	0.459452	0.00711818	10	P1P2	0.368412	-0.0104415	10
ACSL3	P1P2	0.353622	-0.0136327	10	P1P2	0.354051	-0.0127338	10	P1P2	0.125812	-0.00538216	10
ACSL4	P1P2	0.409928	-0.0310736	10	P1P2	0.00470138	-0.050021	10	P1P2	0.0175722	-0.0449768	10
ACSL5	P2	0.319697	0.0200857	10	P2	0.175968	-0.0120407	10	P1	0.605309	0.00370044	10
ACSL6	P2	0.325103	0.0095798	10	P2	0.509775	-0.0142591	10	P2	0.748152	-0.00782949	10
ACSM1	P1P2	0.453002	0.00957194	10	P1P2	0.222218	-0.0245956	10	P1P2	0.783268	-0.00566174	10
ACSM2A	P1P2	0.819472	0.0041986	10	P1P2	0.983641	-0.0129896	10	P1P2	0.817925	0.000322749	10
ACSM2B	P1P2	0.841932	-0.0164309	10	P1P2	0.360431	-0.025217	10	P1P2	0.745285	0.000322749	10
ACSM3	P1P2	0.691293	-0.00800104	10	P1P2	0.470647	-0.0195255	10	P1P2	0.376687	-0.00825937	10
ACSM4	ENST00000399422.4	0.313652	-0.0669094	10	ENST00000399422.4	0.574416	0.00545319	9	ENST00000399422.4	0.61644	-0.0105097	9
ACSM5	P1P2	0.563917	0.0132355	10	P1P2	0.598092	-0.0189478	10	P1P2	0.638223	-0.0119657	10
ACSS1	P1P2	0.349635	0.0122451	10	P1P2	0.144807	0.00188928	10	P1P2	0.348898	0.00381254	10
ACSS2	P1P2	0.0446378	-0.0586696	10	P1P2	0.0678012	-0.0599615	10	P1P2	0.00970317	-0.0474494	10
ACSS3	P1P2	0.295146	-0.0266059	9	P1P2	0.348597	-0.00976405	9	P1P2	0.328372	-0.0203526	9
ACTA1	P1	0.179738	-0.200126	10	P1	0.205244	-0.183137	10	P1	0.0710035	-0.186721	10
ACTA2	P1	0.0325329	0.0401769	10	P1	0.219421	-0.0163937	10	P1	0.499544	0.0215829	10
ACTB	P1P2	0.37359	0.0310336	10	P1P2	0.138503	-0.0545982	10	P1P2	0.913383	-0.00117601	10
ACTBL2	P1P2	0.513968	-0.0052518	10	P1P2	0.961146	-0.00600749	10	P1P2	0.64908	-0.00504676	10
ACTC1	P1P2	0.617834	-0.0158264	10	P1P2	0.871651	0.00418514	10	P1P2	0.80325	0.000712997	10
ACTG1	P1P2	0.765226	-0.040608	10	P1P2	0.0282288	-0.0540211	10	P1P2	0.186841	-0.0449324	10
ACTG2	P2	0.0981263	-0.0177137	10	P2	0.397605	0.0112789	10	P1	0.225537	0.0238231	10
ACTL10	P1P2	0.90137	0.0123905	10	P1P2	0.179194	-0.0216312	10	P1P2	0.573377	-0.00880865	10
ACTL6A	P1P2	4.38745e-07	-0.155831	10	P1P2	2.44755e-07	-0.196391	10	P1P2	1.1681e-07	-0.176111	10
ACTL6B	P1P2	0.215233	-0.0872044	10	P1P2	0.793622	-0.0864117	10	P1P2	0.229463	-0.0842223	10
ACTL7A	P1P2	0.407288	-0.000245206	10	P1P2	0.297376	-0.0406262	10	P1P2	0.762762	-0.00642066	10	non-essential
ACTL7B	P1P2	0.478979	0.029274	10	P1P2	0.407577	0.0418969	10	P1P2	0.457091	0.0328107	10	non-essential
ACTL8	P1P2	0.890439	-0.021485	10	P1P2	0.114611	-0.0246239	10	P1P2	0.3123	-0.0230544	10
ACTL9	P1P2	0.809085	0.0108264	10	P1P2	0.369669	0.00992858	10	P1P2	0.878367	0.0131308	10	non-essential
ACTN1	P1P2	0.56215	-0.0195514	10	P1P2	0.678973	0.00767557	10	P1P2	0.840627	-0.0114415	10
ACTN2	P1P2	0.908861	-0.0161065	10	P1P2	0.108111	-0.0159626	10	P1P2	0.493275	-0.0215838	10
ACTN3	P1P2	0.697847	0.00955163	10	P1P2	0.905658	0.0106911	10	P1P2	0.840855	0.00966379	10
ACTN4	P1P2	0.775012	-0.00874851	10	P1P2	0.229067	0.0445519	10	P1P2	0.577548	0.0138041	10
ACTR10	P1P2	0.107508	-0.222628	10	P1P2	1.2982e-05	-0.282338	10	P1P2	0.000919698	-0.252483	10
ACTR1A	P1P2	0.161459	0.000384025	10	P1P2	0.233373	-0.0348483	10	P1P2	0.050738	-0.0179897	10
ACTR1B	P1P2	0.21314	-0.0235333	10	P1P2	0.256863	-0.0298277	10	P1P2	0.0987171	-0.025677	10
ACTR2	P1P2	0.331219	-0.0393156	10	P1P2	0.209753	-0.00957366	10	P1P2	0.103381	-0.0243316	10
ACTR3	P1P2	0.0095361	-0.0318068	10	P1P2	0.0662401	-0.0381859	10	P1P2	0.00296889	-0.0305355	10
ACTR3B	P1P2	0.803004	0.00916824	10	P1P2	0.515957	0.0210952	10	P1P2	0.344868	0.00678464	10
ACTR3C	P1P2	0.975283	0.00755269	10	P1P2	0.907963	0.00857068	10	P1P2	0.9386	0.00412688	10
ACTR5	P1P2	4.57249e-05	-0.119491	10	P1P2	4.37971e-06	-0.151423	10	P1P2	1.00542e-05	-0.135457	10
ACTR6	P1P2	2.27648e-05	-0.187124	10	P1P2	1.48499e-06	-0.24111	10	P1P2	7.75732e-07	-0.214117	10
ACTR8	P1P2	0.000163065	-0.0787033	10	P1P2	2.51997e-06	-0.114623	10	P1P2	8.84442e-07	-0.0933732	10
ACTRT1	P1P2	0.844891	0.0114372	10	P1P2	0.831409	0.00966495	10	P1P2	0.595787	0.00347969	10	non-essential
ACTRT2	P1P2	0.148548	-0.0157833	9	P1P2	0.522836	-0.00384871	9	P1P2	0.16174	-0.0183411	9
ACTRT3	P1P2	0.541346	-0.0175949	10	P1P2	0.650771	-0.012602	10	P1P2	0.319466	-0.00627526	10
ACVR1	P1P2	0.561757	-0.0129737	10	P1P2	0.0746826	-0.0207093	10	P1P2	0.135598	-0.0104563	10
ACVR1B	P1P2	0.417573	-0.0073006	10	P1P2	0.631102	0.0151185	10	P1P2	0.883652	-0.00512824	10
ACVR1C	P1P2	0.708641	-0.00950241	10	P1P2	0.176945	-0.0298703	10	P1P2	0.240364	-0.0216139	10
ACVR2A	P1P2	0.00138432	0.0540136	10	P1P2	0.736493	-0.0117247	10	P1P2	0.00833794	0.0245277	10
ACVR2B	P1P2	0.259118	0.0118765	9	P1P2	0.701154	0.0112841	10	P1P2	0.511463	0.00653748	9
ACVRL1	P1P2	0.602957	-0.000466394	9	P1P2	0.269479	-0.0268813	9	P1P2	0.309152	-0.0062608	9
ACY1	P1P2	0.639665	0.0118759	9	P1P2	0.788007	0.0177411	9	P1P2	0.717026	0.0202913	9
ACY3	P2	0.00273282	0.031534	10	P1	0.364262	0.0305672	10	P2	0.0801978	0.00560518	10
ACYP1	P2	0.755256	-0.0218063	10	P2	0.168969	-0.0339571	10	P2	0.324732	-0.0228625	10
ACYP2	P1P2	0.0630951	-0.0267761	10	P1P2	0.712722	0.0160175	10	P1P2	0.289978	-0.00331596	10
ADA	P1P2	0.362293	-0.0233074	10	P1P2	0.0650887	-0.052478	10	P1P2	0.118978	-0.0419932	10
ADAD1	P1P2	0.0488784	-0.0167176	10	P1P2	0.624912	0.011322	10	P1P2	0.168223	-0.00739111	10	non-essential
ADAD2	P1P2	0.989903	-0.020091	10	P1P2	0.894952	-0.0190252	10	P1P2	0.899998	-0.0212918	10
ADAL	P1P2	0.227147	0.00530246	10	P1P2	0.242041	-0.0249477	10	P1P2	0.795375	-0.00182653	10
ADAM10	P1P2	0.0402955	-0.145316	9	P1P2	0.332751	-0.163865	9	P1P2	0.050012	-0.153883	9
ADAM11	P1P2	0.300156	0.0209485	10	P1P2	0.528151	0.00275503	10	P1P2	0.582333	0.0269862	10
ADAM12	P1P2	0.802554	0.00719512	10	P1P2	0.327525	-0.0158917	10	P1P2	0.368723	-0.00758892	10
ADAM15	P1P2	0.745546	0.0106333	10	P1P2	0.836063	-0.00477804	10	P1P2	0.63968	-0.0104743	10
ADAM17	P1P2	0.779026	-0.0153706	10	P1P2	0.168339	-0.0132776	10	P1P2	0.488693	-0.026956	10
ADAM18	P1P2	0.0391093	-0.0505736	10	P1P2	0.835722	-0.060306	10	P1P2	0.142125	-0.0554398	10	non-essential
ADAM19	P1P2	0.547333	-0.0125431	10	P1P2	0.293817	0.0202396	10	P1P2	0.441558	0.00686557	10
ADAM2	P1P2	0.219408	0.00337479	10	P1P2	0.57567	-0.00641991	10	P1P2	0.658115	0.00421297	10	non-essential
ADAM20	P1P2	0.494929	-0.0064206	10	P1P2	0.20912	0.0181273	10	P1P2	0.432625	-0.00716281	10	non-essential
ADAM21	P1P2	0.519235	0.00342863	10	P1P2	0.241106	-0.0111574	10	P1P2	0.609994	-0.00497691	10
ADAM22	P1P2	0.955688	0.00313362	10	P1P2	0.261776	0.0226999	10	P1P2	0.423797	-0.00809993	10
ADAM23	P1P2	0.673468	0.0104086	10	P1P2	0.609551	0.00335814	10	P1P2	0.397465	0.0123711	10
ADAM28	P1P2	0.759128	-0.00356353	10	P1P2	0.745171	0.0329539	10	P1P2	0.314817	0.00552207	10
ADAM29	P1P2	0.218318	0.0189978	10	P1P2	0.544732	-0.0147842	10	P1P2	0.568035	0.00483721	10
ADAM30	P1P2	0.669226	-0.0108561	10	P1P2	0.41403	0.0118965	10	P1P2	0.974793	0.00639207	10	non-essential
ADAM32	P1P2	0.395697	-0.0708322	10	P1P2	0.124023	-0.139483	10	P1P2	0.981993	-0.105157	10
ADAM33	P1P2	0.450641	-0.0140438	10	P1P2	0.67217	-0.00451724	10	P1P2	0.537644	-0.00850452	10
ADAM7	P1P2	0.133887	0.0586472	10	P1P2	0.592148	-0.00776144	10	P1P2	0.0779604	0.0290764	10
ADAM8	P1P2	0.840339	0.0217027	10	P1P2	0.887595	0.0175973	10	P1P2	0.948567	0.0125623	10
ADAM9	P1P2	0.980156	0.00438489	10	P1P2	0.316653	-0.00586829	10	P1P2	0.664447	-0.00871304	10
ADAMDEC1	P1P2	0.304931	0.0219392	10	P1P2	0.399392	0.0214152	10	P1P2	0.146123	0.00716878	10
ADAMTS1	P1	0.590743	0.00775594	10	P1	0.0474551	0.00255654	10	P1	0.0740142	0.00390891	10
ADAMTS10	P1P2	0.709723	0.0175862	10	P1P2	0.0977434	0.0337328	10	P1P2	0.244235	0.0310519	10
ADAMTS12	P1P2	0.775903	-0.0053712	10	P1P2	0.774402	0.0103064	10	P1P2	0.779914	0.00888436	10
ADAMTS13	P1P2	0.850132	-0.0318899	10	P1P2	0.115853	-0.0218615	10	P1P2	0.430408	-0.0297681	10
ADAMTS14	P1P2	0.143184	0.0662931	10	P1P2	0.544732	-0.0387037	10	P1P2	0.143315	0.000886913	10
ADAMTS15	P1P2	0.386538	-0.0174087	10	P1P2	0.0414136	-0.0803396	10	P1P2	0.555663	-0.0563817	10
ADAMTS16	P1	0.747263	0.0187264	8	P1	0.402047	-0.0397779	9	P2	0.605248	-0.00220819	9
ADAMTS17	P1P2	0.233135	0.0111646	10	P1P2	0.512019	-0.0179233	10	P1P2	0.470594	-0.0144923	10
ADAMTS18	P1P2	0.284296	-0.0264899	10	P1P2	0.519063	-0.00608985	10	P1P2	0.248149	-0.0167065	10
ADAMTS19	P1P2	0.408606	-0.0165599	10	P1P2	0.175643	-0.0141226	10	P1P2	0.15362	-0.0129074	10
ADAMTS2	P1P2	0.154562	-0.0142376	10	P1P2	0.708715	-0.014568	10	P1P2	0.376687	-0.0184948	10
ADAMTS20	P1P2	0.45537	-0.0112106	10	P1P2	0.479728	0.011633	10	P1P2	0.994307	-0.00578173	10
ADAMTS3	P1P2	0.00259529	0.0324062	10	P1P2	0.438804	-0.00630812	10	P1P2	0.0688009	0.00890232	10
ADAMTS4	P1P2	0.744335	-0.0884076	10	P1P2	0.0399425	-0.115491	10	P1P2	0.164832	-0.0973843	10
ADAMTS5	P1P2	0.089685	-0.00739967	10	P1P2	0.723157	-0.00741331	10	P1P2	0.139688	0.00514956	10
ADAMTS6	P1P2	0.944684	0.000345637	10	P1P2	0.621313	0.00426425	10	P1P2	0.882503	-0.00430996	10
ADAMTS7	P1P2	0.869785	0.0119144	10	P1P2	0.98921	0.0101781	10	P1P2	0.988963	0.00819871	10
ADAMTS8	P1P2	0.0516968	0.0468348	10	P1P2	0.720435	0.0238018	10	P1P2	0.0513963	0.0312876	10
ADAMTS9	P1P2	0.062663	-0.0834904	10	P1P2	0.00311272	-0.113684	10	P1P2	0.000795127	-0.0945919	10
ADAMTSL1	P1P2	0.91659	-0.00174959	10	P1P2	0.537416	-0.0158338	10	P1P2	0.659379	-0.0124953	10
ADAMTSL2	P1P2	0.123852	-0.0157725	10	P1P2	0.510429	-0.00689828	10	P1P2	0.108218	-0.0174	10
ADAMTSL3	P1P2	0.188676	-0.0441805	10	P1P2	0.0385841	-0.0170671	10	P1P2	0.0239263	-0.0367961	10
ADAMTSL4	P1P2	0.419287	0.00399155	8	P1P2	0.613703	0.0131916	8	P1P2	0.274606	0.00985492	8
ADAMTSL5	P1P2	0.79312	0.0123713	10	P1P2	0.121205	-0.0224612	10	P1P2	0.393255	-0.00323921	10
ADAP1	P1P2	0.791326	-0.0298188	10	P1P2	0.548796	-0.106738	10	P1P2	0.831302	-0.0750692	10
ADAP2	P1P2	0.513968	0.0229862	10	P1P2	0.570226	-0.00132673	10	P1P2	0.350098	0.0140783	10
ADAR	P1	0.00943138	-0.0322956	9	P1	0.00550728	-0.0408163	9	P1	0.000951094	-0.0344566	9
ADARB1	P1P2	0.211221	-0.0276852	10	P1P2	0.208698	-0.02689	10	P1P2	0.0487719	-0.0264245	10
ADARB2	ENST00000381312.1	0.276711	0.0116888	10	ENST00000381312.1	0.493757	-0.0172127	10	ENST00000381312.1	0.464704	-0.0166386	10
ADAT1	P1P2	0.807057	-0.0101835	10	P1P2	0.952457	0.00971075	10	P1P2	0.619821	0.00941	10
ADAT2	P1P2	0.00192852	-0.116212	10	P1P2	0.114444	-0.132137	10	P1P2	0.02353	-0.120266	10
ADAT3	P2	0.00404795	-0.0470837	10	P2	0.0852433	-0.0571836	10	P2	0.00494236	-0.0511957	10
ADC	P1P2	0.933691	-0.00895747	10	P1P2	0.232291	-0.041546	10	P1P2	0.682306	-0.0194648	10
ADCK1	P1P2	0.275749	0.0218988	10	P1P2	0.947246	0.00279622	10	P1P2	0.489424	0.00463402	10
ADCK2	P1P2	0.747088	-0.0111274	10	P1P2	0.331637	-0.00837554	10	P1P2	0.587136	-0.0182751	10
ADCK3	P1P2	0.734891	0.0162476	10	P1P2	0.654756	-0.0302388	10	P1P2	0.981993	0.00401209	10
ADCK4	P1P2	0.695588	0.0433311	10	P1P2	0.237737	-0.0341561	10	P1P2	0.533616	-0.00181443	10
ADCK5	P1P2	0.269013	-0.093245	10	P1P2	0.565003	-0.0981219	10	P1P2	0.371833	-0.108404	10
ADCY1	P1P2	0.0939151	-0.031423	10	P1P2	0.895872	0.00742041	10	P1P2	0.21577	-0.0110301	10
ADCY10	P1P2	0.732372	-0.00270533	10	P1P2	0.57072	-0.00374907	10	P1P2	0.744404	-0.00540815	10
ADCY2	P1P2	0.197532	-0.090159	10	P1P2	0.346625	-0.112533	10	P1P2	0.117128	-0.104942	10
ADCY3	P1P2	0.340126	0.0169058	10	P1P2	0.631826	0.00125843	10	P1P2	0.239898	0.0051821	10
ADCY4	P1P2	0.0926381	-0.0358329	10	P1P2	0.736164	-0.00450907	10	P1P2	0.360251	-0.0147803	10
ADCY5	P1P2	0.170755	0.00959724	10	P1P2	0.0592433	-0.00397777	10	P1P2	0.065966	-0.0126978	10
ADCY6	P1P2	0.4826	-0.0263705	10	P1P2	0.961378	0.00439043	10	P1P2	0.454803	-0.00655013	10
ADCY7	P1P2	0.337849	-0.0140832	10	P1P2	0.848006	-0.0108392	10	P1P2	0.551569	-0.00958904	10
ADCY8	P1P2	0.637957	-0.020181	10	P1P2	0.200807	0.00450447	10	P1P2	0.395357	-0.00781166	10
ADCY9	P1P2	0.290083	-0.00988746	9	P1P2	0.790368	0.00678097	9	P1P2	0.536656	-0.00720839	9
ADCYAP1	P1P2	0.336384	0.0383215	10	P1P2	0.204206	-0.0289854	10	P1P2	0.970845	0.00549072	10
ADCYAP1R1	P1P2	0.0709168	-0.0345018	10	P1P2	0.346401	-0.00435641	10	P1P2	0.136823	-0.0350454	10
ADD1	P1P2	0.591849	0.0113349	10	P1P2	0.155051	-0.0235619	10	P1P2	0.329909	-0.00935818	10
ADD2	P1P2	0.516034	-0.0164525	10	P1P2	0.232291	-0.00942523	10	P1P2	0.240597	-0.0134813	10
ADD3	P1P2	0.753487	-0.00384216	10	P1P2	0.027332	-0.0510661	10	P1P2	0.132947	-0.015	10
ADGB	P1P2	0.0679473	-0.0462755	10	P1P2	0.826309	-0.0085752	10	P1P2	0.119323	-0.0260752	10
ADH1A	P1P2	0.918091	-0.0110123	10	P1P2	0.212141	-0.00571409	10	P1P2	0.36301	-0.00433898	10
ADH1B	P1P2	0.471782	0.0125462	10	P1P2	0.02395	-0.0304943	10	P1P2	0.271032	-0.00634436	10
ADH1C	P1P2	0.959281	-0.0233053	10	P1P2	0.203533	-0.00278182	10	P1P2	0.357354	-0.0106169	10
ADH4	P1P2	0.505005	0.0075462	10	P1P2	0.3041	-0.0109907	10	P1P2	0.911073	-0.0106679	10
ADH5	P1P2	0.457657	-0.0535658	10	P1P2	0.422559	-0.0104399	10	P1P2	0.0787996	-0.0249563	10
ADH6	P1P2	0.0644693	-0.00432614	10	P1P2	0.718259	0.00387519	10	P1P2	0.365165	-0.00555501	10
ADH7	P1P2	0.883775	0.014526	10	P1P2	0.615164	0.0161916	10	P1P2	0.633238	0.0167795	10	non-essential	non-essential
ADHFE1	P1P2	0.342636	-0.026203	10	P1P2	0.668461	0.00939329	10	P1P2	0.504366	-0.0181834	10
ADI1	P1P2	0.253215	0.0376274	10	P1P2	0.820537	-0.0143903	10	P1P2	0.591756	0.0105167	10
ADIG	P1P2	0.143263	0.0315794	10	P1P2	0.126243	-0.0113569	10	P1P2	0.821321	0.00223987	10
ADIPOQ	P1P2	0.939981	0.00676488	9	P1P2	0.811459	-0.00889552	9	P1P2	0.439205	0.00253867	9
ADIPOR1	P1P2	0.991992	-0.0134563	10	P1P2	0.340476	0.0101557	10	P1P2	0.759212	0.00540179	10
ADIPOR2	P1P2	0.773898	0.0233151	10	P1P2	0.766507	-0.0400296	10	P1P2	0.717683	-0.00254325	10
ADIRF	P1P2	0.261402	-0.0208847	10	P1P2	0.385867	0.00748891	10	P1P2	0.766762	-0.00527027	10
ADK	P2	0.0727304	-0.0427988	10	P2	0.329108	-0.0291627	10	P2	0.102827	-0.0400866	10
ADM	P1P2	0.799422	0.0125008	9	P1P2	0.903602	0.00511566	9	P1P2	0.891207	0.00767507	9
ADM2	P1P2	0.796711	0.0154915	10	P1P2	0.885872	-0.0174982	10	P1P2	0.414575	-0.0131706	10
ADM5	P1P2	0.106369	0.018724	10	P1P2	0.232747	0.011439	10	P1P2	0.048539	0.0265224	10
ADNP	P1P2	0.00687964	-0.0641881	10	P1P2	0.0469208	-0.0649856	10	P1P2	0.0178514	-0.0645868	10
ADNP2	P1P2	0.00519028	-0.0772572	10	P1P2	0.00714578	-0.138556	10	P1P2	0.00066692	-0.105588	10
ADO	P1P2	0.241448	-0.0269375	10	P1P2	0.263759	-0.040235	10	P1P2	0.133323	-0.0338918	10
ADORA1	P1P2	0.0248521	0.0421237	10	P1P2	0.686765	-0.00793029	10	P1P2	0.105557	0.0194548	10
ADORA2A	P1P2	0.0575318	-0.0575612	10	P1P2	0.389462	-0.0385789	10	P1P2	0.0620779	-0.0527282	10
ADORA2B	P1P2	0.447852	-0.043001	10	P1P2	0.15337	-0.0338734	10	P1P2	0.316502	-0.0448865	10
ADORA3	P1	0.7864	0.00140356	10	P2	0.167442	0.0160604	10	P2	0.407943	0.00990967	10
ADPGK	P1P2	0.689899	0.00784197	10	P1P2	0.0767676	-0.0428555	10	P1P2	0.633238	-0.0272299	10
ADPRH	P1P2	0.452127	-0.00677083	10	P1P2	0.17555	0.00989339	10	P1P2	0.732536	0.00865643	10
ADPRHL1	P2	0.82921	0.0317789	10	P1	0.0812574	-0.0226422	10	P1	0.371522	-0.00760357	10
ADPRHL2	P1P2	0.697847	0.007417	10	P1P2	0.150047	0.047043	10	P1P2	0.119946	0.0269639	10
ADPRM	P1P2	1.78023e-07	-0.1471	10	P1P2	9.80196e-08	-0.151404	10	P1P2	7.22454e-08	-0.148686	10
ADRA1A	P1P2	0.907016	0.00494346	10	P1P2	0.469128	0.0161482	10	P1P2	0.576951	0.00957375	10
ADRA1B	P1P2	0.945147	0.0143988	10	P1P2	0.894837	0.0178279	10	P1P2	0.32861	-0.0134306	10
ADRA1D	P1P2	0.771449	-0.0363494	10	P1P2	0.552291	-0.0295529	10	P1P2	0.680171	-0.0329967	10
ADRA2A	P1P2	0.309374	0.00749543	9	P1P2	0.402219	-0.0198126	9	P1P2	0.915766	-0.00150076	9
ADRA2B	P1P2	0.338362	-0.0183154	10	P1P2	0.929662	0.0321594	10	P1P2	0.586936	-0.00589547	10
ADRA2C	P1P2	0.733357	0.00630881	10	P1P2	0.0770832	-0.00904917	10	P1P2	0.282478	-0.00345763	10
ADRB1	P1P2	0.984565	0.0392901	10	P1P2	0.569535	0.00640678	10	P1P2	0.858656	0.0224252	10
ADRB2	P1P2	0.895729	-0.0137146	10	P1P2	0.98863	-0.0163371	10	P1P2	0.945553	-0.0216326	10
ADRB3	P1P2	0.793793	-0.0113132	10	P1P2	0.778525	-0.017846	10	P1P2	0.826081	-0.018548	10
ADRBK1	P1P2	0.433968	-0.0150618	10	P1P2	0.564905	-0.019684	10	P1P2	0.542459	-0.017788	10
ADRBK2	P1P2	0.1579	0.0148801	9	P1P2	0.135127	-0.0307276	10	P1P2	0.439568	-0.000404216	9
ADRM1	P1P2	0.255275	-0.023859	10	P1P2	0.235491	-0.0253421	10	P1P2	0.0862598	-0.0376156	10
ADSL	P1P2	7.6543e-07	-0.160266	10	P1P2	7.50169e-07	-0.195204	10	P1P2	2.04683e-07	-0.173709	10
ADSS	P1P2	0.0365314	-0.119793	10	P1P2	0.391147	-0.127297	10	P1P2	0.0592389	-0.123545	10
ADSSL1	P1P2	0.104946	-0.0376294	9	P1P2	0.968694	0.0347617	9	P1P2	0.251054	-0.00639861	9
ADTRP	P1P2	0.542309	-0.017549	10	P1P2	0.57349	-0.00104785	10	P1P2	0.357049	-0.00676647	10
AEBP1	P1P2	0.150393	-0.0416558	10	P1P2	0.923539	-0.03897	10	P1P2	0.331357	-0.0443937	10
AEBP2	P1P2	0.308303	-0.0341874	10	P1P2	0.446321	-0.00403645	10	P1P2	0.201028	-0.0213939	10
AEN	P1P2	0.813146	-0.00675402	10	P1P2	0.504375	-0.0339988	10	P1P2	0.482498	-0.00502754	10
AES	P1P2	0.417239	0.0252766	10	P1P2	0.0990462	0.0500524	10	P1P2	0.192942	0.0368602	10
AFAP1	P1P2	0.443057	-0.0108532	9	P1P2	0.834363	-0.0121637	9	P1P2	0.549893	-0.0104283	9
AFAP1L1	P1P2	0.316555	-0.0225545	8	P1P2	0.886073	0.00221419	8	P1P2	0.308554	-0.00965405	8
AFAP1L2	P1P2	0.275429	0.0844112	10	P1P2	0.642207	0.0249192	10	P1P2	0.316221	0.0555987	10
AFF1	P1P2	0.354377	-0.0748857	10	P1P2	0.0799462	-0.00685918	10	P1P2	0.0935377	-0.0155252	10
AFF2	P1P2	0.485143	-0.0467431	10	P1P2	0.882887	0.0177576	10	P1P2	0.989195	-0.00262884	10
AFF3	P1P2	0.381295	0.0110657	10	P1P2	0.959987	0.00294851	10	P1P2	0.555272	0.00167862	10
AFF4	P1P2	0.329701	-0.0214081	10	P1P2	0.286128	-0.0271363	10	P1P2	0.273832	-0.0304671	10
AFG3L2	P1P2	1.06968e-05	-0.286639	10	P1P2	1.06828e-05	-0.332284	10	P1P2	1.18421e-05	-0.309461	10
AFM	P1P2	0.96299	0.0154319	10	P1P2	0.0818685	-0.021862	10	P1P2	0.468091	-0.000689158	10	non-essential
AFMID	P1P2	0.239002	0.0123755	10	P1P2	0.87463	-0.0100713	10	P1P2	0.389233	0.00579666	10
AFP	P1	0.0839542	0.00723066	10	P1	0.015058	-0.0323516	10	P2	0.71616	-0.00113179	10
AFTPH	P1P2	0.436364	0.00553032	10	P1P2	0.0550633	-0.0241418	10	P1P2	0.994075	-0.0299897	10
AGA	P1P2	0.305205	-0.0489848	10	P1P2	0.445887	-0.000368942	10	P1P2	0.73451	-0.0165805	10
AGAP1	P1P2	0.974799	-0.0412466	9	P1P2	0.721284	-0.00515312	9	P1P2	0.714275	-0.0211754	9
AGAP10	ENST00000413193.2	0.571804	-0.0172378	10	ENST00000413193.2	0.496884	-0.00514164	10	ENST00000413193.2	0.437766	-0.0138728	10
AGAP11	P1P2	0.686473	-0.0107884	10	P1P2	0.250452	0.000794559	10	P1P2	0.810015	0.00369467	10
AGAP2	P1P2	0.585931	-0.012897	10	P1P2	0.533204	0.00682899	10	P1P2	0.813403	-0.0116177	10
AGAP3	P1P2	0.112854	-0.0369757	10	P1P2	0.681211	0.00347382	10	P1P2	0.195744	-0.00645674	10
AGAP9	ENST00000453919.1	0.571804	-0.0172378	10	ENST00000453919.1	0.496884	-0.00514164	10	ENST00000453919.1	0.437766	-0.0138728	10
AGBL1	ENST00000421325.2	0.14478	0.0203048	10	ENST00000441037.2	0.192886	0.0264528	10	ENST00000441037.2	0.306478	0.0264741	10
AGBL2	P1P2	0.326894	-0.00160925	10	P1P2	0.719129	-0.0227748	10	P1P2	0.423459	0.00294889	10
AGBL3	P1P2	0.921901	0.00840481	10	P1P2	0.128932	-0.0174978	10	P1P2	0.403667	-0.0204177	10
AGBL4	P1P2	0.0830458	0.0173254	10	P1P2	0.124201	0.0271646	10	P1P2	0.0180066	0.0228856	10
AGBL5	P1	0.069721	-0.134559	10	P1	0.426947	-0.166732	10	P1	0.128937	-0.150646	10
AGER	P1P2	0.933922	0.00676386	10	P1P2	0.520478	0.00813944	10	P1P2	0.608974	-0.00162473	10
AGFG1	P1P2	0.442908	0.00866322	10	P1P2	0.590541	-0.00904425	10	P1P2	0.2392	0.00882409	10
AGFG2	P1P2	0.0787708	-0.0647776	10	P1P2	0.544539	-0.0489865	10	P1P2	0.109438	-0.0454621	10
AGGF1	P1P2	0.180731	-0.0496413	10	P1P2	0.595671	-0.00981198	10	P1P2	0.164213	-0.0266511	10
AGK	P1P2	0.153386	-0.0110871	10	P1P2	0.433919	-0.0324666	10	P1P2	0.101179	-0.0109883	10
AGL	P1P2	0.398942	0.0366768	10	P1P2	0.929662	-0.0120489	10	P1P2	0.505297	0.00451817	10
AGMAT	P1P2	0.390058	0.0113896	10	P1P2	0.85633	0.0261365	10	P1P2	0.645941	0.0118745	10
AGMO	P1P2	0.736864	0.0107168	10	P1P2	0.298253	-0.00653911	10	P1P2	0.563109	0.00744819	10
AGO1	P1P2	0.733357	-0.0334961	10	P1P2	0.108527	-0.0654212	10	P1P2	0.453574	-0.0618949	10
AGO2	P1P2	0.458803	0.0175498	9	P1P2	0.610124	0.0259099	9	P1P2	0.0637479	0.0202741	9
AGO3	P1P2	0.893544	0.0247687	10	P1P2	0.409969	-0.00150034	10	P1P2	0.67953	0.0146293	10
AGO4	P1P2	0.316454	-0.0252787	10	P1P2	0.0562532	-0.0195814	10	P1P2	0.0408416	-0.0349105	10
AGPAT1	P1	0.0408981	-0.0530387	10	P1	0.0441712	-0.0678785	10	P1	0.0162589	-0.0593159	10
AGPAT2	P1P2	0.62719	-0.00688338	10	P1P2	0.781761	0.0300747	10	P1P2	0.474724	0.0229652	10
AGPAT3	P1P2	0.877693	-0.0110762	10	P1P2	0.10505	-0.0117807	10	P1P2	0.310073	-0.0122284	10
AGPAT4	P1P2	0.890669	-0.0137312	10	P1P2	0.202914	-0.0313063	10	P1P2	0.84564	-0.0232038	10
AGPAT5	P1P2	0.0130238	-0.0358869	10	P1P2	0.0176671	-0.0390558	10	P1P2	0.00228724	-0.0283822	10
AGPAT6	P1P2	0.661826	0.0126831	10	P1P2	0.250093	-0.0325313	10	P1P2	0.948799	-0.0139382	10
AGPAT9	P1P2	0.423349	-0.0100488	9	P1P2	0.249723	-0.0070457	9	P1P2	0.999878	-0.00830723	9
AGPS	P1P2	0.0117043	-0.0645071	10	P1P2	1.06953e-06	-0.0797998	10	P1P2	2.46485e-06	-0.069173	10
AGR2	P1P2	0.277611	0.00405053	10	P1P2	0.465208	0.00893095	10	P1P2	0.23116	0.00548165	10
AGR3	P1P2	0.768901	-0.00248559	9	P1P2	0.370377	-0.00399957	9	P1P2	0.744963	-0.0102407	9
AGRN	P1P2	0.600826	-0.0326373	10	P1P2	0.388581	-0.0372536	10	P1P2	0.582533	-0.0559505	10
AGRP	P1P2	0.119716	-0.013007	10	P1P2	0.536937	-0.0293776	10	P1P2	0.195543	-0.0205749	10
AGT	P1P2	0.89596	0.0112428	10	P1P2	0.0529424	-0.0405143	10	P1P2	0.538798	-0.0146357	10
AGTPBP1	P1P2	0.7957	-0.0181633	10	P1P2	0.391709	-0.0363646	10	P1P2	0.519734	-0.0271124	10
AGTR1	P1P2	0.0942294	-0.06875	10	P1P2	0.653601	-0.0329796	10	P1P2	0.155137	-0.0384269	10
AGTR2	P1P2	0.679184	-0.0105209	9	P1P2	0.0419385	-0.0325547	10	P1P2	0.247773	-0.0138253	9
AGTRAP	P1P2	0.487147	0.0171185	10	P1P2	0.0927247	-0.027144	10	P1P2	0.0910589	-0.0038102	10
AGXT	P1P2	0.576406	0.00120567	9	P1P2	0.977494	-0.0316794	10	P1P2	0.978078	-0.009145	9
AGXT2	P1P2	0.489289	0.0206235	9	P1P2	0.938778	-0.0358552	9	P1P2	0.593937	-0.00391501	9
AHCTF1	P1P2	0.0799162	-0.0384894	10	P1P2	0.0111392	-0.0499892	10	P1P2	0.00354996	-0.040215	10
AHCY	P1P2	0.059864	-0.103531	10	P1P2	0.0566293	-0.144076	10	P1P2	0.0537751	-0.123803	10
AHCYL1	P1	0.00192284	-0.0472648	10	P1	2.38454e-05	-0.0598924	10	P1	3.95475e-06	-0.0532134	10
AHCYL2	P1P2	0.893746	-0.0141483	9	P1P2	0.204854	-0.0074861	8	P1P2	0.929799	-0.00748862	8
AHDC1	P1P2	0.301379	0.0139631	10	P1P2	0.654756	-0.00934135	10	P1P2	0.742862	0.00808457	10
AHI1	P1P2	0.918206	-0.0227924	10	P1P2	0.211343	0.030164	10	P1P2	0.771213	0.00593373	10
AHNAK	P2	0.22782	-0.0173392	10	P2	0.360049	-0.008809	10	P2	0.150537	-0.0115157	10
AHNAK2	P2	0.774566	0.0279413	10	P2	0.271035	-0.0263742	10	P2	0.59055	-0.00338126	10
AHR	P1P2	0.279224	0.0305681	10	P1P2	0.566282	-0.00328138	10	P1P2	0.556836	0.0168068	10
AHRR	P1P2	0.191743	-0.00605661	9	P1P2	0.25086	-0.05544	9	P1P2	0.819914	-0.0190057	9
AHSA1	P1P2	0.665585	0.00164254	8	P1P2	0.647684	0.0128544	8	P1P2	0.61701	0.00724845	8
AHSA2	P1P2	0.686686	-0.00688372	10	P1P2	0.713915	0.00584854	10	P1P2	0.710513	-0.0175203	10
AHSG	P1P2	0.862119	0.0226682	10	P1P2	0.411541	-0.00166022	10	P1P2	0.94254	0.0100771	10
AHSP	P1P2	0.614559	0.00652262	10	P1P2	0.145328	0.0571612	10	P1P2	0.313976	0.0387904	10
AICDA	P1P2	0.647963	0.0183437	10	P1P2	0.578053	-0.0104779	10	P1P2	0.969452	0.00752469	10	non-essential
AIDA	P1P2	0.645664	-0.0128331	10	P1P2	0.239766	-0.0363871	10	P1P2	0.731879	-0.0178981	10
AIF1	P1P2	0.490435	0.0049682	10	P1P2	0.73463	0.00894746	10	P1P2	0.550985	0.00800628	10
AIF1L	P1P2	0.394808	-0.0345276	10	P1P2	0.307121	-0.0775178	10	P1P2	0.243881	-0.0575662	10			amplicon
AIFM1	P1P2	0.0763267	-0.0304822	10	P1P2	0.0934612	-0.0138991	10	P1P2	0.0256275	-0.0260117	10
AIFM2	P1P2	0.619578	0.00803808	10	P1P2	0.481085	-0.00991353	10	P1P2	0.966433	0.000806503	10
AIFM3	P2	0.2977	0.0129556	9	P1	0.166594	-0.0180519	10	P1	0.252349	-0.0121971	10			amplicon
AIG1	P1P2	0.739608	0.000512585	10	P1P2	0.274086	-0.00767445	10	P1P2	0.315799	-0.000679684	10
AIM1	P1P2	0.71189	-0.0270963	10	P1P2	0.375908	-0.0143287	10	P1P2	0.516905	-0.0151386	10
AIM1L	P1	0.270283	-0.0111369	9	P1	0.672875	0.0245679	9	P1	0.579987	0.00637584	9
AIM2	P1P2	0.413574	-0.00484725	10	P1P2	0.747153	0.014498	10	P1P2	0.268757	0.0102941	10
AIMP1	P1P2	0.155153	-0.0218961	10	P1P2	0.114377	-0.0228241	10	P1P2	0.056584	-0.0206922	10
AIMP2	P1P2	0.276454	0.00658789	10	P1P2	0.569436	-0.00244003	10	P1P2	0.565471	0.00500376	10
AIP	P1P2	0.715797	-0.0055672	10	P1P2	0.361119	0.0107067	10	P1P2	0.901612	-3.72549e-05	10
AIPL1	P1P2	0.954993	0.0102609	10	P1P2	0.834473	-0.0105933	10	P1P2	0.890553	-0.0114824	10	non-essential
AIRE	P1P2	0.158389	-0.0132068	10	P1P2	0.255523	-0.00927909	10	P1P2	0.155306	-0.025386	10
AJAP1	P1P2	0.458362	-0.0352466	10	P1P2	0.713915	-0.0141531	10	P1P2	0.751907	-0.0288219	10
AJUBA	P1P2	0.618962	-0.0313304	10	P1P2	0.0626097	-0.0373586	10	P1P2	0.0309178	-0.0137913	10
AK1	P1P2	0.956036	-0.0378665	10	P1P2	0.431701	-0.00552504	10	P1P2	0.898154	-0.00976524	10
AK2	P1P2	0.558232	-0.0120402	10	P1P2	0.304237	-0.0166876	10	P1P2	0.231274	-0.0148706	10
AK3	P1P2	0.449856	-0.0115165	10	P1P2	0.0666923	-0.0301356	10	P1P2	0.155221	-0.0182196	10
AK4	P1P2	0.213782	0.0149058	10	P1P2	0.495227	-0.00581439	10	P1P2	0.727938	0.0093784	10
AK5	P1P2	0.662248	-0.108249	10	P1P2	0.368506	-0.106305	10	P1P2	0.707912	-0.112358	10
AK7	P1P2	0.746038	0.00216915	9	P1P2	0.172049	-0.0390159	9	P1P2	0.323383	-0.0264075	9
AK8	P1P2	0.269076	-0.0221226	10	P1P2	0.555115	0.00977019	10	P1P2	0.586334	-0.00956472	10
AK9	P1P2	0.220831	0.0390592	10	P1P2	0.522651	-0.0130915	10	P1P2	0.392933	0.00410176	10
AKAP1	P1P2	0.252853	-0.0203399	10	P1P2	0.736822	-0.00471843	10	P1P2	0.433479	-0.0254907	10
AKAP10	P1P2	0.941327	-0.011575	10	P1P2	0.110266	-0.0378491	10	P1P2	0.181074	-0.0130739	10
AKAP11	P1P2	0.147363	-0.0441029	10	P1P2	0.0177647	-0.0937578	10	P1P2	0.0494425	-0.0788168	10
AKAP12	P1	0.530804	0.00754211	10	P2	0.505583	-0.0691408	10	P2	0.564093	-0.043919	10
AKAP13	P1P2	0.205612	0.0223796	9	P1P2	0.283689	0.0245459	9	P1P2	0.108641	0.0182276	9
AKAP14	P1P2	0.501665	-0.0381413	10	P1P2	0.350588	0.024364	10	P1P2	0.290377	-0.00560583	10
AKAP17A	P1P2	0.787363	-0.0359032	9	P1P2	0.197505	-0.0308197	9	P1P2	0.59245	-0.0291044	9
AKAP2	P1P2	0.193315	0.00158249	10	P1P2	0.376065	0.0400753	10	P1P2	0.206834	0.014706	10
AKAP3	P2	0.0647851	0.030637	10	P1	0.449278	-0.0341338	10	P2	0.356897	0.0205113	10
AKAP4	P1P2	0.750396	0.011944	10	P1P2	0.0323904	-0.0338451	10	P1P2	0.168583	-0.0251025	10
AKAP5	P1P2	0.717101	0.00238816	10	P1P2	0.801256	-0.00747904	10	P1P2	0.874465	0.00643437	10
AKAP6	P1P2	0.859948	-0.00168602	10	P1P2	0.0609272	-0.0102231	10	P1P2	0.159583	-0.00911642	10
AKAP7	P1P2	0.134454	-0.0303815	10	P1P2	0.625015	0.00830028	10	P1P2	0.269514	-0.00353563	10
AKAP8	P1P2	0.748521	-0.0115938	10	P1P2	0.947593	0.00675368	10	P1P2	0.624967	0.00468042	10
AKAP8L	P1P2	0.657087	0.0056345	10	P1P2	0.463522	-0.0109183	10	P1P2	0.819283	0.00212054	10
AKAP9	P1P2	0.222591	-0.014198	10	P1P2	0.0750625	-0.0238466	10	P1P2	0.0415064	-0.0209263	10
AKIP1	P1P2	0.00989271	-0.0363212	10	P1P2	0.385309	-0.0282001	10	P1P2	0.0280927	-0.0304665	10
AKIRIN1	P1P2	0.504819	-0.0139204	10	P1P2	0.102303	-0.0391843	10	P1P2	0.156921	-0.0207368	10
AKIRIN2	P1P2	0.155703	-0.0570496	10	P1P2	0.219749	-0.0679042	10	P1P2	0.124164	-0.0686346	10
AKNA	P2	0.170574	-0.0577864	10	P1	0.302597	-0.0281928	10	P1	0.173132	-0.0348043	10
AKNAD1	ENST00000370001.3	0.148749	0.0286554	10	ENST00000370001.3	0.922846	0.00826282	10	ENST00000370001.3	0.236076	0.00774668	10
AKR1A1	P1P2	0.360915	0.0140505	10	P1P2	0.0758032	-0.0124598	10	P1P2	0.796724	0.00139293	10
AKR1B1	P1P2	0.708857	-0.0476252	10	P1P2	0.350889	-0.015321	10	P1P2	0.093083	-0.0200988	10
AKR1B10	P1P2	0.00335524	-0.0537541	10	P1P2	0.417029	0.00647544	10	P1P2	0.0620372	-0.0278885	10
AKR1B15	P1P2	0.642327	0.0699764	10	P1P2	0.872797	-0.00169641	10	P1P2	0.914307	0.0391002	10
AKR1C1	P1P2	0.802065	-0.00773674	8	P1P2	0.767617	0.00581641	8	P1P2	0.965579	0.00159134	8
AKR1C2	P2	0.303972	-0.0173894	10	P1	0.193904	-0.0133855	9	P2	0.199086	-0.0315919	10
AKR1C3	P1P2	0.891589	0.0302566	10	P1P2	0.244626	-0.00989047	10	P1P2	0.613876	0.0118111	10
AKR1C4	P1P2	0.148014	0.000300403	10	P1P2	0.107983	-0.0298047	10	P1P2	0.983387	-0.0127204	10
AKR1D1	P1P2	0.87368	-0.00167138	10	P1P2	0.718259	-0.00753019	10	P1P2	0.808886	-0.00733959	10
AKR1E2	P1P2	0.497968	-0.0244948	10	P1P2	0.433577	0.0457492	10	P1P2	0.308134	0.0120664	10
AKR7A2	P1P2	0.921324	-0.0125026	10	P1P2	0.724793	0.0115799	10	P1P2	0.783715	0.0048499	10
AKR7A3	P1P2	0.813823	0.025445	10	P1P2	0.806882	-0.00483117	10	P1P2	0.607752	0.0168631	10
AKT1	P1P2	0.373434	-0.0389579	10	P1P2	0.970188	0.00824568	10	P1P2	0.479054	-0.0117739	10
AKT1S1	P1P2	0.230976	-0.0277143	10	P1P2	0.0765014	-0.0453072	10	P1P2	0.139454	-0.0465086	10
AKT2	P1P2	0.422772	-0.0283528	10	P1P2	0.0521275	-0.0269804	10	P1P2	0.16298	-0.031192	10
AKT3	P1P2	0.0884545	-0.0401931	10	P1P2	0.439234	-0.0161968	10	P1P2	0.0340078	-0.0238156	10
AKTIP	P1P2	0.630495	0.0278656	10	P1P2	0.119676	-0.0544432	10	P1P2	0.373551	-0.030395	10
ALAD	P1P2	0.0600025	-0.0577866	10	P1P2	0.00189811	-0.0698057	10	P1P2	0.00108984	-0.0545597	10
ALAS1	P1P2	0.0190602	-0.0543528	10	P1P2	0.236008	-0.0528399	10	P1P2	0.0325139	-0.0486037	10
ALAS2	P1P2	0.839657	0.0227043	10	P1P2	0.791717	-0.00463366	10	P1P2	0.863004	0.0151748	10
ALB	P2	0.280843	-0.0178575	10	P2	0.156025	-0.0244039	10	P2	0.116517	-0.0133099	10
ALCAM	P1P2	0.152675	-0.0331663	10	P1P2	0.553654	-0.0175538	10	P1P2	0.107643	-0.0237504	10
ALDH16A1	P1P2	0.48952	-0.00304209	10	P1P2	0.613325	0.0160213	10	P1P2	0.73429	0.0121179	10
ALDH18A1	P1P2	0.00978491	-0.0788652	10	P1P2	0.000353949	-0.0532548	10	P1P2	2.53936e-05	-0.0578152	10
ALDH1A1	P1P2	0.429367	0.0285912	10	P1P2	0.657698	-0.00248464	10	P1P2	0.367018	0.00937504	10
ALDH1A2	P1P2	0.149405	0.000257533	10	P1P2	0.222052	-0.00926382	10	P1P2	0.722477	-0.00227662	10
ALDH1A3	P1	0.681131	-0.0545184	10	P1	0.221283	-0.0978935	10	P1	0.418752	-0.0850832	10
ALDH1B1	P1P2	0.127174	0.045142	9	P1P2	0.703342	0.0271936	9	P1P2	0.0795614	0.0248766	9
ALDH1L1	P1P2	0.577953	0.0107266	10	P1P2	0.659592	0.00133954	10	P1P2	0.993378	0.00323544	10
ALDH1L2	P1P2	0.918553	-0.00670481	10	P1P2	0.453035	-0.0195882	10	P1P2	0.676333	-0.0167799	10
ALDH2	P1P2	0.781593	-0.00630476	10	P1P2	0.733754	0.00273052	10	P1P2	0.990822	-0.00628904	10
ALDH3A1	P1P2	0.442475	-0.0305132	10	P1P2	0.806657	-0.0173171	10	P1P2	0.780808	-0.0260076	10
ALDH3A2	P1P2	0.252551	0.00984837	10	P1P2	0.125811	-0.0287342	10	P1P2	0.635521	-0.00402079	10
ALDH3B1	P1P2	0.202499	-0.0146208	9	P1P2	0.375559	-0.0506513	9	P1P2	0.0564342	-0.0194638	9
ALDH3B2	P1P2	0.36475	-0.0213071	10	P1P2	0.348042	-0.00699747	10	P1P2	0.163332	-0.00740839	10
ALDH4A1	P1P2	0.793344	-0.00708964	10	P1P2	0.653391	0.011978	10	P1P2	0.802799	0.00156301	10
ALDH5A1	P1P2	0.969786	-0.00819123	9	P1P2	0.875256	-0.00759482	9	P1P2	0.756609	0.00785491	9
ALDH6A1	P1P2	0.0598245	-0.0296469	10	P1P2	0.00264735	-0.0536363	10	P1P2	0.00687742	-0.038619	10
ALDH7A1	P1P2	0.963686	-0.0144508	10	P1P2	0.330407	-0.0258005	10	P1P2	0.614899	-0.0133418	10
ALDH8A1	P1P2	0.00766031	-0.0337797	10	P1P2	0.870048	-0.0120768	10	P1P2	0.0392608	-0.0215153	10
ALDH9A1	P1P2	0.31866	-0.0128146	9	P1P2	0.665507	-0.00798429	9	P1P2	0.670786	-0.0114221	9
ALDOA	P1P2	0.000644158	-0.14509	10	P1P2	0.00207515	-0.112411	10	P1P2	0.000414041	-0.125523	10
ALDOB	P1	0.745216	0.0320288	10	P1	0.508842	-0.00684844	10	P2	0.792007	-0.00423848	10
ALDOC	P1P2	0.49806	-0.00732492	10	P1P2	0.577855	0.0249932	10	P1P2	0.801673	0.00899021	10
ALG1	P1P2	0.185468	-0.031477	10	P1P2	0.327813	-0.0372448	10	P1P2	0.084304	-0.0234252	10
ALG10	P1P2	0.687115	0.0261963	10	P1P2	0.0494751	-0.0268232	10	P1P2	0.261142	0.004087	10
ALG10B	P1P2	0.462871	0.0113962	10	P1P2	0.732221	0.00572388	10	P1P2	0.483588	0.0077637	10
ALG11	P1P2	0.285607	-0.0454419	10	P1P2	0.000592646	-0.0661575	10	P1P2	0.00200907	-0.0515078	10
ALG12	P1P2	0.0205511	-0.0292952	10	P1P2	0.0556742	-0.013739	10	P1P2	0.0091675	-0.0289843	10
ALG13	P1P2	0.0456678	-0.0785593	10	P1P2	0.000435063	-0.0936011	10	P1P2	0.00881517	-0.0845873	10
ALG14	P1P2	0.00191436	-0.0417468	10	P1P2	0.000225776	-0.0417826	10	P1P2	9.74928e-05	-0.0387035	10
ALG1L	ENST00000340333.3	0.625129	0.0122394	10	ENST00000340333.3	0.0331628	0.0298025	10	ENST00000340333.3	0.217937	0.0194666	10
ALG2	P1P2	0.22425	-0.0202871	10	P1P2	0.0744459	-0.0323922	10	P1P2	0.0758222	-0.0324986	10
ALG3	P1P2	0.424416	0.0482234	9	P1P2	0.365321	0.0127806	9	P1P2	0.502617	0.0354715	9
ALG5	P1P2	0.609558	-0.0266354	10	P1P2	0.000887354	-0.068424	10	P1P2	0.090226	-0.0448756	10
ALG6	P1P2	0.743565	-0.00768289	10	P1P2	0.10267	-0.0345236	10	P1P2	0.741101	-0.0123657	10
ALG8	P1P2	0.993037	0.00626886	10	P1P2	0.523124	-0.00599509	10	P1P2	0.919391	-0.00673799	10
ALG9	P1P2	0.669332	0.000638781	10	P1P2	0.316442	-0.00692403	10	P1P2	0.511646	-0.00631739	10
ALK	P1P2	0.742465	0.0115542	10	P1P2	0.535116	-0.0242634	10	P1P2	0.766317	-0.00309574	10
ALKBH1	P1P2	0.0106997	-0.0413933	10	P1P2	0.000623919	-0.0613228	10	P1P2	0.000708601	-0.0499071	10
ALKBH2	P1P2	0.122508	-0.0405063	10	P1P2	0.833338	-0.00732677	10	P1P2	0.192842	-0.0163665	10
ALKBH3	P1P2	0.518858	-0.0103277	10	P1P2	0.875318	0.00463079	10	P1P2	0.622907	0.00108946	10
ALKBH4	P1P2	0.227091	0.02955	10	P1P2	0.0742099	0.0320753	10	P1P2	0.0348266	0.0249077	10
ALKBH5	P1P2	0.148177	-0.0385436	10	P1P2	0.943542	-0.00201782	10	P1P2	0.236652	-0.0152921	10
ALKBH6	P1P2	0.563131	-0.0160125	10	P1P2	0.460865	-0.00868362	10	P1P2	0.347851	-0.023148	10
ALKBH7	P1P2	0.008842	-0.0149595	10	P1P2	0.332362	-0.003586	10	P1P2	0.030245	-0.0245702	10
ALKBH8	P1P2	9.12766e-05	-0.0614648	10	P1P2	5.30468e-06	-0.0540445	10	P1P2	2.03669e-06	-0.0528854	10
ALLC	P1P2	0.642431	-0.00804482	10	P1P2	0.335198	0.0215618	10	P1P2	0.481771	0.00795089	10
ALMS1	P1P2	0.862691	0.00615372	10	P1P2	0.57706	-0.00759866	10	P1P2	0.646359	0.0041518	10
ALOX12	P1P2	0.278256	-0.0833728	10	P1P2	0.518592	-0.0104273	10	P1P2	0.768319	-0.0453288	10
ALOX12B	P1P2	0.393274	-0.204948	10	P1P2	0.629552	-0.21953	10	P1P2	0.485225	-0.214459	10
ALOX15	P1P2	0.838861	0.00650212	10	P1P2	0.160658	0.0254725	10	P1P2	0.559576	0.0260047	10
ALOX15B	P1P2	0.0188089	-0.0640205	10	P1P2	0.00425177	-0.0319628	9	P1P2	0.00262684	-0.0243552	9
ALOX5	P1P2	0.374842	0.0179714	10	P1P2	0.964623	0.00543032	10	P1P2	0.548847	0.0169806	10
ALOX5AP	P1P2	0.794242	0.0241435	10	P1P2	0.563824	-0.00958857	10	P1P2	0.688085	0.00818047	10
ALOXE3	P1P2	0.418493	0.0104234	10	P1P2	0.638669	-0.0160491	10	P1P2	0.757661	-0.00961646	10
ALPI	P1P2	0.307699	0.018023	9	P1P2	0.017159	-0.0537208	10	P1P2	0.408435	-0.00692194	9	non-essential
ALPK1	P1P2	0.351963	0.0299419	10	P1P2	0.367346	0.0287512	10	P1P2	0.202778	0.0178114	10
ALPK2	ENST00000361673.3	0.58994	-0.00797817	10	ENST00000361673.3	0.306226	-0.0267079	10	ENST00000361673.3	0.139532	-0.00387445	10
ALPK3	P1P2	0.602343	0.0076628	8	P1P2	0.421568	-0.0277911	8	P1P2	0.875901	-0.0107544	8
ALPL	P1	0.336238	-0.00143895	10	P1	0.2632	0.0109997	10	P2	0.25782	0.00421261	10
ALPP	P1P2	0.395535	0.0206592	10	P1P2	0.731455	0.00551188	10	P1P2	0.856141	0.0153126	10
ALPPL2	P1P2	0.119026	0.0143611	10	P1P2	0.362114	0.0175732	10	P1P2	0.158721	0.013681	10	non-essential
ALS2	P1P2	0.677934	-0.0303243	10	P1P2	0.123952	-0.0285225	10	P1P2	0.311603	-0.0338759	10
ALS2CL	P1P2	0.332741	0.0272492	10	P1P2	0.97703	0.0125882	10	P1P2	0.333245	0.00708055	10
ALS2CR11	P1P2	0.83216	-0.0484513	10	P1P2	0.250932	-0.0193263	10	P1P2	0.587939	-0.0371788	10
ALS2CR12	P1P2	0.638349	-0.0120352	9	P1P2	0.449278	0.015095	10	P1P2	0.891207	0.00607512	9
ALX1	P1P2	0.122684	0.0374995	10	P1P2	0.217734	0.0259965	10	P1P2	0.078651	0.027433	10
ALX3	P1P2	0.48124	-0.00580732	10	P1P2	0.183563	-0.011585	10	P1P2	0.285751	-0.0257364	10	non-essential
ALX4	P1P2	0.302605	0.0299103	10	P1P2	0.942616	0.0019129	10	P1P2	0.332373	0.012761	10
ALYREF	P1P2	0.00123581	-0.0908234	10	P1P2	2.42107e-07	-0.113227	10	P1P2	6.4901e-07	-0.102025	10	essential
AMACR	P1P2	0.684334	0.0123563	10	P1P2	0.880822	0.0133807	10	P1P2	0.713986	0.00802892	10
AMBN	P1P2	0.259185	-0.017155	10	P1P2	0.360584	-0.0368672	10	P1P2	0.112571	-0.026679	10
AMBP	P1P2	0.0556278	-0.0286724	10	P1P2	0.834814	0.00610577	10	P1P2	0.12085	-0.0182191	10
AMBRA1	P1P2	0.0321218	0.0237653	10	P1P2	0.00127142	0.0490542	10	P1P2	0.00161303	0.0181315	10
AMD1	P1P2	0.0368718	-0.036917	10	P1P2	0.436315	-0.0241657	10	P1P2	0.0596716	-0.0368663	10
AMDHD1	P1P2	0.515564	0.0141119	10	P1P2	0.0691697	0.0586369	10	P1P2	0.036151	0.0316736	10
AMDHD2	P1P2	0.302742	0.00834202	10	P1P2	0.13452	-0.0183939	10	P1P2	0.884572	0.00382962	10
AMELX	P1P2	0.69774	-0.0465897	10	P1P2	0.479728	-0.00473584	10	P1P2	0.224202	-0.0198955	10	non-essential
AMELY	P1P2	0.261773	-0.0375955	10	P1P2	0.953847	-0.0143507	10	P1P2	0.145317	-0.0170658	10
AMER1	P1P2	0.856978	0.00847581	10	P1P2	0.107474	0.0252629	10	P1P2	0.177117	0.00535315	10
AMER2	P1P2	0.173405	-0.0192507	10	P1P2	0.357688	-0.0452569	10	P1P2	0.129525	-0.0310193	10
AMER3	P1P2	0.805255	-0.00239612	10	P1P2	0.936599	0.00121163	10	P1P2	0.995701	-0.002374	10
AMFR	P1P2	0.538748	0.000496567	10	P1P2	0.0331748	0.000851406	10	P1P2	0.549624	0.00311376	10
AMH	P1P2	0.326105	-0.00299637	10	P1P2	0.19831	-0.01194	10	P1P2	0.979903	-0.0144784	10
AMHR2	P1P2	0.173221	0.0299063	10	P1P2	0.471094	-0.0110681	10	P1P2	0.398115	0.00195008	10
AMICA1	P1P2	0.100755	0.0135696	10	P1P2	0.504654	-0.00997182	10	P1P2	0.216527	-0.020713	10
AMIGO1	P1P2	0.770893	-0.0279274	10	P1P2	0.42298	0.0144645	10	P1P2	0.988266	-0.00895536	10
AMIGO2	P1P2	0.864292	-0.0849926	10	P1P2	0.197499	-0.0445185	10	P1P2	0.356593	-0.0510164	10
AMIGO3	P1	0.0230391	-0.0255416	10	P1	0.00670099	-0.0475724	10	P1	0.00171571	-0.0356151	10
AMMECR1	P1P2	0.0968327	-0.0564231	10	P1P2	0.326091	-0.039353	10	P1P2	0.123666	-0.0453521	10
AMMECR1L	P1P2	0.0218394	-0.0588688	10	P1P2	0.0656138	-0.0347078	9	P1P2	0.0119152	-0.0299665	9
AMN	P2	0.241156	-0.012151	10	P1	0.343888	-0.0268993	9	P1	0.497543	-0.0128909	9
AMN1	P1P2	0.99617	0.00433068	10	P1P2	0.323875	-0.00856706	10	P1P2	0.450072	-0.00497184	10
AMOT	P1P2	0.20161	0.0299751	10	P1P2	0.0695266	0.0296389	10	P1P2	0.0573432	0.0257083	10
AMOTL1	P1P2	0.0199089	-0.0133869	10	P1P2	0.626869	-0.0188146	10	P1P2	0.0269863	-0.0215331	10
AMOTL2	P1P2	0.529184	-0.00679039	10	P1P2	0.856901	-0.00345602	10	P1P2	0.543038	-0.00465862	10
AMPD1	P1P2	0.317298	-0.0126085	10	P1P2	0.704175	-0.00545093	10	P1P2	0.312858	-0.01001	10
AMPD2	P1	0.29409	0.0411265	10	P2	0.642519	0.000994876	10	P1	0.351301	0.0196694	10
AMPD3	P1P2	0.41374	0.00987546	10	P1P2	0.991994	-0.0146599	10	P1P2	0.541494	-0.00891888	10
AMPH	P1P2	0.378296	0.0102456	10	P1P2	0.963348	-0.00863633	10	P1P2	0.558792	-0.00355598	10
AMT	P1P2	0.0602007	-0.0608093	10	P1P2	0.137383	-0.049554	10	P1P2	0.0146503	-0.0479588	10
AMTN	P1P2	0.368456	0.00818771	10	P1P2	0.344468	-0.0136528	10	P1P2	0.192047	-0.000345341	10
AMY1B	ENST00000330330.5,ENST00000370080.3	0.167688	-0.0216344	10	ENST00000330330.5,ENST00000370080.3	0.0918807	-0.0217261	10	ENST00000330330.5,ENST00000370080.3	0.0457531	-0.0192779	10
AMY2A	P1P2	0.0875068	-0.00849639	10	P1P2	0.0268879	-0.0275131	10	P1P2	0.00641597	-0.0185343	10
AMY2B	P1P2	0.280778	-0.0082074	10	P1P2	0.716846	0.00534318	10	P1P2	0.400233	-0.00344273	10
AMZ1	P1P2	0.365829	-0.0449917	10	P1P2	0.00107694	-0.0842034	10	P1P2	0.0090128	-0.0700037	10
AMZ2	P1P2	0.433797	0.0259502	10	P1P2	0.461838	0.0274742	10	P1P2	0.336749	0.0222788	10
ANAPC1	P1P2	3.89358e-05	-0.15407	10	P1P2	2.00412e-05	-0.208329	10	P1P2	1.95641e-05	-0.181199	10
ANAPC10	P1P2	0.0833822	-0.229996	10	P1P2	0.0644352	-0.30777	10	P1P2	0.0735912	-0.268883	10
ANAPC11	P1P2	0.866122	-0.00769707	10	P1P2	0.0383661	0.0391557	10	P1P2	0.253073	0.0268685	10
ANAPC13	P1P2	4.40754e-07	-0.213259	10	P1P2	7.15124e-07	-0.207135	10	P1P2	2.27986e-07	-0.210197	10
ANAPC15	P1P2	0.926176	-0.0116251	10	P1P2	0.778637	-0.00420463	10	P1P2	0.763206	-0.0099288	10
ANAPC16	P1P2	0.454931	-0.00779233	10	P1P2	0.610978	0.00743009	10	P1P2	0.746608	-0.00457152	10
ANAPC2	P1P2	0.00270427	-0.244124	10	P1P2	0.00114705	-0.299318	10	P1P2	0.000862955	-0.267962	10
ANAPC4	P1P2	6.18143e-05	-0.374563	10	P1P2	1.14378e-05	-0.499951	10	P1P2	6.1933e-06	-0.427392	10
ANAPC5	P1P2	7.48471e-07	-0.239203	10	P1P2	1.79356e-05	-0.231941	10	P1P2	1.02179e-05	-0.230821	10
ANAPC7	P1P2	0.534816	-0.0213454	10	P1P2	0.262395	0.0323948	10	P1P2	0.415909	0.00311153	10
ANG	P1P2	0.775457	0.00788761	10	P1P2	0.90013	-0.000472899	10	P1P2	0.779244	0.00744232	10
ANGEL1	P1P2	0.539998	-0.0203534	10	P1P2	0.756092	0.0182376	10	P1P2	0.925866	-0.0048891	10
ANGEL2	P1P2	0.128611	-0.0286319	10	P1P2	0.169239	-0.0224532	10	P1P2	0.0617931	-0.0233153	10
ANGPT1	P1P2	0.916936	-0.00095921	10	P1P2	0.740004	0.00838865	10	P1P2	0.916617	0.00259311	10
ANGPT2	P1P2	0.0730557	0.0254905	10	P1P2	0.645648	-0.00250683	10	P1P2	0.106818	0.0166165	10
ANGPT4	P1P2	0.850816	0.00121636	10	P1P2	0.591344	-0.00936286	10	P1P2	0.844044	-1.06322e-05	10
ANGPTL1	P1P2	0.953487	0.0133048	10	P1P2	0.0394945	-0.00832888	10	P1P2	0.208304	-0.00628997	10
ANGPTL2	P1P2	0.28541	-0.0103997	10	P1P2	0.129777	0.000199987	10	P1P2	0.204331	-0.0213899	10
ANGPTL3	P1P2	0.807725	0.0107343	9	P1P2	0.619284	0.0104182	9	P1P2	0.570148	0.0101746	9
ANGPTL4	P1P2	0.311143	0.00340819	10	P1P2	0.160701	0.0254712	10	P1P2	0.984549	0.0162114	10
ANGPTL5	P1P2	0.401876	-0.00246231	10	P1P2	0.0116012	-0.022039	10	P1P2	0.335871	-0.0137825	10
ANGPTL6	P1P2	0.64747	-0.016466	9	P1P2	0.637891	0.00865056	9	P1P2	0.844585	-0.00344202	9
ANGPTL7	P1P2	0.231883	-0.0147813	10	P1P2	0.383719	-0.00072219	10	P1P2	0.173776	-0.00842391	10
ANHX	P1P2	0.4436	0.0141056	10	P1P2	0.261838	-0.0206981	10	P1P2	0.378262	-0.0140145	10
ANK1	P1P2	0.750175	0.0101036	10	P1P2	0.0557672	-0.0708247	10	P1P2	0.214476	-0.0357946	10
ANK2	ENST00000264366.6	0.131414	0.0250909	10	ENST00000264366.6	0.749798	0.0193348	10	ENST00000264366.6	0.172123	0.00763598	10
ANK3	P1P2	0.02341	0.0989627	10	P1P2	0.36611	-0.0323528	10	P1P2	0.0766426	0.0279078	10
ANKAR	P1P2	0.82547	-0.0120056	10	P1P2	0.543477	-0.0273994	10	P1P2	0.768986	-0.02084	10
ANKDD1A	P1P2	0.92687	-0.0326507	10	P1P2	0.763289	-0.00984857	10	P1P2	0.726189	-0.010799	10
ANKDD1B	P1P2	0.29884	0.0101451	9	P1P2	0.357658	-0.04369	9	P1P2	0.43522	-0.0325209	9
ANKEF1	P1P2	0.432374	0.00342411	9	P1P2	0.339519	-0.030726	10	P1P2	0.518995	-0.0119991	9
ANKFN1	P1P2	0.74808	0.0467832	10	P1P2	0.964971	0.013768	10	P1P2	0.457091	0.0112499	10
ANKFY1	P1P2	0.505029	0.0134212	9	P1P2	0.634763	0.0161986	8	P1P2	0.0718236	0.00624141	8
ANKH	P1P2	0.752935	0.0159106	10	P1P2	0.822686	-0.00693142	10	P1P2	0.867127	-0.00427329	10
ANKHD1	P1P2	0.419749	0.0067857	10	P1P2	0.180043	-0.0245793	10	P1P2	0.226542	-0.00399586	10
ANKHD1-EIF4EBP3	P1P2	0.419749	0.0067857	10	P1P2	0.180043	-0.0245793	10	P1P2	0.226542	-0.00399586	10
ANKIB1	P1P2	0.163516	-0.144151	10	P1P2	0.545892	-0.148385	10	P1P2	0.470236	-0.153807	10
ANKK1	P1P2	0.636814	0.0093924	10	P1P2	0.48018	0.0290549	10	P1P2	0.750139	0.00510151	10
ANKLE1	P1P2	0.101481	-0.0538589	10	P1P2	0.0598529	-0.0551926	10	P1P2	0.0258983	-0.0383597	10
ANKLE2	P1P2	0.000529734	-0.112931	10	P1P2	0.00179086	-0.119282	10	P1P2	0.000287948	-0.111628	10
ANKMY1	P1P2	0.386857	0.0406116	10	P1P2	0.161266	0.0268981	10	P1P2	0.167505	0.0303041	10
ANKMY2	P1P2	0.956731	0.00478047	10	P1P2	0.192291	-0.0235532	10	P1P2	0.363471	-0.00764916	10
ANKRA2	P1P2	0.0379092	-0.0562941	10	P1P2	0.0211477	-0.0717144	10	P1P2	0.0100192	-0.0617718	10
ANKRD1	P1P2	0.388295	0.0529003	10	P1P2	0.313501	-0.0119715	10	P1P2	0.568035	0.0119514	10
ANKRD10	P1P2	0.439113	0.0223549	10	P1P2	0.835381	-0.00910283	10	P1P2	0.659801	0.0100241	10
ANKRD11	P1P2	0.213033	0.00562595	10	P1P2	0.573094	0.0159132	10	P1P2	0.267498	0.0118009	10
ANKRD12	P1P2	0.238133	-0.00896857	10	P1P2	0.809586	-0.008983	10	P1P2	0.531704	-0.0100775	10
ANKRD13A	P1P2	0.632357	-0.0427312	10	P1P2	0.221008	-0.065424	10	P1P2	0.401539	-0.0390383	10
ANKRD13B	P1P2	0.113317	-0.0137159	10	P1P2	0.848918	-0.0126781	10	P1P2	0.432112	-0.0264133	10
ANKRD13C	P1P2	0.425133	0.0177799	10	P1P2	0.866043	0.00939258	10	P1P2	0.549624	0.0160626	10
ANKRD13D	P1P2	0.927563	-0.0133773	10	P1P2	0.982481	-0.0342971	10	P1P2	0.557422	-0.00894075	10
ANKRD16	P1P2	0.412246	-0.028153	10	P1P2	0.213155	-0.00765111	10	P1P2	0.786402	-0.0109977	10
ANKRD17	P1P2	0.00071529	-0.106256	10	P1P2	0.00759714	-0.125292	10	P1P2	0.000805229	-0.115774	10
ANKRD18A	ENST00000564591.1,ENST00000566717.2	0.998955	0.000217482	10	ENST00000564591.1,ENST00000566717.2	0.0569507	-0.026986	10	ENST00000564591.1,ENST00000566717.2	0.187815	-0.00532095	10
ANKRD18B	P1P2	0.345678	0.0215265	10	P1P2	0.259803	-0.0142936	10	P1P2	0.836075	0.00502878	10
ANKRD2	P1P2	0.907477	0.00198957	10	P1P2	0.634518	-0.00569478	10	P1P2	0.770099	-0.00790577	10
ANKRD22	P1P2	0.246037	-0.0398814	10	P1P2	0.111263	-0.0311985	9	P1P2	0.0627007	-0.0196069	9
ANKRD23	P2	0.687329	0.0135828	10	P2	0.141785	-0.025419	10	P1	0.411707	-0.00921805	8
ANKRD24	P1P2	0.454405	-0.0178444	10	P1P2	0.285931	-0.038199	10	P1P2	0.514836	-0.0353582	10
ANKRD26	P1P2	0.332741	-0.0150613	10	P1P2	0.916958	-0.0415722	10	P1P2	0.55664	-0.0334517	10
ANKRD27	P1P2	0.10988	0.0426141	10	P1P2	0.446495	0.0285804	10	P1P2	0.0925172	0.0266642	10
ANKRD28	P1P2	0.605998	0.00863208	10	P1P2	0.479638	-0.0218366	10	P1P2	0.94393	-0.00824402	10
ANKRD29	P1P2	0.05487	-0.0665913	10	P1P2	0.635348	-0.0656475	10	P1P2	0.132647	-0.0699004	10
ANKRD30A	P1P2	0.620193	0.0114745	10	P1P2	0.198056	-0.0312812	10	P1P2	0.590952	-0.00721331	10	non-essential
ANKRD30B	P1P2	0.988278	-0.0045033	10	P1P2	0.689763	0.00912336	10	P1P2	0.645313	0.0087797	10
ANKRD31	P1P2	0.922363	-0.00949329	10	P1P2	0.420711	-0.0190291	10	P1P2	0.746608	-0.0260356	10
ANKRD32	P1P2	0.0432349	-0.0722415	10	P1P2	0.0450359	-0.0416586	10	P1P2	0.0147927	-0.0552229	10
ANKRD33	P1P2	0.270276	-0.0242683	10	P1P2	0.961841	0.0083939	10	P1P2	0.396005	-0.00701264	10
ANKRD33B	P1P2	0.809311	0.030711	10	P1P2	0.929662	0.0115958	10	P1P2	0.918235	0.0198353	10
ANKRD34A	P1	0.391905	-0.00756119	10	P1	0.166549	-0.0116403	10	P1	0.0992533	-0.00469688	10
ANKRD34B	P2	0.309478	-0.0636436	10	P2	0.109781	-0.0612832	10	P2	0.0814631	-0.0573284	10
ANKRD34C	P1P2	0.561169	0.0119516	10	P1P2	0.868217	-0.000895794	10	P1P2	0.474184	0.000362034	10
ANKRD35	P1P2	0.725813	0.0345968	10	P1P2	0.629243	-0.016524	10	P1P2	0.677611	0.00604527	10
ANKRD36	P1P2	0.325676	0.00037972	10	P1P2	0.433833	-0.0146195	10	P1P2	0.962255	0.000388772	10
ANKRD36C	P1P2	0.388455	-0.0737327	10	P1P2	0.224484	-0.0519826	10	P1P2	0.244707	-0.060592	10
ANKRD37	P1P2	0.661615	-0.0167485	10	P1P2	0.990834	-0.0113969	10	P1P2	0.760543	-0.0141361	10
ANKRD39	P1P2	0.0804688	-0.0699415	10	P1P2	0.690835	-0.0376135	10	P1P2	0.142362	-0.0618021	10
ANKRD40	P1P2	0.168271	-0.00654521	10	P1P2	0.535882	0.0160096	10	P1P2	0.792681	-0.0053071	10
ANKRD42	P1P2	0.260415	-0.0272144	10	P1P2	0.0673428	-0.037264	10	P1P2	0.0663957	-0.0359633	10
ANKRD44	ENST00000450567.1	0.100996	-0.0237618	10	ENST00000328737.2	0.198665	0.0126161	10	ENST00000328737.2	0.0586143	0.0163915	10
ANKRD45	P1P2	0.300427	0.0268552	10	P1P2	0.0562532	0.031781	10	P1P2	0.0640185	0.031235	10
ANKRD46	P1P2	0.542695	-0.0533188	10	P1P2	0.0421294	-0.0807946	10	P1P2	0.0670882	-0.0655832	10
ANKRD49	P1P2	0.219408	-0.0190605	10	P1P2	0.0151793	-0.0377465	10	P1P2	0.0379475	-0.0255592	10
ANKRD50	P1P2	0.00323464	0.0411965	10	P1P2	0.427793	-0.0400226	10	P1P2	0.218918	0.00157979	10
ANKRD52	P1P2	0.29799	-0.0399352	10	P1P2	0.680572	-0.0375605	10	P1P2	0.632617	-0.0345843	10
ANKRD53	P1P2	0.975283	0.00822215	10	P1P2	0.363878	-0.013811	10	P1P2	0.552347	-0.0153282	10
ANKRD54	P1P2	0.672619	0.00408913	10	P1P2	0.45321	0.0230055	10	P1P2	0.44676	0.00567179	10
ANKRD55	ENST00000341048.4	0.209368	0.0779533	10	ENST00000341048.4	0.977725	0.0367906	10	ENST00000341048.4	0.275623	0.0522575	10
ANKRD6	P1P2	0.910936	-0.0140624	10	P1P2	0.284359	-0.0273685	10	P1P2	0.209994	-0.0105501	10
ANKRD60	ENST00000457363.1	0.903329	0.017354	10	ENST00000457363.1	0.0653007	-0.0228561	10	ENST00000457363.1	0.518225	-0.00973013	10	non-essential
ANKRD61	P1P2	0.492763	-0.00356656	9	P1P2	0.650866	-0.0275259	9	P1P2	0.758011	-0.0118078	9
ANKRD62	P1P2	0.664782	-0.0177189	10	P1P2	0.405604	-0.0140549	10	P1P2	0.133927	-0.00478223	10
ANKRD63	P1P2	0.0963075	0.0137041	10	P1P2	0.0264302	0.0256352	10	P1P2	0.987801	0.0200327	10
ANKRD65	P2	0.313023	-0.0376809	10	P1	0.401674	0.00771729	10	P2	0.276393	-0.0206241	10
ANKRD66	P1P2	0.228156	0.0178243	10	P1P2	0.276582	0.00436331	10	P1P2	0.132272	0.0148518	10
ANKRD7	P2	0.154815	0.018323	10	P2	0.16942	-0.0268598	10	P1	0.284046	0.0252421	10
ANKRD9	P1P2	0.594968	-0.019489	10	P1P2	0.122502	-0.0246205	10	P1P2	0.224757	-0.0303758	10
ANKS1A	P1P2	0.0805697	0.012096	10	P1P2	0.034993	-0.0364425	10	P1P2	0.911535	-0.00967731	10
ANKS1B	ENST00000329257.7,ENST00000547776.2	0.224916	0.0202822	10	ENST00000329257.7,ENST00000547776.2	0.113247	-0.0277148	10	ENST00000329257.7,ENST00000547776.2	0.745726	-0.013725	10
ANKS3	P1P2	0.937624	-0.00309536	10	P1P2	0.497713	0.00981264	10	P1P2	0.822681	-0.00706132	10
ANKS4B	P1P2	0.183639	0.0223582	10	P1P2	0.549863	-0.00791409	10	P1P2	0.189382	0.00639552	10
ANKS6	P1P2	0.32826	0.0235428	10	P1P2	0.920421	0.00903554	10	P1P2	0.425148	0.00620546	10
ANKUB1	ENST00000446160.1	0.878266	-0.00872571	10	ENST00000446160.1	0.693517	-0.00946945	10	ENST00000446160.1	0.494746	-0.00210896	10
ANKZF1	P1P2	0.242326	0.0253729	10	P1P2	0.496239	-0.00667132	10	P1P2	0.570604	0.00320518	10
ANLN	P1P2	0.00511373	-0.0574564	10	P1P2	0.00301863	-0.0639314	10	P1P2	0.000767138	-0.0535285	10
ANO1	P1P2	0.107	0.0135162	10	P1P2	0.659382	0.00603726	10	P1P2	0.238387	-0.0085163	10
ANO10	P1P2	0.203258	-0.00675478	10	P1P2	0.826648	-0.0204396	10	P1P2	0.214799	-0.0126266	10
ANO2	P1P2	0.555693	0.0102415	10	P1P2	0.878298	0.00982317	10	P1P2	0.644269	0.0101204	10
ANO3	P1P2	0.734688	0.00799987	9	P1P2	0.987768	0.00551086	9	P1P2	0.634925	-0.00769322	9
ANO4	P1P2	0.246629	-0.0375474	10	P1P2	0.425763	0.0117394	10	P1P2	0.469878	-0.00601415	10
ANO5	P1P2	0.276583	-0.0204871	10	P1P2	0.991994	-0.0217725	10	P1P2	0.230254	-0.0106839	10
ANO6	P1P2	0.523581	0.00827328	10	P1P2	0.2992	-0.0201658	10	P1P2	0.930726	-0.0136954	10
ANO7	P1P2	0.895154	0.010714	10	P1P2	0.4719	-0.0211705	10	P1P2	0.822228	-0.0137239	10
ANO8	P1P2	0.206898	-0.0784271	10	P1P2	0.0124021	-0.0920622	10	P1P2	0.0258207	-0.0826526	10
ANO9	P1P2	0.738949	-0.00312474	10	P1P2	0.830048	0.0075017	10	P1P2	0.427179	-0.00833778	10
ANP32A	P1P2	0.92895	-0.0248601	10	P1P2	0.696203	-0.00174642	10	P1P2	0.870336	-0.0126255	10
ANP32B	P1P2	0.291887	-0.0613203	10	P1P2	0.0212292	-0.0415023	10	P1P2	0.0218834	-0.0433923	10
ANP32D	P1P2	0.815856	0.00924866	10	P1P2	0.465297	-0.00945245	10	P1P2	0.737583	-0.00371558	10
ANP32E	P1P2	0.0154714	0.0311453	10	P1P2	0.603252	-0.0138657	10	P1P2	0.161144	0.00808916	10
ANPEP	P1	0.371096	0.0195891	10	P1	0.289823	0.00129787	10	P1	0.127913	0.00515088	10
ANTXR1	P1P2	0.517162	-5.86256e-05	10	P1P2	0.263573	-0.0183275	10	P1P2	0.445022	-0.0068542	10
ANTXR2	P1P2	0.223364	-0.0342425	10	P1P2	0.218767	0.0106029	10	P1P2	0.657483	-0.00236083	10
ANXA1	P1P2	0.920631	0.00160095	10	P1P2	0.952109	-0.00444828	10	P1P2	0.887792	0.00587845	10
ANXA10	P1P2	0.566278	-0.00256479	10	P1P2	0.441129	-0.00954261	10	P1P2	0.6853	0.00397881	10
ANXA11	P1P2	0.969484	0.00403332	10	P1P2	0.256436	-0.0271075	10	P1P2	0.418082	-0.0106531	10
ANXA13	P1P2	0.104896	-0.0298563	10	P1P2	0.532058	-0.00441921	10	P1P2	0.129011	-0.0204407	10
ANXA2	P1P2	0.190394	-0.0111249	10	P1P2	0.0207922	-0.0277054	10	P1P2	0.0142534	-0.0210777	10
ANXA2R	P1P2	0.240223	0.0152648	10	P1P2	0.546569	0.0284993	10	P1P2	0.197765	0.0311453	10
ANXA3	P1P2	0.514531	0.000906356	10	P1P2	0.46299	-0.00725222	10	P1P2	0.975954	-0.0150267	10
ANXA4	P1P2	0.0288727	-0.0124528	10	P1P2	0.519628	0.0387546	10	P1P2	0.263001	0.0103449	10
ANXA5	P1P2	0.486509	0.00887126	10	P1P2	0.906695	0.0064747	10	P1P2	0.501025	0.00367696	10
ANXA6	P1P2	0.106779	-0.0351932	10	P1P2	0.883346	0.00648209	10	P1P2	0.190169	-0.0105594	10
ANXA7	P1P2	0.437995	-0.0590276	10	P1P2	0.555602	-0.0254959	10	P1P2	0.580936	-0.0358214	10
ANXA8	P1P2	0.54366	0.00586411	10	P1P2	0.256314	0.00696887	10	P1P2	0.268253	0.00636069	10
ANXA8L1	ENST00000359178.4	0.209949	0.0100247	10	ENST00000359178.4	0.89967	-0.00695914	10	ENST00000359178.4	0.367018	0.00418212	10
ANXA9	P1P2	0.611597	0.0283011	10	P1P2	0.109361	-0.0230696	10	P1P2	0.651177	-0.00608249	10
AOAH	P1P2	0.979576	0.0179092	10	P1P2	0.925503	-0.0101553	10	P1P2	0.705963	-0.00695891	10
AOC1	P1	0.530613	-0.0250018	10	P2	0.0279893	-0.07143	10	P2	0.0974748	-0.0560416	10
AOC2	P1P2	0.902177	0.0306212	10	P1P2	0.841518	0.00743695	10	P1P2	0.78685	0.0170438	10
AOC3	P1P2	0.333904	0.0207588	10	P1P2	0.367037	-0.0065407	10	P1P2	0.928875	0.00508967	10
AOX1	P2	0.341085	0.0355088	10	P2	0.149185	0.0185003	10	P2	0.157776	0.0250966	10
AP1AR	P1P2	0.522067	-0.00929403	10	P1P2	0.0694819	-0.0285595	10	P1P2	0.0720571	-0.0184026	10
AP1B1	P1P2	0.0366097	-0.0283143	10	P1P2	0.618235	-0.00531317	10	P1P2	0.0557586	-0.00854624	10
AP1G1	P1P2	0.652991	0.0139946	10	P1P2	0.927582	-0.004259	10	P1P2	0.722041	-0.00399961	10
AP1G2	P1P2	0.269076	-0.0132943	10	P1P2	0.67525	0.000141482	10	P1P2	0.278196	-0.0108036	10
AP1M1	P1P2	0.133774	0.0186021	10	P1P2	0.0260573	-0.00299185	10	P1P2	0.967594	-0.00379099	10
AP1M2	P1P2	0.344266	-0.0284004	10	P1P2	0.456457	-0.014869	10	P1P2	0.749035	-0.0112441	10
AP1S1	P1P2	0.97714	0.00248356	10	P1P2	0.0169299	-0.107391	10	P1P2	0.280916	-0.0582903	10
AP1S2	P1P2	0.293021	0.02997	10	P1P2	0.184187	0.0275302	10	P1P2	0.146204	0.0262332	10
AP1S3	P1P2	0.476634	-0.00173793	10	P1P2	0.60072	-0.00945728	10	P1P2	0.935357	-0.011846	10
AP2A1	P1P2	0.0313243	-0.0639375	10	P1P2	9.3453e-05	-0.0828619	10	P1P2	0.000366636	-0.0725931	10
AP2A2	P1P2	0.934038	-0.0114425	10	P1P2	0.343504	0.0164486	10	P1P2	0.416076	-0.00760637	10
AP2B1	P1P2	0.0952062	-0.0348046	10	P1P2	0.544346	-0.0924832	10	P1P2	0.132947	-0.0534877	10
AP2M1	P1	2.52429e-05	-0.312829	10	P1	0.000335539	-0.364862	10	P1	5.3444e-05	-0.333616	10
AP2S1	P1P2	0.0708486	-0.205095	10	P1P2	0.0701546	-0.256732	10	P1P2	0.0562451	-0.228166	10
AP3B1	P1P2	0.374528	-0.0147155	10	P1P2	0.0358308	-0.048579	10	P1P2	0.0533424	-0.0244764	10
AP3B2	P1P2	0.181714	-0.0157042	9	P1P2	0.0162974	-0.0293054	10	P1P2	0.052653	-0.0315733	9
AP3D1	P1P2	0.182395	-0.0642516	10	P1P2	0.0401822	-0.0892878	10	P1P2	0.0517107	-0.082597	10
AP3M1	P1P2	0.375155	0.011131	10	P1P2	0.34879	-0.0339595	10	P1P2	0.379524	-0.0179848	10
AP3M2	P1P2	0.451427	-0.0264926	10	P1P2	0.404455	-0.0541254	10	P1P2	0.446412	-0.0379028	10
AP3S1	P1P2	0.959165	0.0108129	10	P1P2	0.225151	0.00986709	10	P1P2	0.377631	0.00639589	10
AP3S2	P1P2	0.956731	-0.0144905	10	P1P2	0.826309	-0.0330755	10	P1P2	0.882273	-0.0268877	10
AP4B1	P1P2	0.878954	-0.00124455	10	P1P2	0.666134	-0.0113473	10	P1P2	0.817699	-0.000180458	10
AP4E1	P1P2	0.755698	0.0419546	10	P1P2	0.851539	0.0422021	10	P1P2	0.987104	0.037089	10
AP4M1	P1P2	0.56549	0.0112192	10	P1P2	0.0839061	-0.0327594	10	P1P2	0.734949	-0.00685649	10
AP4S1	P1P2	0.000108224	-0.0729022	10	P1P2	0.0271495	-0.0176763	10	P1P2	1.14834e-05	-0.0439289	10
AP5B1	P1P2	0.207651	-0.0121329	9	P1P2	0.470439	0.0301216	9	P1P2	0.671458	0.00834251	9
AP5M1	P1P2	0.82513	-0.0052246	10	P1P2	0.753772	0.00756	10	P1P2	0.990822	-0.0029504	10
AP5S1	P1P2	0.877234	-0.010252	10	P1P2	0.995823	0.0110706	10	P1P2	0.923553	2.85843e-05	10
AP5Z1	P1P2	0.0496847	-0.0511611	10	P1P2	0.416194	-0.0104845	10	P1P2	0.0342542	-0.0315185	10
APAF1	P1P2	0.293555	-0.00368051	10	P1P2	0.0186792	-0.0370244	10	P1P2	0.575759	-0.0202985	10
APBA1	P1P2	0.521973	-0.0180439	10	P1P2	0.464586	-0.0427851	10	P1P2	0.458149	-0.0236069	10
APBA2	P1P2	0.573586	-0.0116337	10	P1P2	0.461396	-0.0069424	10	P1P2	0.788643	0.00596055	10
APBA3	P1P2	0.281775	0.00724123	9	P1P2	0.235874	-0.0810421	9	P1P2	0.883931	-0.0405656	9
APBB1	P1P2	0.0293667	-0.052178	10	P1P2	0.127691	-0.0369986	10	P1P2	0.0220857	-0.0432344	10
APBB1IP	P1P2	0.171574	-0.0206729	10	P1P2	0.263573	-0.0164764	10	P1P2	0.127913	-0.00531917	10
APBB2	P1P2	0.430387	-0.0188909	10	P1P2	0.266628	-0.0125749	10	P1P2	0.177959	-0.020739	10
APBB3	P1P2	0.681665	0.00426924	10	P1P2	0.738577	-0.00428902	10	P1P2	0.826535	-0.00741176	10
APC	P1	0.022656	-0.0341962	10	P1	0.0690363	-0.0179853	10	P1	0.00545715	-0.0244099	10
APC2	P2	0.132141	-0.0491925	9	P2	0.170642	-0.0674492	10	P2	0.162293	-0.0619682	9
APCDD1	P1P2	0.937277	0.0039122	10	P1P2	0.0536237	-0.0387339	10	P1P2	0.297476	-0.0305652	10
APCDD1L	P1P2	0.79312	-0.00619797	10	P1P2	0.427031	0.00758478	10	P1P2	0.978741	0.010739	10
APCS	P1P2	0.281817	-0.0171821	10	P1P2	0.568844	-0.00807227	10	P1P2	0.144594	-0.0157563	10
APEH	P1P2	0.509756	0.015119	10	P1P2	0.967173	0.0160425	10	P1P2	0.783715	0.0117649	10
APEX1	P1P2	0.364443	-0.0221276	10	P1P2	0.694053	-0.0122593	10	P1P2	0.713986	-0.00875252	10
APEX2	P1P2	0.0243508	-0.0478605	10	P1P2	0.0106092	-0.0351459	10	P1P2	0.00265568	-0.0364334	10
APH1A	P1P2	0.837611	-0.00552849	10	P1P2	0.665605	-0.0305073	10	P1P2	0.772327	-0.0108814	10
APH1B	P1P2	0.37539	-0.0209587	10	P1P2	0.1307	-0.0417602	10	P1P2	0.0474862	-0.0282099	10
API5	P1P2	5.34276e-05	-0.0418514	10	P1P2	0.000179046	-0.0509651	10	P1P2	2.7943e-06	-0.0401794	10
APIP	P1P2	0.8886	0.0340241	10	P1P2	0.456633	0.0105184	10	P1P2	0.607344	0.0151032	10
APITD1	P1P2	0.184311	-0.021087	10	P1P2	0.411707	-0.0152348	10	P1P2	0.114899	-0.0152698	10
APITD1-CORT	P1P2	0.184311	-0.021087	10	P1P2	0.411707	-0.0152348	10	P1P2	0.114899	-0.0152698	10
APLF	P1P2	0.0916389	-0.0173524	9	P1P2	0.558532	-0.00783517	10	P1P2	0.170089	-0.0119305	9
APLN	P1P2	0.84751	0.00415169	10	P1P2	0.945856	0.00433939	10	P1P2	0.929106	0.0050504	10
APLNR	P1P2	0.939707	-0.00604517	10	P1P2	0.574282	0.016229	10	P1P2	0.630545	-0.00297926	10
APLP1	P1P2	0.242033	0.0380941	10	P1P2	0.879101	0.0226042	10	P1P2	0.170301	0.0252187	10
APLP2	P1P2	0.921324	-0.0132663	10	P1P2	0.27205	-0.0429071	10	P1P2	0.482861	-0.0196874	10
APMAP	P1P2	0.291821	-0.0131763	10	P1P2	0.769506	-0.00444353	10	P1P2	0.511458	-0.00843641	10
APOA1	P1P2	0.406465	0.00992054	10	P1P2	0.561175	-0.0109972	10	P1P2	0.42684	0.00486991	10
APOA1BP	P1P2	0.483507	0.0169193	10	P1P2	0.153873	0.00753118	10	P1P2	0.172948	0.0112807	10
APOA2	P1P2	0.0205669	-0.00585393	10	P1P2	0.86959	0.0199436	10	P1P2	0.205163	0.00637147	10
APOA4	P1P2	0.56549	0.0101962	10	P1P2	0.173519	0.00414301	10	P1P2	0.760099	-0.000977096	10	non-essential
APOA5	P1P2	0.490069	0.043162	10	P1P2	0.106241	0.0183158	10	P1P2	0.100273	0.0300558	10
APOB	P1P2	0.378138	0.019011	10	P1P2	0.247586	-0.0455302	10	P1P2	0.577349	0.00719058	10
APOBEC1	P1P2	0.548011	0.0084219	10	P1P2	0.410548	0.0214392	10	P1P2	0.482679	0.0167239	10	non-essential
APOBEC2	P1P2	0.0290544	-0.0675837	10	P1P2	0.166728	-0.0573471	10	P1P2	0.0353564	-0.0614429	10
APOBEC3A	P1P2	0.650265	-0.0377828	10	P1P2	0.231894	-0.0579948	10	P1P2	0.39714	-0.0422143	10
APOBEC3A_B	P1P2	0.650265	-0.0377828	10	P1P2	0.231894	-0.0579948	10	P1P2	0.39714	-0.0422143	10
APOBEC3B	P1P2	0.416071	-0.0139506	10	P1P2	0.969724	0.0199549	10	P1P2	0.848605	0.00300217	10
APOBEC3C	P1P2	0.117484	0.0238658	10	P1P2	0.106241	0.0145029	10	P1P2	0.0323959	0.0149585	10
APOBEC3D	P1P2	0.117484	0.0238658	10	P1P2	0.106241	0.0145029	10	P1P2	0.0323959	0.0149585	10
APOBEC3F	P1P2	0.608642	-0.00577698	10	P1P2	0.20173	0.0241844	10	P1P2	0.666776	0.00789114	10
APOBEC3G	P1P2	0.916244	-0.00373853	10	P1P2	0.24339	0.000873823	10	P1P2	0.470774	-0.00236753	10
APOBEC3H	P1P2	0.254547	-0.00455718	10	P1P2	0.28136	0.00111554	10	P1P2	0.952046	-0.00972807	10
APOBEC4	P1P2	0.668802	-0.0099241	10	P1P2	0.694268	0.00850541	10	P1P2	0.957845	-0.00611064	10
APOBR	P1	0.673256	0.012114	10	P1	0.814775	-0.0116586	10	P2	0.852943	-0.00542865	10
APOC1	P1P2	0.0760376	0.0251844	10	P1P2	0.149431	-0.00840741	10	P1P2	0.827443	0.0092861	10
APOC2	P1P2	0.605693	0.00899302	10	P1P2	0.705039	-0.00396077	10	P1P2	0.95831	0.00901132	10
APOC3	P1P2	0.624717	-0.0131959	10	P1P2	0.179382	0.0256843	10	P1P2	0.782597	0.00744956	10
APOC4	P1P2	0.612618	0.00663694	10	P1P2	0.409061	0.0126725	10	P1P2	0.514648	0.011541	10
APOD	P1P2	0.950938	0.00176131	10	P1P2	0.563235	-0.00165724	10	P1P2	0.565865	0.00048993	10
APOE	P1P2	0.205593	-0.0493532	10	P1P2	0.915574	0.0118365	10	P1P2	0.380156	-0.0123132	10
APOF	P1P2	0.270528	-0.0632584	10	P1P2	0.231667	-0.0485279	10	P1P2	0.148236	-0.0567846	10	non-essential
APOH	P1	0.891129	0.020657	10	P1	0.00362785	-0.0448346	10	P1	0.0285334	-0.0226838	10
APOL1	P1P2	0.748411	-0.0110821	10	P1P2	0.382609	-0.0365661	10	P1P2	0.538798	-0.0274672	10
APOL2	P1P2	0.432346	0.0205525	10	P1P2	0.132487	-0.0265985	10	P1P2	0.583332	-0.00635694	10
APOL3	P1P2	0.846257	0.0134674	10	P1P2	0.899439	0.0076545	10	P1P2	0.785058	0.0073869	10
APOL4	P1P2	0.276069	-0.0269071	10	P1P2	0.250272	0.0322882	10	P1P2	0.939759	0.00680314	10
APOL5	ENST00000249044.2	0.572002	0.0257501	10	ENST00000249044.2	0.374734	-0.0185568	10	ENST00000249044.2	0.374961	0.0141319	10
APOL6	P1P2	0.393919	-0.0380187	10	P1P2	0.921345	-0.00142517	10	P1P2	0.592562	-0.0129301	10
APOLD1	P1P2	0.865893	-0.0205709	10	P1P2	0.943542	0.00797091	10	P1P2	0.636976	-0.00595321	10
APOM	P1P2	0.951865	-0.0530442	10	P1P2	0.0496608	-0.0602107	10	P1P2	0.2872	-0.0493397	10
APOO	P1P2	0.831706	-0.00650818	10	P1P2	0.381342	-0.0317041	10	P1P2	0.505297	-0.0119169	10
APOOL	P1P2	0.0163338	-0.10223	10	P1P2	2.0503e-05	-0.084478	10	P1P2	0.000697404	-0.0933539	10
APOPT1	P1P2	0.177998	-0.0283968	10	P1P2	0.875776	-0.0134302	10	P1P2	0.351903	-0.0120943	10
APP	P1P2	0.384626	0.00494259	10	P1P2	0.734411	0.00328215	10	P1P2	0.422448	-0.00372212	10
APPBP2	P1P2	0.189165	0.0521224	10	P1P2	0.538376	-0.0146063	10	P1P2	0.309796	0.0201451	10
APPL1	P1P2	0.734124	-0.00695412	10	P1P2	0.0134254	-0.0902373	10	P1P2	0.109632	-0.054046	10
APPL2	P1P2	0.67687	-0.00676354	10	P1P2	0.370135	-0.0107873	10	P1P2	0.300049	-0.00690898	10
APRT	P1P2	0.426485	0.0239625	10	P1P2	0.567366	-0.0210963	10	P1P2	0.862088	0.00956309	10
APTX	P2	0.205905	0.028287	10	P2	0.516239	-0.00998801	10	P2	0.365937	0.0265009	10
AQP1	ENST00000509504.1	0.846713	0.00855287	10	ENST00000509504.1	0.916266	-0.00988179	10	ENST00000509504.1	0.645104	0.0113005	10
AQP10	P1P2	0.88837	-0.0139014	10	P1P2	0.832884	-0.0111544	10	P1P2	0.960862	-0.00108701	10
AQP11	P1P2	0.147851	-0.0364659	10	P1P2	0.127183	0.0170247	10	P1P2	0.735827	-0.00502902	10
AQP12A	P1P2	0.354075	0.0144254	10	P1P2	0.0756833	-0.00768352	10	P1P2	0.177023	0.00656793	10	non-essential
AQP12B	P1P2	0.45309	-0.0912933	10	P1P2	0.104614	-0.0722957	10	P1P2	0.159756	-0.0824847	10
AQP2	P1P2	0.249093	0.0175746	9	P1P2	0.23642	-0.0185318	9	P1P2	0.699894	0.00496357	9
AQP3	P2	0.457317	-0.0120289	9	P1	0.152826	-0.0198892	10	P1	0.240948	-0.0195258	10
AQP4	P1P2	0.796598	0.00760468	10	P1P2	0.708282	0.00362976	10	P1P2	0.916386	0.00459601	10
AQP5	P1P2	0.695051	-0.0151496	10	P1P2	0.829141	-0.0224585	10	P1P2	0.97967	-0.0168781	10
AQP6	P1P2	0.685831	0.00700523	10	P1P2	0.800807	0.0122261	10	P1P2	0.681665	0.0104841	10
AQP7	P1P2	0.714494	0.0033111	10	P1P2	0.37169	-0.00724286	10	P1P2	0.675907	-0.00258929	10
AQP8	P1P2	0.767558	0.0129997	10	P1P2	0.604266	0.0170718	10	P1P2	0.798523	0.0174703	10	non-essential
AQP9	P1P2	0.799856	-0.0086795	10	P1P2	0.144646	-0.0113064	10	P1P2	0.613467	-0.00855827	10
AQPEP	P1P2	0.929412	0.0192628	10	P1P2	0.855189	0.00249678	10	P1P2	0.730784	0.00504703	10
AQR	P1P2	6.95677e-08	-0.409275	10	P1P2	2.27851e-07	-0.51571	10	P1P2	6.87057e-08	-0.462492	10	essential
AR	P1P2	0.893314	0.0022788	10	P1P2	0.258453	-0.03385	10	P1P2	0.610402	-0.0109529	10
ARAF	P1P2	0.0752233	-0.0283682	10	P1P2	0.707416	0.00331369	10	P1P2	0.0721494	-0.00654088	10
ARAP1	P1	0.434986	0.00167915	9	P2	0.0309596	-0.0474266	10	P2	0.176463	-0.0262618	10
ARAP2	P1P2	0.745877	-0.00635144	10	P1P2	0.637008	0.0107134	10	P1P2	0.759656	0.00379738	10
ARAP3	P1P2	0.444639	4.18784e-05	10	P1P2	0.226042	-0.0585666	10	P1P2	0.21696	-0.0240101	10
ARC	P1P2	0.707938	0.0109223	9	P1P2	0.0547218	0.0219779	9	P1P2	0.123595	0.0148368	9
ARCN1	P1P2	4.66683e-08	-0.366331	10	P1P2	4.57582e-08	-0.553772	10	P1P2	4.60632e-08	-0.430101	10	essential
AREG	P1P2	0.544239	-0.011798	10	P1P2	0.751563	-0.00962117	10	P1P2	0.656219	-0.00870329	10
AREL1	P1P2	0.258204	-0.0779138	10	P1P2	0.00533711	-0.104484	10	P1P2	0.0152027	-0.0858167	10
ARF1	P1P2	0.63962	0.00789176	10	P1P2	0.165172	0.00544667	10	P1P2	0.37984	0.0170529	10
ARF3	P1P2	0.920862	0.00439738	10	P1P2	0.386823	0.0126718	10	P1P2	0.543811	-0.000997031	10
ARF4	P1P2	0.90863	0.073666	10	P1P2	0.149349	-0.0147191	10	P1P2	0.387791	0.0213917	10
ARF5	P2	0.813372	0.00727586	10	P1	0.272812	-0.073394	10	P1	0.515212	-0.059373	10
ARF6	P2	0.0951197	-0.0348661	10	P2	0.0200347	-0.0184825	10	P1	0.00289376	-0.0278503	10
ARFGAP1	P1P2	0.872928	0.00599929	9	P1P2	0.0277892	-0.0251829	9	P1P2	0.301906	-0.0211427	9
ARFGAP2	P1P2	0.502499	-0.0251488	10	P1P2	0.960682	0.00922616	10	P1P2	0.414575	0.00276755	10
ARFGAP3	P1P2	0.898952	0.00902622	10	P1P2	0.092866	0.00868754	10	P1P2	0.669955	0.0291182	10
ARFGEF1	P1P2	0.27832	-0.0673323	10	P1P2	0.315179	-0.0755623	10	P1P2	0.457444	-0.0714473	10
ARFGEF2	P1P2	0.481965	-0.0160247	10	P1P2	0.307948	0.0111206	10	P1P2	0.720733	-0.00861759	10
ARFIP1	P1P2	0.495573	0.0152769	10	P1P2	0.720326	0.00311846	10	P1P2	0.793803	-0.000775352	10
ARFIP2	P1P2	0.305548	0.0229504	10	P1P2	0.28377	-0.0229216	10	P1P2	0.942771	0.00589747	10
ARFRP1	P1P2	0.895269	-0.0425348	10	P1P2	0.81342	-0.0124301	10	P1P2	0.812725	-0.00809365	10
ARG1	P1P2	0.617322	-0.000510463	10	P1P2	0.236583	-0.0112237	10	P1P2	0.304691	-0.0160073	10
ARG2	P1P2	0.32999	0.0125624	10	P1P2	0.341803	-0.0246352	10	P1P2	0.977115	-0.000708732	10
ARGFX	P1P2	0.775354	0.00654784	9	P1P2	0.371196	-0.00439048	9	P1P2	0.351358	-0.00103382	9	non-essential
ARGLU1	P1P2	0.000269933	-0.152225	10	P1P2	3.73362e-05	-0.207592	10	P1P2	2.45875e-05	-0.179908	10
ARHGAP1	P1P2	0.271161	-0.0371773	10	P1P2	0.168654	-0.00525719	10	P1P2	0.727938	-0.0225353	10
ARHGAP10	P1P2	0.997215	-0.0144621	10	P1P2	0.816807	-0.0365713	10	P1P2	0.981064	-0.0176542	10
ARHGAP11A	P1P2	0.0581076	-0.0108024	10	P1P2	0.0097755	-0.0391064	10	P1P2	0.00496028	-0.03319	10
ARHGAP11B	P1P2	0.217774	-0.0316332	10	P1P2	0.415528	-0.00138931	10	P1P2	0.182312	-0.0200673	10
ARHGAP12	P1P2	0.103193	-0.0218066	10	P1P2	0.103778	-0.0396491	10	P1P2	0.0247923	-0.0203238	10
ARHGAP15	P1P2	0.937045	0.0106899	10	P1P2	0.939491	-0.00675737	10	P1P2	0.893777	0.00666898	10
ARHGAP17	P1P2	0.520367	-0.00334599	10	P1P2	0.282857	-0.0096818	10	P1P2	0.874465	-0.0133516	10
ARHGAP18	P1P2	0.680065	-0.0107572	10	P1P2	0.907502	-0.0101682	10	P1P2	0.817699	-0.0117499	10
ARHGAP19	P1P2	0.72909	0.0158682	10	P1P2	0.439062	0.0273839	10	P1P2	0.621055	0.0097922	10
ARHGAP20	P1P2	0.802442	0.0169072	10	P1P2	0.997331	0.0186532	10	P1P2	0.977115	0.00970869	10
ARHGAP21	P1P2	0.786959	0.00901049	10	P1P2	0.562254	0.0240956	10	P1P2	0.887102	0.010207	10
ARHGAP22	P1P2	0.90402	-0.0687004	10	P1P2	0.564217	-0.082431	10	P1P2	0.766317	-0.0803905	10
ARHGAP23	P1P2	0.315612	0.0289347	10	P1P2	0.745061	-0.0198697	10	P1P2	0.992913	0.00658494	10
ARHGAP24	P1P2	0.454668	-0.0132778	10	P1P2	0.491923	-0.0128367	10	P1P2	0.393094	-0.0138002	10
ARHGAP25	P1P2	0.972268	-0.00870666	10	P1P2	0.29355	0.0111428	10	P1P2	0.581934	0.00950152	10
ARHGAP26	P1P2	0.0174297	-0.0814445	10	P1P2	0.141785	-0.0831388	10	P1P2	0.00765541	-0.0773387	10
ARHGAP27	P1	0.359388	-0.0300556	10	P1	0.538952	0.012832	10	P2	0.452522	-0.0173	10
ARHGAP28	P1P2	0.861319	0.0118237	10	P1P2	0.275236	0.0154383	10	P1P2	0.336017	0.0114181	10
ARHGAP29	P1P2	0.345827	-0.0120334	10	P1P2	0.351189	-0.0290269	10	P1P2	0.856599	-0.0124068	10
ARHGAP30	P1P2	0.361068	-0.0176814	10	P1P2	0.937756	0.0061365	10	P1P2	0.495115	-0.023209	10
ARHGAP31	P1P2	0.765037	-0.0114651	9	P1P2	0.326817	0.0122676	9	P1P2	0.550917	-0.00836379	9
ARHGAP32	ENST00000310343.9	0.468474	0.0257622	10	ENST00000310343.9	0.460777	-0.00873725	10	ENST00000310343.9	0.940917	0.00463305	10
ARHGAP33	P1P2	0.284951	-0.0502383	10	P1P2	0.661173	0.00385903	10	P1P2	0.522003	-0.0238824	10
ARHGAP35	ENST00000404338.3	0.0273724	0.0345046	10	ENST00000404338.3	0.036101	-0.0127761	10	ENST00000404338.3	0.50084	0.00131145	10
ARHGAP36	P1P2	0.674473	-0.0120325	9	P1P2	0.984955	-0.0109191	9	P1P2	0.798027	-0.0114758	9
ARHGAP39	P1P2	0.147119	-0.0150158	10	P1P2	0.44476	-0.00945897	10	P1P2	0.131377	-0.0110079	10
ARHGAP4	P1	0.0123891	-0.0506026	10	P1	0.148366	-0.0496673	10	P1	0.00981856	-0.0467527	10
ARHGAP40	P1P2	0.361527	-0.0776264	10	P1P2	0.401511	-0.0764266	10	P1P2	0.248627	-0.0842522	10
ARHGAP42	P1P2	0.757025	-0.0175782	10	P1P2	0.573193	-0.0733506	10	P1P2	0.606937	-0.0684713	10
ARHGAP44	P1P2	0.88389	-0.0138665	10	P1P2	0.680892	-0.0061454	10	P1P2	0.725971	-0.0118099	10
ARHGAP5	P1P2	0.0802927	-0.0441268	10	P1P2	0.356473	-0.0220319	10	P1P2	0.0543566	-0.0273342	10
ARHGAP6	P1P2	0.00205134	-0.0570359	10	P1P2	0.503725	-0.0631715	10	P1P2	0.0264474	-0.0581033	10
ARHGAP8	P2	0.0125838	-0.0241683	10	P1	0.301779	-0.0126908	10	P2	0.0354835	-0.0143554	10
ARHGAP9	P1P2	0.968788	-0.0106795	10	P1P2	0.700077	0.00577382	10	P1P2	0.797173	0.00500492	10
ARHGDIA	P1P2	0.419581	-0.00658471	10	P1P2	0.121694	-0.0534593	10	P1P2	0.19334	-0.0389253	10
ARHGDIB	P1P2	0.912321	0.00389628	10	P1P2	0.0177577	-0.0382738	10	P1P2	0.151615	-0.0273915	10
ARHGDIG	P1P2	0.208946	0.0169448	10	P1P2	0.57448	0.00293217	10	P1P2	0.248269	0.0119752	10
ARHGEF1	P2	0.116974	0.0180817	10	P2	0.866729	0.0185398	10	P2	0.168763	0.00973571	10
ARHGEF10	P1P2	0.322251	0.0187333	10	P1P2	0.855531	0.0112748	10	P1P2	0.615718	0.0245642	10
ARHGEF10L	P1P2	0.0762302	-0.0718446	10	P1P2	0.619465	-0.0758253	10	P1P2	0.248269	-0.07671	10
ARHGEF11	P1P2	0.355052	0.0369006	9	P1P2	0.276116	7.05269e-06	9	P1P2	0.137001	0.00466005	9
ARHGEF12	P1P2	0.375311	0.0327473	10	P1P2	0.698569	-0.0120563	10	P1P2	0.880664	0.0142669	10
ARHGEF15	P1P2	0.374216	-0.00196479	10	P1P2	0.463167	0.0249172	10	P1P2	0.790437	0.0205192	10
ARHGEF16	P1P2	0.853782	-0.0436758	10	P1P2	0.520478	-0.063726	10	P1P2	0.584932	-0.0453414	10
ARHGEF17	P1P2	0.777687	-0.00968022	10	P1P2	0.824836	-0.00891927	10	P1P2	0.593972	-0.00457652	10
ARHGEF18	P1P2	0.262763	0.0352404	10	P1P2	0.842883	0.000180705	10	P1P2	0.594577	0.0144679	10
ARHGEF19	P1P2	0.918783	0.00876717	10	P1P2	0.526726	0.00379955	10	P1P2	0.925404	-0.00122726	10
ARHGEF2	P1P2	0.485962	0.0152566	10	P1P2	0.178254	-0.0265362	10	P1P2	0.682947	0.00444019	10
ARHGEF25	P1P2	0.82887	0.010074	10	P1P2	0.479277	0.0332718	10	P1P2	0.560753	0.00744379	10
ARHGEF26	P1P2	0.456865	-0.00966559	10	P1P2	0.448059	0.0135881	10	P1P2	0.299778	-0.00343651	10
ARHGEF28	P1P2	0.562346	0.0115588	10	P1P2	0.965782	0.00472269	10	P1P2	0.701424	0.00695322	10
ARHGEF3	P1P2	0.740048	0.0292961	10	P1P2	0.196238	-0.0156207	10	P1P2	0.61408	-0.00623752	10
ARHGEF33	ENST00000398800.4	0.389576	-0.0108086	10	ENST00000398800.4	0.692551	0.0122659	10	ENST00000398800.4	0.711815	-0.00335697	10
ARHGEF35	ENST00000543357.1	0.0677282	-0.025037	6	ENST00000378115.2	0.0687923	-0.0525852	10	ENST00000378115.2	0.035255	-0.0424049	10
ARHGEF37	P2	0.167419	0.00478197	10	P1	0.77173	0.0124347	10	P2	0.341457	0.00269088	10
ARHGEF38	P1P2	0.0770047	-0.0689057	10	P1P2	0.57072	-0.0225811	10	P1P2	0.0755822	-0.0407231	10
ARHGEF39	P1P2	0.0366882	-0.0437519	10	P1P2	0.592751	0.00675838	10	P1P2	0.05979	-0.0129253	10
ARHGEF4	P1P2	0.85036	0.00657438	10	P1P2	0.822347	-0.0431637	10	P1P2	0.470774	-0.0110188	10
ARHGEF40	P1P2	0.476183	-0.0335988	10	P1P2	0.774068	-0.0337282	10	P1P2	0.769431	-0.0389835	10
ARHGEF5	P1P2	0.199054	-0.00374669	10	P1P2	0.080197	-0.0193493	10	P1P2	0.0770311	-0.00764511	10
ARHGEF6	P1P2	0.423882	-0.00755614	9	P1P2	0.138297	-0.014066	9	P1P2	0.0923888	-0.014965	9
ARHGEF7	ENST00000370623.3	0.179833	-0.0442801	10	ENST00000370623.3	0.756424	-0.0159748	10	ENST00000370623.3	0.207253	-0.0291806	10
ARHGEF9	P1P2	0.709308	0.0168927	9	P1P2	0.246021	-0.0473639	9	P1P2	0.2335	-0.0196105	9
ARID1A	P1P2	0.306717	0.0317499	10	P1P2	0.161005	0.0203155	10	P1P2	0.078552	0.0192021	10
ARID1B	P2	0.524339	-0.0180335	10	P1	0.106304	-0.0568045	10	P2	0.127913	-0.0217833	10
ARID2	P1P2	0.000263	-0.115482	10	P1P2	8.37496e-06	-0.0803024	10	P1P2	5.10436e-06	-0.0971488	10
ARID3A	P1P2	0.0165427	-0.210994	10	P1P2	0.0132247	-0.239453	10	P1P2	0.00172939	-0.224647	10
ARID3B	P1P2	0.622351	-0.096983	10	P1P2	0.800807	-0.0851554	10	P1P2	0.98664	-0.102807	10
ARID3C	P1P2	0.404986	-0.0109194	10	P1P2	0.148734	-0.0148951	10	P1P2	0.159151	-0.0174489	10
ARID4A	P1P2	0.218427	-0.00570339	10	P1P2	0.451198	-0.0118172	10	P1P2	0.162717	-0.017606	10
ARID4B	P1P2	0.703236	-0.0083514	10	P1P2	0.111569	-0.0309571	10	P1P2	0.232639	-0.0119473	10
ARID5A	P1P2	0.696341	0.00259017	10	P1P2	0.334397	0.0216112	10	P1P2	0.547101	0.0174539	10
ARID5B	ENST00000279873.7	0.130598	-0.0386153	10	ENST00000279873.7	0.355412	-0.0148905	10	ENST00000279873.7	0.223093	-0.0340083	10
ARIH1	P1P2	0.000782882	-0.113226	10	P1P2	0.00160165	-0.0989301	10	P1P2	0.000235035	-0.103527	10
ARIH2	P1P2	0.958586	-0.0471843	10	P1P2	0.548021	-0.0537119	10	P1P2	0.999187	-0.0518736	10
ARIH2OS	P1P2	0.403266	0.00657296	10	P1P2	0.815791	0.00328466	10	P1P2	0.690016	0.00946752	10
ARL1	P1P2	0.00035424	-0.0914601	10	P1P2	0.010034	-0.128878	10	P1P2	0.0010556	-0.106459	10
ARL10	P1P2	0.990599	0.00625545	10	P1P2	0.614755	-0.024137	10	P1P2	0.674843	-0.0057499	10
ARL11	P1P2	0.378768	0.0162756	10	P1P2	0.224817	0.00790216	10	P1P2	0.191255	0.0195917	10
ARL13A	P1P2	0.336896	-0.015206	10	P1P2	0.0996131	-0.0174187	10	P1P2	0.057496	-0.0185676	10
ARL13B	P1P2	0.554133	0.000187215	10	P1P2	0.0971557	-0.0160093	10	P1P2	0.169486	-0.0132229	10
ARL14	P1P2	0.850132	0.0405016	10	P1P2	0.848348	0.010448	10	P1P2	0.890323	0.017239	10
ARL14EP	P1P2	0.722978	-0.00200771	10	P1P2	0.363955	0.00637308	10	P1P2	0.56764	0.0119639	10
ARL14EPL	ENST00000601302.2	0.157875	0.0131729	10	ENST00000601302.2	0.737919	0.00674322	10	ENST00000601302.2	0.266619	0.0180559	10
ARL15	P1P2	0.0940579	0.024976	10	P1P2	0.00244818	0.0294272	10	P1P2	0.00131246	0.0201039	10
ARL16	P1P2	0.803454	0.0107529	10	P1P2	0.464586	-0.0132277	10	P1P2	0.687442	-0.00519169	10
ARL17A	ENST00000329240.4,ENST00000336125.5,ENST00000445552.2	0.959745	0.00205452	10	ENST00000329240.4,ENST00000336125.5,ENST00000445552.2	0.305471	0.00699751	10	ENST00000329240.4,ENST00000336125.5,ENST00000445552.2	0.568232	0.00437806	10
ARL17B	ENST00000434041.2,ENST00000450673.3,ENST00000570618.1	0.959745	0.00205452	10	ENST00000434041.2,ENST00000450673.3,ENST00000570618.1	0.305471	0.00699751	10	ENST00000434041.2,ENST00000450673.3,ENST00000570618.1	0.568232	0.00437806	10
ARL2	P1P2	0.000113645	-0.122269	10	P1P2	5.57201e-07	-0.147661	10	P1P2	1.99315e-06	-0.13188	10
ARL2BP	P1P2	0.812017	0.0103868	10	P1P2	0.25968	0.028757	10	P1P2	0.296397	0.0075141	10
ARL3	P1P2	0.881633	0.0135544	9	P1P2	0.815385	-0.00642361	9	P1P2	0.261209	-0.00957197	9
ARL4A	P1P2	0.29389	-0.0255563	10	P1P2	0.226711	-0.00928821	10	P1P2	0.12183	-0.0159301	10
ARL4C	P1P2	0.515846	-0.0119985	10	P1P2	0.966362	0.00586794	10	P1P2	0.593166	-0.00591032	10
ARL4D	P1P2	0.767002	-0.0149791	10	P1P2	0.858385	-6.98609e-05	10	P1P2	0.923784	-0.0105942	10
ARL5A	P1P2	0.290624	0.0380088	10	P1P2	0.132151	-0.00511206	10	P1P2	0.839489	0.00379535	10
ARL5B	P1P2	0.247401	-0.000237367	10	P1P2	0.400206	-0.045383	10	P1P2	0.834256	-0.0129262	10
ARL5C	P1P2	0.247461	-0.0334545	10	P1P2	0.581438	0.0152632	10	P1P2	0.311603	-0.0215958	10
ARL6	P1P2	0.296036	-0.0399953	10	P1P2	0.0924427	-0.0182642	10	P1P2	0.0730769	-0.0263906	10
ARL6IP1	P1	0.109945	-0.0310109	10	P2	0.150666	-0.0135121	10	P1	0.165364	-0.0328614	10
ARL6IP4	P1P2	0.844891	-0.00863147	10	P1P2	0.276133	-0.00749561	10	P1P2	0.35629	-0.00647787	10
ARL6IP5	P1P2	0.925136	0.00711924	10	P1P2	0.766951	-0.0137	10	P1P2	0.602263	-0.00316769	10
ARL6IP6	P1P2	0.358473	-0.0472997	10	P1P2	0.0109737	-0.0604648	10	P1P2	0.0313275	-0.0515368	10
ARL8A	P1P2	0.271035	-0.0199255	10	P1P2	0.333306	-0.012141	10	P1P2	0.418752	-0.0385229	10
ARL8B	P1P2	0.635362	-0.00981033	10	P1P2	0.684734	-0.0504828	10	P1P2	0.843588	-0.0249455	10
ARL9	P1P2	0.970644	0.01583	10	P1P2	0.776407	0.00544764	10	P1P2	0.847921	0.00985431	10
ARMC1	P1P2	0.76456	-0.0071275	10	P1P2	0.418533	-0.0200672	10	P1P2	0.413909	-0.0112801	10
ARMC10	P1P2	0.222095	-0.0209545	10	P1P2	0.710555	0.0163434	10	P1P2	0.85637	-0.00738124	10
ARMC12	P1P2	0.22105	0.0204718	10	P1P2	0.969956	-0.0188194	10	P1P2	0.294113	0.00113488	10
ARMC2	P1P2	0.548884	0.00902024	10	P1P2	0.557848	-0.0045734	10	P1P2	0.822228	-0.00844713	10
ARMC3	P1P2	0.523424	-0.0126628	9	P1P2	0.883721	0.00195223	9	P1P2	0.535847	-0.00856382	9
ARMC4	P1P2	0.964266	-0.00936507	10	P1P2	0.223819	-0.0385843	10	P1P2	0.580736	-0.0265147	10
ARMC5	P1P2	0.962759	0.0182519	10	P1P2	0.99153	0.0128647	10	P1P2	0.907149	0.0100314	10
ARMC6	P1P2	0.142074	0.0267797	10	P1P2	0.197247	-0.0114906	10	P1P2	0.984549	0.0151197	10
ARMC7	P1P2	0.0520827	-0.0345411	10	P1P2	3.29933e-06	-0.0831304	10	P1P2	6.03364e-05	-0.0683693	10
ARMC8	P1P2	0.996982	0.0223678	10	P1P2	0.587532	-0.00360083	10	P1P2	0.798073	0.00857792	10
ARMC9	P1P2	0.513968	0.0105817	10	P1P2	0.428641	-0.0212938	10	P1P2	0.333682	-0.00512874	10
ARMCX1	P1P2	0.214265	-0.0411447	10	P1P2	0.226823	-0.0350233	10	P1P2	0.231047	-0.038084	10
ARMCX2	P1P2	0.457039	0.0117806	9	P1P2	0.876706	0.0101046	9	P1P2	0.47943	0.00678908	9
ARMCX3	P1P2	0.673893	-0.0202961	10	P1P2	0.327094	-0.0192459	10	P1P2	0.413742	-0.0220084	10
ARMCX4	P1P2	0.139174	-0.0345165	10	P1P2	0.985497	-0.0722814	10	P1P2	0.318617	-0.0463442	10
ARMCX5	P1P2	0.449332	0.00950252	10	P1P2	0.901512	-0.00523765	10	P1P2	0.697973	0.00301755	10
ARMCX5-GPRASP2	P1P2	0.449332	0.00950252	10	P1P2	0.901512	-0.00523765	10	P1P2	0.697973	0.00301755	10
ARMCX6	P1P2	0.683907	0.0107695	10	P1P2	0.456457	0.00286228	10	P1P2	0.481953	0.00590369	10
ARMS2	P1P2	0.3533	0.00670727	9	P1P2	0.0851926	0.0266096	9	P1P2	0.0981134	0.0189378	9
ARNT	P1P2	0.626984	0.0215263	10	P1P2	0.863413	-0.00846842	10	P1P2	0.634898	0.00323377	10
ARNT2	P1P2	0.922941	-0.0214799	10	P1P2	0.93394	0.00765445	10	P1P2	0.800773	0.00817573	10
ARNTL	P1P2	0.50111	-0.020134	10	P1P2	0.289227	0.013354	10	P1P2	0.700129	0.00228142	10
ARNTL2	P1P2	0.65467	-0.00998166	10	P1P2	0.20173	0.00401914	10	P1P2	0.864378	0.00732972	10
ARPC1A	P1P2	0.559602	-0.00636317	10	P1P2	0.327525	0.0152443	10	P1P2	0.772549	0.00472949	10
ARPC1B	P1P2	0.478076	-0.0985272	10	P1P2	0.196389	-0.147454	10	P1P2	0.140706	-0.121918	10
ARPC2	P1	0.0185866	-0.046961	9	P1	0.00887514	-0.0425979	10	P1	0.00211837	-0.0361433	9
ARPC3	P1	0.155449	0.0170857	10	P1	0.289823	-0.0199604	10	P1	0.19344	-0.0188308	10
ARPC4	P1P2	0.809198	0.00652122	10	P1P2	0.563235	-0.0174774	10	P1P2	0.524467	-0.00415979	10
ARPC4-TTLL3	P1	0.157875	0.0193849	10	P2	0.171825	-0.0678886	10	P1	0.397465	0.0150125	10
ARPC5	P1P2	0.939591	0.0135916	10	P1P2	0.944389	0.0140293	9	P1P2	0.787851	0.0127002	9
ARPC5L	P1	0.112129	-0.0398324	10	P1	0.0317027	-0.0253631	10	P1	0.0292164	-0.0315228	10
ARPP19	P1P2	0.619167	0.0485266	10	P1P2	0.134785	0.0206457	10	P1P2	0.247434	0.0401114	10
ARPP21	ENST00000187397.4	0.325819	-0.0282224	10	ENST00000187397.4	0.181274	-0.00423384	10	ENST00000187397.4	0.100453	-0.0152228	10
ARR3	P1P2	0.584332	-0.00944848	10	P1P2	0.163671	-0.00808508	10	P1P2	0.197258	-0.00904999	10
ARRB1	P1P2	0.821734	0.00209837	10	P1P2	0.319331	-0.0248742	10	P1P2	0.580337	-0.018724	10
ARRB2	P1P2	0.0879932	-0.064869	10	P1P2	0.392836	-0.105025	10	P1P2	0.102581	-0.0885832	10
ARRDC1	P1P2	0.267128	-0.014943	10	P1P2	0.311341	-0.0336453	10	P1P2	0.077617	-0.00937244	10
ARRDC2	P2	0.761122	0.0121115	10	P2	0.083646	0.00552185	10	P2	0.199086	0.00681052	10
ARRDC3	P1P2	0.0085377	0.0331321	10	P1P2	0.0997627	0.0134712	10	P1P2	0.00634276	0.0250821	10
ARRDC4	P1P2	0.227932	-0.0483247	10	P1P2	0.283313	-0.018556	10	P1P2	0.158033	-0.0290782	10
ARRDC5	P1P2	0.939591	0.0157647	10	P1P2	0.0704478	-0.0211216	10	P1P2	0.355986	-0.0101474	10
ARSA	P1P2	0.599308	0.0091723	10	P1P2	0.540491	-0.0109097	10	P1P2	0.998025	-0.00444547	10
ARSB	P1P2	0.775457	0.0172762	10	P1P2	0.669838	0.00560635	10	P1P2	0.889633	0.0080078	10
ARSD	P1P2	0.0500239	-0.0355608	10	P1P2	0.377872	-0.0495562	10	P1P2	0.662756	-0.0406283	10
ARSE	P1P2	0.914513	0.0185717	10	P1P2	0.820876	0.00772985	10	P1P2	0.930726	0.00535074	10
ARSF	P1P2	0.248533	-0.00623363	10	P1P2	0.729596	0.00670567	10	P1P2	0.370432	-0.00622841	10
ARSG	ENST00000448504.2	0.141522	0.0105385	10	ENST00000448504.2	0.0437441	0.0186155	10	ENST00000448504.2	0.810241	0.0126487	10
ARSH	ENST00000381130.2	0.885727	0.0103281	10	ENST00000381130.2	0.174532	0.00896358	10	ENST00000381130.2	0.418082	0.0052384	10
ARSI	P1P2	0.473576	-0.0102609	10	P1P2	0.958597	0.0140901	10	P1P2	0.525037	-0.00167982	10
ARSJ	P1P2	0.131899	-0.0567308	10	P1P2	0.364493	-0.0148663	10	P1P2	0.0621187	-0.0339748	10
ARSK	P1P2	0.0509323	-0.0421673	10	P1P2	0.00198579	-0.0460555	10	P1P2	0.00311862	-0.0441114	10
ART1	P1P2	0.911398	0.00448941	10	P1P2	0.699431	-0.0205399	10	P1P2	0.925866	-0.019911	10	non-essential
ART3	P1	0.345232	-0.0241732	10	P1	0.112027	-0.0145298	10	P1	0.0792468	-0.0216737	10
ART4	P1P2	0.870472	-0.00222477	10	P1P2	0.265628	0.00978591	10	P1P2	0.463815	0.0104496	10
ART5	P1P2	0.640244	-0.0168522	10	P1P2	0.756645	-0.0271226	10	P1P2	0.363318	-0.0069847	10
ARTN	P1	0.401059	0.0152594	10	P1	0.047066	-0.02246	10	P1	0.455682	-0.00844185	10
ARV1	P1P2	0.820603	-8.89675e-05	10	P1P2	0.942847	-0.0117188	10	P1P2	0.905764	-0.00494844	10
ARVCF	P2	0.667108	0.0128318	10	P2	0.44528	0.0292637	10	P2	0.441558	0.012991	10			amplicon
ARX	P2	0.524244	-0.00798868	10	P1	0.848348	0.00784629	10	P1	0.545552	0.00686233	10
AS3MT	P1P2	0.0612201	-0.0390082	10	P1P2	0.455841	-0.0152776	10	P1P2	0.0640603	-0.0241545	10
ASAH1	P1P2	0.320547	-0.00553997	10	P1P2	0.21953	-0.0309883	10	P1P2	0.679957	-0.0059979	10
ASAH2	ENST00000395526.4	0.290159	0.0188745	10	ENST00000395526.4	0.177132	0.0166233	10	ENST00000395526.4	0.11165	0.0142118	10
ASAH2B	P1P2	0.197128	-0.0357812	10	P1P2	0.143131	-0.0340646	10	P1P2	0.0438902	-0.0297319	10
ASAP1	P1P2	0.0677501	-0.0410637	10	P1P2	0.896102	-0.0102024	10	P1P2	0.0428932	-0.00700185	10
ASAP2	P1P2	0.143104	0.0285059	10	P1P2	0.244272	-0.0185224	10	P1P2	0.595586	0.00232267	10
ASAP3	P1P2	0.0165592	0.0444805	9	P1P2	0.731524	-0.00540432	9	P1P2	0.174724	0.0318004	9
ASB1	P1P2	0.209579	0.0237046	10	P1P2	0.0422325	-0.0328228	10	P1P2	0.529985	-0.00494882	10
ASB10	P1P2	0.9783	0.00509272	10	P1P2	0.560098	-0.0228334	10	P1P2	0.740001	-0.0131817	10
ASB11	P2	0.360609	-0.0105305	10	P1	0.116528	-0.0297354	10	P1	0.485225	-0.00400778	10
ASB12	ENST00000362002.2	0.167464	-0.022223	10	ENST00000362002.2	0.242158	-0.0608624	10	ENST00000362002.2	0.184904	-0.0368194	10
ASB13	P1P2	0.894234	-0.00544764	10	P1P2	0.99942	-0.0324182	10	P1P2	0.627237	-0.0144563	10
ASB14	P1P2	0.913244	0.00526668	10	P1P2	0.0341473	-0.0256994	10	P1P2	0.127549	-0.00544992	10
ASB15	P1P2	0.507984	-0.0123471	10	P1P2	0.606398	-0.00917367	10	P1P2	0.228561	-0.0038404	10
ASB16	P1P2	0.457833	0.00330613	10	P1P2	0.440957	-0.00768879	10	P1P2	0.907841	0.00280154	10
ASB17	P1P2	0.0595093	0.0254021	10	P1P2	0.103901	-0.0201402	10	P1P2	0.694958	0.00432407	10	non-essential
ASB18	P1P2	0.380504	-0.0234307	10	P1P2	0.697493	0.011418	10	P1P2	0.463105	-0.00768574	10
ASB2	P1P2	0.41092	-0.0350505	10	P1P2	0.0908205	-0.0257927	10	P1P2	0.0617525	-0.0239984	10
ASB3	P1P2	0.892509	-0.0193268	10	P1P2	0.127364	0.0141586	10	P1P2	0.567245	0.000728364	10
ASB4	P1P2	0.310727	0.00485536	10	P1P2	0.321953	-0.0163445	10	P1P2	0.997793	-0.0080448	10
ASB5	P1P2	0.41505	-0.0195458	9	P1P2	0.615721	-0.0269492	9	P1P2	0.257836	-0.0158035	9
ASB6	P1P2	0.453353	-0.0220242	10	P1P2	0.61885	-0.0184721	10	P1P2	0.454452	-0.0176257	10
ASB7	P1P2	0.195817	-0.00900808	10	P1P2	0.00435088	-0.0429027	10	P1P2	0.00823823	-0.0285566	10
ASB8	P1P2	0.369464	-0.0544616	10	P1P2	0.195032	-0.0597193	10	P1P2	0.100393	-0.0660485	10
ASB9	P1P2	0.387416	0.0529204	10	P1P2	0.356625	0.0273099	10	P1P2	0.168313	0.0374168	10
ASCC1	P1P2	0.426993	-0.0396821	10	P1P2	0.333306	-0.025886	10	P1P2	0.247315	-0.0262004	10
ASCC2	P1P2	0.871116	0.0340005	9	P1P2	0.748542	-0.0113988	9	P1P2	0.794	-0.00743713	9
ASCC3	P1P2	6.71984e-05	-0.21327	10	P1P2	0.00114471	-0.231538	10	P1P2	0.000202018	-0.206119	10
ASCL1	P1P2	0.405479	-0.0252644	10	P1P2	0.88725	0.011645	10	P1P2	0.73429	-0.0106516	10
ASCL2	P1P2	0.337995	0.0903231	10	P1P2	0.478283	-0.00420117	10	P1P2	0.395519	0.0463184	10
ASCL3	P1P2	0.699139	-0.00860024	10	P1P2	0.235204	-0.0275029	10	P1P2	0.420094	-0.0225503	10
ASCL4	ENST00000342331.4	0.418409	-0.0022362	10	ENST00000342331.4	0.861241	0.00374345	10	ENST00000342331.4	0.271286	-0.00581924	10
ASCL5	P1P2	0.700971	0.0176713	10	P1P2	0.279999	-0.00940783	10	P1P2	0.586936	-0.000126815	10
ASF1A	P1P2	0.176737	-0.0409139	10	P1P2	0.000871295	-0.0555394	10	P1P2	0.00444337	-0.0518847	10
ASF1B	P1P2	0.867038	-0.000371745	10	P1P2	0.933593	-0.0282074	10	P1P2	0.921241	-0.0240947	10
ASGR1	P1P2	0.188382	-0.0211716	10	P1P2	0.163408	-0.00359053	10	P1P2	0.0547594	-0.0118136	10
ASGR2	P1P2	0.309478	-0.048818	10	P1P2	0.411955	-0.0592142	10	P1P2	0.271794	-0.0482455	10
ASH1L	P1P2	0.532331	-0.0109793	10	P1P2	0.746602	0.0138225	10	P1P2	0.353412	0.000435537	10
ASH2L	P1P2	0.024824	-0.0472802	10	P1P2	0.0206962	-0.0637257	10	P1P2	0.0088983	-0.0507241	10
ASIC1	P1P2	0.365366	-0.0735821	10	P1P2	0.286868	-0.103852	9	P1P2	0.390402	-0.0776751	9
ASIC2	ENST00000359872.6	0.120966	-0.024109	10	ENST00000359872.6	0.310855	0.0136253	10	ENST00000359872.6	0.445369	0.00946896	10
ASIC3	P1P2	0.0694302	-0.0236221	10	P1P2	0.727957	0.0264987	10	P1P2	0.272684	-0.00787011	10
ASIC4	P1P2	0.805705	-0.0276007	10	P1P2	0.180184	-0.0555201	10	P1P2	0.475084	-0.0481777	10
ASIC5	P1P2	0.932419	-0.00259135	10	P1P2	0.618953	-0.00312412	10	P1P2	0.911073	-0.00617807	10	non-essential
ASIP	P1P2	0.0297474	0.0327471	10	P1P2	0.0868116	-0.0277945	10	P1P2	0.576156	0.0110699	10
ASL	P1P2	0.806719	-0.00241129	10	P1P2	0.639709	-0.00997575	10	P1P2	0.934199	-0.00677018	10
ASMT	P1P2	0.0328889	0.00833983	10	P1P2	0.54367	0.00575231	10	P1P2	0.105934	0.0195335	10
ASMTL	P1P2	0.050605	0.00287711	10	P1P2	0.1808	-0.0299548	10	P1P2	0.0365932	-0.0176815	10
ASNA1	P1P2	0.000163065	-0.163809	10	P1P2	0.000394072	-0.19948	10	P1P2	0.000229989	-0.181644	10
ASNS	P1P2	0.630081	-0.00847988	10	P1P2	0.843338	0.0118544	10	P1P2	0.667623	0.000985604	10
ASNSD1	P1P2	0.538268	-0.0133866	10	P1P2	0.837199	0.00738948	10	P1P2	0.791783	0.00827684	10
ASPA	P1P2	0.413407	0.0184961	10	P1P2	0.805306	-0.00835981	10	P1P2	0.715943	0.0111093	10
ASPDH	P1P2	0.380346	-0.0477389	10	P1P2	0.067321	-0.0302464	10	P1P2	0.0764973	-0.0344203	10
ASPG	P2	0.583133	0.0169978	10	P1	0.661911	-0.00864063	10	P1	0.661278	-0.00438085	10
ASPH	P1P2	0.831933	0.0326892	10	P1P2	0.521044	-0.0217159	10	P1P2	0.86392	0.00548669	10
ASPHD1	P1P2	0.446374	-0.0092793	10	P1P2	0.958133	0.0024403	10	P1P2	0.693667	0.00377646	10
ASPHD2	P1P2	0.410589	-0.0140033	10	P1P2	0.605179	-0.0589937	10	P1P2	0.375588	-0.0271685	10
ASPM	P1P2	0.0162044	-0.0367784	10	P1P2	0.333742	-0.00222733	10	P1P2	0.0229113	-0.0271258	10
ASPN	P1P2	0.141286	-0.000616861	10	P1P2	0.164068	0.0229448	10	P1P2	0.946712	0.00408671	10
ASPRV1	ENST00000320256.4	0.840794	0.00178097	10	ENST00000320256.4	0.505676	-0.00878414	10	ENST00000320256.4	0.940454	-0.0110755	10
ASPSCR1	P1P2	0.890899	0.0080092	10	P1P2	0.101754	0.0200309	10	P1P2	0.358724	0.0175274	10
ASRGL1	P1P2	0.559798	-0.016203	10	P1P2	0.291416	-0.0386107	10	P1P2	0.100695	-0.0116918	10
ASS1	P1P2	0.377824	-0.0110054	10	P1P2	0.0697503	-0.022076	10	P1P2	0.0736851	-0.0201482	10
ASTE1	P1P2	0.819246	0.0051648	10	P1P2	0.316302	0.0161501	10	P1P2	0.811144	0.0121197	10
ASTL	ENST00000342380.2	0.286263	-0.00900109	10	ENST00000342380.2	0.566972	-0.0450074	10	ENST00000342380.2	0.742862	-0.0207228	10
ASTN1	P1P2	0.714819	-0.0200143	10	P1P2	0.402654	-0.0190726	10	P1P2	0.582533	-0.0216268	10
ASTN2	P1P2	0.999884	0.0274417	10	P1P2	0.460688	-0.0086738	10	P1P2	0.962023	0.00707833	10
ASUN	P1P2	3.21561e-05	-0.0977203	10	P1P2	0.000157446	-0.106619	10	P1P2	1.47868e-05	-0.0985915	10
ASXL1	P1P2	0.630805	0.0201342	10	P1P2	0.904736	0.0092126	10	P1P2	0.374177	-0.00372343	10
ASXL2	P1P2	0.109557	-0.0373033	10	P1P2	0.432553	0.0265687	10	P1P2	0.661278	-0.0116691	10
ASXL3	P1P2	0.776683	-0.00764617	10	P1P2	0.163627	0.00406098	10	P1P2	0.622495	0.00884063	10
ASZ1	P1P2	0.513031	-0.00678901	10	P1P2	0.126387	-0.0251975	10	P1P2	0.154714	-0.0106741	10	non-essential
ATAD1	P1P2	0.860862	-0.00758136	10	P1P2	0.183085	0.0138717	10	P1P2	0.24247	0.00217301	10
ATAD2	P1P2	0.88791	-0.00668269	10	P1P2	0.0631445	0.0074242	10	P1P2	0.348	0.00653965	10
ATAD2B	P1P2	0.278836	-0.0298429	10	P1P2	0.493574	-0.0366205	10	P1P2	0.283	-0.0297775	10
ATAD3A	P1P2	0.000352277	-0.066224	10	P1P2	0.000635019	-0.090664	10	P1P2	0.000140634	-0.068861	10
ATAD3B	P1	0.693117	-0.0138403	10	P1	0.556992	0.0305323	9	P1	0.818244	0.010231	9
ATAD3C	P1P2	0.205384	-0.0089569	10	P1P2	0.342247	-0.0558424	10	P1P2	0.534765	-0.0296257	10
ATAD5	P1P2	0.00102764	-0.0747201	10	P1P2	7.78694e-07	-0.0857752	10	P1P2	1.73209e-05	-0.0703323	10
ATAT1	P1P2	0.542695	0.0169278	10	P1P2	0.327238	-0.0219007	10	P1P2	0.633238	0.00544863	10
ATCAY	P1P2	0.578549	-0.00192646	10	P1P2	0.11592	-0.00721863	10	P1P2	0.178617	-0.00531126	10
ATE1	P1P2	0.740048	-0.00514864	10	P1P2	0.415361	-0.0115862	10	P1P2	0.582333	-0.000900624	10
ATF1	P1P2	0.911513	-0.0258334	10	P1P2	0.791829	-0.0214763	10	P1P2	0.613671	-0.0250121	10
ATF2	P1P2	0.0692161	-0.0241816	9	P1P2	0.00465659	0.0359493	9	P1P2	0.567441	0.0203855	9
ATF3	P1P2	0.00828539	-0.0509901	10	P1P2	0.740773	-0.054654	10	P1P2	0.0351538	-0.0531169	10
ATF4	P1P2	0.781146	0.0503172	10	P1P2	0.824044	-0.0148608	10	P1P2	0.77902	0.0111119	10
ATF5	P1P2	4.72844e-08	-0.506756	10	P1P2	4.98265e-08	-0.717735	10	P1P2	4.74444e-08	-0.612245	10
ATF6	P1P2	0.751279	0.00101686	10	P1P2	0.0816134	-0.00951159	10	P1P2	0.194139	-0.00617727	10
ATF6B	P1P2	0.604982	0.012212	10	P1P2	0.269267	-0.00988607	10	P1P2	0.493459	0.00367214	10
ATF7	P1P2	0.237844	-0.042278	10	P1P2	0.21953	-0.022296	10	P1P2	0.125237	-0.0280632	10
ATF7IP	P1	0.0123687	-0.0390345	10	P1	0.703527	0.00836555	10	P1	0.0308273	-0.00907939	10
ATF7IP2	P1P2	0.0398055	-0.0569943	10	P1P2	0.000853719	-0.0532733	10	P1P2	0.00170044	-0.0537047	10
ATG10	P1P2	0.589338	0.00830858	10	P1P2	0.455051	-0.0117329	10	P1P2	0.978741	-0.00817083	10
ATG12	P1P2	0.925483	-0.0135561	10	P1P2	0.672701	0.027989	10	P1P2	0.817247	-0.0028854	10
ATG13	P1P2	0.280583	-0.0278164	10	P1P2	0.411541	0.00227067	10	P1P2	0.694528	-0.00810333	10
ATG14	P1P2	0.120479	-0.0128218	10	P1P2	0.917074	0.00257007	10	P1P2	0.197258	-0.00575034	10
ATG16L1	P1P2	0.436622	-0.00810154	10	P1P2	0.00700689	-0.027906	10	P1P2	0.0304009	-0.0216266	10
ATG16L2	P1P2	0.823998	0.0159749	10	P1P2	0.0983931	0.0194995	10	P1P2	0.20862	0.00911456	10
ATG2A	P1P2	0.125085	-0.0102419	9	P1P2	0.902146	-0.00434332	9	P1P2	0.240439	-0.0202261	9
ATG2B	P1P2	0.989555	0.00161656	10	P1P2	0.147592	-0.00774754	10	P1P2	0.434334	-0.0178679	10
ATG3	P1P2	0.724613	-0.0086581	10	P1P2	0.637423	0.000580139	10	P1P2	0.777234	-0.0103693	10
ATG4A	P1P2	0.290757	-0.01083	10	P1P2	0.718803	0.0041143	10	P1P2	0.24589	-0.00494036	10
ATG4B	P1P2	0.609456	0.0462779	10	P1P2	0.725229	-0.0156733	10	P1P2	0.77969	0.0155712	10
ATG4C	P1P2	0.0777121	-0.0333903	10	P1P2	0.502335	-0.00345469	10	P1P2	0.0408416	-0.000485407	10
ATG4D	P1P2	0.822187	-0.0170957	10	P1P2	0.250572	-0.00716546	10	P1P2	0.334265	-0.00929256	10
ATG5	P1P2	0.130672	0.0196099	10	P1P2	0.316723	0.00135534	10	P1P2	0.681665	0.0161272	10
ATG7	P1P2	0.290225	-0.0111999	10	P1P2	0.266378	-0.0245702	10	P1P2	0.297882	-0.0309969	10
ATG9A	P1P2	0.000868533	0.0496749	10	P1P2	0.0191965	-0.00821634	10	P1P2	0.139065	0.0232726	10
ATG9B	P1P2	0.719384	0.0230768	10	P1P2	0.349688	-0.032924	10	P1P2	0.691948	-0.00302485	10
ATHL1	P1P2	0.66859	0.00722773	10	P1P2	0.973434	-0.00304884	10	P1P2	0.826989	-0.010325	10
ATIC	P1P2	0.0136316	-0.29171	10	P1P2	7.46096e-05	-0.297844	10	P1P2	0.001513	-0.291652	10
ATL1	P1P2	0.176271	-0.0308664	10	P1P2	0.55307	-0.00849781	10	P1P2	0.260895	-0.0245379	10
ATL2	P1P2	0.00562634	-0.044853	10	P1P2	0.0139081	-0.0453172	10	P1P2	0.00106764	-0.0413972	10
ATL3	P1P2	0.388295	-0.0334001	10	P1P2	0.950604	0.0105986	10	P1P2	0.476345	-0.00775832	10
ATM	P1P2	0.112557	-0.0246124	10	P1P2	0.656226	0.00455487	10	P1P2	0.371054	-0.0173971	10
ATMIN	P1P2	0.171392	0.0203794	10	P1P2	0.0540577	-0.00612071	10	P1P2	0.0471611	0.0127378	10
ATN1	P1P2	0.317017	-0.0269158	10	P1P2	0.803618	0.015326	10	P1P2	0.532086	-0.0146486	10
ATOH1	P1P2	0.0811259	0.0197087	10	P1P2	0.812856	0.0166067	10	P1P2	0.11093	0.0148023	10	non-essential
ATOH7	P1P2	0.593558	-0.00902161	10	P1P2	0.478825	0.00865758	10	P1P2	0.266118	0.000157854	10
ATOH8	P1P2	0.543274	0.0180154	10	P1P2	0.866043	-0.0157935	10	P1P2	0.613262	0.00672376	10
ATOX1	P1P2	0.219681	-0.11968	10	P1P2	0.00321551	-0.138765	10	P1P2	0.0166515	-0.126789	10
ATP10A	P1P2	0.205749	-0.0393859	10	P1P2	0.200397	0.00367457	10	P1P2	0.202778	-0.0137016	10
ATP10B	P1P2	0.991296	-0.00511968	10	P1P2	0.630792	0.0211616	10	P1P2	0.668895	0.0115479	10
ATP10D	P1P2	0.598197	0.00742376	10	P1P2	0.163452	-0.0154986	10	P1P2	0.145478	-0.00833292	10
ATP11A	P1P2	0.281687	0.0018195	10	P1P2	0.623574	-0.044688	10	P1P2	0.227774	-0.0203607	10
ATP11B	P1P2	0.280259	-0.171011	10	P1P2	0.0930641	-0.21711	10	P1P2	0.147909	-0.191295	10
ATP11C	ENST00000361648.2	0.387176	-0.00959249	10	ENST00000361648.2	0.229799	-0.0175464	10	ENST00000361648.2	0.158033	-0.0150633	10
ATP12A	P1P2	0.88837	-0.0360077	10	P1P2	0.412204	-0.0749987	10	P1P2	0.908995	-0.0530599	10
ATP13A1	P1P2	0.550534	-0.00881453	10	P1P2	0.0766465	-0.0256028	10	P1P2	0.10873	-0.0188694	10
ATP13A2	P1P2	0.275429	-0.0329236	10	P1P2	0.0475854	-0.0430232	10	P1P2	0.0450313	-0.0333471	10
ATP13A3	P1P2	0.6914	-0.00408759	10	P1P2	0.526346	-0.0150521	10	P1P2	0.373082	-0.00365357	10
ATP13A4	P1P2	0.828076	-0.0125773	10	P1P2	0.96671	-0.00151755	10	P1P2	0.86896	-0.0110965	10
ATP13A5	P1P2	0.840339	0.0133656	10	P1P2	0.134444	-0.0626116	10	P1P2	0.297476	-0.00674816	10
ATP1A1	P1P2	1.05698e-07	-0.401227	10	P1P2	4.87777e-08	-0.394693	10	P1P2	4.99176e-08	-0.39796	10
ATP1A2	P1	0.266627	-0.000554071	10	P2	0.668461	-0.00919679	10	P2	0.475264	-0.0276104	10
ATP1A3	P1P2	0.296847	-0.0140579	9	P1P2	0.118533	0.0237537	9	P1P2	0.988365	0.00500312	9
ATP1A4	P1	0.207212	0.0280738	10	P1	0.335271	0.0188741	10	P1	0.116788	0.0185763	10
ATP1B1	P1P2	0.364058	0.0270053	10	P1P2	0.806769	-0.0012235	10	P1P2	0.471311	0.0214477	10
ATP1B2	P1P2	0.16724	-0.00105668	10	P1P2	0.310716	-0.032594	10	P1P2	0.137747	-0.0101227	10
ATP1B3	P1P2	0.287712	-0.0248523	10	P1P2	0.791605	-0.00960944	10	P1P2	0.401375	-0.00980594	10
ATP1B4	P1P2	0.0993738	0.0269101	10	P1P2	0.203895	-0.0230943	10	P1P2	0.646777	0.00469014	10
ATP2A1	P1P2	0.50148	-0.0361651	10	P1P2	0.103346	0.0365167	10	P1P2	0.60877	0.00454178	10
ATP2A2	P1P2	0.684334	-0.0138142	10	P1P2	0.0548242	-0.0326502	10	P1P2	0.0688009	-0.0105711	10
ATP2A3	P1P2	0.372547	-0.0168169	9	P1P2	0.432856	-0.0124581	9	P1P2	0.523782	-0.0204811	9
ATP2B1	P1P2	0.32396	-0.0425236	10	P1P2	0.457513	-0.0228204	10	P1P2	0.234467	-0.0253725	10
ATP2B2	P1	0.135937	-0.0281378	10	P1	0.00379141	0.0282596	10	P2	0.506414	-0.00741255	10
ATP2B3	P1P2	0.717772	0.0403313	9	P1P2	0.0033245	-0.0798546	10	P1P2	0.299612	-0.00173476	9
ATP2B4	P1P2	0.381611	0.0145793	10	P1P2	0.178254	0.0293572	10	P1P2	0.978973	0.021037	10
ATP2C1	P1P2	0.674531	-0.0367679	10	P1P2	0.896677	-0.0611553	10	P1P2	0.737803	-0.0511633	10
ATP2C2	P1P2	0.223862	-0.0256724	10	P1P2	0.183851	-0.0338906	10	P1P2	0.264494	-0.0302492	10
ATP4A	P2	0.516034	-0.0113992	10	P1	0.2965	-0.0166673	10	P2	0.445196	-0.0125527	10
ATP4B	P1P2	0.140266	-0.0258896	10	P1P2	0.603252	0.0130387	10	P1P2	0.694958	-0.0101482	10	non-essential
ATP5A1	P1	2.69544e-05	-0.132134	10	P1	4.18249e-07	-0.153434	10	P1	3.82093e-07	-0.135777	10
ATP5B	P1P2	3.59809e-06	-0.283372	8	P1P2	3.47013e-07	-0.337184	10	P1P2	3.15569e-06	-0.2981	8
ATP5C1	P1P2	0.000975786	-0.171561	9	P1P2	0.0023533	-0.234888	9	P1P2	0.00100233	-0.203213	9
ATP5D	P1P2	0.895384	-0.00898137	10	P1P2	0.0954674	0.00311218	10	P1P2	0.237345	-0.00682124	10
ATP5E	P1P2	0.00136766	-0.182686	10	P1P2	4.87739e-05	-0.196351	10	P1P2	0.000149846	-0.189519	10
ATP5F1	P1P2	0.00027331	-0.21966	10	P1P2	0.000295344	-0.242655	10	P1P2	0.000134951	-0.231157	10
ATP5G1	P1P2	0.874597	0.0165058	10	P1P2	0.179335	0.00919361	10	P1P2	0.287727	0.0160505	10
ATP5G2	P1P2	0.896536	-0.0116054	9	P1P2	0.037421	0.0348458	8	P1P2	0.321415	0.0331951	8
ATP5G3	P1P2	0.74163	-0.0106436	9	P1P2	0.31324	-0.0172069	9	P1P2	0.230264	-0.0100668	9
ATP5H	P1P2	0.000211418	-0.131297	10	P1P2	0.000196277	-0.138045	10	P1P2	1.07389e-05	-0.132405	10
ATP5I	P1P2	0.0110901	-0.158013	10	P1P2	9.88814e-05	-0.228763	10	P1P2	0.00113554	-0.191393	10
ATP5J	P1P2	0.461631	-0.066052	10	P1P2	0.273831	-0.0969631	10	P1P2	0.329332	-0.0826078	10
ATP5J2	P1P2	3.53697e-05	-0.136503	10	P1P2	0.000305803	-0.145365	10	P1P2	5.30472e-05	-0.140934	10
ATP5J2-PTCD1	P1	3.54145e-05	-0.132422	10	P2	2.6914e-05	-0.26792	10	P1	5.30472e-05	-0.139208	10
ATP5L	P1P2	0.0251155	-0.0928869	10	P1P2	1.24491e-05	-0.136108	10	P1P2	0.000690764	-0.114497	10
ATP5L2	ENST00000505920.1	0.139252	-0.00992582	10	ENST00000505920.1	0.913728	-0.0113097	10	ENST00000505920.1	0.339834	-0.0144808	10
ATP5O	P1P2	0.000272231	-0.160825	10	P1P2	0.033295	-0.19759	10	P1P2	0.000249098	-0.172356	10
ATP5S	P1P2	0.779116	0.0438431	9	P1P2	0.0383933	-0.0445628	10	P1P2	0.646348	-0.00653801	9
ATP5SL	P1P2	0.125029	-0.012262	10	P1P2	0.0127997	-0.0550306	10	P1P2	0.0729837	-0.041822	10
ATP6AP1	P1P2	1.80274e-07	-0.17596	10	P1P2	1.07203e-07	-0.170772	10	P1P2	7.39013e-08	-0.173366	10
ATP6AP1L	P1P2	0.604068	0.0185087	10	P1P2	0.244921	0.0239602	10	P1P2	0.385873	0.0139964	10
ATP6AP2	P1P2	0.0172382	-0.084926	10	P1P2	0.0186354	-0.0894023	10	P1P2	0.00395378	-0.0871642	10
ATP6V0A1	P1P2	0.952907	-0.0142255	10	P1P2	0.275108	0.0351028	10	P1P2	0.477247	0.0105511	10
ATP6V0A2	P1P2	0.466424	0.0116567	10	P1P2	0.694698	-0.0204841	10	P1P2	0.76254	-0.00350922	10
ATP6V0A4	P2	0.508543	0.00992616	10	P2	0.410383	-0.00937239	10	P2	0.334994	-0.00406705	10
ATP6V0B	P1P2	0.699786	-0.0253562	10	P1P2	0.814549	-0.0414658	10	P1P2	0.918235	-0.0235991	10
ATP6V0C	P1P2	0.00679284	-0.120477	10	P1P2	0.0331028	-0.134471	10	P1P2	0.00696224	-0.127474	10
ATP6V0D1	P1P2	0.0302986	-0.0491428	10	P1P2	0.287774	-0.0298985	10	P1P2	0.0392053	-0.0411028	10
ATP6V0D2	P1P2	0.631322	-0.000897154	10	P1P2	0.193733	-0.00678585	10	P1P2	0.210206	-0.00816056	10
ATP6V0E1	P1P2	0.130081	-0.0244601	10	P1P2	0.110883	-0.0036811	10	P1P2	0.0895641	-0.0180923	10
ATP6V0E2	P1P2	0.863034	-0.0756311	10	P1P2	0.455051	-0.02674	10	P1P2	0.545164	-0.0480218	10
ATP6V1A	P1P2	0.00112383	-0.326897	10	P1P2	3.86016e-07	-0.42609	10	P1P2	0.000445658	-0.376289	10
ATP6V1B1	P1P2	0.795588	0.0219252	10	P1P2	0.99153	-0.00418517	10	P1P2	0.915693	0.000266293	10
ATP6V1B2	P1P2	3.66916e-07	-0.300942	10	P1P2	1.53718e-07	-0.336343	10	P1P2	9.74975e-08	-0.315176	10
ATP6V1C1	P1P2	8.32074e-07	-0.215212	10	P1P2	6.87816e-07	-0.232871	10	P1P2	1.51318e-07	-0.215707	10
ATP6V1C2	P1P2	0.678786	-0.0151079	10	P1P2	0.357992	0.011662	10	P1P2	0.768764	-0.00816343	10
ATP6V1D	P1P2	0.773898	-0.0148347	10	P1P2	0.432553	0.00119518	10	P1P2	0.86896	-0.00746054	10
ATP6V1E1	P1P2	0.00569961	-0.0529245	10	P1P2	0.00716137	-0.0527072	10	P1P2	0.000169802	-0.0458737	10
ATP6V1E2	P1P2	0.274981	0.0120831	10	P1P2	0.428217	0.00973339	10	P1P2	0.184904	0.00931737	10
ATP6V1F	P1P2	0.262082	-0.0380137	10	P1P2	0.591645	-0.00871488	10	P1P2	0.0829512	-0.00613766	10
ATP6V1G1	P1P2	5.76897e-05	-0.125726	10	P1P2	0.00202704	-0.112092	10	P1P2	6.23016e-05	-0.115918	10
ATP6V1G2	P1P2	0.132309	0.0254925	10	P1P2	0.707416	0.00408874	10	P1P2	0.159756	0.00653375	10
ATP6V1G3	P1P2	0.110334	-0.021809	10	P1P2	0.348491	-0.00550376	10	P1P2	0.288388	-0.0215645	10	non-essential
ATP6V1H	P1P2	0.0167806	-0.0396775	10	P1P2	0.109587	-0.0496861	10	P1P2	0.0193063	-0.0441135	10
ATP7A	P1P2	0.628842	0.0136216	10	P1P2	0.150997	-0.00557118	10	P1P2	0.295186	0.00363364	10
ATP7B	P1P2	0.469814	-0.0260541	10	P1P2	0.424412	-0.0253178	10	P1P2	0.171575	-0.00848275	10
ATP8A1	P1P2	0.566081	-0.0225242	10	P1P2	0.218876	-0.033446	10	P1P2	0.261885	-0.0261305	10
ATP8A2	P1P2	0.747309	-0.0227388	10	P1P2	0.34879	-0.0149589	10	P1P2	0.511458	-0.0188488	10
ATP8B1	P1P2	0.709074	-0.0115914	10	P1P2	0.72905	0.00778124	10	P1P2	0.803024	-0.00438901	10
ATP8B2	P2	0.0102525	-0.139312	10	P2	0.145328	-0.14525	10	P2	0.0319276	-0.141245	10
ATP8B3	P1P2	0.0136649	0.044398	10	P1P2	0.692121	0.00412896	10	P1P2	0.0165066	0.0201352	10
ATP8B4	P1P2	0.5	0.0196148	10	P1P2	0.833111	0.0101993	10	P1P2	0.559184	0.010607	10
ATP9A	P1P2	0.625043	-0.0104191	9	P1P2	0.610661	-0.00878761	9	P1P2	0.791397	-0.00465202	9
ATP9B	P1P2	0.0839542	0.0154076	10	P1P2	0.0135461	0.0313485	10	P1P2	0.047421	0.0342391	10
ATPAF1	P1P2	0.976675	0.0149155	10	P1P2	0.537129	-0.0122389	10	P1P2	0.658536	0.00395166	10
ATPAF2	P1P2	0.997563	0.0163854	10	P1P2	0.438202	0.00618172	10	P1P2	0.573377	0.00798154	10
ATPIF1	P1P2	0.320264	-0.0138128	10	P1P2	0.771619	-0.0492686	10	P1P2	0.691304	-0.0316291	10
ATR	P1P2	2.11833e-07	-0.288338	10	P1P2	6.04012e-08	-0.351652	10	P1P2	5.63374e-08	-0.319995	10
ATRAID	P1P2	0.87368	0.0104493	10	P1P2	0.952688	0.00938474	10	P1P2	0.973631	0.00391248	10
ATRIP	P1P2	0.0205987	-0.121843	10	P1P2	0.0729923	-0.120802	10	P1P2	0.0280511	-0.119986	10
ATRN	P1P2	0.29799	0.000153741	10	P1P2	0.954521	-0.00312523	9	P1P2	0.974161	0.00480403	9
ATRNL1	P1P2	0.162507	-0.0171535	10	P1P2	0.30212	0.00419167	10	P1P2	0.840399	-0.0129521	10
ATRX	P1P2	0.0672049	-0.0595449	10	P1P2	0.00112495	-0.0327573	10	P1P2	0.00392464	-0.0408345	10
ATXN1	P1P2	0.979344	0.0205977	10	P1P2	0.0865976	-0.0501625	10	P1P2	0.55664	-0.0225199	10
ATXN10	P1P2	1.79846e-05	-0.238342	10	P1P2	7.25467e-05	-0.28522	10	P1P2	1.39495e-05	-0.261781	10
ATXN1L	P1P2	0.16312	-0.0728524	10	P1P2	0.587833	-0.0414729	10	P1P2	0.269135	-0.0629594	10
ATXN2	P1P2	0.14105	-0.015617	10	P1P2	0.524828	-0.0277588	10	P1P2	0.128717	-0.0136411	10
ATXN2L	P1P2	0.0252007	-0.027995	10	P1P2	0.0277104	-0.0384628	10	P1P2	0.0101978	-0.0227593	10
ATXN3	P1P2	0.492083	0.0136992	10	P1P2	0.213904	-0.0224666	10	P1P2	0.671654	-0.00159988	10
ATXN3L	P1P2	0.155491	-0.0333674	10	P1P2	0.478394	-0.00568668	9	P1P2	0.381153	-0.0160611	9
ATXN7	ENST00000538065.1	0.248294	-0.0153485	10	ENST00000538065.1	0.341656	-0.0123721	10	ENST00000398590.3	0.614285	-0.0353835	10
ATXN7L1	P1P2	0.0360774	0.0378024	10	P1P2	0.963116	0.00570512	10	P1P2	0.0754864	0.0155568	10
ATXN7L2	P1P2	0.0321803	0.0343992	10	P1P2	0.135888	0.0340625	10	P1P2	0.0378936	0.0303812	10
ATXN7L3	P1P2	0.012182	0.024168	10	P1P2	0.00852968	0.0302912	10	P1P2	0.00163083	0.0333279	10
ATXN7L3B	P1P2	0.344192	0.00533409	10	P1P2	0.182989	0.020538	10	P1P2	0.948567	0.013551	10
AUH	P1P2	0.176085	-0.0348045	10	P1P2	0.981669	-0.0201542	10	P1P2	0.367792	-0.0286264	10
AUNIP	P1P2	0.51041	-0.010881	10	P1P2	0.132674	0.0165016	10	P1P2	0.465594	0.00311134	10
AUP1	P1P2	0.29772	0.0135658	10	P1P2	0.253704	0.00068615	10	P1P2	0.957381	0.00134664	10
AURKA	P1P2	2.45782e-07	-0.141956	9	P1P2	2.33208e-07	-0.159534	9	P1P2	2.37114e-07	-0.145621	9
AURKAIP1	P1P2	0.0950909	-0.0483146	10	P1P2	0.0721359	-0.113429	10	P1P2	0.044043	-0.0904817	10
AURKB	P1P2	4.96655e-08	-0.325949	10	P1P2	4.93398e-08	-0.416624	10	P1P2	4.8071e-08	-0.369885	10
AURKC	P1P2	0.532522	-0.00655412	10	P1P2	0.298659	-0.00225523	10	P1P2	0.367483	-0.00838858	10
AUTS2	P1P2	0.744776	-0.0347051	10	P1P2	0.454612	-0.0419909	10	P1P2	0.45375	-0.0358164	10
AVEN	P1P2	0.0499899	-0.100168	10	P1P2	0.932205	-0.12429	10	P1P2	0.321879	-0.119012	10
AVIL	P1P2	0.0760376	0.0440336	10	P1P2	0.210653	-0.0172034	10	P1P2	0.587537	0.0094644	10
AVL9	P1P2	0.0189268	-0.0532313	10	P1P2	0.00209345	-0.0428409	10	P1P2	0.00198557	-0.0435748	10
AVP	P1P2	0.624923	0.00709305	10	P1P2	0.423064	0.00195551	10	P1P2	0.874924	-0.00726405	10
AVPI1	P1P2	0.97076	-0.0139206	10	P1P2	0.345732	-0.022493	10	P1P2	0.429387	-0.0104452	10
AVPR1A	P1P2	0.0621314	-0.0318009	10	P1P2	0.134671	-0.0349368	10	P1P2	0.0395392	-0.0417073	10
AVPR1B	P1P2	0.169216	0.0119753	10	P1P2	0.97355	-0.0128673	10	P1P2	0.286804	0.00144235	10
AVPR2	P1P2	0.629461	0.00428209	10	P1P2	0.0221271	-0.0297572	10	P1P2	0.102704	-0.024186	10
AWAT1	P1P2	0.644829	-0.0228525	10	P1P2	0.625427	-0.0105466	10	P1P2	0.748815	-0.0188962	10	non-essential
AWAT2	P1P2	0.378926	0.00818951	10	P1P2	0.15316	0.0158164	10	P1P2	0.192147	0.0110515	10	non-essential
AXDND1	P1P2	0.690971	-0.0121597	10	P1P2	0.900821	0.00488399	10	P1P2	0.939295	-0.0137977	10
AXIN1	P1P2	0.879299	0.00488478	10	P1P2	0.65098	0.0104054	10	P1P2	0.732098	0.00884438	10
AXIN2	P2	0.232794	-0.0122936	9	P1	0.150873	0.0512527	10	P1	0.166165	0.0275054	10
AXL	P1P2	0.820377	-0.0768898	10	P1P2	0.24169	-0.110529	10	P1P2	0.531895	-0.0966092	10
AZGP1	P1P2	0.311569	-0.0433102	9	P1P2	0.39179	0.00184821	10	P1P2	0.0778901	-0.0410899	9
AZI1	P1P2	0.229507	-0.0128664	10	P1P2	0.0489384	-0.00133123	10	P1P2	0.016891	-0.00230105	10
AZI2	P1P2	0.582734	-0.00889848	10	P1P2	0.0453638	0.0284036	10	P1P2	0.244825	0.015712	10
AZIN1	P1P2	0.233477	-0.028999	10	P1P2	0.0959888	-0.0447365	10	P1P2	0.01415	-0.0172496	10
AZU1	P2	0.103624	-0.0457789	10	P1	0.050804	-0.00236714	10	P2	0.0860998	-0.0485586	10
B2M	P2	0.496125	-0.00862701	10	P1	0.466542	-0.0271527	10	P2	0.924478	0.000392429	10
B3GALNT1	P1P2	0.305739	-0.0192827	9	P1P2	0.0162648	-0.0380859	9	P1P2	0.0459242	-0.0335441	9
B3GALNT2	P1P2	0.385103	-0.037162	10	P1P2	0.898403	-0.0172148	10	P1P2	0.784835	-0.033783	10
B3GALT1	P1P2	0.193814	0.0102823	10	P1P2	0.454525	-0.0125756	10	P1P2	0.710513	0.00278808	10
B3GALT2	P1P2	0.576164	-0.00112139	10	P1P2	0.355867	0.0186077	10	P1P2	0.802123	0.00618041	10
B3GALT4	P1P2	0.0089481	-0.037666	10	P1P2	0.45321	0.0124082	10	P1P2	0.0582266	-0.0192726	10
B3GALT5	ENST00000380618.1	0.296693	-0.0211595	7	ENST00000380618.1	0.358213	-0.017654	7	ENST00000380618.1	0.173288	-0.0194114	7
B3GALT6	P1P2	0.170166	-0.00796249	10	P1P2	0.608635	0.0295879	10	P1P2	0.725315	-0.00594085	10
B3GALTL	P1P2	0.150558	-0.039025	10	P1P2	0.471363	-0.0193597	10	P1P2	0.161755	-0.0301609	10
B3GAT1	P1P2	0.892739	0.00822339	10	P1P2	0.310577	-0.0204718	10	P1P2	0.394548	-0.0090623	10
B3GAT2	P1P2	0.850588	-0.00584917	10	P1P2	0.802831	0.00599353	10	P1P2	0.993145	0.00323655	10
B3GAT3	P1P2	0.607726	-0.0153099	10	P1P2	0.574877	-0.0137813	10	P1P2	0.726626	-0.027883	10
B3GNT1	P1P2	0.0860608	0.0355893	10	P1P2	0.268385	0.0369571	10	P1P2	0.0809551	0.0331144	10
B3GNT2	P1P2	0.746207	0.00275416	10	P1P2	0.245334	-0.00702656	10	P1P2	0.490889	0.00289133	10
B3GNT3	P1P2	0.518292	0.0136911	10	P1P2	0.736164	-0.0274723	10	P1P2	0.509774	-0.0123489	10
B3GNT4	P1P2	0.939707	-0.0106743	10	P1P2	0.488539	-0.0132862	10	P1P2	0.634483	4.86326e-05	10
B3GNT5	P1P2	0.48952	-0.0240391	10	P1P2	0.793062	-0.0205378	10	P1P2	0.725534	-0.0222884	10
B3GNT6	P1P2	0.925021	-0.00158255	10	P1P2	0.324374	0.00057841	10	P1P2	0.63968	0.0101021	10	non-essential
B3GNT7	P1P2	0.268887	-0.00999902	10	P1P2	0.159447	0.0347182	10	P1P2	0.682734	-0.00347618	10
B3GNT8	P1P2	0.0630951	-0.0457329	10	P1P2	0.898979	-0.0262562	10	P1P2	0.33441	-0.0394805	10
B3GNT9	P1P2	0.557255	0.0184366	10	P1P2	0.00918225	0.00805817	10	P1P2	0.0889608	0.0281651	10
B3GNTL1	P1	0.353244	-0.0861998	10	P1	0.0418945	-0.124536	10	P1	0.0670013	-0.114154	10
B4GALNT1	P1P2	0.0229603	-0.0446675	10	P1P2	0.115449	0.030934	10	P1P2	0.473285	-0.0212453	10
B4GALNT2	P1P2	0.428161	-0.0106376	9	P1P2	0.389425	0.0300955	9	P1P2	0.656745	0.0015743	9
B4GALNT3	P1P2	0.902061	-0.0101721	10	P1P2	0.782655	0.00940375	10	P1P2	0.876301	-0.00812655	10
B4GALNT4	P1P2	0.358245	0.0218771	10	P1P2	0.074045	0.003505	10	P1P2	0.183749	0.0148057	10
B4GALT1	P1P2	0.299884	0.0187752	10	P1P2	0.386664	0.0162143	10	P1P2	0.248746	0.0149271	10
B4GALT2	P1P2	0.396507	-0.00786132	10	P1P2	0.807783	-0.00435238	10	P1P2	0.925404	-0.00893297	10
B4GALT3	P1P2	0.726687	-0.00824241	10	P1P2	0.0634134	-0.0396754	10	P1P2	0.0570765	-0.0216247	10
B4GALT4	P1P2	0.492908	0.00738598	10	P1P2	0.640749	-0.0151618	10	P1P2	0.770322	-0.000137391	10
B4GALT5	P1P2	0.0323562	-0.0316885	10	P1P2	0.203585	0.0156035	10	P1P2	0.036151	-0.0214329	10
B4GALT6	P1P2	0.853896	0.00956971	10	P1P2	0.108111	-0.0244984	10	P1P2	0.369499	-0.0101639	10
B4GALT7	P1P2	0.178984	0.0200207	10	P1P2	0.870506	0.0220627	10	P1P2	0.314116	0.0323985	10
B9D1	P1P2	0.0303097	-0.0365532	10	P1P2	0.0692588	0.0317836	10	P1P2	0.517659	-0.00428675	10
B9D2	P1P2	0.939591	-0.0213613	10	P1P2	0.027444	0.0287107	10	P1P2	0.441213	0.00786751	10
BAALC	P1P2	0.764893	-0.0151034	10	P1P2	0.709039	-0.0079364	10	P1P2	0.946712	-0.0201506	10
BAAT	P2	0.698278	0.00394331	10	P1	0.297848	-0.0059209	10	P1	0.39714	0.00154846	10
BABAM1	P1P2	0.000602173	-0.0427467	10	P1P2	0.124772	-0.0301171	10	P1P2	0.000610287	-0.0307951	10
BACE1	P1P2	0.0768105	-0.0388589	10	P1P2	0.917189	-0.0144788	10	P1P2	0.197663	-0.0281094	10
BACE2	P1P2	0.989091	0.0035429	10	P1P2	0.877381	0.0135247	10	P1P2	0.947408	-0.0070414	10
BACH1	P1P2	0.00195798	0.0448151	9	P1P2	0.00345727	0.0417612	9	P1P2	0.000102382	0.0338421	9
BACH2	P1P2	0.635258	0.0134063	10	P1P2	0.52996	-0.0285325	10	P1P2	0.815437	-0.0132432	10
BAD	P1P2	0.325676	-0.0111581	10	P1P2	0.724793	0.0174383	10	P1P2	0.44885	-0.00419476	10
BAG1	P1P2	0.22094	-0.0309318	10	P1P2	0.759854	-0.00838237	10	P1P2	0.559772	-0.0235881	10
BAG2	P1P2	0.065677	0.043185	9	P1P2	0.0049752	-0.0724308	10	P1P2	0.658522	-0.00516279	9
BAG3	P1P2	0.226141	-0.0130275	10	P1P2	0.419035	0.00878332	10	P1P2	0.589746	-0.0046899	10
BAG4	P1P2	0.736535	-0.0158952	10	P1P2	0.0486221	-0.0313348	10	P1P2	0.245062	-0.0211253	10
BAG5	P1P2	0.225528	0.0182165	10	P1P2	0.793622	-0.0147073	10	P1P2	0.108602	0.000950481	10
BAG6	P1P2	0.300835	-0.0566566	10	P1P2	0.511458	-0.0609452	10	P1P2	0.292241	-0.0517746	10
BAGE	P1P2	0.643577	0.00527287	10	P1P2	0.613733	-0.0120676	10	P1P2	0.994539	-0.00261094	10
BAGE3	P1P2	0.934963	-0.00433767	10	P1P2	0.926889	0.000994798	10	P1P2	0.957845	0.00304701	10
BAGE4	P1P2	0.934963	-0.00433767	10	P1P2	0.926889	0.000994798	10	P1P2	0.957845	0.00304701	10
BAGE5	P1P2	0.934963	-0.00433767	10	P1P2	0.926889	0.000994798	10	P1P2	0.957845	0.00304701	10
BAHCC1	P1P2	0.0774432	-0.0277914	10	P1P2	0.511271	-0.00123476	10	P1P2	0.320458	-0.00729266	10
BAHD1	P1P2	0.573685	-0.00909827	10	P1P2	0.0606671	0.032618	10	P1P2	0.189972	0.0112395	10
BAI1	P1P2	0.191133	0.00447451	10	P1P2	0.110753	-0.04779	10	P1P2	0.712466	-0.0119156	10
BAI2	P1P2	0.149775	-0.0189302	10	P1P2	0.0492397	-0.0474936	10	P1P2	0.0378397	-0.0242658	10
BAI3	P1P2	0.960208	-0.0104834	10	P1P2	0.23269	-0.0176394	10	P1P2	0.3123	-0.00507972	10
BAIAP2	P1P2	0.604271	0.0117773	10	P1P2	0.997679	0.0148024	10	P1P2	0.613671	0.00809044	10
BAIAP2L1	P1P2	0.488515	-0.0102923	10	P1P2	0.583013	-0.0122865	9	P1P2	0.696032	-0.00919366	9
BAIAP2L2	P1	0.0819917	0.0633663	10	P1	0.0986302	0.0256753	10	P1	0.0725192	0.060267	10
BAIAP3	P1P2	0.641493	-0.0418272	10	P1P2	0.135431	-0.0461556	10	P1P2	0.679957	-0.0425367	10
BAK1	P1P2	0.577555	-0.0367304	10	P1P2	0.108591	-0.0149469	10	P1P2	0.151283	-0.0268625	10
BAMBI	P1P2	0.0694525	-0.0151592	10	P1P2	0.686765	-0.0342045	10	P1P2	0.135293	-0.0248642	10
BANF1	P1P2	0.0522765	0.0452542	10	P1P2	0.904736	0.0130376	10	P1P2	0.174699	0.017172	10
BANF2	P1P2	0.181348	0.0332132	10	P1P2	0.67908	0.00593575	10	P1P2	0.203709	0.0181753	10	non-essential
BANK1	P1P2	0.646709	0.0140673	10	P1P2	0.853364	-0.00801213	10	P1P2	0.606123	0.000514251	10
BANP	P1P2	0.817663	-0.0478781	10	P1P2	0.22393	-0.0805214	10	P1P2	0.451121	-0.057441	10
BAP1	P1P2	0.0140867	-0.0541877	10	P1P2	0.0829984	0.00900239	10	P1P2	0.690016	-0.0208797	10
BARD1	P1P2	0.00053002	-0.0924164	10	P1P2	5.35727e-05	-0.0835534	10	P1P2	4.1155e-05	-0.0816931	10
BARHL1	P1P2	0.0511918	-0.0341957	10	P1P2	0.305196	-0.00507657	10	P1P2	0.523709	-0.0200927	10	non-essential
BARHL2	P1P2	0.246629	-0.0294762	10	P1P2	0.450325	-0.0115554	10	P1P2	0.125308	-0.0145058	10
BARX1	P1P2	0.847624	0.0111596	10	P1P2	0.278964	-0.0799146	10	P1P2	0.60877	-0.0295444	10
BARX2	P1P2	0.393113	-0.0221837	10	P1P2	0.386265	0.0112405	10	P1P2	0.564486	0.00944443	10
BASP1	P1P2	0.426018	0.0142455	9	P1P2	0.0984666	0.0185947	9	P1P2	0.0982382	0.0174329	9
BATF	P1P2	0.104522	-0.023054	10	P1P2	0.0467358	-0.0730634	9	P1P2	0.238355	-0.0328494	9
BATF2	P1P2	0.140266	-0.0570342	10	P1P2	0.114183	-0.0193855	9	P1P2	0.0697682	-0.0147264	9
BATF3	P1P2	0.127481	0.0225128	10	P1P2	0.683452	-0.0112745	10	P1P2	0.246127	0.00561913	10
BAX	P1P2	0.0126665	-0.0372236	10	P1P2	0.601732	-0.00974221	10	P1P2	0.135217	-0.0215186	10
BAZ1A	P1P2	0.774566	0.0381735	10	P1P2	0.328604	0.0184523	10	P1P2	0.235156	0.00707376	10
BAZ1B	P1P2	0.142589	-0.0402611	10	P1P2	0.414612	0.0112086	10	P1P2	0.128571	-0.0128827	10
BAZ2A	P2	0.502592	-0.000547701	10	P1	0.972159	-0.00276675	10	P1	0.695388	-0.00628695	10
BAZ2B	P1P2	0.202742	-0.0754469	10	P1P2	0.0234023	-0.0668628	10	P1P2	0.048539	-0.0679171	10
BBC3	P1P2	0.242736	-0.0143127	10	P1P2	0.754766	0.0072366	10	P1P2	0.43897	-0.00800856	10
BBIP1	P1P2	0.0503138	-0.064958	10	P1P2	0.388901	-0.110156	10	P1P2	0.226206	-0.0880966	10
BBOX1	P1	0.225028	0.00148464	10	P1	0.392675	0.00160363	10	P1	0.373864	-0.00746926	10
BBS1	P1P2	0.68348	-0.00973741	10	P1P2	0.424581	0.00949511	10	P1P2	0.409926	-0.00604652	10
BBS10	P1P2	0.633807	-0.00590546	10	P1P2	0.218005	-0.00819836	10	P1P2	0.46952	-0.0189096	10
BBS12	P1P2	0.643577	-0.0428777	10	P1P2	0.867988	0.000713144	10	P1P2	0.605513	-0.000199858	10
BBS2	P1P2	0.60854	-0.00693245	10	P1P2	0.479638	-0.0200336	10	P1P2	0.444849	-0.00864381	10
BBS4	P1P2	0.72167	0.0121494	10	P1P2	0.223819	0.0253176	10	P1P2	0.328322	0.0132759	10
BBS5	P1P2	0.968324	0.0175127	10	P1P2	0.0335973	-0.0241826	10	P1P2	0.288256	-0.00838189	10
BBS7	P1P2	0.181538	-0.00674833	10	P1P2	0.783213	-0.0047185	10	P1P2	0.350699	-0.00301484	10
BBS9	P1P2	0.0162302	-0.0401423	10	P1P2	0.513892	-0.00309679	10	P1P2	0.0725656	-0.0228412	10
BBX	P1P2	0.426232	0.0278929	10	P1P2	0.821555	-0.00591888	10	P1P2	0.711815	0.0137049	10
BCAM	P1P2	0.773564	0.0173002	10	P1P2	0.478735	0.00203304	10	P1P2	0.812951	0.00141641	10
BCAN	P1P2	0.973891	0.00817312	10	P1P2	0.578053	0.000270858	10	P1P2	0.695173	0.00383779	10
BCAP29	P1P2	0.692688	-0.0227157	10	P1P2	0.279546	-0.031306	10	P1P2	0.963648	-0.0256777	10
BCAP31	P1P2	0.4919	0.0362085	10	P1P2	0.698785	0.00211413	10	P1P2	0.268253	0.0100015	10
BCAR1	P1	0.261649	0.0396239	10	P2	0.552266	-0.00676897	9	P1	0.332663	0.0134162	10
BCAR3	P1	0.000807971	0.0372088	10	P2	0.528627	0.0334656	10	P1	0.0446275	0.0212586	10
BCAS1	ENST00000395961.3	0.238075	0.0395746	10	ENST00000395961.3	0.79856	0.00016825	10	ENST00000395961.3	0.303047	0.0229405	10
BCAS2	P1P2	2.03916e-06	-0.233826	10	P1P2	1.94972e-06	-0.297756	10	P1P2	2.03376e-06	-0.265791	10
BCAS3	P1P2	0.998143	-0.000517152	10	P1P2	0.744401	-0.016259	10	P1P2	0.760543	-0.00608022	10
BCAS4	P1P2	0.0589609	-0.00830776	10	P1P2	0.635555	-0.0151921	10	P1P2	0.0580336	-0.00870071	10
BCAT1	P1P2	0.113019	0.0309012	10	P1P2	0.354656	-0.0242693	10	P1P2	0.566062	0.00857757	10
BCAT2	P1P2	0.266001	-0.0337527	10	P1P2	0.461042	-0.0722626	10	P1P2	0.21631	-0.0613634	10
BCCIP	P1P2	0.0319935	-0.141107	10	P1P2	0.00268046	-0.221598	10	P1P2	0.0161685	-0.203456	10
BCDIN3D	P1P2	0.731934	0.00225196	10	P1P2	0.662332	0.00750071	10	P1P2	0.888022	-0.00116149	10
BCHE	P1P2	0.394242	0.00343552	10	P1P2	0.116528	-0.0293017	10	P1P2	0.374961	-0.0122097	10
BCKDHA	P1	0.102671	-0.0238786	10	P1	0.0846119	-0.0113872	10	P1	0.0232985	-0.0185696	10
BCKDHB	P1P2	0.410755	-0.0101222	10	P1P2	0.0689031	0.0392403	10	P1P2	0.57417	0.013282	10
BCKDK	P1P2	0.540191	0.0147118	10	P1P2	0.677589	0.00880338	10	P1P2	0.886642	0.0189159	10
BCL10	P1P2	0.595271	-0.0177787	10	P1P2	0.468235	0.00874902	10	P1P2	0.400233	-0.00719319	10
BCL11A	P1P2	0.768335	0.0013332	10	P1P2	0.514549	-0.00855095	10	P1P2	0.433479	-0.00391796	10
BCL11B	P1P2	0.255518	-0.00888994	10	P1P2	0.333015	-0.0119205	10	P1P2	0.227325	-0.0128424	10
BCL2	P1P2	0.632564	-0.00886659	10	P1P2	0.892882	-0.00609202	10	P1P2	0.600236	0.00226921	10
BCL2A1	P1P2	0.664993	0.00892409	10	P1P2	0.603556	-0.0136337	10	P1P2	0.805728	0.00530234	10
BCL2L1	P1	0.0227285	-0.0554685	9	P1	0.00245596	-0.039469	9	P1	0.000557128	-0.0412799	9
BCL2L10	P1P2	0.931031	0.0291957	10	P1P2	0.315249	0.0328972	10	P1P2	0.479416	0.0220026	10
BCL2L11	P1	0.288199	0.000193567	9	P2	0.171369	0.00551681	10	P1	0.549483	-0.0283973	9
BCL2L12	P1P2	0.721235	0.00969807	10	P1P2	0.433065	-0.00788801	10	P1P2	0.883422	-0.00617247	10
BCL2L13	P1P2	0.919245	0.0190686	10	P1P2	0.558337	-0.0125952	10	P1P2	0.648661	-0.00364136	10
BCL2L14	P1	0.0134993	0.0427886	10	P1	0.455402	0.0327418	10	P1	0.0441962	0.034044	10
BCL2L15	P1P2	0.864978	0.0232175	10	P1P2	0.544732	-0.00339658	10	P1P2	0.579938	0.021563	10
BCL2L2	P1P2	0.916128	0.0460201	10	P1P2	0.139746	-0.0514149	10	P1P2	0.493643	0.00116683	10
BCL2L2-PABPN1	P1P2	0.155618	0.0237962	10	P1P2	0.0546775	-0.0828494	10	P1P2	0.0823328	-0.0252705	10
BCL3	P1P2	0.193614	-0.0620151	10	P1P2	0.177272	-0.124252	10	P1P2	0.318052	-0.102548	10
BCL6	P1P2	0.417072	-0.00536193	10	P1P2	0.718694	0.00579885	10	P1P2	0.458679	-0.0102633	10
BCL6B	P1P2	0.810438	0.0265176	10	P1P2	0.382133	0.012095	10	P1P2	0.581934	0.0135866	10
BCL7A	P1P2	0.510784	0.0144959	10	P1P2	0.45549	-0.0217538	10	P1P2	0.662968	-0.0037547	10
BCL7B	P1P2	0.267818	0.0105581	10	P1P2	0.0435319	0.0401823	10	P1P2	0.0615094	0.028946	10
BCL7C	P1P2	0.0964532	-0.0511957	10	P1P2	0.367964	0.0101029	10	P1P2	0.220999	-0.00898662	10
BCL9	P1P2	0.213675	-0.0181668	10	P1P2	0.773956	0.0104656	10	P1P2	0.299642	-0.00327955	10
BCL9L	P1P2	0.610272	-0.0123585	10	P1P2	0.31378	-0.0270912	10	P1P2	0.323731	-0.0231046	10
BCLAF1	P1P2	6.06276e-06	-0.0760426	10	P1P2	9.76298e-06	-0.07203	10	P1P2	2.03724e-07	-0.0715723	10
BCMO1	P1P2	0.629048	0.010614	10	P1P2	0.163539	0.00281534	10	P1P2	0.297206	0.00814297	10
BCO2	P1P2	0.29476	-0.00235745	10	P1P2	0.56776	-0.00894173	10	P1P2	0.351602	-0.0063164	10
BCOR	P1P2	0.248056	0.0180515	10	P1P2	0.464409	0.0220291	10	P1P2	0.424472	0.0113563	10
BCORL1	P1P2	0.132235	-0.00652573	10	P1P2	0.847209	0.00538809	10	P1P2	0.197258	0.00128919	10
BCR	P1P2	8.81882e-08	-0.263152	10	P1P2	8.2014e-08	-0.279807	10	P1P2	6.33477e-08	-0.250928	10
BCS1L	P1P2	2.30912e-05	-0.10803	10	P1P2	0.0138687	-0.131232	10	P1P2	0.000369905	-0.118246	10
BDH1	P1	0.29772	0.00303895	10	P2	0.720652	0.0181239	10	P1	0.474004	-0.000313589	10
BDH2	P1P2	0.531471	-0.0122527	10	P1P2	0.490916	0.000326188	10	P1P2	0.599224	-0.0102679	10
BDKRB1	P1P2	0.34687	-0.0224332	10	P1P2	0.0458199	-0.0313808	10	P1P2	0.0186977	-0.0233749	10
BDKRB2	P1P2	0.582335	-0.0760931	10	P1P2	0.492198	-0.047248	10	P1P2	0.424134	-0.0616801	10
BDNF	P1P2	0.73084	-0.02775	10	P1P2	0.154251	-0.0289651	10	P1P2	0.146366	-0.0215108	10
BDP1	P1P2	1.09478e-07	-0.308045	10	P1P2	5.89451e-08	-0.280272	10	P1P2	5.78271e-08	-0.291686	10
BEAN1	P1P2	0.146235	0.0505276	9	P1P2	0.212194	-0.0331946	10	P1P2	0.342856	0.023035	9
BECN1	P1P2	0.29718	0.0382286	10	P1P2	0.924116	-0.0083243	10	P1P2	0.492357	0.0129231	10
BEGAIN	P2	0.578748	-0.0616023	10	P1	0.495779	-0.00663755	10	P1	0.757218	-0.00445144	10
BEND2	P1P2	0.785169	-0.0123584	10	P1P2	0.874859	0.0240243	10	P1P2	0.752349	-0.00607733	10	non-essential
BEND3	P1P2	0.0185315	0.0310612	10	P1P2	0.248301	0.0269116	10	P1P2	0.0103531	0.021168	10
BEND4	P1P2	0.22215	-0.0285993	10	P1P2	0.833679	0.00497337	10	P1P2	0.38158	-0.00716095	10
BEND5	P1P2	0.199105	0.046668	10	P1P2	0.745612	-0.00246742	10	P1P2	0.275623	0.0241505	10
BEND6	P1P2	0.02941	-0.0676874	10	P1P2	0.145248	-0.0870645	10	P1P2	0.0348266	-0.0741952	10
BEND7	P1P2	0.705396	0.0236828	10	P1P2	0.0326027	0.0144259	10	P1P2	0.363318	0.0261804	10
BEST1	P1	0.113416	0.0144477	10	P1	0.308569	-0.0115168	10	P1	0.532277	0.00521865	10
BEST2	P1P2	0.999188	-0.0173426	10	P1P2	0.274086	-0.0441657	10	P1P2	0.681879	-0.0475809	10
BEST3	P1P2	0.820264	0.0286444	10	P1P2	0.268511	-0.00717004	10	P1P2	0.713117	0.0109061	10
BEST4	P1P2	0.962295	-0.00692383	10	P1P2	0.0243794	0.0336877	10	P1P2	0.228561	0.0248209	10
BET1	P1P2	0.00616848	-0.169348	10	P1P2	0.000105991	-0.223808	10	P1P2	0.000128265	-0.194843	10
BET1L	P1P2	0.137095	0.0114771	9	P1P2	0.798408	0.0151796	9	P1P2	0.206175	0.0117675	9
BEX1	P1P2	0.733905	0.0105041	10	P1P2	0.383958	-0.0208237	10	P1P2	0.712032	-0.00326907	10
BEX2	P1P2	0.934269	-0.00499271	10	P1P2	0.0319112	0.0154328	10	P1P2	0.139923	0.00555104	10
BEX4	P1P2	0.377509	-0.0553163	10	P1P2	0.565003	-0.0288382	10	P1P2	0.686371	-0.0310981	10
BEX5	P1P2	0.394727	0.009896	10	P1P2	0.620491	0.00858479	10	P1P2	0.31216	0.00582954	10
BFAR	P1P2	0.215988	-0.000186807	10	P1P2	0.323162	-0.0382509	10	P1P2	0.248985	-0.0225514	10
BFSP1	P1	0.216582	-0.035319	10	P2	0.521327	0.0124158	10	P1	0.240247	-0.00873184	10
BFSP2	P1P2	0.0262426	-0.0358649	10	P1P2	0.750901	-0.00728661	10	P1P2	0.102031	-0.025196	10
BGLAP	P1P2	1.24576e-05	-0.290426	10	P1P2	1.58738e-05	-0.345422	10	P1P2	3.91612e-06	-0.317924	10
BGN	P1P2	0.37281	-0.0724772	10	P1P2	0.0510967	-0.020278	9	P1P2	0.169326	-0.0229432	9
BHLHA15	P1P2	0.749844	-0.0220773	10	P1P2	0.0697503	-0.017673	10	P1P2	0.0566595	-0.0223721	10
BHLHA9	P1P2	0.318708	0.011871	10	P1P2	0.99037	0.00548964	10	P1P2	0.505855	0.00643196	10
BHLHB9	P1P2	0.274086	-0.0244103	10	P1P2	0.264194	0.0212645	10	P1P2	0.865065	0.00288054	10
BHLHE22	P1P2	0.681451	0.0074163	10	P1P2	0.144007	0.0275697	10	P1P2	0.0981239	0.0189784	10
BHLHE23	P1P2	0.811767	0.00972566	9	P1P2	0.0117954	0.0290388	9	P1P2	0.161556	0.0113037	9	non-essential
BHLHE40	P1P2	0.686259	-0.00389892	10	P1P2	0.935443	0.00658349	10	P1P2	0.868273	-0.00549827	10
BHLHE41	P1P2	0.770781	-0.025663	10	P1P2	0.502335	-0.0581378	10	P1P2	0.76143	-0.0447242	10
BHMT	P1P2	0.98619	-0.0104031	10	P1P2	0.0479125	0.0129805	10	P1P2	0.229463	0.0060432	10
BHMT2	P1P2	0.484416	-0.0147048	10	P1P2	0.67005	-0.0449889	10	P1P2	0.703368	-0.0229866	10
BICC1	P1P2	0.255397	-0.00519266	10	P1P2	0.0887297	-0.0385862	10	P1P2	0.240948	-0.0360222	10
BICD1	P1P2	0.303972	-0.0186349	10	P1P2	0.361272	-0.00998803	10	P1P2	0.274215	-0.0238161	10
BICD2	P1P2	0.779584	-0.0219491	10	P1P2	0.404455	-0.026103	10	P1P2	0.248507	-0.0168873	10
BID	P1P2	0.0616237	-0.0330532	10	P1P2	0.0419825	-0.0330931	10	P1P2	0.0176139	-0.0291633	10
BIK	P1P2	0.413906	-0.013452	10	P1P2	0.859527	0.00630158	10	P1P2	0.509587	0.00844878	10
BIN1	P1P2	0.240981	0.0173868	10	P1P2	0.109008	-0.0316932	10	P1P2	0.997793	0.00432483	10
BIN2	P1P2	0.276583	0.0290782	10	P1P2	0.5725	0.00770783	10	P1P2	0.369188	0.0301048	10
BIN3	P1P2	0.0319703	-0.0212269	10	P1P2	0.941458	0.0129005	10	P1P2	0.129525	-0.00475488	10
BIRC2	P1P2	0.990135	-0.0255602	10	P1P2	0.0287875	-0.0208659	10	P1P2	0.206834	-0.0241339	10
BIRC3	P1P2	0.52966	-0.00679301	10	P1P2	0.113115	-0.0327633	10	P1P2	0.293845	-0.0291175	10
BIRC5	P1P2	5.11496e-08	-0.268402	10	P1P2	5.47781e-08	-0.31824	10	P1P2	4.96729e-08	-0.292753	10
BIRC6	P1P2	0.732153	-0.00409316	10	P1P2	0.0412977	-0.0256102	10	P1P2	0.284308	-0.0258746	10
BIRC7	P1P2	0.0362714	-0.0315246	10	P1P2	0.545118	-0.0497765	10	P1P2	0.129231	-0.0449131	10
BIRC8	P1P2	0.0614418	0.0447925	10	P1P2	0.0293881	-0.0334736	10	P1P2	0.849746	0.00258677	10	non-essential
BIVM	P1	0.472141	0.0130479	10	P2	0.156534	0.0160075	10	P1	0.167505	0.0191393	10
BIVM-ERCC5	ENST00000602836.1	0.422436	-0.0144707	10	ENST00000602836.1	0.823252	-0.00437827	10	ENST00000602836.1	0.423459	-0.00393774	10
BLCAP	P1P2	0.901255	-0.00211723	10	P1P2	0.493941	-0.01044	10	P1P2	0.77411	0.0122672	10
BLID	ENST00000560104.1	0.353999	-0.00558508	10	ENST00000560104.1	0.920421	-0.00530857	10	ENST00000560104.1	0.555272	0.00530445	10
BLK	P1P2	0.708641	-0.000406166	10	P1P2	0.552972	-0.00949279	10	P1P2	0.631788	-0.00808031	10
BLM	P1P2	1.56849e-06	-0.0929699	10	P1P2	8.88829e-08	-0.135991	10	P1P2	9.01194e-08	-0.110116	10
BLMH	P1P2	0.285475	-0.0607833	10	P1P2	0.985613	0.00624547	10	P1P2	0.395033	-0.0239153	10
BLNK	P1P2	0.361221	0.0073439	10	P1P2	0.926311	-0.0083474	10	P1P2	0.524088	0.00789477	10
BLOC1S1	P1P2	0.613231	-0.0103939	10	P1P2	0.119399	-0.0143069	10	P1P2	0.674205	-0.0134619	10
BLOC1S2	P1P2	0.00348317	-0.0486732	10	P1P2	0.278706	-0.0237509	10	P1P2	0.00521274	-0.0339449	10
BLOC1S3	P2	0.409267	-0.0215885	10	P2	0.916266	0.00557669	10	P2	0.455682	-0.00189582	10
BLOC1S4	P1P2	0.0764232	0.0503238	10	P1P2	0.347818	-0.00430662	10	P1P2	0.0443191	0.0279432	10
BLOC1S5	P1P2	0.706585	-0.0963757	10	P1P2	0.817259	-0.110621	10	P1P2	0.799647	-0.105803	10
BLOC1S6	P1P2	0.207474	0.00630811	10	P1P2	0.882428	0.0156219	10	P1P2	0.252832	0.00839713	10
BLVRA	P1	0.325103	-0.0306467	10	P1	0.282922	0.010171	10	P2	0.446586	0.00363776	10
BLVRB	P1P2	0.739828	-0.00391446	10	P1P2	0.327525	-0.00159535	10	P1P2	0.437938	-0.0139929	10
BLZF1	P1P2	0.312117	-0.0109004	10	P1P2	0.0967168	0.0296035	10	P1P2	0.597201	0.00345	10
BMF	P1P2	0.691078	0.010267	10	P1P2	0.399718	0.0128653	10	P1P2	0.432112	0.00968914	10
BMI1	P1P2	0.922017	0.0043466	10	P1P2	0.571511	0.00856127	10	P1P2	0.539567	0.00875846	10
BMP1	P1P2	0.313302	0.0235348	10	P1P2	0.23383	-0.0295766	10	P1P2	0.857742	-0.0120714	10
BMP10	P1P2	0.484961	-0.0118749	10	P1P2	0.176433	0.0306323	10	P1P2	0.645522	0.0105234	10	non-essential
BMP15	ENST00000252677.3	0.106022	-0.0253903	10	ENST00000252677.3	0.825742	0.0121127	10	ENST00000252677.3	0.268505	-0.00494583	10	non-essential
BMP2	P1	0.168226	-0.0477007	10	P2	0.0484066	0.00869822	10	P2	0.24341	0.00136646	10
BMP2K	P1P2	0.313302	-0.101582	10	P1P2	0.341287	-0.136727	10	P1P2	0.295052	-0.121544	10
BMP3	P1P2	0.452827	0.0123872	10	P1P2	0.811277	-0.00528338	10	P1P2	0.645522	0.018592	10
BMP4	P1	0.303972	-0.0321683	10	P2	0.0200037	-0.00494279	10	P2	0.135598	0.0151305	10
BMP5	P1P2	0.865665	0.00488578	10	P1P2	0.551902	0.0037522	10	P1P2	0.555077	0.0149444	10
BMP6	P1P2	0.271161	-0.0131072	10	P1P2	0.187914	-0.0331729	10	P1P2	0.134003	-0.0292049	10
BMP7	P1P2	0.995009	0.0239612	10	P1P2	0.528817	0.00693771	10	P1P2	0.741101	0.0149612	10
BMP8A	P1P2	0.114515	0.0317669	10	P1P2	0.826988	-0.00802087	10	P1P2	0.290642	0.023841	10
BMP8B	P1P2	0.192619	0.00284652	10	P1P2	0.219913	0.0114648	10	P1P2	0.189284	0.0112127	10
BMPER	P1P2	0.154562	-0.0136166	10	P1P2	0.761294	-0.0178277	10	P1P2	0.219136	-0.0101629	10
BMPR1A	P1P2	0.0547782	-0.0690059	10	P1P2	0.293617	-0.0447086	10	P1P2	0.0666547	-0.0363794	10
BMPR1B	P1P2	0.228493	0.00406677	10	P1P2	0.26463	0.0589885	10	P1P2	0.872629	0.0253513	10
BMPR2	P1P2	0.634843	0.00442713	10	P1P2	0.70839	-0.0291698	10	P1P2	0.915924	-0.0256674	10
BMS1	P1P2	1.15558e-06	-0.28014	10	P1P2	1.29977e-07	-0.357837	10	P1P2	1.62977e-07	-0.318988	10
BMX	P1P2	0.335508	-0.0241368	10	P1P2	0.5557	0.00201417	10	P1P2	0.537068	-0.00330008	10
BNC1	P1P2	0.9812	-0.0111613	10	P1P2	0.690406	-0.00582834	10	P1P2	0.724005	0.00456983	10
BNC2	P1P2	0.485598	-0.000883547	10	P1P2	0.598193	-0.0103794	10	P1P2	0.451996	-0.0123654	10
BNIP1	P1P2	1.88888e-05	-0.193395	10	P1P2	2.64504e-06	-0.23252	10	P1P2	1.37246e-06	-0.211315	10
BNIP2	P1P2	0.991296	0.0185673	10	P1P2	0.467611	-0.000704393	10	P1P2	0.873317	0.0108115	10
BNIP3	P1P2	0.542695	0.002795	10	P1P2	0.787126	-0.0135631	10	P1P2	0.733413	-0.00204773	10
BNIP3L	P1P2	0.955109	-0.00808377	10	P1P2	0.0925554	-0.0199698	10	P1P2	0.391804	-0.0157885	10
BNIPL	P1P2	0.75172	0.0126238	10	P1P2	0.916266	0.00650855	10	P1P2	0.90761	0.00653147	10
BOC	P1P2	0.261464	0.0490212	10	P1P2	0.694268	0.00457776	10	P1P2	0.204435	0.0243657	10
BOD1	P1P2	0.249787	0.0151499	10	P1P2	0.905888	0.00594007	10	P1P2	0.433137	0.00626092	10
BOD1L1	P1	1.23091e-05	-0.132928	10	P1	2.20784e-05	-0.117966	10	P1	5.18999e-06	-0.124548	10
BOD1L2	P1P2	0.46358	-0.00264897	10	P1P2	0.36288	0.00891545	10	P1P2	0.304828	-0.000845249	10
BOK	P1P2	0.0741331	-0.0263273	10	P1P2	0.505676	-0.0269951	10	P1P2	0.47167	-0.0218688	10
BOLA1	P2	0.179833	0.0298212	10	P1	0.0724358	-0.0207784	10	P1	0.0578796	-0.0150437	10
BOLA2	ENST00000330978.3	0.412743	-0.00972181	10	ENST00000330978.3	0.287972	-0.00887939	10	ENST00000330978.3	0.163508	-0.0129388	10
BOLA2B	ENST00000305321.4	0.234392	-0.0226859	10	ENST00000305321.4	0.563824	-0.00887939	10	ENST00000305321.4	0.159151	-0.0129388	10
BOLA3	P1P2	0.252732	-0.0177838	10	P1P2	0.123597	-0.00998846	10	P1P2	0.152114	-0.0161195	10
BOLL	P1P2	0.476814	0.0142324	10	P1P2	0.2992	0.0451609	10	P1P2	0.0913379	0.0226293	10
BOP1	P1	0.0135984	-0.31336	10	P1	0.0194523	-0.416442	10	P1	0.0178936	-0.364901	10
BORA	P1P2	1.29478e-05	-0.19491	10	P1P2	3.34965e-07	-0.210711	10	P1P2	7.60807e-07	-0.200004	10
BPGM	P1P2	0.0328889	0.0108115	10	P1P2	0.00996253	0.0328592	10	P1P2	0.00201697	0.0105299	10
BPHL	P1P2	0.469635	0.00283035	10	P1P2	0.539913	-0.00732889	10	P1P2	0.935126	-0.00581857	10
BPI	P1P2	0.0535962	0.0890444	10	P1P2	0.641582	-0.0144516	10	P1P2	0.104994	0.0372075	10
BPIFA1	P1	0.727124	0.0165661	10	P2	0.167711	-0.0491009	10	P2	0.503066	-0.00554596	10	non-essential
BPIFA2	P1P2	0.609049	0.0201851	10	P1P2	0.00564912	0.057509	10	P1P2	0.0150932	0.0363076	10
BPIFA3	P1P2	0.118716	-0.0301631	10	P1P2	0.143052	0.00920544	10	P1P2	0.736266	-0.00657048	10	non-essential
BPIFB1	P1P2	0.131489	0.0261328	10	P1P2	0.457336	-0.0174825	10	P1P2	0.455682	-0.00289415	10
BPIFB2	P1P2	0.271035	-0.00209865	10	P1P2	0.24557	0.0195236	10	P1P2	0.360863	0.0147611	10
BPIFB3	ENST00000375494.3	0.448026	0.0121078	10	ENST00000375494.3	0.828121	-0.00864876	10	ENST00000375494.3	0.520301	0.0046141	10	non-essential
BPIFB4	P1P2	0.74797	0.0210674	10	P1P2	0.411707	-0.0341332	10	P1P2	0.541301	-0.00681522	10
BPIFB6	P1P2	0.250686	0.0296125	10	P1P2	0.0807511	-0.0341268	10	P1P2	0.907149	-0.00418801	10	non-essential
BPIFC	P1P2	0.830798	-0.0202205	10	P1P2	0.644291	-0.0129583	10	P1P2	0.835166	0.00340626	10	non-essential
BPNT1	P1P2	0.12672	0.0575401	10	P1P2	0.93313	-0.0522904	10	P1P2	0.356138	0.0054569	10
BPTF	P1P2	0.0159482	-0.0847242	10	P1P2	0.0541303	-0.0610984	10	P1P2	0.0114339	-0.0588438	10
BPY2	ENST00000331070.3,ENST00000382585.1	0.492266	0.0140908	10	ENST00000331070.3,ENST00000382585.1	0.890468	0.00399636	10	ENST00000331070.3,ENST00000382585.1	0.691948	0.00444897	10	non-essential
BPY2B	ENST00000382392.1	0.492266	0.0140908	10	ENST00000382392.1	0.890468	0.00399636	10	ENST00000382392.1	0.691948	0.00444897	10
BPY2C	ENST00000382287.1	0.492266	0.0140908	10	ENST00000382287.1	0.890468	0.00399636	10	ENST00000382287.1	0.691948	0.00444897	10
BRAF	P1P2	0.48888	0.0268792	10	P1P2	0.180043	0.0251839	10	P1P2	0.113497	0.0249413	10
BRAP	P1P2	0.540575	0.053223	10	P1P2	0.497713	0.017584	10	P1P2	0.482861	0.0399822	10
BRAT1	P1P2	0.397074	-0.00187578	10	P1P2	0.389222	0.0230607	10	P1P2	0.130634	0.0115292	10
BRCA1	P1P2	0.00427151	-0.0802598	10	P1P2	0.00134427	-0.0766468	10	P1P2	0.00110791	-0.0765833	10
BRCA2	P1P2	1.42479e-06	-0.102204	10	P1P2	1.30165e-05	-0.102739	10	P1P2	6.13394e-06	-0.0981997	10
BRCC3	P1P2	0.393758	-0.00762752	10	P1P2	0.758194	-0.0192409	10	P1P2	0.451821	-0.0152141	10
BRD1	P1P2	0.0474776	-0.065377	10	P1P2	0.492932	-0.0475408	10	P1P2	0.109503	-0.0503344	10
BRD2	P1	0.00016623	-0.0655854	10	P1	0.0160784	-0.0806831	10	P1	0.000409506	-0.0705773	10
BRD3	P1P2	0.88791	0.0102416	10	P1P2	0.34514	-0.00330924	9	P1P2	0.894363	-0.0164197	9
BRD4	ENST00000263377.2,ENST00000371835.4	0.684975	0.0141062	10	ENST00000263377.2,ENST00000371835.4	0.637423	0.00913683	10	ENST00000263377.2,ENST00000371835.4	0.511271	0.0140068	10
BRD7	P1P2	0.587333	-0.00744234	10	P1P2	0.0842453	-0.0526003	10	P1P2	0.0381637	-0.0262639	10
BRD8	P1P2	0.00138223	-0.128845	10	P1P2	0.000189599	-0.148485	10	P1P2	0.000151258	-0.138096	10
BRD9	P1P2	0.651103	-0.00927923	10	P1P2	0.139902	-0.0248018	10	P1P2	0.15941	-0.00920579	10
BRDT	P1P2	0.707126	-0.0210187	10	P1P2	0.221338	-0.024934	10	P1P2	0.829485	-0.0181229	10	non-essential
BRE	P1P2	0.544335	0.0233429	10	P1P2	0.710013	-0.00284562	10	P1P2	0.927255	0.00310854	10
BRF1	P1P2	0.00314162	-0.172113	10	P1P2	9.31309e-06	-0.204301	10	P1P2	0.000132582	-0.188128	10
BRF2	P1P2	0.936583	0.00575855	10	P1P2	0.307396	-0.0171543	10	P1P2	0.43126	-0.00290968	10
BRI3	P1P2	0.213622	-0.062367	10	P1P2	0.774847	-0.0370443	10	P1P2	0.448502	-0.0458191	10
BRI3BP	P1P2	0.0217391	-0.0586425	10	P1P2	0.229856	-0.0362821	10	P1P2	0.0385721	-0.0474623	10
BRICD5	P1P2	0.102395	0.0439835	10	P1P2	0.798223	-0.00790978	10	P1P2	0.388912	0.0331657	10
BRINP1	P1P2	0.94399	-0.0117035	10	P1P2	0.886676	0.0141074	10	P1P2	0.68252	0.00416145	10
BRINP2	P1P2	0.863148	0.0098839	10	P1P2	0.483987	0.00364854	10	P1P2	0.5154	0.00262514	10
BRINP3	P2	0.200227	-0.0323843	10	P1	0.329613	0.0142235	10	P2	0.100574	-0.00825266	10
BRIP1	P1P2	0.000287377	-0.0535219	10	P1P2	0.00114412	-0.0400853	10	P1P2	5.85022e-05	-0.0419727	10
BRIX1	P1P2	0.0138435	-0.224846	10	P1P2	0.00532993	-0.232954	10	P1P2	0.0113582	-0.2289	10	essential
BRK1	P1P2	0.956384	-0.00905892	10	P1P2	0.292682	-0.0126396	10	P1P2	0.307996	-0.00639852	10
BRMS1	P1P2	0.778802	-0.000268696	10	P1P2	0.49119	-0.0152533	10	P1P2	0.592964	-0.00326241	10
BRMS1L	P1P2	0.919823	0.0135593	10	P1P2	0.704067	-0.00518847	10	P1P2	0.893777	0.00418539	10
BROX	P1P2	0.0903469	-0.04838	10	P1P2	0.117003	-0.0225321	10	P1P2	0.0302006	-0.0303144	10
BRPF1	P1P2	0.0189342	-0.0462859	10	P1P2	0.0234023	-0.0123765	10	P1P2	0.00369162	-0.0336933	10
BRPF3	P1P2	0.800755	-0.0166074	10	P1P2	0.190955	-0.0306922	10	P1P2	0.802349	-0.0186446	10
BRS3	P1P2	0.0609388	0.082758	10	P1P2	0.925271	-0.00783344	10	P1P2	0.093937	0.0409161	10
BRSK1	P1P2	0.401059	0.0118396	10	P1P2	0.569042	-0.0014577	10	P1P2	0.921009	0.0132393	10
BRSK2	P1P2	0.385263	0.0234444	10	P1P2	0.640749	-0.00935515	10	P1P2	0.594577	0.000205798	10
BRWD1	P1P2	0.894579	-0.0151672	10	P1P2	0.911306	-0.017965	10	P1P2	0.940917	-0.0377874	10
BRWD3	P1P2	0.309063	-0.00658483	10	P1P2	0.972971	-0.0168582	10	P1P2	0.22045	-0.0195639	10
BSCL2	P1	0.0600223	-0.0733921	10	P1	0.417864	-0.056546	10	P1	0.0498146	-0.0567433	10
BSDC1	P1P2	0.494837	-0.0140545	10	P1P2	0.054094	-0.0231472	10	P1P2	0.0891798	-0.0202996	10
BSG	P1P2	0.240048	-0.0292284	10	P1P2	0.0219752	-0.0535674	10	P1P2	0.024402	-0.0381672	10
BSN	P1P2	0.873909	0.0100261	10	P1P2	0.756424	0.0120512	10	P1P2	0.812951	0.0114005	10
BSND	P1P2	0.382245	0.0129119	10	P1P2	0.192638	-0.00260834	10	P1P2	0.720515	0.00796435	10	non-essential
BSPH1	P1P2	0.922132	-0.00290726	10	P1P2	0.563039	0.0152489	10	P1P2	0.731222	0.00642481	10
BSPRY	P1P2	0.391262	0.0364073	10	P1P2	0.572302	0.0253638	10	P1P2	0.386831	0.0244452	10
BST1	P1P2	0.78204	0.0172279	10	P1P2	0.181179	-0.0306575	10	P1P2	0.452347	-0.010679	10
BST2	P1P2	0.250087	-0.0400714	10	P1P2	0.436829	-0.0165359	10	P1P2	0.192544	-0.0178613	10
BSX	P1P2	0.715362	-0.01269	10	P1P2	0.475311	-0.0171044	10	P1P2	0.389875	-0.0135277	10
BTAF1	P1P2	8.73279e-07	-0.124006	10	P1P2	4.56183e-07	-0.107784	10	P1P2	2.11189e-07	-0.110095	10
BTBD1	P1P2	0.0404552	-0.0832822	10	P1P2	0.157558	-0.0707834	10	P1P2	0.0441348	-0.0739096	10
BTBD10	P1	0.0408264	-0.0709701	10	P2	0.00324587	-0.0318786	10	P1	0.0375181	-0.0515524	10
BTBD11	P2	0.166883	0.0257164	10	P2	0.370445	0.019829	10	P2	0.135064	0.0150225	10
BTBD16	ENST00000260723.4,ENST00000368994.2	0.140344	0.00739345	10	ENST00000260723.4,ENST00000368994.2	0.0684165	0.0221549	10	ENST00000260723.4,ENST00000368994.2	0.0381096	0.0127974	10
BTBD17	P1P2	0.929875	-0.0239738	10	P1P2	0.457689	-0.00221732	10	P1P2	0.805503	-0.0127317	10
BTBD18	ENST00000436147.3	0.20745	-0.0213302	7	ENST00000436147.3	0.48022	-0.0137321	7	ENST00000436147.3	0.189078	-0.0202456	7
BTBD19	P1P2	0.493551	-0.00401332	10	P1P2	0.179948	0.00942253	10	P1P2	0.976186	0.00498752	10
BTBD2	P1P2	0.639308	0.0125327	10	P1P2	0.4606	0.0099714	10	P1P2	0.383008	0.00771707	10
BTBD3	P1P2	0.476814	-0.00722313	10	P1P2	0.425425	-0.00706553	10	P1P2	0.969452	-0.00755202	10
BTBD6	P1P2	0.137702	0.0634008	10	P1P2	0.940301	0.00809323	10	P1P2	0.170755	0.0391332	10
BTBD7	P1P2	0.259247	-0.042774	9	P1P2	0.502012	-0.00193492	9	P1P2	0.631209	-0.0178328	9
BTBD8	P1P2	0.644607	0.00905775	9	P1P2	0.932316	0.0295115	9	P1P2	0.511068	0.0151716	9
BTBD9	P1P2	0.408277	0.0328699	10	P1P2	0.0526223	0.026917	10	P1P2	0.0954321	0.0251979	10
BTC	P1P2	0.748742	0.00297275	10	P1P2	0.917997	-0.0127415	10	P1P2	0.963183	0.00414406	10
BTD	P1P2	0.390539	-0.00723749	10	P1P2	0.903815	0.00967317	10	P1P2	0.573179	-0.00427357	10
BTF3	P1P2	4.32995e-06	-0.0809409	10	P1P2	5.6215e-06	-0.10948	10	P1P2	8.37057e-07	-0.0870235	10
BTF3L4	P1P2	0.994777	0.0074338	10	P1P2	0.413033	0.0105469	10	P1P2	0.57715	0.00473315	10
BTG1	P1P2	0.638892	-0.0241282	10	P1P2	0.0499827	-0.0215336	10	P1P2	0.206311	-0.0271218	10
BTG2	P1P2	0.365366	0.0596249	10	P1P2	0.936461	-0.00376635	9	P1P2	0.641945	0.00745158	9
BTG3	P1P2	0.979692	0.0244538	10	P1P2	0.542802	0.0141125	10	P1P2	0.807984	0.0194879	10
BTG4	P1P2	0.774789	0.00873777	10	P1P2	0.812856	-0.0120906	10	P1P2	0.403667	0.000494076	10
BTK	P1P2	0.964266	0.0261209	10	P1P2	0.656016	-0.00900488	10	P1P2	0.663813	0.0150252	10
BTLA	P1P2	0.771783	-0.0110123	10	P1P2	0.861355	-0.00162998	10	P1P2	0.967826	0.0174394	10
BTN1A1	ENST00000244513.6	0.444812	0.02223	10	ENST00000244513.6	0.610672	0.00885575	10	ENST00000244513.6	0.937674	0.0160048	10
BTN2A1	P1P2	0.14434	-0.0212074	10	P1P2	0.613529	-0.0275399	10	P1P2	0.265368	-0.0259952	10
BTN2A2	P1P2	0.717535	-0.0130155	10	P1P2	0.386664	-0.0238035	10	P1P2	0.873776	-0.015298	10
BTN3A1	P1P2	0.48888	0.00896504	10	P1P2	0.0667571	-0.0226505	10	P1P2	0.171484	-0.0229473	10
BTN3A2	P1P2	0.487511	-0.0126375	10	P1P2	0.702772	-0.00944898	10	P1P2	0.842905	-0.00685048	10
BTN3A3	P1P2	0.247937	0.00524234	10	P1P2	0.0137121	-0.0181342	10	P1P2	0.586735	-0.0171677	10
BTNL2	P1P2	0.741586	-0.0428912	10	P1P2	0.355412	0.0069774	10	P1P2	0.367173	-0.0172038	10
BTNL3	P1P2	0.0345324	-0.00666588	10	P1P2	0.786231	-0.00571306	10	P1P2	0.102642	-0.0188885	10
BTNL8	P1P2	0.326392	0.0130738	10	P1P2	0.873942	-0.0116233	10	P1P2	0.44104	-0.00700941	10
BTNL9	P2	0.526521	-0.0213961	10	P1	0.0665628	-0.0348664	10	P1	0.197663	-0.0231519	10
BTRC	P1P2	0.0122675	-0.124234	10	P1P2	0.0947183	-0.106953	10	P1P2	0.00316606	-0.115705	10
BUB1	P1P2	3.04797e-05	-0.128904	10	P1P2	6.76568e-07	-0.151965	10	P1P2	4.54089e-07	-0.14006	10
BUB1B	P1P2	5.3933e-07	-0.18254	10	P1P2	2.46281e-07	-0.182638	10	P1P2	1.88069e-07	-0.182589	10
BUB3	P1P2	2.74652e-07	-0.22857	10	P1P2	8.41541e-08	-0.296189	10	P1P2	6.06251e-08	-0.26238	10
BUD13	P1P2	9.37271e-05	-0.244971	10	P1P2	5.10794e-07	-0.322926	10	P1P2	3.76858e-07	-0.283764	10
BUD31	P1P2	0.0892733	-0.0652977	10	P1P2	0.0302648	-0.0554478	10	P1P2	0.0534863	-0.0591494	10
BVES	P1P2	0.412992	0.0162363	10	P1P2	0.815	-0.00718665	10	P1P2	0.525227	0.0105812	10
BYSL	P1P2	0.00108641	-0.0881857	10	P1P2	3.52701e-05	-0.114856	10	P1P2	0.0001938	-0.099465	10
BZRAP1	P1P2	0.427501	-0.0134721	10	P1P2	0.737919	-0.0102418	10	P1P2	0.412081	-0.00567862	10
BZW1	P1P2	0.642431	0.024471	10	P1P2	0.0426025	-0.00632706	10	P1P2	0.479959	0.00554491	10
BZW2	P1P2	0.411003	-0.0136463	10	P1P2	0.28136	-0.00893141	10	P1P2	0.142283	-0.00653658	10
C10orf10	P1P2	0.522256	-0.00933304	10	P1P2	0.761959	0.00943331	10	P1P2	0.618179	0.00769358	10
C10orf105	P1P2	0.770559	-0.000787506	10	P1P2	0.252617	-0.0198576	10	P1P2	0.267247	-0.00722114	10
C10orf107	P1P2	0.0569228	-0.0375465	10	P1P2	0.184043	0.00747536	10	P1P2	0.595586	-0.00983306	10
C10orf11	ENST00000372499.1	0.4436	0.0136938	10	ENST00000372499.1	0.561861	0.00785704	10	ENST00000372499.1	0.657693	-0.0032617	10
C10orf111	P1P2	0.015879	-0.136373	9	P1P2	0.0137344	-0.19073	10	P1P2	0.0063242	-0.158686	9
C10orf112	ENST00000454679.2	0.214534	0.0202864	10	ENST00000454679.2	0.319897	0.00961149	10	ENST00000454679.2	0.131675	0.0144816	10
C10orf113	ENST00000529198.1,ENST00000534331.1	0.842956	-0.00738524	10	ENST00000529198.1,ENST00000534331.1	0.112126	0.0232043	10	ENST00000529198.1,ENST00000534331.1	0.390196	0.00582034	10	non-essential
C10orf118	P1	0.724068	0.00195942	10	P2	0.0114106	-0.0273151	10	P2	0.204851	-0.0157226	10
C10orf12	ENST00000286067.2	0.0303097	-0.0456582	10	ENST00000286067.2	0.896332	0.00753258	10	ENST00000286067.2	0.0367504	-0.022492	10
C10orf120	P1P2	0.582734	-0.0230695	10	P1P2	0.378737	0.0157963	10	P1P2	0.613876	-0.0080612	10	non-essential
C10orf126	ENST00000375520.1	0.122755	0.0428398	10	ENST00000375520.1	0.47549	0.00702415	10	ENST00000375520.1	0.0583427	0.020476	10
C10orf128	P1P2	0.619167	0.00613319	10	P1P2	0.338417	-0.0154201	10	P1P2	0.696895	-0.00832812	10
C10orf129	P1P2	0.0226387	-0.0416664	10	P1P2	0.703959	-0.00239644	10	P1P2	0.0305574	-0.0197165	10
C10orf131	P1P2	0.874368	0.00861023	10	P1P2	0.23423	0.00530787	10	P1P2	0.525227	0.00597258	10
C10orf137	P1P2	0.702805	-0.0479859	10	P1P2	0.436315	-0.0447787	10	P1P2	0.929801	-0.0535575	10
C10orf2	P1P2	0.000243186	-0.176244	10	P1P2	0.000139707	-0.164651	10	P1P2	9.59806e-05	-0.170448	10
C10orf25	P1P2	0.141601	-0.00801776	10	P1P2	0.533395	-0.0104154	10	P1P2	0.186258	-0.01048	10
C10orf32	P1P2	0.727307	-0.109686	9	P1P2	0.0277024	-0.0272836	9	P1P2	0.374023	-0.00486111	8
C10orf35	P1P2	0.96902	-0.00743853	10	P1P2	0.92019	-0.00611723	10	P1P2	0.891014	-0.00883382	10
C10orf53	P1P2	0.850588	0.0193297	10	P1P2	0.486716	-0.00742829	10	P1P2	0.911535	0.00306036	10	non-essential
C10orf54	P1P2	0.808409	0.0156889	10	P1P2	0.522367	-0.00633037	10	P1P2	0.932115	0.0032114	10
C10orf55	P1P2	0.0967743	0.0279664	10	P1P2	0.106084	0.0289832	10	P1P2	0.0355855	0.0255563	10
C10orf62	P1P2	0.819246	0.0320563	10	P1P2	0.548684	0.0119685	9	P1P2	0.967061	0.0095803	9
C10orf67	P1P2	0.738949	0.0168386	10	P1P2	0.177973	-0.0111877	10	P1P2	0.930032	-0.0221199	10
C10orf71	P1P2	0.0293235	0.0420498	10	P1P2	0.979465	-0.0100095	10	P1P2	0.192345	0.0148213	10
C10orf76	P1P2	0.880331	0.0102768	10	P1P2	0.488083	0.0145538	10	P1P2	0.839716	0.0129686	10
C10orf82	P1P2	0.620809	0.00129488	10	P1P2	0.0141694	-0.027786	10	P1P2	0.0626097	-0.0218669	10
C10orf88	P1P2	0.239408	-0.00753494	10	P1P2	0.0546775	-0.0117809	10	P1P2	0.0559453	-0.0216786	10
C10orf90	ENST00000284694.7	0.883775	0.00746752	10	ENST00000284694.7	0.133049	-0.00974467	10	ENST00000284694.7	0.303321	-0.00743268	10
C10orf91	P1P2	0.616298	-0.0571937	10	P1P2	0.0522155	-0.0757195	10	P1P2	0.304554	-0.0658456	10
C10orf95	P1P2	0.58054	0.0141129	10	P1P2	0.855075	0.00796909	10	P1P2	0.891244	0.00423403	10
C10orf99	P1P2	0.336677	-0.0123693	10	P1P2	0.227159	-0.0307308	10	P1P2	0.110215	-0.0205602	10
C11orf1	P1P2	0.680172	0.00751899	10	P1P2	0.194932	-0.00937452	10	P1P2	0.527889	-0.00570199	10
C11orf16	P1P2	0.187992	0.0561626	10	P1P2	0.883806	0.0122053	10	P1P2	0.295321	0.0310716	10
C11orf21	P1P2	0.675806	0.00417417	10	P1P2	0.922615	0.00142801	10	P1P2	0.856827	0.00849654	10
C11orf24	P1P2	0.433797	-0.0114453	10	P1P2	0.43975	-0.00929563	10	P1P2	0.269387	-0.0089908	10
C11orf30	P1P2	0.609864	-0.0448159	10	P1P2	2.93453e-05	-0.0675276	10	P1P2	0.00255573	-0.0479848	10
C11orf31	P1P2	0.777018	0.0327712	10	P1P2	0.0210989	0.0480036	10	P1P2	0.127622	0.0401113	10
C11orf34	P1P2	0.216907	0.0242161	10	P1P2	0.690406	0.00741494	10	P1P2	0.606123	0.013366	10
C11orf35	P1P2	0.851386	-0.0340216	10	P1P2	0.637631	-0.0738004	10	P1P2	0.830621	-0.0394582	10
C11orf40	ENST00000307616.1	0.349036	-0.0136856	10	ENST00000307616.1	0.0881046	-0.00592328	10	ENST00000307616.1	0.507719	-0.0142667	10	non-essential
C11orf42	P1P2	0.0552756	0.036522	10	P1P2	0.814097	0.00216958	10	P1P2	0.206415	0.0209035	10
C11orf44	ENST00000317019.2	0.0588829	-0.0499613	10	ENST00000317019.2	0.43503	-0.0658175	10	ENST00000317019.2	0.133173	-0.0564147	10
C11orf45	P1	0.33917	-0.0296355	10	P2	0.103623	-0.0724256	10	P2	0.235845	-0.066717	10
C11orf48	P1	0.682625	-0.00815147	10	P1	0.0353971	-0.0388753	10	P1	0.0568867	-0.0212541	10
C11orf49	P1P2	0.93498	-0.0480193	9	P1P2	0.462789	0.00476779	8	P1P2	0.532724	0.0108368	8
C11orf52	P1	0.145181	-0.0318535	10	P2	0.456457	-0.0183434	10	P1	0.150537	-0.0161045	10
C11orf53	P1P2	0.907247	0.0051352	10	P1P2	0.862041	0.00406313	10	P1P2	0.930263	0.00267183	10
C11orf54	P1P2	0.840225	-0.0217486	10	P1P2	0.720108	-0.00224972	10	P1P2	0.631373	-0.0064417	10
C11orf57	P1P2	0.0679035	-0.0346441	10	P1P2	0.236238	-0.0596383	10	P1P2	0.0642278	-0.0312253	10
C11orf58	P1P2	0.836247	-0.00476023	10	P1P2	0.603353	-0.00424843	10	P1P2	0.479054	0.000139695	10
C11orf63	P1P2	0.373903	0.000483885	10	P1P2	0.94713	0.00704218	10	P1P2	0.334556	0.0129398	10
C11orf65	P1P2	0.924443	-0.0224736	10	P1P2	0.331999	0.00233964	10	P1P2	0.993842	0.000298126	10
C11orf68	P1P2	0.604474	-0.0116503	10	P1P2	0.638046	0.00192382	10	P1P2	0.854542	-0.00476583	10
C11orf70	P1P2	0.598399	0.00498262	10	P1P2	0.586832	-0.00952882	10	P1P2	0.420597	0.00124372	10
C11orf71	P1P2	0.443254	-0.0305353	10	P1P2	0.0279893	-0.0591968	10	P1P2	0.064817	-0.0495455	10
C11orf73	P1P2	0.256615	-0.0356447	10	P1P2	0.0860378	0.0133035	10	P1P2	0.949263	0.0037733	10
C11orf74	P1P2	0.0441762	-0.0436612	10	P1P2	0.0608071	-0.00698393	10	P1P2	0.0174892	-0.0312257	10
C11orf80	P1P2	0.612414	0.0164638	10	P1P2	0.302393	-0.0226647	10	P1P2	0.600641	-0.027107	10
C11orf82	P1P2	0.711782	-0.0150352	10	P1P2	0.256253	-0.0120774	10	P1P2	0.213832	-0.0111352	10
C11orf83	P1P2	0.775903	-0.020768	10	P1P2	0.0156169	-0.0446863	10	P1P2	0.143236	-0.0274831	10
C11orf84	P1P2	0.461542	-0.0423149	10	P1P2	0.187476	-0.0394028	10	P1P2	0.615309	-0.0326272	10
C11orf85	P1P2	0.458627	-0.103527	10	P1P2	0.0408799	-0.00519575	10	P1P2	0.582333	-0.0621617	10
C11orf86	P1P2	0.963686	0.0104063	10	P1P2	0.028958	-0.0268524	10	P1P2	0.163596	-0.0152087	10
C11orf87	P1P2	0.731277	0.00599298	10	P1P2	0.929316	-0.0114273	10	P1P2	0.983619	-0.00820947	10
C11orf88	P1P2	0.827736	0.00756039	10	P1P2	0.47567	-0.0122199	10	P1P2	0.44885	-0.00227708	10
C11orf91	P1P2	0.2281	0.0237978	10	P1P2	0.294018	0.00495447	10	P1P2	0.157519	0.0255712	10
C11orf94	P1P2	0.634428	-0.00134271	10	P1P2	0.146376	0.0154019	10	P1P2	0.240014	0.00789676	10
C11orf95	P1P2	0.231089	-0.0169026	10	P1P2	0.212407	-0.0170113	10	P1P2	0.180884	-0.0210772	10
C11orf96	P1P2	0.642639	-0.016218	10	P1P2	0.0562532	-0.00694114	10	P1P2	0.475084	-0.0115109	10
C12orf10	P1P2	0.129911	-0.0223582	9	P1P2	0.266498	0.0306616	9	P1P2	0.66922	0.00917376	9
C12orf23	P1P2	0.516786	-0.0164791	10	P1P2	0.19654	-0.0135028	10	P1P2	0.131153	-0.0151226	10
C12orf29	P1P2	0.933151	0.0139802	9	P1P2	0.402219	0.00915321	9	P1P2	0.746823	0.0106429	9
C12orf39	P2	0.636918	0.00210982	10	P1	0.321172	0.021256	10	P1	0.441904	0.00200904	10
C12orf4	P1P2	0.697202	0.00817925	10	P1P2	0.919267	0.0142294	10	P1P2	0.516905	0.00239994	10
C12orf40	P1P2	0.746648	-0.0162539	10	P1P2	0.290619	0.00527937	10	P1P2	0.396005	-0.00150468	10	non-essential
C12orf42	ENST00000378113.2,ENST00000548883.1	0.382879	-0.0790367	10	ENST00000378113.2,ENST00000548883.1	0.325589	-0.0862757	10	ENST00000378113.2,ENST00000548883.1	0.395033	-0.0826562	10
C12orf43	P1P2	0.455722	0.027924	10	P1P2	0.559315	0.00734014	10	P1P2	0.873776	0.00932318	10
C12orf44	P1P2	0.444726	0.00864918	10	P1P2	0.287972	-0.0185332	10	P1P2	0.858885	-0.0102067	10
C12orf45	P1P2	1.44994e-06	-0.257399	10	P1P2	3.59018e-06	-0.290449	10	P1P2	2.24902e-06	-0.273924	10
C12orf49	P1P2	0.378453	0.0206956	10	P1P2	0.944467	0.0173506	10	P1P2	0.739561	0.0204883	10
C12orf5	P1P2	0.0833304	0.0103167	10	P1P2	0.474052	-0.0266515	10	P1P2	0.516717	0.00354837	10
C12orf50	P1P2	0.530804	0.00613475	10	P1P2	0.395984	-0.0123711	10	P1P2	0.643642	0.00606231	10
C12orf52	P1P2	0.157106	0.0163578	10	P1P2	0.245925	-0.0445884	10	P1P2	0.0693797	-0.0172596	10
C12orf54	P1P2	0.889059	0.00424547	10	P1P2	0.63162	-0.0129884	10	P1P2	0.648661	0.00450714	10
C12orf55	P1P2	0.773675	-0.0079948	10	P1P2	0.689763	-0.0122928	10	P1P2	0.660645	-0.0101438	10
C12orf56	P1P2	0.884234	-0.00826505	10	P1P2	0.807783	-0.0034044	10	P1P2	0.981529	0.000689843	10
C12orf57	P1P2	0.47925	0.003379	10	P1P2	0.342542	0.0170741	10	P1P2	0.851572	0.0253474	10
C12orf60	P1P2	5.9335e-08	-0.391627	10	P1P2	5.40678e-08	-0.462462	10	P1P2	5.06588e-08	-0.41699	10
C12orf61	P1P2	0.26413	0.0664145	10	P1P2	0.373249	0.024125	10	P1P2	0.164921	0.0468976	10
C12orf65	P1P2	0.00958054	-0.0962443	10	P1P2	0.00163144	-0.15747	10	P1P2	0.00102553	-0.126857	10
C12orf66	P1P2	0.0113793	0.0371203	10	P1P2	0.00157079	-0.0200336	10	P1P2	0.00341006	0.00397703	10	essential
C12orf68	P1P2	0.808634	-0.00101199	10	P1P2	0.0639122	0.0160525	10	P1P2	0.456739	0.00703503	10
C12orf71	ENST00000429849.2	0.272558	-0.0102204	10	ENST00000429849.2	0.0711966	0.0320471	10	ENST00000429849.2	0.697973	0.0103211	10
C12orf73	P1	0.174049	-0.00700207	10	P2	0.0850324	0.0105196	10	P2	0.253194	0.0105897	10
C12orf74	P1P2	0.575172	0.0270232	10	P1P2	0.574877	0.0140969	10	P1P2	0.629511	0.0242116	10
C12orf75	P1P2	0.584232	0.0178949	10	P1P2	0.254734	-0.0425259	10	P1P2	0.790212	-0.0119939	10
C12orf76	P1P2	0.077492	0.0150681	10	P1P2	0.317145	-0.0265314	10	P1P2	0.400885	0.00245666	10
C12orf77	P1P2	0.430898	0.00840245	10	P1P2	0.180421	0.0175431	10	P1P2	0.165009	0.0134947	10
C12orf79	P1P2	0.977604	-0.000364958	10	P1P2	0.102793	-0.00624538	10	P1P2	0.303731	-0.0106116	10
C12orf80	P1P2	0.686162	0.00787384	9	P1P2	0.549502	-0.0079433	9	P1P2	0.874971	-0.00025621	9
C13orf35	ENST00000356049.1	0.073429	0.03167	10	ENST00000356049.1	0.539913	-0.0150936	10	ENST00000356049.1	0.289315	0.00793447	10
C13orf45	P1P2	0.470887	0.0324934	10	P1P2	0.615471	-0.0432786	10	P1P2	0.740221	-0.00751376	10
C14orf1	P1P2	0.955688	0.0202655	10	P1P2	0.157088	-0.0339702	10	P1P2	0.466128	-0.015492	10
C14orf105	P1P2	0.953718	-0.0261769	10	P1P2	0.666134	0.00709699	10	P1P2	0.981296	-0.012001	10
C14orf119	P1P2	0.405643	-0.0115145	10	P1P2	0.620697	0.0139882	10	P1P2	0.966433	-0.00782116	10
C14orf132	P1P2	0.328836	0.00235912	10	P1P2	0.618338	-0.0488961	10	P1P2	0.452347	-0.0373932	10
C14orf142	P1P2	0.0593718	0.013661	10	P1P2	0.693409	-0.0241764	10	P1P2	0.296667	0.00558308	10
C14orf159	P1P2	0.539998	0.0207072	10	P1P2	0.897598	0.0120761	10	P1P2	0.374177	0.0158723	10
C14orf164	P1P2	0.720581	0.0157455	10	P1P2	0.664232	-0.0053775	10	P1P2	0.924247	0.00507131	10
C14orf166	P1P2	7.22495e-06	-0.251787	10	P1P2	1.16314e-06	-0.314325	10	P1P2	1.49156e-06	-0.274785	10
C14orf166B	P1P2	0.727124	-0.0121911	10	P1P2	0.169962	-0.0159563	10	P1P2	0.234582	-0.0134783	10
C14orf169	P1P2	0.251648	0.0160757	10	P1P2	0.0991952	0.0312877	10	P1P2	0.0412452	0.011464	10
C14orf177	ENST00000325812.2	0.367682	-0.0200076	10	ENST00000325812.2	0.437859	0.0257703	10	ENST00000325812.2	0.452697	0.00433672	10
C14orf178	P1P2	6.99684e-05	-0.251945	10	P1P2	1.57074e-05	-0.25864	10	P1P2	1.98211e-05	-0.255293	10
C14orf180	P1	0.00309164	0.0350943	10	P1	0.274277	0.00771244	10	P1	0.00298582	0.0210201	10
C14orf182	P1P2	0.943295	0.00739093	10	P1P2	0.582435	-0.0195869	10	P1P2	0.688085	-0.0176546	10
C14orf183	ENST00000305273.1	0.894809	-0.0124459	10	ENST00000305273.1	0.37921	0.0137179	10	ENST00000305273.1	0.50418	-0.00563849	10	non-essential
C14orf2	P1P2	4.56111e-07	-0.153897	10	P1P2	8.05482e-05	-0.186395	10	P1P2	8.40806e-07	-0.164286	10
C14orf28	P1P2	0.0147558	0.046585	10	P1P2	0.814775	0.00663126	10	P1P2	0.0425949	0.0286084	10
C14orf37	ENST00000267485.7	0.712541	-0.0146786	10	ENST00000267485.7	0.138116	-0.0210588	10	ENST00000267485.7	0.323446	-0.013589	10
C14orf39	P1P2	0.493826	0.0176812	10	P1P2	0.456457	-0.0261916	10	P1P2	0.678038	-0.00682714	10
C14orf79	P1P2	0.557352	-0.00789611	10	P1P2	0.256985	0.00383909	10	P1P2	0.577747	-0.00728753	10
C14orf80	P1P2	0.0426515	-0.0741091	10	P1P2	0.0870797	-0.0981122	10	P1P2	0.0250177	-0.0977401	10
C14orf93	P2	0.192123	-0.0433693	10	P2	0.102486	-0.0179735	10	P2	0.0558706	-0.0355653	10
C15orf26	ENST00000286732.4	0.908861	0.0172118	10	ENST00000286732.4	0.998028	0.00370817	10	ENST00000286732.4	0.8445	0.00330031	10
C15orf27	P1P2	0.169939	0.0222511	10	P1P2	0.802943	0.00590105	10	P1P2	0.206102	0.00376258	10
C15orf32	P1P2	0.762009	-0.0607202	10	P1P2	0.00235668	-0.102379	10	P1P2	0.0484395	-0.084774	10
C15orf38	P1P2	0.44049	-0.00490446	10	P1P2	0.185488	-0.0258078	10	P1P2	0.171849	-0.00932527	10
C15orf38-AP3S2	P1	0.705829	0.0105475	10	P2	0.401511	0.00928687	10	P1	0.456739	0.00523541	10
C15orf39	P1P2	0.148667	-0.0214374	10	P1P2	0.201319	-0.0090284	10	P1P2	0.0755822	-0.0145097	10
C15orf40	P1P2	0.631572	-0.000578086	9	P1P2	0.788479	-0.00424099	9	P1P2	0.677289	-0.00130128	9
C15orf41	P1P2	0.00149579	-0.162353	10	P1P2	7.45188e-05	-0.208202	10	P1P2	0.00052593	-0.185278	10
C15orf43	P1P2	0.166348	0.0277204	10	P1P2	0.0682623	0.0422546	10	P1P2	0.0600275	0.0296791	10
C15orf48	P1P2	0.851728	0.00093722	10	P1P2	0.810037	-0.00381615	10	P1P2	0.961326	0.00306276	10
C15orf52	P1	0.263508	-0.0172048	10	P1	0.08305	-0.0366321	10	P1	0.089125	-0.0347769	10
C15orf53	P1P2	0.62719	0.0234818	10	P1P2	0.167085	-0.0294837	10	P1P2	0.555858	0.00419515	10
C15orf54	P1P2	0.282143	0.00144532	10	P1P2	0.0215911	0.0364442	10	P1P2	0.0277815	0.0203232	10
C15orf56	P1P2	0.204086	-0.0291982	10	P1P2	0.798447	-0.0122656	10	P1P2	0.345761	-0.0242326	10
C15orf57	P1P2	0.487876	-0.0127687	10	P1P2	0.213155	-0.00963808	10	P1P2	0.295321	-0.0135903	10
C15orf59	P1P2	0.520744	-0.0360142	10	P1P2	0.97645	0.00103264	10	P1P2	0.682947	-0.0216254	10
C15orf60	P1P2	0.97018	0.0169743	10	P1P2	0.885643	0.0200006	10	P1P2	0.942308	0.0165593	10
C15orf61	P1P2	0.0603	-0.0207383	10	P1P2	0.416778	-0.00433279	10	P1P2	0.145397	-0.0296705	10
C15orf62	P1P2	0.712758	-0.0098374	10	P1P2	0.768173	-0.00179256	10	P1P2	0.923784	0.00517644	10
C15orf65	P1P2	0.0392062	0.0296248	10	P1P2	0.477832	-0.00507719	10	P1P2	0.0533065	0.0186334	10
C16orf11	P1P2	0.646395	-0.0638372	10	P1P2	0.354051	-0.079915	10	P1P2	0.643016	-0.0785121	10
C16orf13	P1P2	0.693976	0.0125991	10	P1P2	0.664338	-0.0337153	10	P1P2	0.762762	-0.0222199	10
C16orf3	ENST00000408886.2	0.246037	0.0141138	10	ENST00000408886.2	0.347893	-0.00333774	10	ENST00000408886.2	0.732536	0.000258129	10
C16orf45	P1P2	0.00895572	-0.0371585	10	P1P2	0.155009	-0.0195943	10	P1P2	0.00551614	-0.0282128	10
C16orf46	P1P2	0.0505879	-0.016642	10	P1P2	0.512581	0.00853136	10	P1P2	0.163068	-0.00210707	10
C16orf47	ENST00000358463.2	0.0714764	0.0164779	9	ENST00000358463.2	0.621123	-0.00478182	9	ENST00000358463.2	0.474105	0.0084335	9
C16orf52	P1P2	0.0398897	-0.0831223	10	P1P2	0.472976	-0.116013	10	P1P2	0.0913379	-0.0995677	10
C16orf54	P1P2	0.209421	0.0336762	10	P1P2	0.816807	-0.0084198	10	P1P2	0.428877	0.0109247	10
C16orf58	P1P2	0.106432	-0.0237401	10	P1P2	0.164951	-0.0156284	10	P1P2	0.05277	-0.0224478	10
C16orf59	P1P2	6.77696e-06	-0.104156	9	P1P2	7.8575e-05	-0.115519	9	P1P2	4.22022e-06	-0.109018	9
C16orf62	P1P2	0.273831	0.0259295	10	P1P2	0.580441	0.00782784	10	P1P2	0.244471	0.00629834	10
C16orf70	P1P2	0.925021	-0.0577818	10	P1P2	0.857129	-0.04817	10	P1P2	0.958077	-0.0521743	10
C16orf71	P1P2	0.220502	-0.0202647	10	P1P2	0.895757	0.0037431	10	P1P2	0.269387	0.00404009	10
C16orf72	P1	0.167598	-0.0237414	10	P2	0.0695713	-0.0507356	10	P1	0.241298	-0.0114367	10
C16orf74	P1P2	0.783269	0.00869142	10	P1P2	0.608228	-0.0122911	10	P1P2	0.92818	-0.013033	10
C16orf78	P1P2	0.922941	0.00938255	10	P1P2	0.40733	-0.0121416	10	P1P2	0.601857	-0.00499418	10	non-essential
C16orf80	P1P2	0.000635278	-0.0393947	10	P1P2	0.00459573	-0.0407998	10	P1P2	0.000263649	-0.0387736	10
C16orf82	P1P2	0.593055	-0.00303519	10	P1P2	0.0107833	-0.07289	10	P1P2	0.126244	-0.0340063	10
C16orf86	P1P2	0.377509	-0.0528785	10	P1P2	0.0466636	-0.0186441	10	P1P2	0.144113	-0.0431683	10
C16orf87	P1P2	0.874482	0.0529614	10	P1P2	0.81805	-0.0217806	10	P1P2	0.600236	0.0189845	10
C16orf89	P1P2	0.822526	0.0150243	10	P1P2	0.128456	-0.0333243	10	P1P2	0.344868	-0.0180085	10
C16orf90	P1P2	0.835111	0.00199075	10	P1P2	0.946435	0.00225092	10	P1P2	0.978741	0.00270071	10
C16orf91	P1P2	0.231656	0.0350999	10	P1P2	0.324374	0.024973	10	P1P2	0.0794962	0.0205072	10
C16orf92	P1P2	0.773241	-0.0100444	9	P1P2	0.124664	0.0137877	10	P1P2	0.733838	0.00761952	9
C16orf93	P1P2	0.989903	-0.0596977	10	P1P2	0.859413	-0.0309517	10	P1P2	0.978277	-0.0315338	10
C16orf95	P1P2	0.919707	-0.00416643	10	P1P2	0.425763	0.0118226	10	P1P2	0.829031	0.00973906	10
C16orf96	P1P2	0.107858	0.0246002	10	P1P2	0.452597	-0.00725352	10	P1P2	0.341753	0.00883741	10
C16orf97	ENST00000566628.1	0.0854773	0.0335692	10	ENST00000566314.1	0.0207442	-0.0283581	10	ENST00000566628.1	0.0967705	0.0209553	10
C17orf100	P1P2	0.0223467	-0.0841979	10	P1P2	0.00156062	-0.0906756	10	P1P2	0.00175704	-0.0850664	10
C17orf102	P1P2	0.0975366	-0.0102004	10	P1P2	0.630586	0.00453058	10	P1P2	0.548265	-0.0115177	10	non-essential
C17orf103	P1P2	0.866923	0.0122766	10	P1P2	0.995011	0.00583725	10	P1P2	0.862088	-0.00582603	10
C17orf104	P1P2	0.793793	0.00551347	10	P1P2	0.876464	0.00591332	10	P1P2	0.819057	0.00152923	10
C17orf105	P1P2	0.491808	0.00804176	10	P1P2	0.328029	-0.0198014	10	P1P2	0.890783	-0.00511043	10
C17orf107	P1P2	0.0430847	-0.0425107	10	P1P2	0.493482	-0.0124763	10	P1P2	0.0870093	-0.0215045	10
C17orf112	P1P2	0.281232	-0.0227897	10	P1P2	0.178818	-0.0248921	10	P1P2	0.11067	-0.0209004	10
C17orf47	P1P2	0.937045	-0.0396667	10	P1P2	0.0342459	-0.0460347	10	P1P2	0.298829	-0.056865	10
C17orf49	P1	3.34032e-06	-0.210545	10	P1	1.59397e-07	-0.237672	10	P1	1.39358e-07	-0.223389	10
C17orf50	P1P2	0.62307	0.0198643	10	P1P2	0.166104	-0.011473	10	P1P2	0.763428	-0.00491041	10
C17orf51	P1	0.141601	-0.0213079	10	P2	0.157131	0.0238863	10	P2	0.0905029	0.0146912	10
C17orf53	P1P2	0.893989	-0.000924354	9	P1P2	0.418517	0.00449561	9	P1P2	0.824692	0.00771968	9
C17orf58	P1P2	0.789086	-0.00551342	10	P1P2	0.53158	0.00474644	10	P1P2	0.941612	0.00666044	10
C17orf59	P1P2	0.19936	-0.1231	10	P1P2	0.00180596	-0.143494	10	P1P2	0.000248532	-0.121311	10
C17orf62	P1P2	0.979569	0.0107365	9	P1P2	0.927686	-2.23058e-05	9	P1P2	0.990814	0.0047823	9
C17orf64	P1	0.0108616	-0.0503646	10	P2	0.35149	-0.0100501	10	P1	0.0846712	-0.0485777	10
C17orf66	P1P2	0.336092	0.0118672	10	P1P2	0.646796	0.000644927	10	P1P2	0.400722	0.00796817	10
C17orf67	P1P2	0.251046	-0.0425141	10	P1P2	0.0354225	-0.0885664	10	P1P2	0.069335	-0.0781052	10
C17orf70	P1P2	0.667743	-0.0276004	10	P1P2	0.517838	-0.0513479	10	P1P2	0.666564	-0.0517329	10
C17orf72	P1P2	0.938781	-0.0461126	10	P1P2	0.653706	-0.0522646	10	P1P2	0.830621	-0.0521581	10
C17orf74	P1P2	0.13336	0.0261954	10	P1P2	0.456105	0.00464331	10	P1P2	0.180315	0.0192538	10
C17orf75	P1P2	0.600016	0.00725069	10	P1P2	0.517462	0.00195361	10	P1P2	0.364703	-0.00612164	10
C17orf77	ENST00000392620.1	0.329647	-0.00976694	9	ENST00000392620.1	0.575147	-0.0040359	9	ENST00000392620.1	0.288035	-0.0164648	9
C17orf78	P1P2	0.451165	0.0319913	10	P1P2	0.130035	-0.0253542	10	P1P2	0.826081	-0.00517203	10	non-essential
C17orf80	P1P2	0.703884	-0.0288411	10	P1P2	0.908193	-0.0466675	10	P1P2	0.989195	-0.0328191	10
C17orf82	P1P2	0.497046	-0.0103657	10	P1P2	0.416945	-0.00525599	10	P1P2	0.798748	-0.00806607	10
C17orf85	P1P2	0.287448	-0.0167737	10	P1P2	0.0909873	-0.0197787	10	P1P2	0.0618337	-0.0223479	10
C17orf89	P1P2	0.98619	-0.0224496	10	P1P2	0.423822	-0.00933235	10	P1P2	0.579739	-0.0146147	10
C17orf96	P1P2	0.842614	-0.00654563	10	P1P2	0.212621	0.00077141	10	P1P2	0.628477	-0.00289483	10
C17orf97	P1P2	0.385661	-0.0267412	10	P1P2	0.136385	-0.0189728	10	P1P2	0.105809	-0.0288976	10
C17orf98	P1P2	0.0864339	-0.0284921	10	P1P2	0.0813082	-0.0536955	10	P1P2	0.0229462	-0.0458816	10
C17orf99	P1P2	0.474294	0.012597	10	P1P2	0.134293	-0.00964457	10	P1P2	0.759212	-0.00134245	10
C18orf21	P1P2	0.0376944	-0.0168551	10	P1P2	0.0693926	-0.0609134	10	P1P2	0.0304902	-0.02796	10
C18orf25	P1P2	0.103131	-0.0302075	10	P1P2	0.230195	-0.0581025	10	P1P2	0.091282	-0.0422218	10
C18orf32	P1P2	0.0153234	-0.0615364	10	P1P2	0.0164666	-0.0671064	10	P1P2	0.0074652	-0.0643214	10
C18orf42	P1P2	0.942832	0.00888394	10	P1P2	0.993967	0.024685	10	P1P2	0.987104	0.0161789	10
C18orf54	P1P2	0.861319	0.00148845	10	P1P2	0.533777	-0.00970606	10	P1P2	0.869189	-0.00110887	10
C18orf56	P1P2	0.000171335	-0.0847809	10	P1P2	0.000652535	-0.0729654	10	P1P2	0.000142299	-0.078357	10
C18orf63	P1P2	0.474294	-0.00330507	10	P1P2	0.264817	0.0205179	10	P1P2	0.265243	0.0082359	10
C18orf8	P1P2	0.197431	0.0144354	10	P1P2	0.260603	0.0137543	10	P1P2	0.100816	0.013813	10
C19orf10	P1P2	0.814388	0.0101706	10	P1P2	0.358449	0.0172677	10	P1P2	0.880205	0.00832633	10
C19orf12	P1P2	0.101421	0.0156349	10	P1P2	0.625427	0.0142426	10	P1P2	0.531321	0.0171827	10
C19orf18	P1P2	0.416738	-0.0301021	10	P1P2	0.634104	0.0167955	10	P1P2	0.677611	-0.0075734	10
C19orf24	P1P2	0.180684	-0.0132481	10	P1P2	0.613325	-0.0123136	10	P1P2	0.163332	-0.00966438	10
C19orf25	P1P2	0.00209282	-0.0363064	10	P1P2	0.0847169	-0.017314	10	P1P2	0.00124491	-0.0242641	10
C19orf26	P1P2	0.0375681	-0.037904	9	P1P2	0.00257309	-0.0890602	9	P1P2	0.00368491	-0.0818387	9
C19orf33	P1P2	0.0983333	-0.00735404	10	P1P2	0.0534077	-0.013504	10	P1P2	0.0640603	-0.0279851	10
C19orf35	P1P2	0.311282	-0.0289334	10	P1P2	0.73748	-0.0128094	10	P1P2	0.232069	-0.0195892	10
C19orf38	P1P2	0.403347	-0.011758	10	P1P2	0.495319	0.00597396	10	P1P2	0.793803	-0.00619998	10
C19orf40	P1P2	7.85584e-05	-0.0699459	10	P1P2	1.00428e-05	-0.0478354	10	P1P2	3.06436e-06	-0.0525916	10
C19orf43	P1P2	0.0468785	-0.00962097	10	P1P2	0.0269481	-0.0530483	10	P1P2	0.0392331	-0.046134	10
C19orf44	P1P2	0.404904	-0.0146417	10	P1P2	0.490367	0.0177738	10	P1P2	0.727938	-0.00416787	10
C19orf45	P1	0.0421631	-0.051637	10	P2	0.13889	-0.0256323	10	P1	0.0264474	-0.0269889	10	non-essential
C19orf47	P1	0.103316	-0.0391155	10	P2	0.211449	0.0104336	10	P2	0.428537	-0.00848276	10
C19orf48	P1P2	0.294626	0.00230818	10	P1P2	0.291483	-0.00332729	10	P1P2	0.278326	-0.00543922	10
C19orf52	P1P2	0.760346	0.0257468	10	P1P2	0.35784	-0.0316009	10	P1P2	0.61449	0.00346422	10
C19orf53	P1P2	0.410424	-0.0126156	10	P1P2	0.534734	-0.0190177	10	P1P2	0.375588	-0.0176835	10
C19orf54	P1P2	0.538268	0.00161216	10	P1P2	0.945278	0.00439087	10	P1P2	0.425655	0.00653844	10
C19orf55	P1P2	0.297585	0.0151673	10	P1P2	0.0124123	-0.0241516	10	P1P2	0.573972	-0.0071976	10
C19orf57	P1P2	0.995474	0.0152343	10	P1P2	0.295828	0.0177208	10	P1P2	0.477789	0.0100609	10
C19orf59	P1P2	0.515094	-0.00828003	10	P1P2	0.950256	-0.00269657	10	P1P2	0.551179	-0.00390357	10
C19orf60	P1P2	0.962063	0.00191538	10	P1P2	0.83629	-0.00857971	10	P1P2	0.996631	-0.00611803	10
C19orf66	P1P2	0.23058	0.00645983	10	P1P2	0.904967	-0.0197245	10	P1P2	0.430237	-0.0129446	10
C19orf67	P1P2	0.131861	-0.0372037	10	P1P2	0.165039	-0.0416706	10	P1P2	0.0902813	-0.0394371	10
C19orf68	P1P2	0.103871	-0.0305081	10	P1P2	0.0917967	-0.0519251	10	P1P2	0.0403846	-0.0379314	10
C19orf69	P1P2	0.763672	0.0387523	10	P1P2	0.783772	-0.00479094	10	P1P2	0.746387	0.0129785	10
C19orf70	P1P2	5.40964e-07	-0.169816	10	P1P2	4.68125e-07	-0.226595	10	P1P2	1.70331e-07	-0.198205	10
C19orf71	P1P2	0.0793418	-0.0429973	10	P1P2	0.998724	0.0127039	10	P1P2	0.233437	-0.0178219	10
C19orf73	P1P2	0.0655422	-0.0140317	9	P1P2	0.085946	0.0196616	9	P1P2	0.720469	-0.00692924	9
C19orf77	P1P2	0.947695	0.00884856	10	P1P2	0.510897	-0.0157552	10	P1P2	0.431942	0.00793989	10
C19orf80	P1P2	0.261773	-0.00470697	10	P1P2	0.431531	0.00147561	10	P1P2	0.788867	-0.00633383	10
C19orf81	P1P2	0.378926	-0.0148474	10	P1P2	0.227327	-0.0052972	10	P1P2	0.281566	-0.027768	10
C19orf82	P1P2	0.367064	0.0139533	10	P1P2	0.349389	-0.0312774	10	P1P2	0.245416	-0.0144972	10
C1D	P1P2	0.1439	-0.0619122	10	P1P2	0.250692	0.0157537	10	P1P2	0.17721	-0.0382039	10
C1GALT1	P1P2	0.595372	-0.00558091	10	P1P2	0.677802	-0.00487212	10	P1P2	0.40498	-0.00106724	10
C1GALT1C1	P1P2	0.792896	0.0176736	10	P1P2	0.107983	0.0201815	10	P1P2	0.632202	0.020159	10
C1QA	P1P2	0.746648	0.0153303	10	P1P2	0.0620582	-0.0144383	10	P1P2	0.282217	-0.0225483	10
C1QB	P1P2	0.625129	0.0171884	10	P1P2	0.808008	-0.00929057	10	P1P2	0.824267	-0.00744092	10
C1QBP	P1P2	0.15122	-0.0790286	10	P1P2	0.000239301	-0.0958867	10	P1P2	0.00372264	-0.0806488	10
C1QC	P1P2	0.00234016	-0.0192056	10	P1P2	0.518592	-0.0633822	10	P1P2	0.0194573	-0.0280597	10
C1QL1	P1P2	0.867152	-0.00935134	10	P1P2	0.838562	-0.00634994	10	P1P2	0.819736	-0.00283294	10
C1QL2	P1P2	0.317932	-0.00956958	10	P1P2	0.709905	0.010953	10	P1P2	0.765428	-0.00896485	10
C1QL3	P1P2	0.953718	0.0164611	10	P1P2	0.310855	0.0170707	10	P1P2	0.345612	0.0186561	10
C1QL4	P1P2	0.837156	-0.00112964	10	P1P2	0.750239	0.0122476	10	P1P2	0.827897	0.0160984	10
C1QTNF1	P1P2	0.530994	-0.00294524	10	P1P2	0.529388	-0.0150262	10	P1P2	0.346655	-0.0145889	10
C1QTNF2	P1P2	0.462782	0.00545347	10	P1P2	0.0550633	0.0367899	10	P1P2	0.0735444	0.0214906	10
C1QTNF3	P1P2	0.319414	0.0228949	10	P1P2	0.542416	-0.0127077	10	P1P2	0.403339	0.0183592	10
C1QTNF4	P1P2	0.305823	0.0117881	10	P1P2	0.935443	-0.0207908	10	P1P2	0.60409	-0.0013473	10
C1QTNF5	P2	0.0156456	-0.0553492	10	P2	0.691478	-0.0550424	10	P2	0.0903921	-0.0516795	10
C1QTNF6	P1P2	0.666897	-0.00886973	10	P1P2	0.2106	0.0100147	10	P1P2	0.908303	0.00960774	10
C1QTNF7	ENST00000444304.2	0.426232	0.0433598	10	ENST00000444304.2	0.0517239	-0.0265473	10	ENST00000429690.1	0.455858	0.00407222	10
C1QTNF8	P1P2	0.678147	-0.00653198	10	P1P2	0.988282	-0.00285171	10	P1P2	0.853856	-0.00532922	10
C1QTNF9	ENST00000382071.2	0.161939	-0.0319752	10	ENST00000382071.2	0.249255	0.000520772	10	ENST00000332018.4	0.472029	0.00741945	10
C1QTNF9B	ENST00000382140.2	0.652547	-0.00147653	9	ENST00000382137.3	0.160875	0.00648811	10	ENST00000382137.3	0.727282	0.00721346	10
C1QTNF9B-AS1	P1P2	0.00170968	-0.156822	10	P1P2	0.00129879	-0.194077	10	P1P2	0.00127438	-0.17545	10
C1R	P1P2	0.466089	-0.0102431	9	P1P2	0.902146	0.0107443	9	P1P2	0.459257	-0.00383241	9
C1RL	P1P2	0.984333	0.00306916	10	P1P2	0.742531	0.00928966	10	P1P2	0.570802	-0.0126385	10
C1S	P1P2	0.517539	-0.00741309	10	P1P2	0.352468	-0.0104389	10	P1P2	0.860487	-0.00659206	10
C1orf100	P1P2	0.93774	0.0176464	10	P1P2	0.0782822	-0.0193201	10	P1P2	0.439832	-0.00512702	10
C1orf101	P1P2	0.187115	-0.138699	10	P1P2	0.867187	-0.138874	10	P1P2	0.152949	-0.133924	10
C1orf105	ENST00000367727.4	0.549466	-0.0240611	10	ENST00000367727.4	0.498544	-0.00389438	10	ENST00000367727.4	0.547877	-0.0109413	10
C1orf106	P1	0.00983039	-0.0672541	10	P1	0.0376916	-0.0614018	10	P1	0.0142534	-0.064328	10
C1orf109	P2	0.129565	-0.0208748	10	P1	0.345434	-0.00749944	10	P2	0.291574	-0.0112776	10
C1orf110	P2	0.782822	-0.012314	10	P1	0.375438	-0.00775845	10	P2	0.581039	0.0127468	9
C1orf111	P1P2	0.240747	-0.00749559	10	P1P2	0.385071	-0.0243113	10	P1P2	0.203709	-0.0205385	10
C1orf112	P1P2	0.300563	-0.017108	10	P1P2	0.365571	0.00948605	10	P1P2	0.822907	-0.0166888	10
C1orf115	P1P2	0.260046	0.0147721	10	P1P2	0.834133	0.00252426	10	P1P2	0.331212	0.0127583	10
C1orf116	P1P2	0.671982	-0.00397943	10	P1P2	0.273067	-0.0113864	10	P1P2	0.21244	-0.00225932	10
C1orf122	P1P2	0.950591	-0.0141641	10	P1P2	0.705147	-0.0286203	10	P1P2	0.808209	-0.0212636	10
C1orf123	P1P2	0.750837	-0.0231738	10	P1P2	0.254188	-0.0541686	10	P1P2	0.2187	-0.0269149	10
C1orf127	P1P2	0.489155	0.0226944	10	P1P2	0.619671	-0.0255103	10	P1P2	0.911073	0.0126666	10
C1orf131	P1P2	0.00341547	-0.29734	10	P1P2	0.000518482	-0.32141	10	P1P2	0.00127309	-0.309375	10
C1orf134	ENST00000375605.2	0.174787	-0.0232933	10	ENST00000375605.2	0.454525	-0.0203899	10	ENST00000375605.2	0.160449	-0.019563	10
C1orf137	ENST00000369482.1	0.266877	-0.0118295	10	ENST00000369482.1	0.468325	0.0145549	10	ENST00000369482.1	0.815211	-0.00302091	10
C1orf141	P1P2	0.517256	0.00886787	10	P1P2	0.0551555	-0.0287193	10	P1P2	0.371833	-0.00777838	10
C1orf146	P1P2	0.0521883	-0.0297643	10	P1P2	0.4547	0.0134834	10	P1P2	0.180694	-0.0147402	10	non-essential
C1orf158	P1P2	0.332161	-0.0316833	10	P1P2	0.990602	0.00404416	10	P1P2	0.352054	-0.00799361	10
C1orf159	P1P2	0.0382491	-0.0526754	9	P1P2	0.0359593	0.00399733	10	P1P2	0.00132148	-0.0377971	9
C1orf162	P1P2	0.681345	-0.0110166	10	P1P2	0.282075	-0.00964565	10	P1P2	0.300049	-0.0172578	10
C1orf167	P1P2	0.5554	0.024775	10	P1P2	0.145932	-0.0180756	10	P1P2	0.691518	-0.00457746	10
C1orf168	P1P2	0.950011	-0.00549554	10	P1P2	0.0418652	0.00208438	10	P1P2	0.37121	0.00205073	10
C1orf172	P1P2	0.0502284	0.0439817	10	P1P2	0.875088	0.0142346	10	P1P2	0.112769	0.0145224	10
C1orf173	P1P2	0.276198	0.0271263	10	P1P2	0.447624	-0.0204764	10	P1P2	0.912921	0.00399814	10
C1orf174	P1P2	0.56215	-0.00527148	10	P1P2	0.227103	-0.0270126	10	P1P2	0.129231	-0.0205653	10
C1orf177	P1P2	0.520036	0.00741345	9	P1P2	0.900689	-0.0373628	9	P1P2	0.969999	-0.0103857	9
C1orf185	P1P2	0.326034	-0.0293162	10	P1P2	0.155686	-0.00856202	10	P1P2	0.133098	-0.0228335	10
C1orf186	P1P2	0.992224	0.00683328	10	P1P2	0.971927	-0.0122934	10	P1P2	0.951582	-0.00117136	10
C1orf189	P1P2	0.0132705	-0.0433364	10	P1P2	0.529388	-0.0191946	10	P1P2	0.00551614	-0.0207967	10
C1orf192	P1P2	0.871618	0.00346995	10	P1P2	0.548215	-0.00659171	10	P1P2	0.798298	-0.00610622	10
C1orf194	P1	0.017177	-0.0581951	10	P1	0.039774	-0.0614879	10	P1	0.00688948	-0.0573735	10
C1orf195	P1P2	0.761454	-0.00698433	10	P1P2	0.99037	-0.027677	10	P1P2	0.97967	-0.00786379	10
C1orf198	P1	0.301923	-0.0118081	10	P1	0.437001	0.00971377	10	P2	0.737583	-0.00980278	10
C1orf204	P1P2	0.121176	-0.0402558	10	P1P2	0.850171	-0.00210014	10	P1P2	0.220779	-0.010508	10
C1orf21	P1P2	0.523013	-0.0357276	10	P1P2	0.424918	-0.0659294	10	P1P2	0.637599	-0.0618473	10
C1orf210	P1P2	0.383672	-0.00861943	10	P1P2	0.124486	-0.00777906	10	P1P2	0.114163	-0.0144926	10
C1orf216	P1P2	0.312396	0.00463243	10	P1P2	0.1579	-0.0126409	10	P1P2	0.822681	-0.00755309	10
C1orf222	P1P2	0.29799	-0.0070024	10	P1P2	0.285079	-0.0129271	10	P1P2	0.241532	-0.0118293	10
C1orf226	P2	0.657297	-0.00834666	10	P2	0.293015	-0.00490506	10	P1	0.807758	0.00874104	10
C1orf227	P1P2	0.84922	0.00579554	10	P1P2	0.416194	0.00983247	10	P1P2	0.793354	-0.00649665	10
C1orf228	ENST00000458657.2,ENST00000535358.1	0.389897	-0.00798583	10	ENST00000458657.2,ENST00000535358.1	0.275172	0.0302799	10	ENST00000458657.2,ENST00000535358.1	0.874924	0.00918172	10
C1orf229	P1P2	0.330713	-0.0263538	9	P1P2	0.603267	0.0129292	9	P1P2	0.778652	-0.00167118	9
C1orf233	P1P2	0.612005	0.0132331	10	P1P2	0.941343	-0.019118	10	P1P2	0.874694	0.00218504	10
C1orf234	P1P2	0.225668	-0.0213777	9	P1P2	0.0230492	-0.0543999	10	P1P2	0.0367249	-0.0222978	9
C1orf27	P1P2	0.618552	0.00995077	10	P1P2	0.252617	-0.0177945	10	P1P2	0.252228	-0.00461388	10
C1orf35	P1P2	0.269392	-0.00501336	10	P1P2	0.550736	-0.00368207	10	P1P2	0.162717	-0.00116158	10
C1orf43	P1P2	0.430727	-0.00315113	10	P1P2	0.358068	-0.0447216	10	P1P2	0.252349	-0.0255019	10
C1orf50	P1P2	0.409267	0.0034155	10	P1P2	0.635762	-0.00566734	10	P1P2	0.69066	0.00163948	10
C1orf51	P1P2	0.986654	0.0132918	10	P1P2	0.513892	0.0130959	10	P1P2	0.651596	0.00993146	10
C1orf52	P1P2	0.881708	-0.0598695	10	P1P2	0.254552	-0.0721801	10	P1P2	0.428707	-0.065353	10
C1orf53	P1P2	0.763672	0.00625538	10	P1P2	0.199275	-0.053802	10	P1P2	0.527127	-0.0231001	10
C1orf54	P1P2	0.623585	-0.00088811	10	P1P2	0.306708	0.0179698	10	P1P2	0.888482	0.0110226	10
C1orf56	P1P2	0.809987	0.00583772	10	P1P2	0.286194	-0.0296155	10	P1P2	0.684444	-0.0192293	10
C1orf61	P1	0.0647218	0.0144609	10	P2	0.603151	0.0126331	10	P1	0.0741085	0.0187934	10
C1orf63	P1P2	0.913013	-0.0160842	10	P1P2	0.528627	-0.0211863	10	P1P2	0.496404	-0.00811114	10
C1orf64	P1P2	0.112821	-0.0338818	10	P1P2	0.846412	0.00253152	10	P1P2	0.243881	-0.0159356	10
[truncated: 34,907 more rows]
