# Supplementary material for: Compact and highly active next-generation libraries for CRISPR-mediated gene repression and activation
Source: eLife. 2016 Sep 23;5:e19760. doi: 10.7554/eLife.19760 (PMC5094855; doi:10.7554/eLife.19760)
Supplement: Supplementary file 9. — DOI: http://dx.doi.org/10.7554/eLife.19760.021 [file elife-19760-supp9.xlsx]

## Sheet: TableS9_hCRISPRa-v2
	sgRNA read counts				sgRNA growth phenotypes
sgId	T0, Rep1	Endpoint, Rep1	T0, Rep2	Endpoint, Rep2	gamma, Rep1	gamma, Rep2	gamma, ave_Rep1_Rep2
A1BG_+_58859110.23-P1	247	293	210	270	0.00092033	0.00865887	0.0047896
A1BG_+_58859124.23-P1	307	362	247	322	0.000175624	0.0103101	0.00524285
A1BG_+_58859191.23-P1	14	19	9	16	nan	nan	nan
A1BG_+_58859199.23-P1	360	473	347	379	0.0136319	-0.0107881	0.00142189
A1BG_+_58859204.23-P1	409	490	282	346	0.00215234	0.00308092	0.00261663
A1BG_+_58864862.23-P2	737	864	548	721	-0.000547164	0.0114071	0.00542996
A1BG_+_58864915.23-P2	324	374	269	301	-0.0024715	-0.00790417	-0.00518783
A1BG_+_58865068.23-P2	337	340	256	249	-0.0192179	-0.0246112	-0.0219146
A1BG_+_58865122.23-P2	340	380	257	324	-0.00648699	0.00631634	-8.53276e-05
A1BG_+_58865296.23-P2	557	673	543	627	0.00320822	-0.00415574	-0.000473761
A1BG_-_58858991.23-P1	696	801	548	652	-0.00284473	-0.000586916	-0.00171582
A1BG_-_58859113.23-P1	114	133	113	126	-0.00114839	-0.00832205	-0.00473522
A1BG_-_58859158.23-P1	210	172	174	202	-0.0451461	-0.00351486	-0.0243305
A1BG_-_58859244.23-P1	503	514	362	410	-0.0176296	-0.0064598	-0.0120447
A1BG_-_58859314.23-P1	335	412	300	328	0.00541116	-0.0106665	-0.00262766
A1BG_-_58864882.23-P2	143	86	125	64	-0.0835621	-0.101122	-0.0923423
A1BG_-_58864933.23-P2	329	283	234	267	-0.0390517	-0.00557575	-0.0223137
A1BG_-_58864955.23-P2	194	255	181	214	0.0136833	-0.00133691	0.00617322
A1BG_-_58864975.23-P2	403	523	359	378	0.0120963	-0.0151566	-0.00153016
A1BG_-_58865269.23-P2	371	474	281	377	0.0101512	0.0137353	0.0119432
A1CF_+_52645473.23-P1P2	165	129	94	143	-0.0509318	0.0287177	-0.011107
A1CF_+_52645511.23-P1P2	245	310	194	186	0.00894592	-0.0263266	-0.00869034
A1CF_+_52645527.23-P1P2	252	301	216	281	0.0017781	0.0100612	0.00591967
A1CF_+_52645549.23-P1P2	241	331	187	243	0.0191452	0.0099273	0.0145362
A1CF_-_52645451.23-P1P2	445	494	340	402	-0.00732828	-0.00133364	-0.00433096
A1CF_-_52645458.23-P1P2	271	308	182	282	-0.00440313	0.0309057	0.0132513
A1CF_-_52645463.23-P1P2	472	559	415	478	0.000719623	-0.00445442	-0.0018674
A1CF_-_52645539.23-P1P2	106	142	116	115	0.0160442	-0.0223379	-0.00314685
A1CF_-_52645838.23-P1P2	299	358	250	293	0.00207761	-0.00238225	-0.000152317
A1CF_-_52645861.23-P1P2	233	205	175	247	-0.0362431	0.0197817	-0.0082307
A2ML1_+_8974963.23-P1P2	183	190	145	126	-0.0156516	-0.0380518	-0.0268517
A2ML1_+_8975008.23-P1P2	154	112	69	122	-0.0599263	0.0466459	-0.00664023
A2ML1_+_8975069.23-P1P2	78	99	74	63	0.00933109	-0.0404935	-0.0155812
A2ML1_+_8975127.23-P1P2	230	247	168	209	-0.0114514	0.00473091	-0.00336026
A2ML1_-_8975016.23-P1P2	98	96	94	82	-0.0228846	-0.0375896	-0.0302371
A2ML1_-_8975026.23-P1P2	76	94	99	80	0.00611617	-0.0467129	-0.0202984
A2ML1_-_8975084.23-P1P2	439	636	394	502	0.0257838	0.00757801	0.0166809
A2ML1_-_8975087.23-P1P2	318	418	352	399	0.0136864	-0.00636235	0.00366203
A2ML1_-_8975097.23-P1P2	233	233	191	194	-0.0203202	-0.0194474	-0.0198838
A2ML1_-_8975176.23-P1P2	458	504	337	487	-0.00841704	0.022593	0.00708799
A2M_+_9268573.23-P1P2	358	423	296	392	0.000429679	0.0121867	0.00630818
A2M_+_9268702.23-P1P2	183	232	125	181	0.00918684	0.0228317	0.0160093
A2M_+_9268728.23-P1P2	251	291	212	216	-0.00192948	-0.0190769	-0.0105032
A2M_+_9268776.23-P1P2	1125	1371	955	1119	0.00427498	-0.00240995	0.000932517
A2M_+_9268784.23-P1P2	381	422	343	381	-0.00760878	-0.00877813	-0.00819345
A2M_+_9268794.23-P1P2	818	963	686	732	-2.40384e-05	-0.0135672	-0.0067956
A2M_-_9268620.23-P1P2	468	562	378	451	0.00244378	-0.000252608	0.00109558
A2M_-_9268635.23-P1P2	600	742	488	639	0.00609852	0.0108378	0.00846815
A2M_-_9268684.23-P1P2	205	198	125	159	-0.0246411	0.00738024	-0.00863045
A2M_-_9268687.23-P1P2	555	649	437	481	-0.000860611	-0.00986728	-0.00536395
A3GALT2_+_33786914.23-ENST00000442999.3	213	281	161	193	0.0141382	0.000309289	0.00722374
A3GALT2_-_33786835.23-ENST00000442999.3	135	156	106	124	-0.00233855	-0.00260512	-0.00247183
A3GALT2_-_33786839.23-ENST00000442999.3	304	344	261	289	-0.00494626	-0.00915521	-0.00705073
A3GALT2_-_33786853.23-ENST00000442999.3	155	155	139	185	-0.0203202	0.0127804	-0.00376989
A3GALT2_-_33786863.23-ENST00000442999.3	214	332	195	259	0.0342982	0.0125356	0.0234169
A3GALT2_-_33786879.23-ENST00000442999.3	288	316	273	256	-0.00878087	-0.0289715	-0.0188762
A3GALT2_-_33786924.23-ENST00000442999.3	280	314	216	255	-0.0060669	-0.00151503	-0.00379096
A3GALT2_-_33786947.23-ENST00000442999.3	228	280	233	260	0.00523097	-0.00823273	-0.00150088
A3GALT2_-_33786967.23-ENST00000442999.3	257	271	162	241	-0.0137232	0.026053	0.0061649
A3GALT2_-_33786971.23-ENST00000442999.3	256	240	204	269	-0.0283468	0.0116727	-0.00833708
A4GALT_+_43116948.23-P1P2	343	344	296	283	-0.0199581	-0.0266606	-0.0233093
A4GALT_+_43116953.23-P1P2	907	967	661	724	-0.0123535	-0.0104511	-0.0114023
A4GALT_+_43116982.23-P1P2	159	207	120	103	0.0124905	-0.0395197	-0.0135146
A4GALT_+_43117014.23-P1P2	410	404	305	367	-0.0221537	0.000758104	-0.0106978
A4GALT_+_43117057.23-P1P2	295	308	272	283	-0.0149568	-0.0165787	-0.0157677
A4GALT_+_43117061.23-P1P2	515	548	486	429	-0.0125957	-0.0361799	-0.0243878
A4GALT_+_43117086.23-P1P2	221	273	191	189	0.00596041	-0.0225607	-0.00830013
A4GALT_+_43117094.23-P1P2	247	273	188	302	-0.00787275	0.0352081	0.0136677
A4GALT_-_43116965.23-P1P2	342	326	316	283	-0.0262792	-0.0344562	-0.0303677
A4GALT_-_43117031.23-P1P2	234	285	207	244	0.00420169	-0.00169813	0.00125178
A4GNT_+_137851268.23-P1P2	227	251	164	239	-0.00782058	0.0235965	0.00788793
A4GNT_+_137851351.23-P1P2	269	315	190	234	-0.000686909	0.00352986	0.00142148
A4GNT_+_137851367.23-P1P2	41	38	47	38	nan	nan	nan
A4GNT_+_137851419.23-P1P2	227	260	206	248	-0.00343918	0.000818019	-0.00131058
A4GNT_+_137851432.23-P1P2	39	50	36	34	0.010581	nan	nan
A4GNT_+_137851497.23-P1P2	152	165	107	137	-0.0101137	0.00816259	-0.000975563
A4GNT_-_137851295.23-P1P2	174	219	127	225	0.00828705	0.0468842	0.0275856
A4GNT_-_137851386.23-P1P2	22	23	18	13	nan	nan	nan
A4GNT_-_137851396.23-P1P2	119	102	87	81	-0.0394919	-0.0298257	-0.0346588
A4GNT_-_137851470.23-P1P2	202	212	152	176	-0.0143108	-0.00382592	-0.00906834
AAAS_+_53715313.23-P1P2	258	317	197	249	0.00529293	0.00662416	0.00595855
AAAS_+_53715447.23-P1P2	230	299	207	257	0.0123102	0.0044909	0.00840053
AAAS_+_53715476.23-P1P2	234	254	230	225	-0.0101202	-0.0239262	-0.0170232
AAAS_+_53715502.23-P1P2	123	125	77	114	-0.0183141	0.0254798	0.00358284
AAAS_+_53715509.23-P1P2	219	266	185	211	0.00386048	-0.00562645	-0.000882984
AAAS_+_53715556.23-P1P2	248	282	175	188	-0.00434127	-0.012762	-0.00855163
AAAS_-_53715389.23-P1P2	382	436	249	332	-0.00387572	0.012995	0.00455965
AAAS_-_53715419.23-P1P2	371	431	331	348	-0.0016763	-0.015334	-0.00850516
AAAS_-_53715438.23-P1P2	411	511	352	446	0.00676475	0.00691492	0.00683983
AAAS_-_53715519.23-P1P2	296	317	281	312	-0.0117955	-0.00882825	-0.0103119
AACS_+_125549774.23-P1P2	303	370	238	319	0.00452532	0.0136196	0.00907246
AACS_+_125549828.23-P1P2	467	522	353	462	-0.00647298	0.0107791	0.00215305
AACS_+_125549846.23-P1P2	795	925	605	776	-0.00148408	0.00837386	0.00344489
AACS_-_125549706.23-P1P2	706	874	567	696	0.00622856	0.0031356	0.00468208
AACS_-_125549763.23-P1P2	381	414	332	387	-0.00998914	-0.00302871	-0.00650893
AACS_-_125549875.23-P1P2	606	730	452	626	0.00283318	0.0175241	0.0101787
AACS_-_125549882.23-P1P2	612	769	566	655	0.00808087	-0.00389297	0.00209395
AACS_-_125549890.23-P1P2	596	653	471	524	-0.00896062	-0.00859157	-0.00877609
AACS_-_125549895.23-P1P2	202	254	140	195	0.00816891	0.0182024	0.0131857
AACS_-_125549925.23-P1P2	292	380	240	335	0.0124411	0.0184569	0.015449
AADACL2_+_151451280.23-P1P2	70	95	50	83	0.0176602	0.0391228	0.0283915
AADACL2_+_151451301.23-P1P2	107	154	82	116	0.024966	0.0200522	0.0225091
AADACL2_+_151451367.23-P1P2	252	259	183	276	-0.0169125	0.0276882	0.00538782
AADACL2_+_151451431.23-P1P2	252	341	278	275	0.0172961	-0.0225993	-0.0026516
AADACL2_+_151451607.23-P1P2	227	282	186	248	0.00666285	0.012995	0.00982894
AADACL2_-_151451226.23-P1P2	273	318	184	272	-0.00134379	0.0252978	0.011977
AADACL2_-_151451238.23-P1P2	152	184	108	158	0.00344143	0.0240575	0.0137495
AADACL2_-_151451485.23-P1P2	450	578	371	412	0.010813	-0.00880765	0.00100267
AADACL2_-_151451546.23-P1P2	284	416	266	312	0.0271533	-0.00228744	0.012433
AADACL2_-_151451555.23-P1P2	362	412	288	356	-0.00422924	0.00396782	-0.000130707
AADACL3_+_12775908.23-P1P2	177	205	135	210	-0.00205511	0.0313746	0.0146597
AADACL3_+_12775953.23-P1P2	397	451	310	378	-0.00445908	0.00234052	-0.00105928
AADACL3_+_12775987.23-P1P2	221	308	250	250	0.0209629	-0.0213056	-0.000171327
AADACL3_+_12776017.23-P1P2	317	388	196	275	0.00481552	0.0190727	0.0119441
AADACL3_-_12775715.23-P1P2	261	359	228	256	0.0193293	-0.00749486	0.00591724
AADACL3_-_12775723.23-P1P2	282	244	164	231	-0.0383214	0.0195371	-0.00939212
AADACL3_-_12775773.23-P1P2	123	166	109	144	0.0169665	0.0118961	0.0144313
AADACL3_-_12775815.23-P1P2	249	282	233	242	-0.00484176	-0.0167868	-0.0108143
AADACL3_-_12775818.23-P1P2	308	345	194	292	-0.00621102	0.0274474	0.0106182
AADACL3_-_12775965.23-P1P2	203	224	141	195	-0.00807714	0.0173538	0.00463834
AADACL4_+_12704309.23-P1P2	335	344	210	260	-0.017023	0.00415905	-0.00643195
AADACL4_+_12704385.23-P1P2	256	364	193	314	0.0234552	0.0367245	0.0300899
AADACL4_+_12704396.23-P1P2	374	337	220	344	-0.0332762	0.0319923	-0.000641912
AADACL4_+_12704411.23-P1P2	254	274	180	202	-0.0108937	-0.00755697	-0.00922531
AADACL4_-_12704055.23-P1P2	297	323	204	236	-0.00988298	-0.00393224	-0.00690761
AADACL4_-_12704118.23-P1P2	252	352	239	255	0.0212446	-0.0135794	0.00383261
AADACL4_-_12704126.23-P1P2	426	422	317	323	-0.0214935	-0.01907	-0.0202817
AADACL4_-_12704216.23-P1P2	372	429	332	313	-0.00258955	-0.0283321	-0.0154608
AADACL4_-_12704368.23-P1P2	312	294	259	303	-0.0277107	-0.00259769	-0.0151542
AADACL4_-_12704476.23-P1P2	256	294	196	199	-0.00310702	-0.0194945	-0.0113007
AADAC_+_151531365.23-P1P2	384	453	279	348	0.000231978	0.00504334	0.00263766
AADAC_+_151531651.23-P1P2	352	388	340	336	-0.0082097	-0.0227166	-0.0154632
AADAC_+_151531719.23-P1P2	479	565	364	420	0.000216501	-0.00424354	-0.00201352
AADAC_+_151531796.23-P1P2	192	197	146	189	-0.0171228	0.00947274	-0.00382503
AADAC_+_151531810.23-P1P2	51	79	59	41	0.034107	-0.0647016	-0.0152973
AADAC_-_151531298.23-P1P2	177	204	144	173	-0.00266328	0.0005707	-0.00104629
AADAC_-_151531396.23-P1P2	64	106	68	86	0.0424316	0.00669456	0.0245631
AADAC_-_151531458.23-P1P2	19	23	7	18	nan	nan	nan
AADAC_-_151531776.23-P1P2	27	40	12	39	nan	nan	nan
AADAC_-_151531851.23-P1P2	17	10	10	18	nan	nan	nan
AADAT_+_171011279.23-P1P2	437	473	317	447	-0.0104747	0.0196689	0.00459711
AADAT_+_171011415.23-P1P2	226	272	185	225	0.00272156	0.00203322	0.00237739
AADAT_+_171011451.23-P1P2	255	247	191	206	-0.0242845	-0.0122914	-0.0182879
AADAT_+_171011478.23-P1P2	237	274	157	199	-0.00227801	0.00695918	0.00234058
AADAT_+_171011507.23-P1P2	409	534	360	465	0.012847	0.00920959	0.0110283
AADAT_-_171011368.23-P1P2	533	577	448	427	-0.010455	-0.0270298	-0.0187424
AADAT_-_171011381.23-P1P2	177	212	173	182	0.00212078	-0.0152588	-0.006569
AADAT_-_171011434.23-P1P2	501	554	346	436	-0.00781366	0.00626102	-0.000776319
AADAT_-_171011448.23-P1P2	128	166	118	135	0.0120108	-0.00525828	0.00337627
AADAT_-_171011524.23-P1P2	283	380	252	293	0.0163348	-0.0033323	0.00650125
AAED1_+_99417702.23-P1P2	222	221	200	204	-0.0208816	-0.0189445	-0.0199131
AAED1_+_99417723.23-P1P2	111	129	90	99	-0.00162952	-0.00994167	-0.0057856
AAED1_+_99417839.23-P1P2	118	152	88	117	0.0111699	0.0126558	0.0119128
AAED1_-_99417615.23-P1P2	363	365	356	289	-0.0196368	-0.0461657	-0.0329013
AAED1_-_99417731.23-P1P2	103	155	120	161	0.0305095	0.0137379	0.0221237
AAED1_-_99417754.23-P1P2	62	67	47	64	-0.0106742	0.0155052	0.00241551
AAED1_-_99417759.23-P1P2	147	189	130	136	0.0109359	-0.0159258	-0.00249498
AAED1_-_99417790.23-P1P2	89	106	61	104	0.00142011	0.0423062	0.0218631
AAED1_-_99417809.23-P1P2	284	311	177	280	-0.00902501	0.0333785	0.0121767
AAED1_-_99417895.23-P1P2	263	288	228	267	-0.00902653	-0.00247866	-0.0057526
AAGAB_+_67547091.23-P1P2	152	180	127	119	0.000707912	-0.0290632	-0.0141776
AAGAB_+_67547095.23-P1P2	407	417	354	410	-0.0173013	-0.00379531	-0.0105483
AAGAB_+_67547115.23-P1P2	137	164	89	104	0.00205225	-0.00273483	-0.00034129
AAGAB_+_67547183.23-P1P2	58	114	57	86	0.0637237	0.0277336	0.0457287
AAGAB_+_67547201.23-P1P2	98	102	105	127	-0.0153447	0.00137532	-0.00698468
AAGAB_+_67547360.23-P1P2	284	316	203	298	-0.00704139	0.0244657	0.00871215
AAGAB_-_67547070.23-P1P2	477	588	380	474	0.0056994	0.00504875	0.00537408
AAGAB_-_67547080.23-P1P2	352	390	247	338	-0.00757027	0.0160921	0.00426092
AAGAB_-_67547130.23-P1P2	272	393	187	274	0.025449	0.024243	0.024846
AAGAB_-_67547158.23-P1P2	138	166	128	129	0.00265527	-0.0203777	-0.00886123
AAK1_+_69870917.23-P1P2	345	388	266	300	-0.00571151	-0.00696376	-0.00633763
AAK1_+_69870922.23-P1P2	176	199	119	165	-0.0050449	0.0176617	0.00630841
AAK1_+_69870937.23-P1P2	172	287	163	171	0.0433559	-0.0155928	0.0138815
AAK1_+_69870940.23-P1P2	148	148	154	116	-0.0203202	-0.0550912	-0.0377057
AAK1_+_69870950.23-P1P2	354	413	260	326	-0.00114839	0.00566633	0.00225897
AAK1_+_69870980.23-P1P2	475	489	398	432	-0.0167075	-0.0115318	-0.0141196
AAK1_+_69871309.23-P1P2	278	294	199	283	-0.0133606	0.0206806	0.00366004
AAK1_-_69870926.23-P1P2	322	420	276	349	0.0127254	0.00667446	0.00969994
AAK1_-_69870957.23-P1P2	262	226	253	234	-0.0387033	-0.0306138	-0.0346585
AAK1_-_69871047.23-P1P2	462	560	380	484	0.00360519	0.00753801	0.0055716
AAMDC_+_77531868.23-P1P2	573	762	552	599	0.0151329	-0.0115628	0.00178506
AAMDC_+_77531907.23-P1P2	835	896	737	872	-0.011551	-0.00125076	-0.00640087
AAMDC_+_77531967.23-P1P2	706	759	608	605	-0.0113174	-0.0218954	-0.0166064
AAMDC_+_77531976.23-P1P2	335	390	260	277	-0.00141386	-0.013754	-0.00758393
AAMDC_+_77532017.23-P1P2	295	328	222	267	-0.00713215	0.000701017	-0.00321557
AAMDC_-_77531865.23-P1P2	435	452	349	378	-0.0155523	-0.0117883	-0.0136703
AAMDC_-_77531897.23-P1P2	484	480	365	441	-0.0213523	0.00124665	-0.0100528
AAMDC_-_77531924.23-P1P2	356	454	294	404	0.00992252	0.0165902	0.0132564
AAMDC_-_77532048.23-P1P2	407	409	333	366	-0.0197105	-0.0100394	-0.0148749
AAMDC_-_77532073.23-P1P2	177	181	150	155	-0.0175408	-0.017396	-0.0174684
AAMP_+_219135034.23-P1P2	269	304	226	262	-0.00510764	-0.00368213	-0.00439488
AAMP_-_219134917.23-P1P2	224	288	146	212	0.0109359	0.0231651	0.0170505
AAMP_-_219134943.23-P1P2	251	273	213	222	-0.00987071	-0.0163712	-0.013121
AAMP_-_219134951.23-P1P2	535	662	381	452	0.00617056	-0.000931073	0.00261974
AAMP_-_219134967.23-P1P2	178	184	172	163	-0.016197	-0.0277136	-0.0219553
AAMP_-_219134971.23-P1P2	288	309	190	228	-0.0115669	0.000432781	-0.00556705
AAMP_-_219135004.23-P1P2	343	371	329	375	-0.0105606	-0.00570205	-0.00813133
AAMP_-_219135011.23-P1P2	344	446	313	353	0.011976	-0.0069663	0.00250484
AAMP_-_219135073.23-P1P2	80	101	64	75	0.00866979	-0.00239496	0.00313741
AAMP_-_219135111.23-P1P2	294	393	223	311	0.0157758	0.0183531	0.0170645
AANAT_+_74463370.23-P1P2	113	159	117	112	0.0221543	-0.026513	-0.00217935
AANAT_+_74463480.23-P1P2	248	315	266	233	0.00942223	-0.0370987	-0.0138382
AANAT_+_74463519.23-P1P2	492	644	385	496	0.0131628	0.0088995	0.0110312
AANAT_+_74463549.23-P1P2	116	148	61	121	0.00997919	0.0603577	0.0351684
AANAT_+_74463564.23-P1P2	470	535	417	470	-0.00420997	-0.00704003	-0.005625
AANAT_+_74463598.23-P1P2	400	401	248	362	-0.0200096	0.0237894	0.00188989
AANAT_+_74463613.23-P1P2	80	113	79	73	0.0226325	-0.0307235	-0.00404548
AANAT_+_74463656.23-P1P2	330	356	239	272	-0.0108882	-0.00588444	-0.0083863
AANAT_-_74463386.23-P1P2	45	57	21	45	0.00907958	nan	nan
AANAT_-_74463414.23-P1P2	454	510	351	412	-0.00585421	-0.00220037	-0.00402729
AAR2_+_34824126.23-P1P2	166	189	119	151	-0.00418197	0.00709002	0.00145403
AAR2_+_34824161.23-P1P2	179	206	131	195	-0.00284733	0.0261248	0.0116387
AAR2_+_34824309.23-P1P2	166	206	116	143	0.00652994	0.00364402	0.00508698
AAR2_+_34824317.23-P1P2	116	120	95	147	-0.0161038	0.0307454	0.00732078
AAR2_+_34824347.23-P1P2	167	266	120	190	0.0375745	0.0334849	0.0355297
AAR2_+_34824350.23-P1P2	181	275	192	220	0.0317007	-0.00507443	0.0133131
AAR2_+_34824386.23-P1P2	182	192	154	159	-0.0136678	-0.017496	-0.0155819
AAR2_-_34824063.23-P1P2	274	252	172	190	-0.0307298	-0.00943859	-0.0200842
AAR2_-_34824422.23-P1P2	272	350	223	299	0.0110375	0.0136615	0.0123495
AAR2_-_34824434.23-P1P2	113	158	106	104	0.0213697	-0.0235767	-0.00110354
AARD_+_117950148.23-P1P2	292	337	243	283	-0.00249427	-0.00313653	-0.0028154
AARD_+_117950262.23-P1P2	1	3	3	1	nan	nan	nan
AARD_+_117950380.23-P1P2	66	94	59	48	0.0236621	-0.0459073	-0.0111226
AARD_+_117950477.23-P1P2	273	330	182	221	0.00326304	0.00184382	0.00255343
AARD_+_117950489.23-P1P2	357	434	299	303	0.00397045	-0.0197211	-0.00787533
AARD_-_117950274.23-P1P2	235	301	179	180	0.0104646	-0.0206414	-0.0050884
AARD_-_117950317.23-P1P2	89	96	77	85	-0.0109039	-0.00952011	-0.010212
AARD_-_117950349.23-P1P2	313	372	271	303	0.00115743	-0.00799775	-0.00342016
AARD_-_117950596.23-P1P2	143	152	125	143	-0.0127291	-0.00526535	-0.00899723
AARD_-_117950667.23-P1P2	108	102	60	125	-0.027429	0.0662063	0.0193887
AARS2_+_44281112.23-P1P2	335	377	260	337	-0.0056302	0.00962308	0.00199644
AARS2_+_44281168.23-P1P2	308	436	277	282	0.0229038	-0.0191726	0.00186559
AARS2_-_44281104.23-P1P2	384	504	372	432	0.0135003	-0.00347678	0.00501176
AARS2_-_44281108.23-P1P2	308	396	279	306	0.0109359	-0.0102918	0.000322025
AARS2_-_44281145.23-P1P2	321	417	260	389	0.0122207	0.0267323	0.0194765
AARS2_-_44281158.23-P1P2	339	387	309	366	-0.00385047	-0.00112074	-0.00248561
AARS2_-_44281161.23-P1P2	255	267	197	164	-0.014601	-0.0431651	-0.028883
AARS2_-_44281194.23-P1P2	183	276	211	226	0.0307854	-0.0131172	0.00883411
AARS2_-_44281201.23-P1P2	402	503	277	356	0.00755596	0.00861103	0.0080835
AARS2_-_44281250.23-P1P2	54	85	57	54	0.0361026	-0.0277521	0.00417523
AARSD1_+_41116706.23-P1	245	309	233	248	0.00854408	-0.0138667	-0.00266133
AARSD1_+_41116733.23-P1	400	473	306	327	0.000528137	-0.0133916	-0.00643175
AARSD1_+_41132209.23-P2	436	510	365	377	-0.000822818	-0.0174487	-0.00913578
AARSD1_+_41132260.23-P2	168	193	115	138	-0.00306674	0.000432781	-0.00131698
AARSD1_+_41132306.23-P2	1156	1317	953	1097	-0.00410344	-0.00452747	-0.00431545
AARSD1_+_41132335.23-P2	536	565	384	486	-0.0137669	0.00678118	-0.00349286
AARSD1_+_41132366.23-P2	770	854	428	603	-0.00744277	0.0195661	0.00606165
AARSD1_+_41132447.23-P2	790	913	685	658	-0.00232341	-0.0261003	-0.0142119
AARSD1_-_41116521.23-P1	299	326	239	342	-0.00956787	0.0214205	0.00592631
AARSD1_-_41116538.23-P1	226	185	140	166	-0.0452165	-0.000995152	-0.0231058
AARSD1_-_41116569.23-P1	437	511	347	477	-0.00086412	0.0166327	0.0078843
AARSD1_-_41116586.23-P1	273	324	234	270	0.000980954	-0.00424354	-0.0016313
AARSD1_-_41116716.23-P1	264	299	173	226	-0.00483675	0.0105581	0.00286068
AARSD1_-_41116765.23-P1	218	247	177	233	-0.00478715	0.0114697	0.00334126
AARSD1_-_41116793.23-P1	378	399	294	325	-0.0135958	-0.00935324	-0.0114745
AARSD1_-_41116809.23-P1	333	359	243	290	-0.01097	-0.000223237	-0.00559662
AARSD1_-_41132205.23-P2	966	1024	722	927	-0.0130684	0.00849362	-0.00228738
AARSD1_-_41132325.23-P2	1516	1877	1186	1502	0.00624527	0.0068581	0.00655168
AARSD1_-_41132355.23-P2	553	692	474	601	0.00756713	0.00699836	0.00728275
AARSD1_-_41132611.23-P2	1000	1285	884	997	0.0108668	-0.00696286	0.00195196
AARS_+_70323414.23-P1P2	335	316	248	288	-0.0275819	-0.00347678	-0.0155294
AARS_+_70323466.23-P1P2	243	294	237	267	0.00337466	-0.00709463	-0.00185999
AARS_+_70323525.23-P1P2	466	578	378	463	0.00646774	0.00287836	0.00467305
AARS_+_70323546.23-P1P2	317	485	268	287	0.0325679	-0.0131388	0.00971455
AARS_-_70323512.23-P1P2	148	256	122	161	0.0478304	0.0117671	0.0297988
AARS_-_70323559.23-P1P2	313	439	300	306	0.0217538	-0.0189445	0.00140466
AARS_-_70323586.23-P1P2	291	354	246	265	0.00405314	-0.012435	-0.00419094
AARS_-_70323608.23-P1P2	286	301	262	269	-0.0139625	-0.0181619	-0.0160622
AARS_-_70323612.23-P1P2	115	169	98	145	0.0275582	0.0254051	0.0264817
AARS_-_70323698.23-P1P2	201	179	140	174	-0.034737	0.00461675	-0.0150601
AASDHPPT_+_105948166.23-P1P2	748	863	676	825	-0.00253375	0.00244406	-4.48459e-05
AASDHPPT_+_105948178.23-P1P2	562	802	493	597	0.0239068	0.00151616	0.0127115
AASDHPPT_+_105948188.23-P1P2	555	630	440	529	-0.00455601	0.000658384	-0.00194881
AASDHPPT_+_105948191.23-P1P2	520	633	386	531	0.00413621	0.0167201	0.0104282
AASDHPPT_+_105948254.23-P1P2	422	482	316	386	-0.00378652	0.00255194	-0.000617288
AASDHPPT_+_105948344.23-P1P2	1222	1598	1009	1410	0.0130439	0.0185927	0.0158183
AASDHPPT_-_105948093.23-P1P2	231	311	202	222	0.0166645	-0.010049	0.00330772
AASDHPPT_-_105948158.23-P1P2	547	644	522	502	-1.67194e-05	-0.0259637	-0.0129902
AASDHPPT_-_105948295.23-P1P2	824	834	637	701	-0.0188199	-0.00989064	-0.0143553
AASDHPPT_-_105948308.23-P1P2	541	639	454	439	0.00038565	-0.0253115	-0.0124629
AASDH_+_57253649.23-P1P2	154	189	159	139	0.00515018	-0.0373339	-0.0160918
AASDH_+_57253696.23-P1P2	296	333	244	315	-0.00567145	0.00914652	0.00173754
AASDH_+_57253702.23-P1P2	63	54	32	41	-0.0394919	nan	nan
AASDH_+_57253725.23-P1P2	297	355	288	283	0.00186571	-0.0233938	-0.010764
AASDH_+_57253803.23-P1P2	474	555	339	531	-0.000699404	0.0322007	0.0157507
AASDH_+_57253866.23-P1P2	328	404	228	352	0.00559877	0.0304747	0.0180367
AASDH_-_57253705.23-P1P2	200	214	216	174	-0.0119054	-0.0470861	-0.0294958
AASDH_-_57253762.23-P1P2	492	610	466	526	0.00641699	-0.00686487	-0.000223938
AASDH_-_57253832.23-P1P2	356	464	313	367	0.0126322	-0.00232895	0.00515163
AASDH_-_57253967.23-P1P2	339	373	235	285	-0.00843306	0.0016945	-0.00336928
AASS_+_121784363.23-P1P2	537	600	378	520	-0.00652357	0.0167213	0.00509886
AASS_+_121784384.23-P1P2	146	207	150	148	0.023099	-0.022906	9.64886e-05
AASS_+_121784388.23-P1P2	281	290	198	279	-0.0163992	0.019584	0.00159241
AASS_+_121784413.23-P1P2	249	321	241	267	0.0112684	-0.00909018	0.00108912
AASS_+_121784429.23-P1P2	538	593	387	510	-0.00821447	0.0116005	0.00169301
AASS_+_121784462.23-P1P2	267	342	258	318	0.0104692	0.00362462	0.00704691
AASS_+_121784499.23-P1P2	189	250	152	210	0.0144679	0.0172331	0.0158505
AASS_-_121784395.23-P1P2	645	620	388	519	-0.0252366	0.0133785	-0.00592905
AASS_-_121784515.23-P1P2	111	128	96	107	-0.00259739	-0.00837134	-0.00548436
AASS_-_121784534.23-P1P2	255	237	218	161	-0.0294245	-0.0574434	-0.0434339
AATF_+_35306123.23-P1P2	891	1046	712	947	-0.000373128	0.0127016	0.00616424
AATF_+_35306129.23-P1P2	566	598	441	620	-0.0134802	0.0193134	0.00291658
AATF_+_35306161.23-P1P2	920	1031	688	842	-0.00615304	0.00277801	-0.00168751
AATF_+_35306178.23-P1P2	668	705	541	608	-0.0136154	-0.00738471	-0.0105001
AATF_+_35306199.23-P1P2	998	1160	776	990	-0.00161213	0.0077334	0.00306063
AATF_+_35306202.23-P1P2	370	364	313	365	-0.0223535	-0.00298049	-0.012667
AATF_-_35306169.23-P1P2	158	192	164	173	0.00391965	-0.0149357	-0.00550801
AATF_-_35306236.23-P1P2	220	317	201	263	0.0251091	0.0107495	0.0179293
AATF_-_35306333.23-P1P2	248	323	273	273	0.0125414	-0.0213056	-0.0043821
AATF_-_35306346.23-P1P2	315	311	255	264	-0.0219096	-0.01717	-0.0195398
AATK_+_79139934.23-ENST00000326724.4	171	170	154	134	-0.0210496	-0.0378922	-0.0294709
AATK_-_79140109.23-ENST00000326724.4	240	301	208	231	0.00784614	-0.0088007	-0.000477276
AATK_-_79140120.23-ENST00000326724.4	351	428	284	382	0.00434707	0.01404	0.00919353
AATK_-_79140160.23-ENST00000326724.4	279	339	245	246	0.00390572	-0.0208199	-0.00845711
AATK_-_79140171.23-ENST00000326724.4	234	232	168	248	-0.0213877	0.0251307	0.00187148
AATK_-_79140196.23-ENST00000326724.4	279	360	215	287	0.0113809	0.0131336	0.0122572
AATK_-_79140243.23-ENST00000326724.4	198	224	205	205	-0.00497547	-0.0213056	-0.0131405
AATK_-_79140288.23-ENST00000326724.4	542	718	417	594	0.0146532	0.0208775	0.0177654
AATK_-_79140332.23-ENST00000326724.4	309	315	262	343	-0.0179283	0.0108136	-0.0035574
AATK_-_79140437.23-ENST00000326724.4	235	281	169	178	0.00191341	-0.0151193	-0.00660295
ABAT_+_8768177.23-P1	219	252	146	205	-0.00286387	0.0191618	0.00814896
ABAT_+_8768193.23-P1	124	153	89	133	0.00581705	0.026591	0.016204
ABAT_+_8768212.23-P1	226	274	196	238	0.0036327	0.00184382	0.00273826
ABAT_+_8768252.23-P1	130	136	109	143	-0.0147085	0.0110652	-0.00182164
ABAT_+_8768301.23-P1	274	305	241	239	-0.00698969	-0.0222992	-0.0146444
ABAT_+_8768341.23-P1	103	44	83	43	-0.126102	-0.0997167	-0.112909
ABAT_+_8806916.23-P2	149	171	143	131	-0.00319222	-0.0317559	-0.0174741
ABAT_+_8806936.23-P2	317	350	276	323	-0.0080036	-0.00255635	-0.00527997
ABAT_+_8807078.23-P2	646	674	440	462	-0.015043	-0.0154883	-0.0152657
ABAT_+_8807096.23-P2	610	602	358	414	-0.021962	-0.0039774	-0.0129697
ABAT_+_8807115.23-P2	324	321	267	314	-0.0214771	-0.00197297	-0.011725
ABAT_+_8807230.23-P2	312	327	238	301	-0.0144801	0.00669456	-0.00389277
ABAT_-_8768210.23-P1	154	161	115	141	-0.0147917	0.00299699	-0.00589735
ABAT_-_8768269.23-P1	282	283	247	235	-0.0198799	-0.0272436	-0.0235618
ABAT_-_8768381.23-P1	403	545	414	511	0.0172209	0.00379296	0.0105069
ABAT_-_8768453.23-P1	234	274	189	231	-0.000693658	0.00262057	0.000963454
ABAT_-_8806953.23-P2	266	292	234	228	-0.0087217	-0.0244027	-0.0165622
ABAT_-_8806964.23-P2	386	478	291	378	0.00626689	0.00988176	0.00807433
ABAT_-_8807038.23-P2	342	385	341	298	-0.00559066	-0.0373766	-0.0214836
ABAT_-_8807209.23-P2	224	270	227	218	0.00290921	-0.0261291	-0.0116099
ABCA10_+_67224929.23-P1P2	238	278	170	233	-0.00099918	0.0162808	0.0076408
ABCA10_+_67225208.23-P1P2	362	398	301	301	-0.00852889	-0.0213056	-0.0149172
ABCA10_+_67225258.23-P1P2	176	223	155	139	0.00911677	-0.034296	-0.0125896
ABCA10_+_67225447.23-P1P2	235	284	178	172	0.00323417	-0.0253939	-0.0110799
ABCA10_-_67224969.23-P1P2	407	431	331	379	-0.0131944	-0.0051596	-0.00917699
ABCA10_-_67225070.23-P1P2	174	187	176	124	-0.0113589	-0.0630606	-0.0372097
ABCA10_-_67225301.23-P1P2	240	351	249	281	0.0269589	-0.00689036	0.0100343
ABCA10_-_67225390.23-P1P2	496	653	405	488	0.0138818	0.000922437	0.00740213
ABCA10_-_67225462.23-P1P2	183	273	175	213	0.0294262	0.00212403	0.0157751
ABCA10_-_67225503.23-P1P2	387	431	260	331	-0.00692754	0.00748114	0.0002768
ABCA12_+_216003680.23-P1P2	182	173	107	96	-0.0266276	-0.0342399	-0.0304337
ABCA12_-_216003376.23-P1P2	376	454	332	366	0.00312464	-0.00968077	-0.00327807
ABCA12_-_216003389.23-P1P2	266	309	222	273	-0.0016839	0.0033507	0.000833403
ABCA12_-_216003397.23-P1P2	510	582	425	459	-0.00389585	-0.0121295	-0.00801266
ABCA12_-_216003401.23-P1P2	386	400	259	304	-0.0158892	-0.00220484	-0.00904702
ABCA12_-_216003484.23-P1P2	247	319	184	291	0.0114941	0.0333484	0.0224213
ABCA12_-_216003511.23-P1P2	268	323	189	278	0.00289546	0.0247026	0.013799
ABCA12_-_216003618.23-P1P2	225	265	199	198	3.04792e-05	-0.0219063	-0.0109379
ABCA12_-_216003679.23-P1P2	123	163	139	179	0.0146983	0.00884933	0.0117738
ABCA12_-_216003855.23-P1P2	441	440	404	404	-0.0206025	-0.0213056	-0.020954
ABCA13_+_48210559.23-P1P2	216	235	171	142	-0.00983486	-0.0434631	-0.026649
ABCA13_+_48210574.23-P1P2	886	998	741	926	-0.00551558	0.00526784	-0.000123867
ABCA13_+_48210861.23-P1P2	676	784	487	666	-0.0018865	0.0160167	0.00706512
ABCA13_+_48210948.23-P1P2	1390	1593	1115	1341	-0.00336659	0.000699816	-0.00133339
ABCA13_-_48210530.23-P1P2	124	173	118	145	0.0210964	0.00326184	0.0121791
ABCA13_-_48210778.23-P1P2	384	493	316	442	0.0107558	0.0187045	0.0147301
ABCA13_-_48210792.23-P1P2	178	185	139	127	-0.0155229	-0.0320706	-0.0237968
ABCA13_-_48210795.23-P1P2	220	249	113	155	-0.00491996	0.0163758	0.00572794
ABCA13_-_48210841.23-P1P2	946	1104	703	839	-0.00111084	-0.000219143	-0.000664991
ABCA13_-_48210919.23-P1P2	646	755	502	683	-0.000928562	0.015405	0.00723822
ABCA1_+_107690530.23-P1P2	327	358	215	268	-0.00905559	0.00496683	-0.00204438
ABCA1_+_107690542.23-P1P2	474	523	369	475	-0.00808534	0.00880239	0.000358527
ABCA1_+_107690598.23-P1P2	492	552	398	486	-0.00600895	0.00251158	-0.00174869
ABCA1_+_107690619.23-P1P2	595	750	479	688	0.00847303	0.0218665	0.0151698
ABCA1_+_107690622.23-P1P2	700	900	635	679	0.0109359	-0.0133176	-0.00119085
ABCA1_-_107690591.23-P1P2	321	311	261	294	-0.0242563	-0.00711003	-0.0156831
ABCA1_-_107690608.23-P1P2	310	365	262	301	-7.37512e-06	-0.00476042	-0.0023839
ABCA1_-_107690639.23-P1P2	864	889	626	686	-0.0167726	-0.0103927	-0.0135826
ABCA1_-_107690648.23-P1P2	266	292	242	281	-0.0087217	-0.00349047	-0.00610608
ABCA1_-_107690693.23-P1P2	304	392	349	283	0.011299	-0.0462994	-0.0175002
ABCA2_+_139922745.23-P1P2	407	470	355	391	-0.00242085	-0.00978911	-0.00610498
ABCA2_+_139922782.23-P1P2	319	467	294	386	0.0270821	0.0111559	0.019119
ABCA2_+_139922844.23-P1P2	255	276	177	236	-0.0104778	0.012995	0.0012586
ABCA2_+_139922862.23-P1P2	195	265	166	233	0.017828	0.0191197	0.0184739
ABCA2_+_139922931.23-P1P2	189	207	195	189	-0.00900597	-0.0250319	-0.0170189
ABCA2_+_139922959.23-P1P2	147	193	146	149	0.0135406	-0.0188805	-0.00266994
ABCA2_+_139922999.23-P1P2	254	290	192	306	-0.00383529	0.0342667	0.0152157
ABCA2_-_139922730.23-P1P2	99	129	109	109	0.0125997	-0.0213056	-0.00435294
ABCA2_-_139922859.23-P1P2	329	438	292	336	0.0152698	-0.00457065	0.00534957
ABCA2_-_139923118.23-P1P2	381	485	329	334	0.00969655	-0.0195072	-0.00490533
ABCA3_+_2390845.23-P1P2	233	187	135	149	-0.0476729	-0.0095409	-0.0286069
ABCA3_+_2390869.23-P1P2	915	1153	825	883	0.00843406	-0.0132048	-0.00238539
ABCA3_+_2390930.23-P1P2	828	1016	617	835	0.00512792	0.0147693	0.00994859
ABCA3_+_2390968.23-P1P2	833	878	571	804	-0.0137767	0.0194964	0.00285989
ABCA3_+_2390998.23-P1P2	616	780	424	538	0.00903707	0.00708629	0.00806168
ABCA3_+_2391032.23-P1P2	708	811	565	827	-0.00342769	0.0241189	0.0103456
ABCA3_-_2390899.23-P1P2	475	614	358	426	0.0116032	-0.000570571	0.00551632
ABCA3_-_2390945.23-P1P2	881	983	640	894	-0.00669521	0.0185459	0.00592534
ABCA3_-_2390956.23-P1P2	348	329	274	273	-0.0273029	-0.0217415	-0.0245222
ABCA3_-_2391042.23-P1P2	264	361	266	329	0.0185989	0.00403831	0.0113186
ABCA4_+_94586768.23-P1P2	613	650	516	592	-0.0130311	-0.00492328	-0.00897721
ABCA4_+_94586789.23-P1P2	430	560	360	420	0.0125324	-0.00292606	0.00480319
ABCA4_+_94586925.23-P1P2	412	499	325	471	0.00350704	0.022933	0.01322
ABCA4_+_94587051.23-P1P2	325	338	282	305	-0.0154423	-0.0119573	-0.0136998
ABCA4_-_94586780.23-P1P2	186	196	197	182	-0.0138071	-0.0307483	-0.0222777
ABCA4_-_94586785.23-P1P2	199	263	184	237	0.0143604	0.00887467	0.0116175
ABCA4_-_94586803.23-P1P2	774	864	699	855	-0.00663931	0.00271357	-0.00196287
ABCA4_-_94586874.23-P1P2	851	937	655	834	-0.00834689	0.00750039	-0.000423248
ABCA4_-_94586884.23-P1P2	224	274	185	249	0.00473822	0.0141176	0.0094279
ABCA4_-_94586933.23-P1P2	1121	1516	854	1044	0.0172215	0.00264595	0.00993374
ABCA5_+_67323330.23-P1P2	306	368	260	363	0.00262589	0.0184843	0.0105551
ABCA5_+_67323377.23-P1P2	348	458	316	330	0.0138402	-0.0161369	-0.00114833
ABCA5_+_67323393.23-P1P2	179	219	137	132	0.00476358	-0.0257385	-0.0104875
ABCA5_+_67323517.23-P1P2	511	540	431	468	-0.013455	-0.0114857	-0.0124703
ABCA5_-_67323280.23-P1P2	325	340	280	343	-0.0147085	0.00289124	-0.00590864
ABCA5_-_67323368.23-P1P2	580	658	523	587	-0.00462751	-0.00754117	-0.00608434
ABCA5_-_67323373.23-P1P2	560	619	338	446	-0.00786217	0.0117539	0.00194588
ABCA5_-_67323403.23-P1P2	683	830	582	663	0.00392344	-0.00576926	-0.000922907
ABCA5_-_67323481.23-P1P2	666	690	489	626	-0.0159172	0.00814301	-0.0038871
ABCA5_-_67323536.23-P1P2	500	522	380	393	-0.0149648	-0.0172949	-0.0161298
ABCA6_+_67138050.23-P1P2	244	321	192	289	0.0137912	0.0274517	0.0206215
ABCA6_+_67138102.23-P1P2	168	228	166	188	0.0176602	-0.0064668	0.00559672
ABCA6_+_67138578.23-P1P2	365	494	366	477	0.017319	0.0102767	0.0137979
ABCA6_-_67138141.23-P1P2	987	1077	729	872	-0.00946703	5.05424e-05	-0.00470824
ABCA6_-_67138145.23-P1P2	769	884	577	667	-0.00298716	-0.00402333	-0.00350524
ABCA6_-_67138150.23-P1P2	1077	1283	886	1054	0.00144734	-0.000603429	0.000421954
ABCA6_-_67138196.23-P1P2	181	229	166	193	0.00893484	-0.0033372	0.00279882
ABCA6_-_67138203.23-P1P2	265	277	194	233	-0.0148121	0.000535169	-0.00713846
ABCA6_-_67138206.23-P1P2	644	757	595	557	-0.000213896	-0.0291744	-0.0146941
ABCA6_-_67138222.23-P1P2	734	780	496	678	-0.0127603	0.0159626	0.00160114
ABCA7_+_1039867.23-P1	284	241	204	207	-0.0407389	-0.019565	-0.0301519
ABCA7_+_1039897.23-P1	238	257	169	174	-0.0107678	-0.0178292	-0.0142985
ABCA7_+_1039947.23-P1	88	79	76	67	-0.0337383	-0.0363336	-0.0350359
ABCA7_+_1039975.23-P1	682	703	573	621	-0.0165483	-0.011714	-0.0141312
ABCA7_+_1039996.23-P1	375	406	301	349	-0.0104418	-0.00366398	-0.00705288
ABCA7_+_1040003.23-P1	139	138	99	133	-0.0212181	0.0138949	-0.00366163
ABCA7_+_1040027.23-P1	1005	1173	763	1044	-0.00109537	0.0160801	0.00749236
ABCA7_+_1040049.23-P1	506	623	429	484	0.00555008	-0.006923	-0.00068646
ABCA7_+_1041032.23-P2	246	276	201	223	-0.00600895	-0.00892145	-0.0074652
ABCA7_+_1041087.23-P2	624	693	559	643	-0.00727625	-0.00461383	-0.00594504
ABCA7_+_1041114.23-P2	555	651	481	525	-0.000477933	-0.0108692	-0.00567356
ABCA7_+_1041148.23-P2	328	434	240	305	0.0145074	0.00727083	0.0108891
ABCA7_+_1041166.23-P2	730	939	612	749	0.0109927	0.00277986	0.00688626
ABCA7_-_1039882.23-P1	310	339	220	308	-0.00919799	0.0188123	0.00480716
ABCA7_-_1040041.23-P1	1081	1281	971	1070	0.000792255	-0.00972977	-0.00446876
ABCA7_-_1041042.23-P2	250	324	175	284	0.0119269	0.0364246	0.0241758
ABCA7_-_1041049.23-P2	300	273	208	253	-0.0320496	0.00204596	-0.0150018
ABCA7_-_1041052.23-P2	336	534	230	416	0.0372987	0.0493514	0.043325
ABCA7_-_1041060.23-P2	622	735	503	662	0.000441023	0.0114442	0.00594262
ABCA7_-_1041140.23-P2	499	524	415	580	-0.0142402	0.0186069	0.00218334
ABCA8_+_66951555.23-P1P2	562	664	433	562	0.000422354	0.00978557	0.00510396
ABCA8_+_66951692.23-P1P2	131	149	134	92	-0.00430761	-0.0661426	-0.0352251
ABCA8_+_66951786.23-P1P2	132	128	80	105	-0.0241472	0.0111173	-0.00651495
ABCA8_-_66951525.23-P1P2	440	596	284	475	0.017422	0.0400197	0.0287209
ABCA8_-_66951528.23-P1P2	169	281	165	250	0.0429166	0.0282367	0.0355767
ABCA8_-_66951585.23-P1P2	274	335	225	307	0.00467857	0.0157451	0.0102118
ABCA8_-_66951646.23-P1P2	341	433	300	390	0.00938633	0.00997635	0.00968134
ABCA8_-_66951654.23-P1P2	283	312	246	245	-0.00818705	-0.0217913	-0.0149892
ABCA8_-_66951671.23-P1P2	192	305	210	219	0.0372404	-0.0163022	0.0104691
ABCA8_-_66951706.23-P1P2	110	115	59	109	-0.0147917	0.0518796	0.018544
ABCA9_+_67057158.23-P1P2	927	1061	667	904	-0.00352848	0.0149453	0.00570841
ABCA9_+_67057187.23-P1P2	507	598	473	465	0.000210857	-0.0233394	-0.0115643
ABCA9_+_67057247.23-P1P2	459	566	427	463	0.00574087	-0.0116547	-0.0029569
ABCA9_+_67057323.23-P1P2	735	872	651	651	0.000937076	-0.0213056	-0.0101843
ABCA9_+_67057338.23-P1P2	268	293	226	247	-0.00922812	-0.0107115	-0.00996982
ABCA9_+_67057367.23-P1P2	251	333	229	233	0.014838	-0.0192409	-0.00220146
ABCA9_+_67057422.23-P1P2	418	507	315	374	0.00368698	-0.000835646	0.00142567
ABCA9_+_67057427.23-P1P2	393	363	280	362	-0.030196	0.00931943	-0.0104383
ABCA9_-_67057286.23-P1P2	587	634	475	497	-0.0107406	-0.0159074	-0.013324
ABCA9_-_67057606.23-P1P2	107	163	113	138	0.0320299	0.00252461	0.0172773
ABCB10_+_229694528.23-P1P2	721	839	572	770	-0.00146916	0.014136	0.00633342
ABCB10_+_229694531.23-P1P2	388	367	273	315	-0.0272406	-0.00424354	-0.015742
ABCB10_+_229694567.23-P1P2	552	908	479	765	0.0415785	0.0345154	0.0380469
ABCB10_+_229694571.23-P1P2	1116	1325	872	1055	0.00102944	0.00140869	0.00121907
ABCB10_+_229694605.23-P1P2	648	878	567	695	0.017458	0.00296417	0.0102111
ABCB10_+_229694646.23-P1P2	157	152	139	152	-0.0243454	-0.0106456	-0.0174955
ABCB10_+_229694666.23-P1P2	208	271	187	214	0.0125858	-0.00522523	0.0036803
ABCB10_-_229694486.23-P1P2	402	369	255	348	-0.0309731	0.015768	-0.00760259
ABCB10_-_229694500.23-P1P2	364	413	297	348	-0.00461297	-0.00241102	-0.003512
ABCB10_-_229694617.23-P1P2	681	757	580	548	-0.00716166	-0.0280723	-0.017617
ABCB11_+_169887896.23-P1P2	302	365	285	318	0.00324432	-0.00824239	-0.00249903
ABCB11_+_169888003.23-P1P2	930	1190	735	867	0.0103401	-0.0016124	0.00436385
ABCB11_+_169888067.23-P1P2	465	650	393	500	0.0213358	0.00740504	0.0143704
ABCB11_+_169888086.23-P1P2	270	278	190	228	-0.0166886	0.000432781	-0.00812793
ABCB11_+_169888091.23-P1P2	251	319	222	224	0.00949614	-0.0202363	-0.00537006
ABCB11_+_169888205.23-P1P2	268	365	223	272	0.0180991	0.00237729	0.0102382
ABCB11_-_169887978.23-P1P2	880	1018	675	927	-0.00220273	0.0165193	0.00715831
ABCB11_-_169887992.23-P1P2	553	601	484	497	-0.00996796	-0.0181454	-0.0140567
ABCB11_-_169888002.23-P1P2	506	652	434	478	0.0112087	-0.00979192	0.000708386
ABCB11_-_169888008.23-P1P2	378	415	277	350	-0.00870592	0.0065844	-0.00106076
ABCB1_+_87342641.23-ENST00000265724.3	206	250	155	211	0.00375603	0.0154692	0.0096126
ABCB1_+_87342707.23-ENST00000265724.3	724	817	614	928	-0.00529029	0.0279412	0.0113254
ABCB1_+_87342908.23-ENST00000265724.3	220	229	180	192	-0.0153336	-0.0136106	-0.0144721
ABCB1_-_87342674.23-ENST00000265724.3	1415	1583	1162	1409	-0.00636678	0.00167469	-0.00234604
ABCB1_-_87342678.23-ENST00000265724.3	389	435	315	425	-0.0064197	0.0144061	0.00399318
ABCB1_-_87342682.23-ENST00000265724.3	240	287	219	264	0.00192263	0.000975975	0.0014493
ABCB1_-_87342724.23-ENST00000265724.3	1273	1507	1143	1444	0.000666655	0.00656592	0.00361629
ABCB1_-_87342877.23-ENST00000265724.3	295	281	272	278	-0.0263671	-0.0187041	-0.0225356
ABCB1_-_87342884.23-ENST00000265724.3	728	960	578	686	0.0140847	-0.000880882	0.00660189
ABCB1_-_87342889.23-ENST00000265724.3	696	734	551	604	-0.0137087	-0.0103555	-0.0120321
ABCB4_+_87105085.23-P1P2	221	225	190	166	-0.0180892	-0.0374061	-0.0277477
ABCB4_+_87105112.23-P1P2	223	274	153	215	0.00529469	0.0192568	0.0122757
ABCB4_+_87105150.23-P1P2	365	445	332	356	0.00432716	-0.0129838	-0.00432831
ABCB4_+_87105538.23-P1P2	331	418	266	280	0.00870327	-0.0151898	-0.00324329
ABCB4_+_87105580.23-P1P2	176	231	168	206	0.0135003	0.00300705	0.00825368
ABCB4_-_87105098.23-P1P2	220	306	238	293	0.0207168	0.00348275	0.0120998
ABCB4_-_87105105.23-P1P2	257	292	202	251	-0.00444084	0.00458961	7.43844e-05
ABCB4_-_87105166.23-P1P2	128	117	96	117	-0.0314956	0.00228136	-0.0146071
ABCB4_-_87105258.23-P1P2	341	441	331	336	0.0116632	-0.019518	-0.0039274
ABCB4_-_87105352.23-P1P2	453	680	376	576	0.0301991	0.0295486	0.0298739
ABCB5_+_20686543.23-P1P2	504	525	349	450	-0.0152431	0.00900002	-0.00312155
ABCB5_+_20686789.23-P1P2	341	393	274	328	-0.00266864	0.000142328	-0.00126316
ABCB5_+_20686815.23-P1P2	342	353	310	325	-0.0163829	-0.0156716	-0.0160273
ABCB5_+_20686873.23-P1P2	252	257	189	255	-0.0178767	0.0144061	-0.0017353
ABCB5_-_20686571.23-P1P2	438	571	349	419	0.0126591	0.000489707	0.00657443
ABCB5_-_20686630.23-P1P2	339	343	234	255	-0.0188612	-0.0110586	-0.0149599
ABCB5_-_20686798.23-P1P2	287	337	228	220	-0.000346202	-0.0255643	-0.0129553
ABCB5_-_20686802.23-P1P2	157	199	116	151	0.00916294	0.0101344	0.00964866
ABCB5_-_20686822.23-P1P2	218	305	226	315	0.0214455	0.0182836	0.0198645
ABCB5_-_20686833.23-P1P2	144	159	81	109	-0.00799619	0.0140939	0.00304887
ABCB6_+_220083669.23-P1P2	503	500	418	483	-0.0210641	-0.00407252	-0.0125683
ABCB6_+_220083753.23-P1P2	274	370	210	255	0.0170375	0.00184382	0.00944068
ABCB6_+_220083820.23-P1P2	208	236	158	237	-0.00461297	0.0270384	0.0112127
ABCB6_+_220083836.23-P1P2	289	363	286	353	0.0080333	0.00378969	0.0059115
ABCB6_+_220083875.23-P1P2	306	379	259	342	0.006289	0.0118386	0.00906378
ABCB6_+_220083910.23-P1P2	258	334	240	283	0.0117899	-0.00165538	0.00506728
ABCB6_+_220083944.23-P1P2	277	313	222	282	-0.00512389	0.00721799	0.00104705
ABCB6_-_220083771.23-P1P2	315	383	254	329	0.00398955	0.00954226	0.0067659
ABCB6_-_220083823.23-P1P2	103	125	94	110	0.00375603	-0.00256421	0.000595912
ABCB6_-_220083828.23-P1P2	213	321	223	197	0.0306902	-0.0360864	-0.00269813
ABCB7_+_74376207.23-P1P2	158	206	179	190	0.0126729	-0.0141949	-0.00076097
ABCB7_+_74376275.23-P1P2	206	257	187	206	0.00719054	-0.00976791	-0.00128869
ABCB7_+_74376311.23-P1P2	117	167	102	133	0.0239333	0.0103355	0.0171344
ABCB7_+_74376348.23-P1P2	301	384	247	276	0.00996802	-0.00806947	0.000949277
ABCB7_+_74376377.23-P1P2	361	385	312	267	-0.012315	-0.0398764	-0.0260957
ABCB7_+_74376501.23-P1P2	371	471	366	379	0.00936156	-0.0171441	-0.00389127
ABCB7_-_74376157.23-P1P2	412	360	280	385	-0.0371001	0.016664	-0.0102181
ABCB7_-_74376168.23-P1P2	476	538	399	395	-0.00509217	-0.0225069	-0.0137996
ABCB7_-_74376206.23-P1P2	205	272	225	211	0.0148508	-0.0289653	-0.00705725
ABCB7_-_74376223.23-P1P2	308	306	234	262	-0.0211304	-0.00782971	-0.01448
ABCB8_+_150725049.23-P1P2	377	462	264	319	0.00496677	0.00125791	0.00311234
ABCB8_+_150725271.23-P1P2	353	371	325	377	-0.0141347	-0.00360933	-0.00887203
ABCB8_+_150725295.23-P1P2	930	1221	858	1083	0.0135385	0.00646165	0.0100001
ABCB8_+_150725301.23-P1P2	334	421	279	367	0.00847055	0.0113816	0.00992607
ABCB8_-_150725245.23-P1P2	148	168	123	125	-0.00455601	-0.0193825	-0.0119692
ABCB8_-_150725248.23-P1P2	947	1157	795	865	0.00458955	-0.011244	-0.00332723
ABCB8_-_150725307.23-P1P2	685	713	534	672	-0.0153376	0.00610114	-0.00461821
ABCB8_-_150725337.23-P1P2	438	508	359	427	-0.0018807	-0.000623598	-0.00125215
ABCB8_-_150725382.23-P1P2	979	1043	744	725	-0.0124444	-0.02439	-0.0184172
ABCB8_-_150725517.23-P1P2	863	1071	762	922	0.00653554	0.00141967	0.0039776
ABCB9_+_123451084.23-P1	152	233	140	210	0.0328056	0.0270384	0.029922
ABCB9_+_123451176.23-P1	409	574	312	459	0.0218307	0.0247232	0.0232769
ABCB9_+_123451271.23-P1	434	554	292	478	0.0100411	0.0374582	0.0237497
ABCB9_+_123465888.23-P2	370	436	364	323	9.38849e-05	-0.0355539	-0.01773
ABCB9_+_123465931.23-P2	373	456	263	353	0.00466762	0.0137858	0.00922669
ABCB9_+_123465947.23-P2	229	314	162	253	0.0189399	0.0318468	0.0253933
ABCB9_-_123451061.23-P1	284	325	223	279	-0.00354871	0.00540691	0.000929103
ABCB9_-_123451127.23-P1	242	311	215	250	0.0108788	-0.00332284	0.00377797
ABCB9_-_123451165.23-P1	138	100	104	80	-0.0603778	-0.0525876	-0.0564827
ABCB9_-_123451187.23-P1	255	317	227	306	0.00674757	0.014301	0.0105243
ABCB9_-_123451193.23-P1	275	287	190	260	-0.0150082	0.0160921	0.00054197
ABCB9_-_123451202.23-P1	199	230	145	160	-0.00231451	-0.00956849	-0.0059415
ABCB9_-_123451330.23-P1	367	347	261	317	-0.0272895	0.00187068	-0.0127094
ABCB9_-_123465865.23-P2	311	509	259	363	0.0409515	0.0189438	0.0299476
ABCB9_-_123465891.23-P2	276	334	208	255	0.00340224	0.00298479	0.00319352
ABCB9_-_123465901.23-P2	116	157	89	139	0.0173212	0.0318521	0.0245866
ABCB9_-_123465915.23-P2	284	296	218	266	-0.0151731	0.00242152	-0.00637577
ABCB9_-_123465961.23-P2	459	446	333	409	-0.0238935	0.00320503	-0.0103442
ABCB9_-_123465997.23-P2	192	200	184	159	-0.0152431	-0.0387171	-0.0269801
ABCB9_-_123466052.23-P2	543	691	412	534	0.00965687	0.00961964	0.00963826
ABCC10_+_43394969.23-P1P2	217	263	141	195	0.00359086	0.0173538	0.0104723
ABCC10_+_43395192.23-P1P2	255	283	191	261	-0.00736284	0.0159239	0.00428054
ABCC10_+_43395242.23-P1P2	422	468	308	348	-0.00745244	-0.00674717	-0.00709981
ABCC10_+_43395315.23-P1P2	263	245	224	203	-0.0291375	-0.0330427	-0.0310901
ABCC10_-_43395154.23-P1P2	395	448	355	352	-0.00466101	-0.0223175	-0.0134892
ABCC10_-_43395237.23-P1P2	325	437	284	341	0.0165069	0.000502732	0.0085048
ABCC10_-_43395287.23-P1P2	515	598	408	537	-0.00173627	0.0114508	0.00485728
ABCC10_-_43395305.23-P1P2	230	370	167	277	0.0388084	0.0390281	0.0389183
ABCC10_-_43395329.23-P1P2	261	349	219	276	0.0158158	0.006276	0.0110459
ABCC10_-_43395583.23-P1P2	479	559	376	497	-0.00111131	0.01196	0.00542432
ABCC11_+_48278275.23-P1	455	641	373	525	0.0223055	0.0194499	0.0208777
ABCC11_+_48278294.23-P1	303	309	248	311	-0.0178814	0.00568402	-0.00609871
ABCC11_+_48278319.23-P1	217	286	167	253	0.0140178	0.0282224	0.0211201
ABCC11_+_48278325.23-P1	455	543	289	362	0.00166999	0.00554731	0.00360865
ABCC11_+_48278351.23-P1	633	732	467	678	-0.0022479	0.0231459	0.010449
ABCC11_+_48278372.23-P1	136	232	185	229	0.0461038	0.00413426	0.025119
ABCC11_+_48278479.23-P1	386	419	342	413	-0.0101176	0.00118576	-0.00446593
ABCC11_+_48281499.23-P2	274	400	249	304	0.0267336	0.0024899	0.0146118
ABCC11_+_48281540.23-P2	194	199	154	173	-0.0171553	-0.00743439	-0.0122949
ABCC11_+_48281632.23-P2	140	116	85	94	-0.0437083	-0.00930577	-0.026507
ABCC11_+_48281644.23-P2	508	636	419	481	0.00762797	-0.00485216	0.00138791
ABCC11_+_48281670.23-P2	186	190	156	158	-0.0176739	-0.0197867	-0.0187303
ABCC11_+_48281681.23-P2	287	299	214	262	-0.0152258	0.002823	-0.00620139
ABCC11_+_48281717.23-P2	445	503	346	439	-0.00508282	0.00707861	0.000997892
ABCC11_-_48278224.23-P1	559	682	484	546	0.00441463	-0.0069342	-0.00125979
ABCC11_-_48278290.23-P1	173	160	137	147	-0.0300357	-0.0129056	-0.0214706
ABCC11_-_48278360.23-P1	331	348	258	271	-0.0140912	-0.0154443	-0.0147677
ABCC11_-_48281536.23-P2	363	436	345	405	0.00246938	-0.00218779	0.000140796
ABCC11_-_48281613.23-P2	422	439	363	344	-0.0154083	-0.0277156	-0.0215619
ABCC11_-_48281708.23-P2	215	233	128	190	-0.0103207	0.0257899	0.00773459
ABCC12_+_48180850.23-ENST00000311303.3	229	317	182	253	0.0201225	0.017967	0.0190448
ABCC12_+_48180853.23-ENST00000311303.3	350	397	308	358	-0.00464911	-0.0033693	-0.00400921
ABCC12_+_48180926.23-ENST00000311303.3	449	507	347	377	-0.00521065	-0.0114189	-0.00831478
ABCC12_+_48180952.23-ENST00000311303.3	365	446	282	443	0.00460633	0.0325466	0.0185765
ABCC12_+_48180955.23-ENST00000311303.3	389	433	349	383	-0.00699284	-0.0102215	-0.00860718
ABCC12_+_48180959.23-ENST00000311303.3	96	108	85	91	-0.00567145	-0.0131731	-0.00942226
ABCC12_+_48181025.23-ENST00000311303.3	355	393	270	315	-0.00767272	-0.00292606	-0.00529939
ABCC12_+_48181033.23-ENST00000311303.3	357	482	265	302	0.0170168	-0.00572244	0.0056472
ABCC12_-_48181019.23-ENST00000311303.3	314	345	245	372	-0.00861052	0.0284895	0.0099395
ABCC12_-_48181024.23-ENST00000311303.3	527	545	353	465	-0.0161431	0.0115508	-0.00229617
ABCC1_+_16043127.23-P1P2	279	344	244	255	0.00572669	-0.0160481	-0.00516069
ABCC1_+_16043204.23-P1P2	330	338	302	321	-0.0173411	-0.0140308	-0.015686
ABCC1_+_16043270.23-P1P2	433	525	323	415	0.00364109	0.00857681	0.00610895
ABCC1_+_16043347.23-P1P2	1142	1487	1077	1510	0.0125111	0.0189862	0.0157486
ABCC1_+_16043414.23-P1P2	244	316	204	247	0.0118388	0.00149952	0.00666914
ABCC1_-_16043113.23-P1P2	330	380	334	330	-0.00277417	-0.0227421	-0.0127582
ABCC1_-_16043124.23-P1P2	741	930	616	724	0.00793477	-0.0020445	0.00294514
ABCC1_-_16043284.23-P1P2	286	382	249	296	0.0156762	-0.000689779	0.0074932
ABCC1_-_16043343.23-P1P2	257	349	240	303	0.0177366	0.00648642	0.0121115
ABCC1_-_16043374.23-P1P2	730	802	577	854	-0.00862138	0.0254436	0.00841109
ABCC2_+_101542290.23-P1P2	40	60	40	44	0.0301076	nan	nan
ABCC2_+_101542318.23-P1P2	382	437	301	362	-0.00359079	0.000696566	-0.00144711
ABCC2_+_101542332.23-P1P2	306	343	277	269	-0.00612387	-0.0247998	-0.0154618
ABCC2_+_101542377.23-P1P2	209	206	172	177	-0.0221183	-0.017889	-0.0200037
ABCC2_-_101541974.23-P1P2	415	527	321	410	0.00939464	0.00787214	0.00863339
ABCC2_-_101542206.23-P1P2	318	456	302	352	0.024508	-0.00303892	0.0107346
ABCC2_-_101542241.23-P1P2	387	404	301	387	-0.0149735	0.00865887	-0.00315729
ABCC2_-_101542346.23-P1P2	392	476	314	405	0.00382708	0.00903798	0.00643253
ABCC2_-_101542361.23-P1P2	246	309	216	270	0.00803748	0.00530003	0.00666875
ABCC2_-_101542458.23-P1P2	288	324	202	297	-0.00567145	0.0246537	0.00949113
ABCC3_+_48711832.23-P1P2	412	506	309	406	0.00523959	0.0112459	0.00824273
ABCC3_+_48711927.23-P1P2	442	575	389	470	0.0123967	0.00124734	0.00682202
ABCC3_+_48712094.23-P1P2	175	193	149	135	-0.00814378	-0.0330703	-0.020607
ABCC3_+_48712104.23-P1P2	435	566	340	427	0.0124201	0.0058598	0.00913994
ABCC3_+_48712108.23-P1P2	271	342	181	269	0.0086198	0.0259354	0.0172776
ABCC3_-_48711944.23-P1P2	588	659	457	571	-0.00614237	0.00524784	-0.000447267
ABCC3_-_48712061.23-P1P2	191	171	156	133	-0.0340767	-0.0403238	-0.0372002
ABCC3_-_48712135.23-P1P2	323	417	282	347	0.0114482	0.00342502	0.00743662
ABCC3_-_48712142.23-P1P2	444	445	320	415	-0.0200404	0.00968939	-0.00517548
ABCC3_-_48712176.23-P1P2	975	1239	807	1057	0.00948175	0.0108708	0.0101763
ABCC4_+_95953762.23-P1P2	275	372	240	305	0.0172549	0.00727083	0.0122629
ABCC4_+_95953815.23-P1P2	396	433	378	439	-0.00921097	-0.00346802	-0.00633949
ABCC4_+_95953837.23-P1P2	806	910	649	775	-0.00522647	-0.000150407	-0.00268844
ABCC4_+_95953892.23-P1P2	418	525	336	470	0.00802592	0.0187109	0.0133684
ABCC4_+_95953902.23-P1P2	252	243	178	269	-0.0248432	0.0279282	0.00154249
ABCC4_-_95953856.23-P1P2	917	1126	816	999	0.00521546	0.00281965	0.00401756
ABCC4_-_95953899.23-P1P2	248	327	184	175	0.0140721	-0.027285	-0.00660644
ABCC4_-_95953919.23-P1P2	841	839	799	789	-0.0206163	-0.0228073	-0.0217118
ABCC4_-_95953932.23-P1P2	511	473	330	546	-0.0299308	0.0387303	0.00439979
ABCC4_-_95954068.23-P1P2	475	521	437	448	-0.00882396	-0.0183415	-0.0135827
ABCC5_+_183735769.23-P1P2	323	243	231	184	-0.0557148	-0.0484285	-0.0520716
ABCC5_+_183735772.23-P1P2	540	676	501	638	0.00761638	0.00751637	0.00756638
ABCC5_+_183735827.23-P1P2	374	451	303	347	0.00296339	-0.00513883	-0.00108772
ABCC5_+_183735858.23-P1P2	194	291	243	222	0.0301076	-0.0320822	-0.000987267
ABCC5_+_183735865.23-P1P2	273	304	227	232	-0.0069434	-0.0187079	-0.0128256
ABCC5_+_183735877.23-P1P2	233	251	221	235	-0.0110652	-0.0139821	-0.0125237
ABCC5_+_183735892.23-P1P2	217	216	161	202	-0.0208946	0.00574354	-0.00757554
ABCC5_-_183735789.23-P1P2	401	515	316	438	0.010798	0.0176205	0.0142093
ABCC5_-_183735801.23-P1P2	205	272	223	234	0.0148508	-0.0155647	-0.000356967
ABCC5_-_183735843.23-P1P2	252	284	168	204	-0.00545229	0.00184382	-0.00180424
ABCC6_+_16317626.23-ENST00000205557.7	205	251	186	188	0.00485773	-0.0200304	-0.00758633
ABCC6_-_16317430.23-ENST00000205557.7	312	380	247	294	0.00420169	-0.000536582	0.00183255
ABCC6_-_16317468.23-ENST00000205557.7	357	383	282	325	-0.011577	-0.00438456	-0.00798079
ABCC6_-_16317483.23-ENST00000205557.7	303	359	331	390	0.000771746	-0.00174833	-0.000488295
ABCC6_-_16317505.23-ENST00000205557.7	277	259	201	271	-0.0286765	0.0143223	-0.00717712
ABCC6_-_16317512.23-ENST00000205557.7	154	170	145	183	-0.00802667	0.0064457	-0.000790486
ABCC6_-_16317557.23-ENST00000205557.7	218	251	143	203	-0.00278919	0.0204683	0.00883957
ABCC6_-_16317846.23-ENST00000205557.7	284	336	210	243	0.000591078	-0.00390337	-0.00165615
ABCC6_-_16317851.23-ENST00000205557.7	259	363	235	234	0.0216641	-0.021814	-7.49703e-05
ABCC6_-_16317856.23-ENST00000205557.7	349	455	300	400	0.012666	0.012995	0.0128305
ABCC8_+_17498394.23-P1P2	249	265	201	224	-0.0125748	-0.00838798	-0.0104814
ABCC8_+_17498524.23-P1P2	478	510	419	477	-0.012261	-0.00584783	-0.0090544
ABCC8_+_17498528.23-P1P2	284	325	217	284	-0.00354871	0.0107767	0.003614
ABCC8_+_17498608.23-P1P2	549	682	415	562	0.00665964	0.014848	0.0107538
ABCC8_-_17498531.23-P1P2	272	285	257	244	-0.0145137	-0.0274946	-0.0210041
ABCC8_-_17498596.23-P1P2	192	235	155	250	0.00481385	0.0356911	0.0202525
ABCC8_-_17498659.23-P1P2	361	396	303	352	-0.0088114	-0.00343307	-0.00612223
ABCC8_-_17498665.23-P1P2	501	648	396	536	0.0116784	0.014788	0.0132332
ABCC8_-_17498687.23-P1P2	147	193	138	150	0.0135406	-0.0113639	0.00108833
ABCC8_-_17498719.23-P1P2	360	348	253	331	-0.0245365	0.0107352	-0.00690064
ABCC9_+_22094256.23-P1P2	490	526	418	441	-0.0115028	-0.0149192	-0.013211
ABCC9_+_22094392.23-P1P2	465	555	357	510	0.00168476	0.0212211	0.0114529
ABCC9_+_22094538.23-P1P2	464	569	411	487	0.00505087	-0.00107557	0.00198765
ABCC9_+_22094549.23-P1P2	291	320	220	256	-0.00850526	-0.00323615	-0.00587071
ABCC9_+_22094697.23-P1P2	297	365	255	311	0.00532067	0.00236525	0.00384296
ABCC9_+_22094745.23-P1P2	312	490	307	406	0.0358209	0.0120201	0.0239205
ABCC9_-_22094285.23-P1P2	394	497	314	385	0.00856348	0.00299968	0.00578158
ABCC9_-_22094564.23-P1P2	283	379	226	334	0.0160071	0.0252667	0.0206369
ABCC9_-_22094630.23-P1P2	230	264	157	246	-0.00317325	0.0322393	0.014533
ABCC9_-_22094763.23-P1P2	395	462	315	348	-0.000833931	-0.00942663	-0.00513028
ABCD1_+_152989958.23-P1P2	486	320	355	277	-0.0722929	-0.0508868	-0.0615899
ABCD1_+_152990083.23-P1P2	872	879	767	690	-0.0193258	-0.0339197	-0.0266227
ABCD1_+_152990108.23-P1P2	437	520	370	425	0.00130729	-0.00478183	-0.00173727
ABCD1_+_152990254.23-P1P2	457	474	440	427	-0.0157777	-0.0248814	-0.0203295
ABCD1_-_152990071.23-P1P2	178	225	121	127	0.00882189	-0.0155352	-0.00335667
ABCD1_-_152990127.23-P1P2	310	372	237	340	0.00235522	0.0217231	0.0120392
ABCD1_-_152990159.23-P1P2	347	473	319	425	0.0182061	0.0129015	0.0155538
ABCD1_-_152990165.23-P1P2	602	433	457	333	-0.0613026	-0.0590471	-0.0601748
ABCD1_-_152990199.23-P1P2	602	635	500	526	-0.0136828	-0.0152614	-0.0144721
ABCD1_-_152990294.23-P1P2	277	334	209	251	0.00295244	0.000527824	0.00174013
ABCD2_+_40013661.23-P1P2	890	1225	717	966	0.019413	0.0142357	0.0168244
ABCD2_+_40013687.23-P1P2	596	706	494	509	0.000745005	-0.0177391	-0.00849705
ABCD2_+_40013708.23-P1P2	355	458	333	347	0.0113633	-0.0163954	-0.00251603
ABCD2_-_40013677.23-P1P2	373	483	322	390	0.0118219	0.00153849	0.00668018
ABCD2_-_40013800.23-P1P2	458	589	347	396	0.0109661	-0.00555645	0.0027048
ABCD2_-_40013821.23-P1P2	636	756	530	667	0.00117635	0.00610716	0.00364176
ABCD2_-_40013834.23-P1P2	412	511	338	400	0.00646251	-0.00122488	0.00261882
ABCD2_-_40014125.23-P1P2	374	302	268	253	-0.0469141	-0.028173	-0.0375436
ABCD2_-_40014145.23-P1P2	308	283	173	213	-0.0308485	0.00349452	-0.013677
ABCD2_-_40014230.23-P1P2	303	367	257	308	0.0035128	0.000278036	0.00189542
ABCD3_+_94883750.23-P1P2	249	236	210	209	-0.026989	-0.0218747	-0.0244319
ABCD3_+_94883763.23-P1P2	209	224	175	179	-0.0116998	-0.018611	-0.0151554
ABCD3_+_94883803.23-P1P2	210	216	209	197	-0.0168165	-0.0283558	-0.0225862
ABCD3_+_94883819.23-P1P2	371	422	337	375	-0.00430086	-0.00856659	-0.00643373
ABCD3_+_94883852.23-P1P2	263	303	230	264	-0.00271197	-0.00486725	-0.00378961
ABCD3_-_94883633.23-P1P2	340	386	212	327	-0.00453859	0.030366	0.0129137
ABCD3_-_94883687.23-P1P2	263	294	224	273	-0.00646211	0.00228136	-0.00209037
ABCD3_-_94883692.23-P1P2	393	369	294	398	-0.0281571	0.0148062	-0.00667547
ABCD3_-_94883730.23-P1P2	353	448	258	381	0.00932041	0.0251754	0.0172479
ABCD3_-_94883808.23-P1P2	315	324	296	263	-0.0168165	-0.0353993	-0.0261079
ABCD4_+_74769817.23-P1P2	704	734	649	631	-0.0151301	-0.0246592	-0.0198946
ABCD4_+_74769838.23-P1P2	477	513	408	431	-0.0112711	-0.0147669	-0.013019
ABCD4_-_74769682.23-P1P2	288	210	207	147	-0.0596029	-0.0621167	-0.0608598
ABCD4_-_74769689.23-P1P2	162	148	167	129	-0.0315612	-0.0520888	-0.041825
ABCD4_-_74769710.23-P1P2	781	796	606	645	-0.0179541	-0.0138691	-0.0159116
ABCD4_-_74769794.23-P1P2	438	596	439	409	0.0179886	-0.0297453	-0.00587834
ABCD4_-_74769803.23-P1P2	1197	1496	1048	1247	0.00741148	-0.000576447	0.00341752
ABCD4_-_74769806.23-P1P2	569	707	565	644	0.00668688	-0.00570148	0.000492697
ABCD4_-_74769830.23-P1P2	1022	1078	842	913	-0.0136855	-0.0116532	-0.0126693
ABCD4_-_74769879.23-P1P2	229	238	163	184	-0.0155258	-0.00685653	-0.0111912
ABCE1_+_146019153.23-P1P2	200	237	221	208	0.000790798	-0.0285339	-0.0138716
ABCE1_+_146019314.23-P1P2	135	185	116	133	0.0188666	-0.0049997	0.00693343
ABCE1_+_146019333.23-P1P2	409	511	391	447	0.00737144	-0.00534641	0.00101251
ABCE1_+_146019378.23-P1P2	930	1059	756	977	-0.00416499	0.00927063	0.00255282
ABCE1_+_146019382.23-P1P2	885	992	763	886	-0.0061251	-0.00348546	-0.00480528
ABCE1_+_146019386.23-P1P2	483	650	400	563	0.0166123	0.0194494	0.0180308
ABCE1_+_146019389.23-P1P2	890	910	698	859	-0.0175563	0.00344077	-0.00705774
ABCE1_+_146019397.23-P1P2	1445	1678	1095	1510	-0.00172764	0.0170099	0.00764114
ABCE1_-_146019250.23-P1P2	357	443	336	347	0.00652317	-0.0174647	-0.00547078
ABCE1_-_146019352.23-P1P2	676	779	443	598	-0.00268222	0.0144662	0.00589199
ABCF1_+_30539070.23-P1	185	260	197	216	0.0220063	-0.0103274	0.00583941
ABCF1_+_30539075.23-P1	261	318	220	296	0.00424682	0.014074	0.00916043
ABCF1_+_30539088.23-P1	296	335	257	269	-0.00492671	-0.0158645	-0.0103956
ABCF1_+_30539093.23-P1	238	262	168	205	-0.00837143	0.00242685	-0.00297229
ABCF1_+_30539115.23-P1	249	246	199	248	-0.0218277	0.00493999	-0.00844385
ABCF1_+_30539191.23-P1	318	321	254	244	-0.0191524	-0.0260946	-0.0226235
ABCF1_+_30545753.23-P2	522	576	432	499	-0.00807714	-0.00411481	-0.00609598
ABCF1_+_30546042.23-P2	65	82	42	54	0.00857503	0.00865887	0.00861695
ABCF1_+_30546093.23-P2	331	308	252	232	-0.0292771	-0.031165	-0.0302211
ABCF1_+_30546108.23-P2	303	371	239	285	0.004861	-0.000317889	0.00227156
ABCF1_+_30546111.23-P2	238	245	220	240	-0.016715	-0.0109311	-0.0138231
ABCF1_+_30546130.23-P2	232	273	173	180	-8.08322e-05	-0.0165763	-0.00832855
ABCF1_+_30546203.23-P2	436	565	396	524	0.0119146	0.0120883	0.0120014
ABCF1_+_30546209.23-P2	305	404	288	328	0.0146407	-0.00579924	0.00442074
ABCF1_-_30539087.23-P1	359	443	303	323	0.00582837	-0.0136844	-0.00392802
ABCF1_-_30539108.23-P1	331	362	238	334	-0.0091858	0.0190982	0.00495622
ABCF1_-_30539129.23-P1	259	306	182	230	0.000419462	0.00660311	0.00351129
ABCF1_-_30539199.23-P1	272	287	176	221	-0.0136439	0.00584076	-0.00390159
ABCF1_-_30546145.23-P2	292	383	221	304	0.0134192	0.016713	0.0150661
ABCF1_-_30546149.23-P2	109	164	114	126	0.0304874	-0.00937255	0.0105574
ABCF2_+_150924321.23-P1P2	380	553	326	409	0.0263419	0.00573811	0.01604
ABCF2_+_150924331.23-P1P2	478	509	357	435	-0.0125051	0.00225567	-0.0051247
ABCF2_+_150924394.23-P1P2	372	347	292	342	-0.0289725	-0.00246031	-0.0157164
ABCF2_+_150924431.23-P1P2	189	224	169	222	0.000810233	0.0112181	0.00601415
ABCF2_+_150924458.23-P1P2	490	645	430	523	0.0138624	0.00203938	0.00795088
ABCF2_+_150924501.23-P1P2	170	202	126	110	0.00112989	-0.0374974	-0.0181837
ABCF2_-_150924336.23-P1P2	158	178	124	184	-0.00549665	0.0257494	0.0101264
ABCF2_-_150924447.23-P1P2	220	279	201	214	0.00922826	-0.0138333	-0.0023025
ABCF2_-_150924465.23-P1P2	306	360	261	368	-0.000107633	0.0196577	0.00977503
ABCF2_-_150924475.23-P1P2	298	378	306	347	0.00925518	-0.00631353	0.00147082
ABCF3_+_183903666.23-P1P2	285	313	243	252	-0.00866492	-0.0169694	-0.0128172
ABCF3_+_183903820.23-P1P2	350	420	285	340	0.00235522	-0.000266523	0.00104435
ABCF3_+_183903847.23-P1P2	465	563	397	384	0.00346469	-0.0252752	-0.0109053
ABCF3_+_183903872.23-P1P2	125	179	134	139	0.0243377	-0.0169377	0.00370003
ABCF3_+_183903886.23-P1P2	253	337	178	271	0.015336	0.0288114	0.0220737
ABCF3_-_183903633.23-P1P2	213	362	213	260	0.0456399	0.0024678	0.0240538
ABCF3_-_183903769.23-P1P2	544	660	436	512	0.00371945	-0.00214728	0.000786083
ABCF3_-_183903800.23-P1P2	204	277	162	241	0.0177244	0.026053	0.0218887
ABCF3_-_183903806.23-P1P2	127	175	111	146	0.0195528	0.0113728	0.0154628
ABCF3_-_183903928.23-P1P2	414	434	305	399	-0.0144525	0.0107258	-0.00186339
ABCG1_+_43638729.23-P1P2	382	467	251	384	0.00466691	0.0293902	0.0170285
ABCG1_+_43638896.23-P1P2	258	342	198	252	0.0147337	0.00744839	0.0110911
ABCG1_+_43638952.23-P1P2	311	349	234	320	-0.00598287	0.0160137	0.00501541
ABCG1_+_43638960.23-P1P2	446	543	382	448	0.00415471	-0.00230344	0.000925636
ABCG1_+_43639008.23-P1P2	257	289	190	214	-0.00572523	-0.00712284	-0.00642404
ABCG1_+_43639053.23-P1P2	285	426	287	339	0.0296705	-0.00145151	0.0141095
ABCG1_+_43639186.23-P1P2	288	293	246	294	-0.0181795	-5.28858e-05	-0.00911618
ABCG1_-_43639082.23-P1P2	128	115	104	96	-0.03364	-0.0308492	-0.0322446
ABCG1_-_43639107.23-P1P2	235	330	257	306	0.0219044	-0.000498716	0.0107029
ABCG1_-_43639185.23-P1P2	399	391	318	393	-0.0228391	0.00394254	-0.00944829
ABCG2_+_89080044.23-P1P2	909	914	676	906	-0.0196379	0.0136107	-0.00301359
ABCG2_+_89080067.23-P1P2	1333	1395	1029	1332	-0.014666	0.00946722	-0.00259938
ABCG2_+_89080126.23-P1P2	558	586	390	498	-0.0142309	0.00784081	-0.00319503
ABCG2_+_89080197.23-P1P2	1167	1285	867	1299	-0.00834052	0.0269008	0.00928015
ABCG2_-_89079989.23-P1P2	2634	3180	2031	2905	0.00310842	0.0213678	0.0122381
ABCG2_-_89080000.23-P1P2	531	543	407	644	-0.0175408	0.0334078	0.00793348
ABCG2_-_89080109.23-P1P2	400	370	248	353	-0.0300163	0.0207876	-0.00461431
ABCG2_-_89080139.23-P1P2	400	560	373	425	0.021527	-0.00574467	0.00789116
ABCG2_-_89080233.23-P1P2	3317	3691	2137	3099	-0.00703285	0.0230098	0.00798845
ABCG2_-_89080413.23-P1P2	1977	2144	1461	1991	-0.0102346	0.0155983	0.00268183
ABCG4_+_119019511.23-P1P2	284	364	291	298	0.010546	-0.0184715	-0.00396272
ABCG4_+_119019536.23-P1P2	119	149	161	131	0.00764112	-0.0458919	-0.0191254
ABCG4_+_119019549.23-P1P2	344	407	243	357	0.000595382	0.0245595	0.0125774
ABCG4_+_119019610.23-P1P2	226	323	206	230	0.0240946	-0.00816597	0.00796433
ABCG4_+_119019654.23-P1P2	688	693	486	583	-0.0194196	0.000391885	-0.00951384
ABCG4_+_119019672.23-P1P2	617	670	476	576	-0.010071	0.00143054	-0.00432021
ABCG4_+_119019678.23-P1P2	205	278	152	188	0.0175644	0.00403831	0.0108014
ABCG4_+_119019715.23-P1P2	200	224	146	175	-0.00622544	0.000296595	-0.00296442
ABCG4_-_119019331.23-P1P2	222	266	182	226	0.00216834	0.00451129	0.00333981
ABCG4_-_119019751.23-P1P2	542	533	394	421	-0.0224027	-0.0134027	-0.0179027
ABCG5_+_44066166.23-P1P2	331	350	240	356	-0.0133785	0.0257062	0.00616387
ABCG5_+_44066240.23-P1P2	390	608	335	516	0.0349037	0.0301994	0.0325515
ABCG5_+_44066323.23-P1P2	106	132	99	80	0.00696206	-0.0467129	-0.0198754
ABCG5_-_44066042.23-P1P2	306	391	241	289	0.0101658	0.000350297	0.00525804
ABCG5_-_44066234.23-P1P2	323	334	227	275	-0.0161552	0.00156542	-0.00729487
ABCG5_-_44066255.23-P1P2	265	378	290	282	0.0238517	-0.024641	-0.00039461
ABCG5_-_44066277.23-P1P2	456	504	319	414	-0.00787275	0.00977492	0.000951088
ABCG5_-_44066283.23-P1P2	449	519	333	497	-0.00230127	0.0264402	0.0120694
ABCG5_-_44066292.23-P1P2	456	536	345	413	-0.000216778	0.000144435	-3.61715e-05
ABCG5_-_44066429.23-P1P2	147	204	124	150	0.0204344	0.00139046	0.0109124
ABCG8_+_44065865.23-P1P2	400	468	308	443	-0.000793558	0.0220313	0.0106189
ABCG8_+_44065925.23-P1P2	203	207	149	174	-0.0178933	-0.0028118	-0.0103526
ABCG8_+_44065932.23-P1P2	188	244	197	225	0.0121064	-0.0054602	0.00332312
ABCG8_+_44065960.23-P1P2	294	326	204	265	-0.00747052	0.0098864	0.00120794
ABCG8_+_44065984.23-P1P2	333	420	319	423	0.0085477	0.0123391	0.0104434
ABCG8_+_44065991.23-P1P2	174	207	147	195	0.00127842	0.0123851	0.00683178
ABCG8_-_44065795.23-P1P2	198	283	142	245	0.0241024	0.0437267	0.0339145
ABCG8_-_44065840.23-P1P2	375	466	332	421	0.00670048	0.00701151	0.00685599
ABCG8_-_44065939.23-P1P2	562	679	439	555	0.00320066	0.00665034	0.0049255
ABCG8_-_44066042.23-P1P2	306	391	241	289	0.0101658	0.000350297	0.00525804
ABHD10_+_111697563.23-P1P2	337	403	248	316	0.00192392	0.00758568	0.0047548
ABHD10_+_111697589.23-P1P2	179	244	168	201	0.0182076	7.73976e-05	0.00914248
ABHD10_+_111697651.23-P1P2	234	288	173	271	0.00550401	0.0322085	0.0188563
ABHD10_+_111697698.23-P1P2	428	569	375	431	0.0150952	-0.00471078	0.0051922
ABHD10_+_111697747.23-P1P2	457	537	363	492	-0.000257403	0.0149497	0.00734613
ABHD10_+_111697814.23-P1P2	276	298	195	243	-0.0107819	0.0049326	-0.00292464
ABHD10_+_111697851.23-P1P2	221	251	182	242	-0.00448903	0.012667	0.00408899
ABHD10_-_111697580.23-P1P2	268	256	147	232	-0.0260175	0.0331001	0.00354129
ABHD10_-_111697797.23-P1P2	314	371	340	327	0.000425933	-0.0259539	-0.012764
ABHD10_-_111697877.23-P1P2	319	416	276	378	0.0126994	0.0161918	0.0144456
ABHD11_+_73153206.23-P1P2	342	325	216	270	-0.0266612	0.00530003	-0.0106806
ABHD11_+_73153213.23-P1P2	270	305	213	251	-0.00516069	-0.00173255	-0.00344662
ABHD11_+_73153239.23-P1P2	200	299	177	250	0.0296924	0.0198662	0.0247793
ABHD11_+_73153260.23-P1P2	205	199	178	222	-0.0240146	0.00503179	-0.0094914
ABHD11_+_73153286.23-P1P2	136	177	132	169	0.0124508	0.008156	0.0103034
ABHD11_+_73153315.23-P1P2	180	209	166	201	-0.00174205	0.00150533	-0.000118359
ABHD11_+_73153319.23-P1P2	157	207	123	134	0.0140649	-0.0110928	0.00148602
ABHD11_+_73153328.23-P1P2	285	372	227	225	0.0128127	-0.0223607	-0.00477404
ABHD11_+_73153340.23-P1P2	338	425	293	374	0.00816602	0.00779668	0.00798135
ABHD11_+_73153363.23-P1P2	449	450	310	345	-0.0200435	-0.00855121	-0.0142973
ABHD12B_+_51338711.23-P1P2	371	432	280	361	-0.00138808	0.00898961	0.00380077
ABHD12B_+_51338721.23-P1P2	126	157	138	128	0.00703681	-0.0302746	-0.0116189
ABHD12B_+_51338741.23-P1P2	321	336	209	266	-0.0146402	0.00744839	-0.00359588
ABHD12B_+_51338757.23-P1P2	75	60	121	132	-0.0480726	-0.0109311	-0.0295019
ABHD12B_+_51338760.23-P1P2	370	350	272	345	-0.0272314	0.00704066	-0.0100954
ABHD12B_+_51338763.23-P1P2	404	411	291	388	-0.0181837	0.012995	-0.00259433
ABHD12B_+_51338772.23-P1P2	180	210	126	170	-0.00114839	0.0144061	0.00662883
ABHD12B_-_51338731.23-P1P2	152	218	124	180	0.0245296	0.0231288	0.0238292
ABHD12B_-_51338748.23-P1P2	108	92	73	103	-0.040262	0.019742	-0.01026
ABHD12B_-_51338791.23-P1P2	397	459	296	399	-0.0022723	0.014297	0.00601236
ABHD12_+_25371569.23-P1P2	195	214	194	230	-0.00875665	-0.00100996	-0.00488331
ABHD12_+_25371576.23-P1P2	164	220	148	200	0.016215	0.0145955	0.0154052
ABHD12_+_25371579.23-P1P2	317	392	258	370	0.00609112	0.0216824	0.0138867
ABHD12_+_25371613.23-P1P2	353	467	315	365	0.0144863	-0.00373993	0.00537316
ABHD12_-_25371495.23-P1P2	394	405	322	404	-0.0168955	0.00574354	-0.00557597
ABHD12_-_25371526.23-P1P2	374	527	317	359	0.022332	-0.00647081	0.00793058
ABHD12_-_25371649.23-P1P2	226	243	194	213	-0.0113	-0.0101654	-0.0107327
ABHD12_-_25371663.23-P1P2	283	310	252	217	-0.00898687	-0.0391344	-0.0240606
ABHD12_-_25371679.23-P1P2	353	420	308	367	0.00129374	-0.000408929	0.000442404
ABHD12_-_25371768.23-P1P2	668	816	543	688	0.00456959	0.00691393	0.00574176
ABHD13_+_108870634.23-P1P2	270	349	195	308	0.0115995	0.0331949	0.0223972
ABHD13_+_108870666.23-P1P2	242	295	261	311	0.00430984	-0.000407685	0.00195108
ABHD13_+_108870669.23-P1P2	116	133	101	79	-0.00331141	-0.0505974	-0.0269544
ABHD13_+_108870683.23-P1P2	600	754	521	659	0.00809381	0.00671052	0.00740217
ABHD13_+_108870692.23-P1P2	375	440	329	359	-0.00043973	-0.010901	-0.00567034
ABHD13_+_108870695.23-P1P2	189	236	153	174	0.00730059	-0.00597042	0.000665083
ABHD13_-_108870596.23-P1P2	342	365	267	354	-0.0122253	0.0123233	4.89893e-05
ABHD13_-_108870639.23-P1P2	169	190	127	207	-0.00575324	0.0369425	0.0155946
ABHD13_-_108870652.23-P1P2	241	301	192	194	0.00732901	-0.02007	-0.00637051
ABHD13_-_108870764.23-P1P2	1064	1105	789	954	-0.0156177	0.00133605	-0.00714084
ABHD14A_+_52008867.23-P1P2	316	387	276	323	0.00488752	-0.00255635	0.00116558
ABHD14A_+_52008900.23-P1P2	412	511	312	406	0.00646251	0.0100939	0.0082782
ABHD14A_+_52008930.23-P1P2	481	573	402	508	0.00144693	0.00659795	0.00402244
ABHD14A_+_52008969.23-P1P2	510	556	411	458	-0.00957984	-0.00839575	-0.00898779
ABHD14A_+_52008993.23-P1P2	66	67	68	74	-0.0184499	-0.0112237	-0.0148368
ABHD14A_+_52009025.23-P1P2	504	590	451	513	-0.000726084	-0.00594763	-0.00333686
ABHD14A_-_52008686.23-P1P2	344	408	279	334	0.000900585	0.000147539	0.000524062
ABHD14A_-_52008702.23-P1P2	344	405	295	365	-1.72808e-05	0.0040813	0.00203201
ABHD14A_-_52008842.23-P1P2	325	333	275	300	-0.0172958	-0.0109311	-0.0141135
ABHD14A_-_52008948.23-P1P2	355	423	291	352	0.00147628	0.001385	0.00143064
ABHD14B_+_52008150.23-P1	753	898	599	779	0.00158205	0.0100223	0.00580216
ABHD14B_+_52008184.23-P1	520	627	472	569	0.00295173	0.000978846	0.00196529
ABHD14B_+_52008190.23-P1	1029	1337	873	1084	0.0122451	0.00450524	0.00837515
ABHD14B_+_52008290.23-P1	610	682	462	532	-0.00644408	-0.00448466	-0.00546437
ABHD14B_+_52008333.23-P1	457	514	310	447	-0.00570169	0.0223313	0.00831481
ABHD14B_+_52008458.23-P1	450	462	352	399	-0.0170471	-0.00636235	-0.0117047
ABHD14B_+_52017411.23-P2	766	949	623	707	0.00632327	-0.00622477	4.92489e-05
ABHD14B_+_52017455.23-P2	321	379	223	265	0.000337134	-0.000731331	-0.000197099
ABHD14B_+_52017468.23-P2	601	618	506	567	-0.016851	-0.00773441	-0.0122927
ABHD14B_+_52017506.23-P2	380	548	296	426	0.0252123	0.022104	0.0236582
ABHD14B_-_52008086.23-P1	817	738	670	747	-0.032968	-0.00833476	-0.0206514
ABHD14B_-_52008218.23-P1	607	703	520	684	-0.00205911	0.0113791	0.00465999
ABHD14B_-_52008280.23-P1	942	1308	782	1061	0.0205043	0.0150733	0.0177888
ABHD14B_-_52008297.23-P1	1322	1470	952	1219	-0.0071224	0.00817082	0.000524209
ABHD14B_-_52017485.23-P2	124	146	88	123	-7.37512e-06	0.0186186	0.00930562
ABHD14B_-_52017521.23-P2	342	446	284	436	0.0127012	0.0298049	0.021253
ABHD14B_-_52017533.23-P2	321	359	312	331	-0.00640545	-0.0142572	-0.0103313
ABHD14B_-_52017547.23-P2	92	82	43	89	-0.0346314	0.0654273	0.015398
ABHD14B_-_52017596.23-P2	237	294	236	227	0.00648408	-0.0259415	-0.00972872
ABHD14B_-_52017631.23-P2	246	260	288	211	-0.0134362	-0.0583986	-0.0359174
ABHD15_+_27894467.23-P1P2	298	365	276	326	0.00490261	-0.00145405	0.00172428
ABHD15_+_27894498.23-P1P2	103	151	108	112	0.0272578	-0.0169694	0.00514417
ABHD15_-_27894145.23-P1P2	341	418	268	358	0.0050015	0.0132173	0.00910938
ABHD15_-_27894151.23-P1P2	365	431	234	328	0.000351518	0.0189578	0.00965466
ABHD15_-_27894212.23-P1P2	87	62	61	90	-0.0624535	0.0250676	-0.018693
ABHD15_-_27894236.23-P1P2	130	187	133	150	0.0248977	-0.00696376	0.00896695
ABHD15_-_27894296.23-P1P2	190	197	178	157	-0.0158205	-0.0362736	-0.026047
ABHD15_-_27894315.23-P1P2	124	128	113	133	-0.0163716	-0.00187556	-0.00912356
ABHD15_-_27894474.23-P1P2	68	90	51	71	0.0145411	0.0181425	0.0163418
ABHD15_-_27894583.23-P1P2	356	434	341	352	0.00431931	-0.0175202	-0.00660043
ABHD16A_+_31671120.23-P1P2	543	595	486	534	-0.00894624	-0.0100756	-0.0095109
ABHD16A_+_31671138.23-P1P2	263	328	223	291	0.00714821	0.0104279	0.00878806
ABHD16A_+_31671151.23-P1P2	238	248	203	284	-0.0152013	0.0187284	0.00176353
ABHD16A_+_31671163.23-P1P2	218	283	178	202	0.0121345	-0.00622477	0.00295486
ABHD16A_+_31671198.23-P1P2	179	270	106	185	0.0308005	0.0450961	0.0379483
ABHD16A_-_31670881.23-P1P2	362	329	298	314	-0.0322083	-0.0150699	-0.0236391
ABHD16A_-_31671242.23-P1P2	391	375	306	290	-0.0255165	-0.0277088	-0.0266127
ABHD16A_-_31671274.23-P1P2	215	215	196	228	-0.0203202	-0.00327418	-0.0117972
ABHD16A_-_31671350.23-P1P2	581	726	459	546	0.00738945	-0.000610823	0.00338931
ABHD16A_-_31671359.23-P1P2	446	431	332	414	-0.024575	0.00501238	-0.0097813
ABHD16B_+_62492650.23-P1P2	280	299	200	229	-0.0121548	-0.00516117	-0.00865796
ABHD16B_+_62492726.23-P1P2	134	188	126	142	0.0217919	-0.00705211	0.00736989
ABHD16B_+_62492825.23-P1P2	164	255	150	184	0.0345765	0.00305335	0.0188149
ABHD16B_+_62492838.23-P1P2	381	471	359	447	0.00605364	0.00483415	0.0054439
ABHD16B_-_62492635.23-P1P2	106	133	72	90	0.00790071	0.00530003	0.00660037
ABHD16B_-_62492639.23-P1P2	107	179	100	116	0.0436754	-0.00360933	0.020033
ABHD16B_-_62492668.23-P1P2	181	222	134	169	0.00507381	0.00636302	0.00571841
ABHD16B_-_62492685.23-P1P2	128	131	105	99	-0.0174389	-0.0283212	-0.02288
ABHD16B_-_62492796.23-P1P2	194	217	189	221	-0.00638581	-0.002656	-0.00452091
ABHD16B_-_62492805.23-P1P2	354	441	290	356	0.00700996	0.00314269	0.00507632
ABHD17A_+_1885562.23-P1P2	341	413	248	339	0.00350485	0.0159626	0.00973372
ABHD17A_+_1885661.23-P1P2	725	923	593	736	0.00970999	0.00445255	0.00708127
ABHD17A_-_1885582.23-P1P2	1033	1423	916	1140	0.0195157	0.00477823	0.0121469
ABHD17A_-_1885603.23-P1P2	471	547	391	466	-0.00171552	-0.000383174	-0.00104935
ABHD17A_-_1885626.23-P1P2	299	386	228	283	0.0114432	0.00446037	0.0079518
ABHD17A_-_1885642.23-P1P2	646	772	461	648	0.00184077	0.0192917	0.0105662
ABHD17A_-_1885658.23-P1P2	331	416	327	354	0.00810677	-0.0118462	-0.00186972
ABHD17A_-_1885670.23-P1P2	388	477	353	440	0.00536369	0.00496178	0.00516274
ABHD17A_-_1885676.23-P1P2	206	236	187	211	-0.00341132	-0.00690851	-0.00515992
ABHD17A_-_1885696.23-P1P2	160	240	167	203	0.0301076	0.00196974	0.0160387
ABHD17B_+_74526138.23-P1P2	342	328	296	266	-0.0255185	-0.034047	-0.0297827
ABHD17B_+_74526142.23-P1P2	462	568	407	505	0.00536933	0.00441792	0.00489363
ABHD17B_+_74526189.23-P1P2	235	314	177	249	0.0157233	0.0193883	0.0175558
ABHD17B_+_74526192.23-P1P2	286	348	193	285	0.00408262	0.0251705	0.0146266
ABHD17B_+_74526203.23-P1P2	323	341	288	282	-0.0135755	-0.0238158	-0.0186957
ABHD17B_+_74526310.23-P1P2	422	512	300	408	0.00372302	0.0153561	0.00953956
ABHD17B_+_74526412.23-P1P2	237	169	164	152	-0.0623774	-0.0303655	-0.0463714
ABHD17B_-_74526219.23-P1P2	349	428	280	414	0.00505776	0.0253228	0.0151903
ABHD17B_-_74526388.23-P1P2	357	362	276	377	-0.0185904	0.0158759	-0.00135723
ABHD17B_-_74526506.23-P1P2	545	629	470	496	-0.00249224	-0.0148858	-0.00868903
ABHD17C_+_80987479.23-P1P2	334	430	261	324	0.0111013	0.0044749	0.00778808
ABHD17C_+_80987533.23-P1P2	107	97	84	75	-0.0325231	-0.0348179	-0.0336705
ABHD17C_+_80987552.23-P1P2	149	182	157	126	0.00456141	-0.0475321	-0.0214854
ABHD17C_+_80987555.23-P1P2	165	197	159	179	0.0017255	-0.00717892	-0.00272671
ABHD17C_-_80987115.23-P1P2	322	347	254	331	-0.0110206	0.0102649	-0.000377858
ABHD17C_-_80987377.23-P1P2	224	333	251	288	0.0289922	-0.00491044	0.0120409
ABHD17C_-_80987401.23-P1P2	183	257	159	218	0.0219147	0.0163226	0.0191187
ABHD17C_-_80987413.23-P1P2	94	93	96	114	-0.0216503	-0.000815723	-0.011233
ABHD17C_-_80987478.23-P1P2	208	248	147	217	0.00155541	0.0251307	0.013343
ABHD17C_-_80987551.23-P1P2	92	151	94	143	0.0413042	0.0287177	0.035011
ABHD1_+_27346561.23-P1P2	94	91	65	77	-0.0243541	-0.0011057	-0.0127299
ABHD1_+_27346650.23-P1P2	450	455	390	456	-0.0189459	-0.0026643	-0.0108051
ABHD1_-_27346119.23-P1P2	774	915	637	766	0.000493481	0.000682088	0.000587784
ABHD1_-_27346456.23-P1P2	411	484	361	463	1.33495e-05	0.00836493	0.00418914
ABHD1_-_27346483.23-P1P2	159	187	125	152	-0.00014675	0.00201202	0.000932636
ABHD1_-_27346510.23-P1P2	189	216	183	190	-0.00371282	-0.0168299	-0.0102714
ABHD1_-_27346531.23-P1P2	283	368	266	306	0.012344	-0.00460267	0.00387064
ABHD1_-_27346534.23-P1P2	274	340	247	255	0.00652113	-0.0175051	-0.00549198
ABHD1_-_27346543.23-P1P2	330	311	321	274	-0.0276953	-0.0401814	-0.0339383
ABHD1_-_27346571.23-P1P2	170	178	137	167	-0.014601	0.00230367	-0.00614865
ABHD2_+_89631401.23-P1P2	413	529	317	407	0.0104666	0.00849159	0.00947908
ABHD2_+_89631483.23-P1P2	257	323	183	246	0.00810793	0.0139683	0.0110381
ABHD2_+_89631536.23-P1P2	235	228	190	246	-0.0240811	0.00949266	-0.00729422
ABHD2_+_89631540.23-P1P2	267	303	221	258	-0.00458929	-0.00284901	-0.00371915
ABHD2_-_89631511.23-P1P2	297	307	239	253	-0.0162016	-0.0145183	-0.0153599
ABHD2_-_89631532.23-P1P2	204	261	201	226	0.0103247	-0.00732814	0.00149829
ABHD2_-_89631570.23-P1P2	482	652	452	510	0.0172522	-0.00691102	0.00517057
ABHD2_-_89631578.23-P1P2	376	465	321	414	0.00610209	0.00902973	0.00756591
ABHD2_-_89631602.23-P1P2	226	284	211	254	0.00809089	0.000808904	0.0044499
ABHD2_-_89631642.23-P1P2	213	298	218	237	0.0214435	-0.0113421	0.00505075
ABHD3_+_19284586.23-P1P2	499	578	402	507	-0.00204173	0.00636302	0.00216064
ABHD3_+_19284717.23-P1P2	405	506	330	408	0.00737083	0.00399218	0.00568151
ABHD3_+_19284728.23-P1P2	324	398	323	339	0.00526386	-0.015541	-0.00513859
ABHD3_+_19284800.23-P1P2	133	116	77	90	-0.0373289	-0.00270506	-0.020017
ABHD3_-_19284909.23-P1P2	139	135	145	112	-0.0239517	-0.0520952	-0.0380234
ABHD3_-_19284913.23-P1P2	306	306	283	259	-0.0203202	-0.0318717	-0.0260959
ABHD3_-_19284953.23-P1P2	175	194	134	170	-0.00750104	0.00706645	-0.000217298
ABHD3_-_19284965.23-P1P2	50	73	50	52	0.0267461	-0.0166293	0.0050584
ABHD3_-_19284969.23-P1P2	32	42	31	31	nan	nan	nan
ABHD3_-_19284988.23-P1P2	463	536	320	404	-0.00211146	0.00648642	0.00218748
ABHD4_+_23066970.23-P1P2	186	222	159	194	0.00168476	0.00241588	0.00205032
ABHD4_+_23067000.23-P1P2	321	468	302	345	0.0265708	-0.00543388	0.0105685
ABHD4_+_23067075.23-P1P2	245	286	197	248	-0.0010759	0.00614436	0.00253423
ABHD4_+_23067082.23-P1P2	228	305	203	253	0.0158674	0.0049471	0.0104072
ABHD4_+_23067093.23-P1P2	351	456	290	369	0.0122284	0.00741902	0.00982369
ABHD4_+_23067128.23-P1P2	248	262	200	253	-0.0134903	0.00672228	-0.00338399
ABHD4_+_23067144.23-P1P2	410	610	366	527	0.0290924	0.0221621	0.0256272
ABHD4_+_23067148.23-P1P2	553	698	408	557	0.00864084	0.0158108	0.0122258
ABHD4_-_23067003.23-P1P2	233	276	206	248	0.000743492	0.000818019	0.000780756
ABHD4_-_23067092.23-P1P2	210	311	202	218	0.0285182	-0.0122169	0.00815065
ABHD5_+_43732218.23-P1P2	359	422	353	403	-0.000211607	-0.00551125	-0.00286143
ABHD5_+_43732238.23-P1P2	146	138	135	156	-0.0273288	-0.00406704	-0.0156979
ABHD5_-_43732094.23-P1P2	90	150	61	93	0.0432114	0.0289772	0.0360943
ABHD5_-_43732225.23-P1P2	288	435	249	361	0.0309683	0.0229798	0.0269741
ABHD5_-_43732256.23-P1P2	413	371	295	315	-0.0336583	-0.0134844	-0.0235713
ABHD5_-_43732264.23-P1P2	47	76	34	45	0.0394504	nan	nan
ABHD5_-_43732268.23-P1P2	293	385	251	316	0.0136417	0.00615202	0.00989687
ABHD5_-_43732287.23-P1P2	238	298	193	229	0.00764112	-0.000913306	0.00336391
ABHD5_-_43732293.23-P1P2	410	448	371	457	-0.00929646	0.00355184	-0.00287231
ABHD5_-_43732315.23-P1P2	488	627	426	476	0.0108509	-0.00807352	0.00138869
ABHD6_+_58223170.23-P1P2	176	202	155	232	-0.00318396	0.0267817	0.0117989
ABHD6_+_58223176.23-P1P2	252	341	237	305	0.0172961	0.00877061	0.0130333
ABHD6_+_58223253.23-P1P2	390	442	309	327	-0.00475358	-0.0145549	-0.00965423
ABHD6_+_58223259.23-P1P2	442	473	331	394	-0.0118897	-0.000531681	-0.00621067
ABHD6_+_58223345.23-P1P2	145	163	124	150	-0.00576679	0.00139046	-0.00218816
ABHD6_+_58223423.23-P1P2	433	425	468	442	-0.0226395	-0.0281207	-0.0253801
ABHD6_-_58223268.23-P1P2	322	319	259	290	-0.0214843	-0.00782619	-0.0146553
ABHD6_-_58223389.23-P1P2	301	364	299	313	0.00331562	-0.0158496	-0.00626701
ABHD6_-_58223402.23-P1P2	171	215	138	163	0.00815746	-0.00145405	0.0033517
ABHD6_-_58223476.23-P1P2	336	334	264	319	-0.0210627	0.00125791	-0.00990238
ABHD8_+_17414242.23-P1P2	342	336	240	377	-0.0225215	0.0325399	0.0050092
ABHD8_+_17414312.23-P1P2	165	153	115	160	-0.029711	0.0180694	-0.0058208
ABHD8_+_17414325.23-P1P2	284	313	225	283	-0.00822776	0.00603961	-0.00109408
ABHD8_+_17414344.23-P1P2	433	525	318	383	0.00364109	0.000869411	0.00225525
ABHD8_+_17414376.23-P1P2	98	130	74	60	0.0148228	-0.0463108	-0.015744
ABHD8_+_17414468.23-P1P2	309	94	246	75	-0.168327	-0.162933	-0.16563
ABHD8_-_17414352.23-P1P2	207	275	211	260	0.0150075	0.00359263	0.00930007
ABHD8_-_17414358.23-P1P2	270	343	236	232	0.0094427	-0.0233438	-0.00695054
ABHD8_-_17414392.23-P1P2	436	511	304	360	-0.000579193	-0.00114646	-0.000862827
ABHD8_-_17414456.23-P1P2	302	393	276	291	0.0124368	-0.0149956	-0.0012794
ABI1_+_27149885.23-P1P2	1	1	0	0	nan	nan	nan
ABI1_+_27149957.23-P1P2	698	510	511	437	-0.0593486	-0.0399577	-0.0496531
ABI1_+_27149964.23-P1P2	354	381	372	252	-0.0111786	-0.0677419	-0.0394603
ABI1_+_27149978.23-P1P2	718	684	579	616	-0.0263536	-0.0139199	-0.0201367
ABI1_+_27149987.23-P1P2	191	197	176	140	-0.0164733	-0.0485906	-0.032532
ABI1_+_27150020.23-P1P2	238	240	186	185	-0.0192794	-0.0219484	-0.0206139
ABI1_+_27150099.23-P1P2	400	467	308	427	-0.00105959	0.0176453	0.00829285
ABI1_+_27150121.23-P1P2	364	452	258	330	0.00660953	0.00804109	0.00732531
ABI1_-_27150085.23-P1P2	868	1043	762	787	0.00252228	-0.0174566	-0.00746717
ABI1_-_27150166.23-P1P2	676	736	640	610	-0.00974408	-0.0270298	-0.0183869
ABI2_+_204192729.23-P1P2	179	254	172	182	0.023203	-0.0145676	0.00431772
ABI2_+_204192895.23-P1P2	243	293	214	237	0.00295091	-0.00913401	-0.00309155
ABI2_+_204192901.23-P1P2	292	363	225	301	0.00674891	0.0133918	0.0100704
ABI2_+_204192907.23-P1P2	373	458	332	429	0.00521191	0.00925592	0.00723392
ABI2_+_204193039.23-P1P2	205	248	196	193	0.00336228	-0.0231447	-0.0098912
ABI2_-_204192495.23-P1P2	258	354	222	233	0.0190228	-0.0155395	0.00174167
ABI2_-_204192641.23-P1P2	326	352	234	263	-0.0107768	-0.00737549	-0.00907612
ABI2_-_204192933.23-P1P2	302	399	282	314	0.0143212	-0.00848995	0.00291565
ABI2_-_204192963.23-P1P2	453	501	326	393	-0.00779433	0.000980131	-0.0034071
ABI2_-_204193048.23-P1P2	238	336	235	292	0.0225677	0.00458759	0.0135777
ABI3BP_+_100712278.23-P1P2	210	294	162	220	0.021527	0.0151828	0.0183549
ABI3BP_+_100712307.23-P1P2	187	252	144	203	0.016782	0.0196375	0.0182097
ABI3BP_+_100712343.23-P1P2	176	230	147	183	0.0129607	0.00481237	0.00888656
ABI3BP_+_100712585.23-P1P2	212	210	147	191	-0.021499	0.00991394	-0.00579254
ABI3BP_+_100712665.23-P1P2	200	255	152	191	0.00989512	0.00592591	0.00791052
ABI3BP_-_100712320.23-P1P2	381	407	325	330	-0.01211	-0.0194852	-0.0157976
ABI3BP_-_100712323.23-P1P2	161	225	118	257	0.0213061	0.0715028	0.0464044
ABI3BP_-_100712349.23-P1P2	158	184	136	166	-0.0013735	0.00246106	0.000543781
ABI3BP_-_100712361.23-P1P2	126	122	90	88	-0.0243324	-0.0239851	-0.0241588
ABI3BP_-_100712883.23-P1P2	295	447	300	343	0.031366	-0.00533485	0.0130156
ABI3_+_47287471.23-P1P2	319	371	231	336	-0.00153888	0.0233695	0.0109153
ABI3_+_47287501.23-P1P2	213	224	178	212	-0.0140576	-0.000463697	-0.00726066
ABI3_+_47287607.23-P1P2	245	254	207	222	-0.0158334	-0.0129644	-0.0143989
ABI3_+_47287732.23-P1P2	82	67	53	55	-0.0454463	-0.0168891	-0.0311677
ABI3_+_47287750.23-P1P2	114	154	73	77	0.0170847	-0.0149451	0.00106981
ABI3_+_47287920.23-P1P2	284	331	261	315	-0.00127358	0.00111605	-7.87619e-05
ABI3_-_47287417.23-P1P2	118	159	72	118	0.0167695	0.0375967	0.0271831
ABI3_-_47287527.23-P1P2	118	157	104	152	0.0151952	0.0239413	0.0195682
ABI3_-_47288005.23-P1P2	288	419	309	367	0.0263076	-0.000795416	0.0127561
ABI3_-_47288028.23-P1P2	360	369	246	313	-0.0172491	0.00741377	-0.00491768
ABL1_+_133588872.23-ENST00000372348.2	349	431	274	344	0.00592647	0.00582107	0.00587377
ABL1_+_133588879.23-ENST00000372348.2	199	262	209	188	0.0138866	-0.0339312	-0.0100223
ABL1_+_133588883.23-ENST00000372348.2	430	483	336	412	-0.00586442	0.00300705	-0.00142868
ABL1_+_133588936.23-ENST00000372348.2	338	394	236	356	-0.00125357	0.0277101	0.0132283
ABL1_+_133588940.23-ENST00000372348.2	279	310	157	228	-0.00721644	0.0231795	0.00798151
ABL1_+_133588960.23-ENST00000372348.2	347	322	335	326	-0.0296197	-0.0245526	-0.0270862
ABL1_+_133589009.23-ENST00000372348.2	454	472	315	410	-0.0154844	0.0101218	-0.00268129
ABL1_+_133589018.23-ENST00000372348.2	293	270	222	261	-0.0304875	-0.00200889	-0.0162482
ABL1_-_133589169.23-ENST00000372348.2	278	305	228	272	-0.00879219	-0.000266523	-0.00452936
ABL1_-_133589216.23-ENST00000372348.2	240	278	201	184	-0.00203994	-0.0318419	-0.0169409
ABL2_+_179112332.23-P1	312	330	228	258	-0.0133443	-0.00656698	-0.00995564
ABL2_+_179112367.23-P1	105	149	90	125	0.0232077	0.0178623	0.020535
ABL2_+_179112726.23-P1	238	289	223	243	0.00382708	-0.0110649	-0.0036189
ABL2_+_179198984.23-P2	301	290	224	261	-0.0249504	-0.00307824	-0.0140143
ABL2_+_179198988.23-P2	379	404	315	356	-0.0123755	-0.00671672	-0.00954614
ABL2_+_179199028.23-P2	290	419	316	289	0.0254469	-0.0319548	-0.00325396
ABL2_+_179199057.23-P2	386	462	295	383	0.0020326	0.0098208	0.0059267
ABL2_+_179199060.23-P2	308	353	296	306	-0.00336	-0.0173441	-0.010352
ABL2_+_179199071.23-P2	151	176	114	142	-0.00126611	0.00488094	0.00180741
ABL2_+_179199081.23-P2	258	264	199	181	-0.0174609	-0.0326096	-0.0250353
ABL2_+_179199110.23-P2	194	216	173	209	-0.00696027	0.00123414	-0.00286306
ABL2_-_179112293.23-P1	195	238	191	200	0.00446325	-0.0158157	-0.00567624
ABL2_-_179112315.23-P1	348	390	248	290	-0.00614888	-0.00265165	-0.00440026
ABL2_-_179112359.23-P1	119	209	107	129	0.0497265	0.000988637	0.0253576
ABL2_-_179112398.23-P1	452	503	387	457	-0.00702398	-0.00148241	-0.0042532
ABL2_-_179112561.23-P1	190	255	169	209	0.0162745	0.0040233	0.0101489
ABL2_-_179112743.23-P1	314	360	213	333	-0.00331737	0.0319728	0.0143277
ABL2_-_179112762.23-P1	76	120	50	68	0.036487	0.0153561	0.0259216
ABL2_-_179198903.23-P2	251	232	206	170	-0.03011	-0.0442072	-0.0371586
ABL2_-_179199180.23-P2	237	278	163	219	-0.000475515	0.0139059	0.00671518
ABLIM1_+_116418002.23-ENST00000277895.5	248	239	195	236	-0.0249175	0.00144752	-0.011735
ABLIM1_+_116418018.23-ENST00000277895.5	145	170	130	161	-0.000537237	0.00419432	0.00182854
ABLIM1_+_116418129.23-ENST00000277895.5	394	424	265	307	-0.0111935	-0.00376458	-0.00747907
ABLIM1_+_116418165.23-ENST00000277895.5	180	236	165	165	0.0133686	-0.0213056	-0.00396848
ABLIM1_+_116418171.23-ENST00000277895.5	80	112	62	77	0.021527	0.0045283	0.0130276
ABLIM1_+_116418517.23-ENST00000277895.5	172	205	112	131	0.00150875	-0.00262229	-0.000556767
ABLIM1_-_116418089.23-ENST00000277895.5	246	272	198	250	-0.00782461	0.00649834	-0.000663135
ABLIM1_-_116418175.23-ENST00000277895.5	270	284	178	247	-0.014033	0.017755	0.00186104
ABLIM1_-_116418330.23-ENST00000277895.5	399	346	394	349	-0.0380457	-0.0357658	-0.0369058
ABLIM1_-_116418611.23-ENST00000277895.5	300	359	290	323	0.00200927	-0.00845591	-0.00322332
ABLIM2_+_8160638.23-P1P2	324	426	283	317	0.0137195	-0.00777826	0.0029706
ABLIM2_+_8160651.23-P1P2	443	601	400	475	0.0176159	-0.000815723	0.00840009
ABLIM2_+_8160844.23-P1P2	295	261	220	213	-0.0355499	-0.025161	-0.0303554
ABLIM2_-_8160657.23-P1P2	743	843	561	671	-0.00461581	4.2499e-05	-0.00228665
ABLIM2_-_8160692.23-P1P2	362	394	309	305	-0.00978516	-0.0228591	-0.0163221
ABLIM2_-_8160715.23-P1P2	573	695	443	555	0.00368656	0.00556887	0.00462771
ABLIM2_-_8160741.23-P1P2	534	583	340	533	-0.00940152	0.0322978	0.0114481
ABLIM2_-_8160767.23-P1P2	585	710	473	583	0.00376453	0.00362462	0.00369458
ABLIM2_-_8160770.23-P1P2	1019	1224	830	989	0.00247722	-0.000408147	0.00103453
ABLIM2_-_8160838.23-P1P2	338	532	309	380	0.0360939	0.00335494	0.0197244
ABLIM3_+_148520905.23-P1P2	119	175	116	112	0.0276448	-0.0254896	0.00107761
ABLIM3_+_148520930.23-P1P2	408	525	308	367	0.0110375	-0.000408929	0.00531426
ABLIM3_+_148520962.23-P1P2	268	370	235	338	0.0197912	0.0220301	0.0209107
ABLIM3_+_148520978.23-P1P2	292	422	217	271	0.0254794	0.00519009	0.0153347
ABLIM3_-_148520736.23-P1P2	327	358	287	293	-0.00905559	-0.0188387	-0.0139471
ABLIM3_-_148520884.23-P1P2	114	157	111	116	0.0194842	-0.0160523	0.00171597
ABLIM3_-_148520914.23-P1P2	419	413	290	358	-0.022114	0.00381066	-0.00915167
ABLIM3_-_148520948.23-P1P2	386	461	318	452	0.00176311	0.0206197	0.0111914
ABLIM3_-_148521021.23-P1P2	144	228	158	150	0.036832	-0.0275008	0.00466559
ABLIM3_-_148521091.23-P1P2	588	648	440	575	-0.00823587	0.0106001	0.00118209
ABO_+_136131039.23-P2	451	576	391	455	0.0101058	-0.00323139	0.00343722
ABO_+_136131048.23-P2	248	246	181	193	-0.0213272	-0.0136518	-0.0174895
ABO_+_136131061.23-P2	326	296	220	225	-0.0323266	-0.0186261	-0.0254764
ABO_+_136131066.23-P2	349	372	309	403	-0.0123826	0.0103616	-0.00101051
ABO_+_136131069.23-P2	183	242	196	230	0.0144353	-0.00223286	0.00610123
ABO_+_136131302.23-P2	197	224	144	153	-0.00434575	-0.0140773	-0.00921151
ABO_+_136150762.23-P1	330	346	255	325	-0.0144317	0.00761527	-0.00340822
ABO_+_136150807.23-P1	324	404	288	366	0.0071248	0.00727083	0.00719782
ABO_+_136150834.23-P1	293	321	210	265	-0.00896907	0.00643019	-0.00126944
ABO_+_136150864.23-P1	242	167	194	144	-0.0664545	-0.0568418	-0.0616482
ABO_+_136150917.23-P1	293	331	275	292	-0.00515373	-0.0141538	-0.00965377
ABO_-_136131009.23-P2	184	210	165	182	-0.00388192	-0.00961366	-0.00674779
ABO_-_136131057.23-P2	131	146	103	132	-0.00683726	0.00827238	0.00071756
ABO_-_136131158.23-P2	132	156	130	128	0.000456405	-0.0231542	-0.0113489
ABO_-_136131257.23-P2	193	260	150	215	0.0167411	0.0216179	0.0191795
ABO_-_136150725.23-P1	291	365	240	297	0.00785892	0.00410172	0.00598032
ABO_-_136150729.23-P1	366	387	360	308	-0.0133814	-0.0399061	-0.0266438
ABO_-_136150767.23-P1	129	120	104	116	-0.0293147	-0.00828566	-0.0188002
ABO_-_136150814.23-P1	223	312	212	307	0.0214473	0.022841	0.0221442
ABO_-_136150916.23-P1	186	202	142	133	-0.010057	-0.0291126	-0.0195848
ABRACL_+_139349712.23-P1P2	240	259	205	264	-0.0108445	0.00885258	-0.000995954
ABRACL_+_139349742.23-P1P2	124	140	67	107	-0.00522647	0.0345107	0.0146421
ABRACL_+_139349757.23-P1P2	175	164	126	136	-0.0283942	-0.0121996	-0.0202969
ABRACL_+_139349778.23-P1P2	102	128	102	114	0.00791904	-0.00804406	-6.25086e-05
ABRACL_+_139349873.23-P1P2	258	273	241	193	-0.0132917	-0.0477876	-0.0305397
ABRACL_+_139349879.23-P1P2	183	163	112	140	-0.0347143	0.00530003	-0.0147071
ABRACL_-_139349667.23-P1P2	376	459	295	360	0.00448687	0.00243671	0.00346179
ABRACL_-_139349685.23-P1P2	136	171	124	153	0.00816171	0.00375155	0.00595663
ABRACL_-_139349704.23-P1P2	197	265	125	158	0.0165589	0.00662799	0.0115934
ABRACL_-_139349725.23-P1P2	88	54	82	65	-0.0810567	-0.0490068	-0.0650317
ABRA_+_107782619.23-P1P2	165	173	105	149	-0.0144317	0.0204236	0.00299593
ABRA_+_107782691.23-P1P2	226	271	130	228	0.00226347	0.0456797	0.0239716
ABRA_+_107782808.23-P1P2	402	433	329	359	-0.0110812	-0.010901	-0.0109911
ABRA_+_107782827.23-P1P2	388	406	256	331	-0.0146802	0.00932972	-0.00267526
ABRA_-_107782516.23-P1P2	308	280	226	282	-0.0321739	0.00508881	-0.0135425
ABRA_-_107782520.23-P1P2	155	170	132	161	-0.00883166	0.00237397	-0.00322885
ABRA_-_107782542.23-P1P2	322	399	252	334	0.00634606	0.0122832	0.00931462
ABRA_-_107782633.23-P1P2	149	206	148	163	0.0199671	-0.00979529	0.0050859
ABRA_-_107782639.23-P1P2	330	318	224	327	-0.024927	0.0238012	-0.000562909
ABRA_-_107782658.23-P1P2	192	205	120	154	-0.0121721	0.00843787	-0.00186711
ABR_+_1083266.23-P1P2	184	196	145	140	-0.0124626	-0.0254896	-0.0189761
ABR_+_1083388.23-P1P2	391	492	269	378	0.00825654	0.0192547	0.0137556
ABR_+_1083391.23-P1P2	230	293	244	242	0.00978905	-0.0222869	-0.00624894
ABR_+_1083395.23-P1P2	212	256	190	191	0.00313498	-0.0206797	-0.00877237
ABR_+_1083406.23-P1P2	382	452	360	383	0.000606581	-0.0139215	-0.00665746
ABR_-_1083385.23-P1P2	282	335	269	281	0.00109932	-0.016102	-0.00750132
ABR_-_1083401.23-P1P2	320	379	254	261	0.000725185	-0.0180642	-0.00866949
ABR_-_1083422.23-P1P2	348	380	290	304	-0.00937946	-0.0156842	-0.0125318
ABR_-_1083425.23-P1P2	336	421	273	253	0.00772803	-0.030377	-0.0113245
ABR_-_1083439.23-P1P2	354	327	221	271	-0.0301873	0.00301229	-0.0135875
ABT1_+_26596978.23-P1P2	292	370	316	297	0.00912441	-0.0286991	-0.00978736
ABT1_+_26596983.23-P1P2	316	377	266	316	0.00163157	-0.000768549	0.000431508
ABT1_+_26596992.23-P1P2	228	294	177	248	0.011299	0.0189085	0.0151038
ABT1_+_26597028.23-P1P2	295	272	200	293	-0.0304157	0.0242234	-0.00309616
ABT1_+_26597060.23-P1P2	111	110	82	87	-0.0214457	-0.0142485	-0.0178471
ABT1_+_26597066.23-P1P2	343	404	310	316	3.73204e-05	-0.01902	-0.00949132
ABT1_+_26597073.23-P1P2	362	480	236	283	0.0147699	0.000348548	0.00755923
ABT1_+_26597096.23-P1P2	398	428	287	333	-0.011282	-0.00358069	-0.00743135
ABT1_+_26597113.23-P1P2	193	270	126	192	0.0214349	0.0289161	0.0251755
ABT1_+_26597128.23-P1P2	296	384	275	270	0.0120513	-0.0234934	-0.00572103
ABTB1_+_127391465.23-P1P2	255	290	251	285	-0.00432398	-0.00615894	-0.00524146
ABTB1_+_127391507.23-P1P2	325	504	288	392	0.0342474	0.0154535	0.0248505
ABTB1_+_127391554.23-P1P2	677	775	611	701	-0.00350632	-0.00492196	-0.00421414
ABTB1_+_127391592.23-P1P2	278	381	181	267	0.0188786	0.0250456	0.0219621
ABTB1_+_127391600.23-P1P2	713	766	601	620	-0.0114027	-0.0175946	-0.0144987
ABTB1_+_127391620.23-P1P2	605	721	534	641	0.00149572	0.000469988	0.000982853
ABTB1_+_127391638.23-P1P2	557	612	503	608	-0.00860858	0.00129877	-0.0036549
ABTB1_+_127391759.23-P1P2	765	814	550	716	-0.0125987	0.010143	-0.00122785
ABTB1_-_127391603.23-P1P2	341	362	257	339	-0.0128876	0.0117123	-0.000587623
ABTB1_-_127391678.23-P1P2	154	153	108	152	-0.0211304	0.0194415	-0.00084444
ABTB2_+_34379701.23-P1P2	173	148	126	127	-0.0397318	-0.0203631	-0.0300474
ABTB2_+_34379742.23-P1P2	398	422	380	373	-0.0130379	-0.0235224	-0.0182802
ABTB2_-_34379672.23-P1P2	272	249	233	207	-0.0313082	-0.035413	-0.0333606
ABTB2_-_34379675.23-P1P2	398	444	350	341	-0.00671746	-0.0244116	-0.0155646
ABTB2_-_34379720.23-P1P2	188	236	181	204	0.00796038	-0.00704283	0.000458772
ABTB2_-_34379729.23-P1P2	293	306	200	178	-0.0149209	-0.0352	-0.0250605
ABTB2_-_34379752.23-P1P2	227	241	177	194	-0.012877	-0.0103711	-0.011624
ABTB2_-_34379760.23-P1P2	400	458	360	373	-0.00347984	-0.017076	-0.0102779
ABTB2_-_34379769.23-P1P2	522	515	453	503	-0.0219992	-0.00882235	-0.0154108
ABTB2_-_34379880.23-P1P2	121	138	101	115	-0.00397005	-0.00582803	-0.00489904
ACAA1_+_38178669.23-P1P2	263	264	139	193	-0.0198482	0.017828	-0.00101011
ACAA1_+_38178673.23-P1P2	293	325	184	295	-0.00742886	0.0349762	0.0137736
ACAA1_+_38178706.23-P1P2	264	312	206	304	0.000456405	0.0250933	0.0127749
ACAA1_+_38178741.23-P1P2	424	505	308	389	0.00142287	0.0065324	0.00397764
ACAA1_+_38178759.23-P1P2	259	277	260	239	-0.0119638	-0.031347	-0.0216554
ACAA1_+_38178792.23-P1P2	267	303	198	283	-0.00458929	0.0212813	0.00834601
ACAA1_-_38178721.23-P1P2	466	530	363	431	-0.00431478	-0.000833011	-0.00257389
ACAA1_-_38178769.23-P1P2	196	230	165	181	-0.00042531	-0.0102706	-0.00534795
ACAA1_-_38178773.23-P1P2	136	162	98	136	0.00143736	0.0177649	0.00960113
ACAA1_-_38178885.23-P1P2	418	470	315	385	-0.00573758	0.00262057	-0.00155851
ACAA2_+_47339923.23-P1P2	93	133	102	96	0.0241733	-0.0285339	-0.00218034
ACAA2_+_47340020.23-P1P2	544	658	430	564	0.00334199	0.0110381	0.00719004
ACAA2_+_47340025.23-P1P2	336	412	287	338	0.00504046	-0.00180374	0.00161836
ACAA2_+_47340045.23-P1P2	285	257	259	202	-0.0331817	-0.0509417	-0.0420617
ACAA2_+_47340186.23-P1P2	404	453	292	387	-0.00608259	0.0122783	0.00309786
ACAA2_+_47340202.23-P1P2	410	539	319	368	0.0137024	-0.00426846	0.00471696
ACAA2_-_47340018.23-P1P2	213	297	170	255	0.0210255	0.0270384	0.0240319
ACAA2_-_47340063.23-P1P2	567	770	487	670	0.017741	0.0167307	0.0172359
ACAA2_-_47340072.23-P1P2	370	469	328	426	0.009168	0.00986445	0.00951623
ACAA2_-_47340335.23-P1P2	408	657	391	579	0.0389319	0.0255039	0.0322179
ACACA_+_35716160.23-P1P2	489	528	391	421	-0.0107768	-0.0124914	-0.0116341
ACACA_+_35716176.23-P1P2	321	297	228	273	-0.0299848	0.000171022	-0.0149069
ACACA_+_35716325.23-P1P2	408	456	314	345	-0.00648699	-0.0100798	-0.00828341
ACACA_+_35716420.23-P1P2	487	536	406	475	-0.00839677	-0.00259091	-0.00549384
ACACA_-_35716078.23-P1P2	333	414	243	280	0.00675817	-0.00440721	0.00117548
ACACA_-_35716092.23-P1P2	275	292	191	267	-0.0128601	0.0186338	0.00288687
ACACA_-_35716150.23-P1P2	262	266	177	220	-0.0184357	0.0046245	-0.00690561
ACACA_-_35716165.23-P1P2	348	393	316	381	-0.00519584	0.000997412	-0.00209922
ACACA_-_35716319.23-P1P2	370	389	210	268	-0.0140921	0.00777239	-0.00315988
ACACA_-_35716353.23-P1P2	327	296	193	264	-0.0327075	0.0160446	-0.00833148
ACACB_+_109568775.23-P1	445	543	395	441	0.00443388	-0.00817122	-0.00186867
ACACB_+_109568920.23-P1	197	182	144	153	-0.0301699	-0.0140773	-0.0221236
ACACB_+_109568928.23-P1	335	404	275	287	0.00297245	-0.0162131	-0.00662033
ACACB_+_109569064.23-P1	488	570	408	428	-0.00100285	-0.0155997	-0.00830126
ACACB_+_109569097.23-P1	423	643	334	462	0.0317627	0.0173758	0.0245692
ACACB_+_109592194.23-P2	303	321	250	302	-0.013143	0.00122502	-0.00595897
ACACB_+_109592204.23-P2	296	312	222	300	-0.0137728	0.0145955	0.00041131
ACACB_+_109592314.23-P2	221	203	146	192	-0.0308862	0.0113504	-0.00976791
ACACB_+_109592381.23-P2	208	272	204	224	0.0130439	-0.0101544	0.00144476
ACACB_-_109568975.23-P1	241	306	246	305	0.00937799	0.00432671	0.00685235
ACACB_-_109568981.23-P1	257	292	242	272	-0.00444084	-0.00737175	-0.0059063
ACACB_-_109569004.23-P1	278	315	230	249	-0.0047799	-0.0118418	-0.00831085
ACACB_-_109569055.23-P1	220	287	183	315	0.0127443	0.0434471	0.0280957
ACACB_-_109569073.23-P1	224	253	167	204	-0.00517889	0.00255564	-0.00131162
ACACB_-_109592083.23-P2	334	370	268	271	-0.00758936	-0.0199783	-0.0137839
ACACB_-_109592276.23-P2	753	852	657	745	-0.00495778	-0.00631824	-0.00563801
ACACB_-_109592346.23-P2	302	381	309	350	0.00858006	-0.00645039	0.00106483
ACACB_-_109592361.23-P2	321	361	281	330	-0.00571451	-0.00214065	-0.00392758
ACACB_-_109592373.23-P2	408	416	350	374	-0.0179051	-0.0133979	-0.0156515
ACACB_-_109592392.23-P2	240	281	188	221	-0.000705006	-0.00202348	-0.00136424
ACAD10_+_112123731.23-P1P2	165	236	177	244	0.0241903	0.0169698	0.02058
ACAD10_+_112123741.23-P1P2	198	190	108	163	-0.0254496	0.0277721	0.00116129
ACAD10_+_112123750.23-P1P2	352	456	352	394	0.0118745	-0.00786591	0.00200431
ACAD10_+_112123782.23-P1P2	460	542	409	468	8.14819e-05	-0.00523885	-0.00257868
ACAD10_-_112123488.23-P1P2	328	319	211	245	-0.0237804	-0.00349248	-0.0136365
ACAD10_-_112123648.23-P1P2	512	644	457	515	0.00820716	-0.00705946	0.00057385
ACAD10_-_112123798.23-P1P2	1027	1392	839	1055	0.0175008	0.00600847	0.0117546
ACAD10_-_112123835.23-P1P2	677	832	583	652	0.00532016	-0.00796873	-0.00132429
ACAD10_-_112123838.23-P1P2	843	1157	664	975	0.0190578	0.0244976	0.0217777
ACAD10_-_112123868.23-P1P2	57	78	35	47	0.0186895	nan	nan
ACAD11_+_132378672.23-P1P2	76	105	68	126	0.0198797	0.052233	0.0360563
ACAD11_+_132378720.23-P1P2	962	1117	778	956	-0.00174081	0.00325973	0.000759458
ACAD11_+_132378803.23-P1P2	383	477	261	363	0.00697682	0.0180266	0.0125017
ACAD11_+_132379064.23-P1P2	685	764	554	664	-0.00674527	0.000289216	-0.00322803
ACAD11_+_132379288.23-P1P2	368	492	329	434	0.0157964	0.0117198	0.0137581
ACAD11_-_132378980.23-P1P2	532	587	466	468	-0.00808444	-0.020795	-0.0144397
ACAD11_-_132379124.23-P1P2	391	444	283	368	-0.00451058	0.0100088	0.00274909
ACAD11_-_132379184.23-P1P2	493	597	402	523	0.0034853	0.0100676	0.00677644
ACAD11_-_132379325.23-P1P2	247	299	249	232	0.00344143	-0.0297371	-0.0131478
ACAD11_-_132379335.23-P1P2	415	403	330	359	-0.0239694	-0.0112628	-0.0176161
ACAD8_+_134123256.23-P1P2	318	297	274	306	-0.028817	-0.0081357	-0.0184764
ACAD8_+_134123328.23-P1P2	308	338	231	243	-0.00876042	-0.0152673	-0.0120139
ACAD8_+_134123383.23-P1P2	535	696	473	562	0.0123995	-0.000749406	0.00582506
ACAD8_-_134123217.23-P1P2	341	396	284	338	-0.00172285	-0.000550863	-0.00113686
ACAD8_-_134123261.23-P1P2	342	318	314	286	-0.0293693	-0.0324419	-0.0309056
ACAD8_-_134123272.23-P1P2	530	582	416	459	-0.00867991	-0.00957745	-0.00912868
ACAD8_-_134123275.23-P1P2	231	415	212	292	0.0525435	0.0168683	0.0347059
ACAD8_-_134123354.23-P1P2	527	674	519	577	0.0102786	-0.00867446	0.000802073
ACAD8_-_134123391.23-P1P2	454	529	399	465	-0.00130503	-0.0030542	-0.00217961
ACAD8_-_134123455.23-P1P2	488	570	373	404	-0.00100285	-0.0117866	-0.00639473
ACAD9_+_128598196.23-P1P2	44	41	61	80	nan	0.0110242	nan
ACAD9_+_128598208.23-P1P2	253	326	229	231	0.0112087	-0.0202688	-0.00453006
ACAD9_+_128598234.23-P1P2	364	393	269	341	-0.0107865	0.00697255	-0.00190696
ACAD9_+_128598251.23-P1P2	198	196	164	126	-0.0215828	-0.052733	-0.0371579
ACAD9_+_128598399.23-P1P2	258	320	252	272	0.0064644	-0.0121996	-0.00286759
ACAD9_-_128597939.23-P1P2	147	180	114	138	0.00486784	0.00147411	0.00317097
ACAD9_-_128598289.23-P1P2	339	382	251	308	-0.0054678	0.00309465	-0.00118657
ACAD9_-_128598316.23-P1P2	441	496	338	393	-0.00570279	-0.00332989	-0.00451634
ACAD9_-_128598349.23-P1P2	555	686	437	538	0.00603509	0.00348555	0.00476032
ACAD9_-_128598356.23-P1P2	467	591	431	541	0.00896739	0.00579694	0.00738217
ACADL_+_211090135.23-P1P2	392	395	263	367	-0.019372	0.0184231	-0.000474433
ACADL_+_211090261.23-P1P2	299	314	216	239	-0.0142323	-0.00924119	-0.0117367
ACADL_+_211090310.23-P1P2	255	264	222	225	-0.0160063	-0.0197052	-0.0178557
ACADL_+_211090435.23-P1P2	311	375	259	287	0.00295364	-0.00906604	-0.0030562
ACADL_+_211090495.23-P1P2	61	74	42	44	0.00370709	nan	nan
ACADL_+_211090665.23-P1P2	313	390	262	349	0.00703428	0.0128812	0.00995774
ACADL_-_211090152.23-P1P2	228	311	221	270	0.0182903	0.00257151	0.0104309
ACADL_-_211090181.23-P1P2	150	195	120	131	0.0123102	-0.0108484	0.000730891
ACADL_-_211090294.23-P1P2	201	248	173	204	0.005813	-0.00165295	0.00208003
ACADL_-_211090307.23-P1P2	183	219	202	220	0.00201495	-0.0111281	-0.00455655
ACADM_+_76189998.23-P1P2	623	692	479	549	-0.00725637	-0.00504275	-0.00614956
ACADM_+_76190009.23-P1P2	248	259	169	182	-0.0149226	-0.0124696	-0.0136961
ACADM_+_76190056.23-P1P2	335	396	297	376	0.00048496	0.00681587	0.00365041
ACADM_+_76190205.23-P1P2	517	622	435	580	0.00267556	0.012995	0.00783529
ACADM_+_76190222.23-P1P2	745	1006	604	913	0.0170348	0.0279561	0.0224955
ACADM_+_76190303.23-P1P2	332	387	272	325	-0.00125547	-7.97265e-05	-0.000667599
ACADM_+_76190358.23-P1P2	709	990	622	847	0.0212008	0.0155082	0.0183545
ACADM_+_76190391.23-P1P2	248	419	191	309	0.0449049	0.0360526	0.0404787
ACADM_-_76190263.23-P1P2	880	1090	681	868	0.00629646	0.00762335	0.0069599
ACADM_-_76190275.23-P1P2	383	460	314	440	0.00246342	0.0189208	0.0106921
ACADSB_+_124768262.23-P1P2	853	921	697	845	-0.0107809	0.00165247	-0.00456421
ACADSB_+_124768268.23-P1P2	1153	1278	1035	1186	-0.00751883	-0.00506814	-0.00629349
ACADSB_+_124768280.23-P1P2	699	831	592	752	0.00119329	0.00721799	0.00420564
ACADSB_+_124768326.23-P1P2	192	179	175	149	-0.0290397	-0.0404827	-0.0347612
ACADSB_+_124768332.23-P1P2	442	488	348	441	-0.00800681	0.00693335	-0.000536729
ACADSB_+_124768338.23-P1P2	226	287	186	240	0.00939777	0.00908546	0.00924161
ACADSB_+_124768388.23-P1P2	580	696	509	517	0.00235522	-0.0194462	-0.00854549
ACADSB_-_124768367.23-P1P2	263	325	218	243	0.00600544	-0.00836112	-0.00117784
ACADSB_-_124768371.23-P1P2	545	545	538	535	-0.0203202	-0.0219723	-0.0211462
ACADSB_-_124768386.23-P1P2	260	270	233	268	-0.0156264	-0.0046194	-0.0101229
ACADS_+_121163479.23-P1P2	329	394	269	341	0.00210295	0.00697255	0.00453775
ACADS_+_121163487.23-P1P2	288	340	301	385	0.00032346	0.00804109	0.00418228
ACADS_+_121163556.23-P1P2	270	296	198	256	-0.00888586	0.00932608	0.00022011
ACADS_+_121163587.23-P1P2	544	604	389	437	-0.00730792	-0.00743261	-0.00737027
ACADS_-_121163513.23-P1P2	374	466	283	301	0.00703258	-0.0139534	-0.00346042
ACADS_-_121163527.23-P1P2	257	272	220	257	-0.0132651	-0.00277132	-0.00801822
ACADS_-_121163531.23-P1P2	168	217	146	175	0.0115103	0.000296595	0.00590347
ACADS_-_121163542.23-P1P2	275	325	235	280	0.000456405	-0.000415842	2.02816e-05
ACADS_-_121163653.23-P1P2	264	268	179	281	-0.0184499	0.0324639	0.00700699
ACADS_-_121163657.23-P1P2	578	745	362	644	0.0112463	0.047378	0.0293121
ACADVL_+_7122943.23-P1P2	237	262	207	265	-0.00784776	0.00814577	0.000149004
ACADVL_+_7123187.23-P1P2	186	171	155	215	-0.0307776	0.0177083	-0.00653464
ACADVL_-_7123046.23-P1P2	378	378	296	361	-0.0203202	0.00236396	-0.0089781
ACADVL_-_7123063.23-P1P2	379	423	322	391	-0.00665983	0.00184382	-0.00240801
ACADVL_-_7123067.23-P1P2	268	240	237	242	-0.0340442	-0.0188163	-0.0264303
ACADVL_-_7123086.23-P1P2	277	330	237	261	0.00145399	-0.00980455	-0.00417528
ACADVL_-_7123089.23-P1P2	356	408	272	321	-0.00336396	-0.00155629	-0.00246012
ACADVL_-_7123126.23-P1P2	176	235	152	175	0.0156355	-0.0045053	0.00556509
ACADVL_-_7123139.23-P1P2	213	274	160	205	0.0110007	0.00824415	0.00962245
ACADVL_-_7123220.23-P1P2	246	183	190	236	-0.0571145	0.0045446	-0.026285
ACAN_+_89346271.23-P1P2	166	248	133	185	0.0296072	0.0180414	0.0238243
ACAN_+_89346371.23-P1P2	257	289	206	288	-0.00572523	0.0186468	0.0064608
ACAN_+_89346461.23-P1P2	189	213	190	228	-0.00545229	0.000432781	-0.00250976
ACAN_+_89346468.23-P1P2	354	408	277	358	-0.00266328	0.009279	0.00330786
ACAN_+_89346481.23-P1P2	313	448	269	332	0.0242778	0.00378341	0.0140306
ACAN_+_89346492.23-P1P2	231	258	227	267	-0.00657203	-0.00195457	-0.0042633
ACAN_+_89346533.23-P1P2	66	105	71	56	0.0374257	-0.0496025	-0.00608841
ACAN_+_89346595.23-P1P2	156	180	113	153	-0.00252267	0.0148274	0.00615235
ACAN_-_89346496.23-P1P2	394	510	293	394	0.0117748	0.014008	0.0128914
ACAN_-_89346562.23-P1P2	339	503	313	392	0.0287551	0.00552837	0.0171417
ACAP1_+_7239561.23-P1P2	326	364	239	320	-0.00660753	0.0134929	0.00344266
ACAP1_+_7239704.23-P1P2	48	72	41	51	0.0301076	0.00471699	0.0174123
ACAP1_+_7239809.23-P1P2	237	238	193	181	-0.0197965	-0.0289594	-0.024378
ACAP1_+_7239840.23-P1P2	262	322	177	220	0.00532587	0.0046245	0.00497518
ACAP1_-_7239588.23-P1P2	165	204	148	187	0.00606805	0.00658209	0.00632507
ACAP1_-_7239650.23-P1P2	161	201	157	195	0.00727767	0.00453817	0.00590792
ACAP1_-_7239780.23-P1P2	271	341	214	289	0.00825561	0.0145174	0.0113865
ACAP1_-_7239785.23-P1P2	292	302	242	249	-0.0161322	-0.0179057	-0.017019
ACAP1_-_7239827.23-P1P2	261	348	256	236	0.0154589	-0.0310045	-0.00777279
ACAP1_-_7239866.23-P1P2	332	379	279	356	-0.00385338	0.00775325	0.00194994
ACAP2_+_195163836.23-P1P2	158	145	124	122	-0.0309987	-0.0232444	-0.0271216
ACAP2_+_195163917.23-P1P2	301	318	183	305	-0.0134871	0.0396006	0.0130568
ACAP2_+_195163956.23-P1P2	145	136	122	115	-0.0282897	-0.0283508	-0.0283202
ACAP2_+_195163965.23-P1P2	416	497	321	442	0.00180591	0.0168327	0.00931929
ACAP2_+_195163975.23-P1P2	357	401	292	372	-0.00586514	0.007565	0.000849929
ACAP2_-_195163847.23-P1P2	308	457	282	360	0.0287543	0.00781025	0.0182823
ACAP2_-_195163885.23-P1P2	314	369	256	267	-0.00024634	-0.0162894	-0.00826787
ACAP2_-_195163900.23-P1P2	346	342	260	258	-0.0217663	-0.0222263	-0.0219963
ACAP2_-_195163913.23-P1P2	236	256	202	245	-0.0102032	0.00170485	-0.00424916
ACAP2_-_195163944.23-P1P2	434	531	328	365	0.0047675	-0.00856174	-0.00189712
ACAP3_+_1243298.23-P1P2	421	363	265	318	-0.0387556	0.000432781	-0.0191614
ACAP3_+_1243301.23-P1P2	275	312	222	291	-0.00462064	0.0109638	0.00317157
ACAP3_+_1243333.23-P1P2	300	414	289	332	0.0197375	-0.00476727	0.00748509
ACAP3_+_1243491.23-P1P2	214	256	162	187	0.00196717	-0.00419449	-0.00111366
ACAP3_+_1243496.23-P1P2	451	557	350	440	0.00593415	0.00597941	0.00595678
ACAP3_-_1243489.23-P1P2	193	212	137	192	-0.00864227	0.0189366	0.00514715
ACAP3_-_1243504.23-P1P2	246	271	214	210	-0.0082827	-0.0235553	-0.015919
ACAP3_-_1243527.23-P1P2	564	666	459	511	0.000354587	-0.0085098	-0.00407761
ACAP3_-_1243537.23-P1P2	265	324	176	185	0.00467997	-0.0153593	-0.00533968
ACAP3_-_1243763.23-P1P2	661	751	528	694	-0.00444407	0.0112893	0.00342259
ACAT1_+_107992094.23-P1P2	251	322	220	257	0.0106603	-0.00277132	0.00394449
ACAT1_+_107992111.23-P1P2	286	334	199	222	-0.00102421	-0.008265	-0.00464461
ACAT1_+_107992121.23-P1P2	392	435	294	373	-0.00737518	0.00707122	-0.00015198
ACAT1_+_107992179.23-P1P2	385	431	329	366	-0.00628314	-0.00859849	-0.00744081
ACAT1_+_107992182.23-P1P2	176	209	164	181	0.00105291	-0.00954577	-0.00424643
ACAT1_-_107992055.23-P1P2	325	348	250	291	-0.0118161	-0.0031989	-0.00750748
ACAT1_-_107992083.23-P1P2	243	252	190	254	-0.0157971	0.0133084	-0.00124436
ACAT1_-_107992171.23-P1P2	331	342	263	326	-0.0162542	0.00429846	-0.00597787
ACAT1_-_107992230.23-P1P2	305	356	221	279	-0.00109016	0.00648107	0.00269546
ACAT1_-_107992267.23-P1P2	258	327	228	256	0.00915567	-0.00749486	0.000830406
ACAT2_+_160183024.23-P1P2	316	290	258	206	-0.0309987	-0.0481425	-0.0395706
ACAT2_+_160183137.23-P1P2	289	394	321	342	0.0182252	-0.01375	0.00223761
ACAT2_+_160183335.23-P1P2	166	262	175	212	0.036437	0.00156294	0.019
ACAT2_+_160183365.23-P1P2	397	471	335	431	0.000937436	0.00873794	0.00483769
ACAT2_+_160183370.23-P1P2	231	271	202	290	-0.000458086	0.0218099	0.0106759
ACAT2_+_160183421.23-P1P2	293	299	201	272	-0.0177991	0.0147614	-0.00151881
ACAT2_-_160182982.23-P1P2	373	376	288	372	-0.0193239	0.00920959	-0.00505713
ACAT2_-_160182997.23-P1P2	271	287	256	276	-0.0131859	-0.0123366	-0.0127612
ACAT2_-_160183054.23-P1P2	438	475	357	401	-0.0102342	-0.0074479	-0.00884107
ACAT2_-_160183208.23-P1P2	474	552	397	452	-0.0013735	-0.00583587	-0.00360468
ACBD3_+_226374366.23-P1P2	199	226	202	205	-0.0044965	-0.0195479	-0.0120222
ACBD3_+_226374437.23-P1P2	278	417	257	362	0.0301076	0.0195391	0.0248234
ACBD3_+_226374447.23-P1P2	419	508	350	383	0.00363487	-0.0105627	-0.0034639
ACBD3_+_226374526.23-P1P2	304	321	249	289	-0.0135527	-0.00354331	-0.00854803
ACBD3_+_226374560.23-P1P2	178	222	182	190	0.00715247	-0.0161766	-0.00451206
ACBD3_+_226374563.23-P1P2	215	232	160	210	-0.0108557	0.0111173	0.000130834
ACBD3_+_226374628.23-P1P2	385	373	271	314	-0.0242583	-0.00374595	-0.0140021
ACBD3_+_226374659.23-P1P2	335	408	286	285	0.00419778	-0.0217232	-0.00876272
ACBD3_+_226374662.23-P1P2	374	441	245	305	0.000174706	0.00481237	0.00249354
ACBD3_-_226374743.23-P1P2	293	363	231	314	0.00632371	0.0152954	0.0108095
ACBD4_+_43209852.23-P2	437	574	391	483	0.0135951	0.00388899	0.00874207
ACBD4_+_43212810.23-P1	227	264	186	239	-0.00154036	0.00858762	0.00352363
ACBD4_+_43212843.23-P1	321	284	259	288	-0.0355514	-0.00865133	-0.0221014
ACBD4_+_43212871.23-P1	333	370	201	240	-0.00721644	-0.000161889	-0.00368916
ACBD4_+_43212875.23-P1	289	302	257	252	-0.0148478	-0.0236481	-0.019248
ACBD4_+_43212888.23-P1	342	429	300	352	0.00786789	-0.00224668	0.0028106
ACBD4_+_43213006.23-P1	360	456	299	334	0.00907958	-0.00810704	0.000486271
ACBD4_-_43209789.23-P2	752	836	654	723	-0.0071503	-0.00934651	-0.00824841
ACBD4_-_43209820.23-P2	148	219	143	175	0.0284155	0.00277207	0.0155938
ACBD4_-_43209827.23-P2	235	279	253	203	0.00102505	-0.0475583	-0.0232666
ACBD4_-_43209846.23-P2	335	416	265	316	0.00661281	-0.000319468	0.00314667
ACBD4_-_43209872.23-P2	357	505	343	400	0.0228143	-0.00297573	0.00991927
ACBD4_-_43209892.23-P2	274	321	217	320	-0.000630724	0.0250065	0.0121879
ACBD4_-_43209902.23-P2	208	236	150	187	-0.00461297	0.00498165	0.000184341
ACBD4_-_43209908.23-P2	236	289	168	258	0.00487662	0.029844	0.0173603
ACBD4_-_43209914.23-P2	174	170	109	152	-0.0232126	0.0183426	-0.00243501
ACBD4_-_43212753.23-P1	358	384	284	327	-0.0116006	-0.00449571	-0.00804816
ACBD4_-_43212901.23-P1	154	215	140	149	0.0211804	-0.013877	0.00365167
ACBD4_-_43212959.23-P1	321	393	305	377	0.00484847	0.00396343	0.00440595
ACBD4_-_43213050.23-P1	321	316	278	263	-0.0222726	-0.027919	-0.0250958
ACBD5_+_27529710.23-P1P2	355	482	325	454	0.0177155	0.01855	0.0181328
ACBD5_+_27529713.23-P1P2	513	670	416	483	0.0128869	-0.00350067	0.00469313
ACBD5_+_27529754.23-P1P2	396	493	263	321	0.00692874	0.0024556	0.00469217
ACBD5_+_27529765.23-P1P2	147	170	114	145	-0.00224097	0.00737366	0.00256635
ACBD5_+_27529828.23-P1P2	313	274	261	295	-0.0368707	-0.00670517	-0.021788
ACBD5_-_27529563.23-P1P2	229	261	190	194	-0.00405272	-0.0188215	-0.0114371
ACBD5_-_27529872.23-P1P2	365	350	280	344	-0.0255393	0.00323835	-0.0111505
ACBD5_-_27529876.23-P1P2	314	319	253	237	-0.0183553	-0.0290949	-0.0237251
ACBD5_-_27529882.23-P1P2	184	155	174	119	-0.041651	-0.0666052	-0.0541281
ACBD5_-_27529897.23-P1P2	238	239	235	201	-0.0197987	-0.0399391	-0.0298689
ACBD6_+_180471815.23-P1P2	279	296	217	242	-0.0129639	-0.00830461	-0.0106343
ACBD6_+_180472052.23-P1P2	308	370	306	321	0.00248975	-0.0155997	-0.00655496
ACBD6_-_180471803.23-P1P2	401	445	331	404	-0.00737161	0.00245672	-0.00245745
ACBD6_-_180471818.23-P1P2	373	484	307	362	0.0120791	-0.00165675	0.00521118
ACBD6_-_180471832.23-P1P2	196	233	165	244	0.00118642	0.0253403	0.0132634
ACBD6_-_180471892.23-P1P2	300	378	285	307	0.00842327	-0.0124398	-0.00200824
ACBD6_-_180471955.23-P1P2	230	283	200	177	0.00547021	-0.0358718	-0.0152008
ACBD6_-_180472029.23-P1P2	280	323	233	261	-0.00255228	-0.00777503	-0.00516366
ACBD6_-_180472042.23-P1P2	470	518	337	404	-0.00822607	0.000314789	-0.00395564
ACBD6_-_180472118.23-P1P2	280	342	223	307	0.00455653	0.0168097	0.0106831
ACBD7_+_15130668.23-P1P2	144	195	111	135	0.0173872	0.00203322	0.00971021
ACBD7_+_15130765.23-P1P2	467	466	315	378	-0.0205868	0.000432781	-0.010077
ACBD7_+_15130776.23-P1P2	300	375	276	326	0.00743227	-0.00145405	0.00298911
ACBD7_+_15130788.23-P1P2	233	238	198	207	-0.0176795	-0.0160056	-0.0168425
ACBD7_+_15130807.23-P1P2	555	615	421	507	-0.00755303	0.000856839	-0.0033481
ACBD7_+_15130822.23-P1P2	466	554	421	565	0.00119329	0.0137713	0.0074823
ACBD7_+_15130859.23-P1P2	431	507	306	391	-0.000122062	0.00792059	0.00389927
ACBD7_-_15130872.23-P1P2	367	382	261	328	-0.015338	0.00593787	-0.00470008
ACBD7_-_15130938.23-P1P2	359	409	306	349	-0.00410317	-0.0056283	-0.00486573
ACBD7_-_15130948.23-P1P2	214	193	183	203	-0.0331658	-0.00893898	-0.0210524
ACCSL_+_44069288.23-ENST00000378832.1	340	475	253	315	0.0212654	0.00482783	0.0130466
ACCSL_+_44069312.23-ENST00000378832.1	403	551	286	396	0.0185826	0.0174948	0.0180387
ACCSL_+_44069382.23-ENST00000378832.1	38	44	29	35	nan	nan	nan
ACCSL_+_44069477.23-ENST00000378832.1	124	153	58	106	0.00581705	0.0505902	0.0282036
ACCSL_-_44069270.23-ENST00000378832.1	89	119	62	72	0.0158078	-0.00347678	0.00616551
ACCSL_-_44069273.23-ENST00000378832.1	99	90	89	84	-0.0321739	-0.0281995	-0.0301867
ACCSL_-_44069360.23-ENST00000378832.1	308	389	248	316	0.00871776	0.00758568	0.00815172
ACCSL_-_44069395.23-ENST00000378832.1	278	379	258	344	0.0182241	0.012995	0.0156095
ACCSL_-_44069432.23-ENST00000378832.1	115	127	57	126	-0.00797579	0.0732721	0.0326481
ACCSL_-_44069495.23-ENST00000378832.1	512	525	397	414	-0.0172017	-0.0163063	-0.016754
ACCS_+_44087641.23-P1P2	109	108	72	110	-0.0214664	0.0292262	0.00387988
ACCS_+_44087724.23-P1P2	284	269	241	243	-0.0270688	-0.0203202	-0.0236945
ACCS_+_44087774.23-P1P2	293	357	262	322	0.00425083	0.00328067	0.00376575
ACCS_+_44087834.23-P1P2	558	637	508	581	-0.0038522	-0.00529654	-0.00457437
ACCS_+_44087946.23-P1P2	363	484	276	337	0.0154589	0.00250269	0.00898082
ACCS_+_44087951.23-P1P2	245	277	181	202	-0.00505255	-0.00821753	-0.00663504
ACCS_-_44087667.23-P1P2	362	416	259	307	-0.00302758	-0.00103398	-0.00203078
ACCS_-_44087743.23-P1P2	392	390	294	402	-0.0209563	0.0159985	-0.00247892
ACCS_-_44087876.23-P1P2	176	183	159	166	-0.0154694	-0.0161687	-0.0158191
ACCS_-_44087880.23-P1P2	340	345	232	316	-0.0185045	0.0155374	-0.00148357
ACD_+_67694237.23-P1P2	394	518	421	470	0.0137106	-0.00817828	0.00276615
ACD_+_67694309.23-P1P2	506	653	386	494	0.0113993	0.00810847	0.00975388
ACD_+_67694314.23-P1P2	455	571	374	446	0.00792331	-0.000313415	0.00380495
ACD_+_67694506.23-P1P2	604	733	601	698	0.00375438	-0.00346576	0.000144311
ACD_-_67694194.23-P1P2	475	531	412	422	-0.00645944	-0.0184462	-0.0124528
ACD_-_67694270.23-P1P2	493	513	379	418	-0.0153744	-0.00962749	-0.0125009
ACD_-_67694284.23-P1P2	220	262	197	277	0.00140944	0.01933	0.0103697
ACD_-_67694307.23-P1P2	345	399	248	334	-0.0022346	0.0141909	0.00597816
ACD_-_67694320.23-P1P2	361	370	237	261	-0.0172575	-0.00980455	-0.013531
ACD_-_67694431.23-P1P2	239	266	200	226	-0.00700846	-0.00673347	-0.00687097
ACE2_+_15619116.23-P1P2	223	224	146	189	-0.0197637	0.00947274	-0.00514548
ACE2_+_15619196.23-P1P2	350	434	299	311	0.0064333	-0.0166139	-0.00509032
ACE2_+_15619290.23-P1P2	211	249	163	257	0.000274909	0.0329834	0.0166291
ACE2_+_15619304.23-P1P2	597	658	476	622	-0.00822044	0.0105913	0.00118545
ACE2_+_15619553.23-P1P2	521	567	355	396	-0.00979728	-0.00827408	-0.00903568
ACE2_-_15619129.23-P1P2	175	205	142	164	-0.000641794	-0.00413164	-0.00238672
ACE2_-_15619133.23-P1P2	155	197	149	155	0.00950117	-0.0165985	-0.00354866
ACE2_-_15619216.23-P1P2	414	471	310	346	-0.00427737	-0.00820611	-0.00624174
ACE2_-_15619428.23-P1P2	438	464	303	326	-0.0131483	-0.0125821	-0.0128652
ACE2_-_15619538.23-P1P2	194	264	211	246	0.0179972	-0.00300681	0.00749519
ACER1_+_6333705.23-P1P2	546	648	454	511	0.000980954	-0.00720386	-0.00311146
ACER1_+_6333724.23-P1P2	374	360	280	347	-0.0250651	0.00427364	-0.0103957
ACER1_+_6333747.23-P1P2	82	72	69	77	-0.0364949	-0.00822609	-0.0223605
ACER1_+_6333815.23-P1P2	395	531	318	401	0.0164781	0.00634527	0.0114117
ACER1_+_6333819.23-P1P2	429	454	319	371	-0.0132758	-0.00330041	-0.0082881
ACER1_-_6333680.23-P1P2	329	288	250	247	-0.0368735	-0.022745	-0.0298093
ACER1_-_6333720.23-P1P2	390	533	284	459	0.01853	0.0359343	0.0272322
ACER1_-_6333764.23-P1P2	379	578	377	467	0.0321688	0.00421986	0.0181943
ACER1_-_6333850.23-P1P2	318	350	229	341	-0.00839531	0.0261675	0.00888608
ACER1_-_6333854.23-P1P2	358	432	302	297	0.0030481	-0.0232961	-0.010124
ACER2_+_19408732.23-P1P2	243	261	140	209	-0.0114328	0.0264693	0.00751825
ACER2_+_19408750.23-P1P2	387	456	347	340	8.50395e-05	-0.0237354	-0.0118252
ACER2_+_19408797.23-P1P2	224	299	156	170	0.0155977	-0.0110586	0.00226953
ACER2_+_19408824.23-P1P2	196	278	156	183	0.0231481	-0.00227274	0.0104377
ACER2_+_19408838.23-P1P2	419	524	380	457	0.00749162	0.000693966	0.00409279
ACER2_+_19408842.23-P1P2	255	336	225	303	0.0139871	0.0141814	0.0140842
ACER2_-_19408834.23-P1P2	258	272	237	252	-0.0137481	-0.0139885	-0.0138683
ACER2_-_19408852.23-P1P2	302	318	224	272	-0.0138996	0.00184382	-0.0060279
ACER2_-_19408909.23-P1P2	130	149	104	111	-0.00335458	-0.013539	-0.00844678
ACER2_-_19408914.23-P1P2	111	116	115	77	-0.0148404	-0.0691323	-0.0419864
ACER3_+_76571718.23-P1P2	333	381	280	347	-0.00357284	0.00427364	0.0003504
ACER3_+_76571727.23-P1P2	353	387	298	340	-0.00888348	-0.00558474	-0.00723411
ACER3_+_76571753.23-P1P2	203	229	186	171	-0.00533155	-0.0313309	-0.0183312
ACER3_+_76571786.23-P1P2	210	319	181	205	0.031677	-0.0064598	0.0126086
ACER3_+_76571799.23-P1P2	265	306	259	300	-0.00242884	-0.00378408	-0.00310646
ACER3_-_76571473.23-P1P2	208	243	147	175	-0.000977674	-0.000517272	-0.000747473
ACER3_-_76571689.23-P1P2	465	648	449	523	0.0209525	-0.00311589	0.00891832
ACER3_-_76571769.23-P1P2	211	244	135	194	-0.0022479	0.0219256	0.00983884
ACER3_-_76571797.23-P1P2	439	621	369	487	0.0228154	0.0117771	0.0172963
ACER3_-_76571867.23-P1P2	166	192	123	143	-0.00222334	-0.00334223	-0.00278278
ACE_+_61553993.23-P1	213	297	191	318	0.0210255	0.0394757	0.0302506
ACE_+_61554244.23-P1	252	252	200	219	-0.0203202	-0.0104849	-0.0154025
ACE_+_61554293.23-P1	334	354	268	290	-0.0130873	-0.011899	-0.0124931
ACE_+_61561999.23-P2	370	418	264	320	-0.00514967	0.00163109	-0.00175929
ACE_+_61562033.23-P2	425	533	358	406	0.00784128	-0.00630394	0.000768674
ACE_+_61562052.23-P2	283	361	287	294	0.00995543	-0.0184324	-0.0042385
ACE_+_61562082.23-P2	391	379	292	289	-0.0241969	-0.0225369	-0.0233669
ACE_+_61562089.23-P2	172	206	135	175	0.00211396	0.00963618	0.00587507
ACE_+_61562124.23-P2	291	295	212	282	-0.0186222	0.0127135	-0.00295438
ACE_-_61554057.23-P1	198	278	142	188	0.0218854	0.0121524	0.0170189
ACE_-_61554150.23-P1	339	349	258	273	-0.0167045	-0.0145676	-0.015636
ACE_-_61554169.23-P1	174	219	120	165	0.00828705	0.016664	0.0124755
ACE_-_61554274.23-P1	261	288	203	246	-0.00807714	0.00160172	-0.00323771
ACE_-_61554336.23-P1	504	589	394	456	-0.00093706	-0.00388096	-0.00240901
ACE_-_61554351.23-P1	342	370	296	293	-0.0105332	-0.0225202	-0.0165267
ACE_-_61554354.23-P1	217	214	183	200	-0.0220516	-0.0107142	-0.0163829
ACE_-_61561930.23-P2	284	364	264	369	0.010546	0.0186186	0.0145823
ACE_-_61562051.23-P2	447	514	378	391	-0.00295002	-0.017274	-0.010112
ACE_-_61562062.23-P2	406	477	283	335	-0.000276229	-0.00119328	-0.000734756
ACE_-_61562117.23-P2	521	640	401	559	0.00526506	0.0183015	0.0117833
ACHE_+_100493600.23-P1	231	209	176	153	-0.0327676	-0.0380034	-0.0353855
ACHE_+_100493634.23-P1	291	392	264	258	0.0167345	-0.0240467	-0.00365606
ACHE_+_100493638.23-P1	161	174	132	158	-0.0106627	0.000131312	-0.00526569
ACHE_+_100493652.23-P1	131	104	108	86	-0.0490256	-0.0484645	-0.0487451
ACHE_+_100493669.23-P1	304	413	236	284	0.0177894	0.000769117	0.00927924
ACHE_+_100493693.23-P1	300	371	202	316	0.00609852	0.0320472	0.0190729
ACHE_+_100493697.23-P1	215	267	183	219	0.00661977	0.000106567	0.00336317
ACHE_+_100494723.23-P2	493	554	361	471	-0.00581168	0.0104075	0.0022979
ACHE_+_100494775.23-P2	100	165	87	116	0.0419614	0.012995	0.0274782
ACHE_+_100494786.23-P2	204	225	187	192	-0.00813431	-0.0181595	-0.0131469
ACHE_+_100494847.23-P2	284	312	223	259	-0.00862575	-0.00346193	-0.00604384
ACHE_+_100495116.23-P2	257	268	171	220	-0.0151077	0.00873632	-0.00318568
ACHE_-_100493615.23-P1	398	492	285	410	0.00604966	0.0220549	0.0140523
ACHE_-_100493665.23-P1	511	624	408	477	0.00452663	-0.00267584	0.000925397
ACHE_-_100493746.23-P1	349	418	345	326	0.00211742	-0.0280597	-0.0129711
ACHE_-_100494741.23-P2	353	248	311	257	-0.0642277	-0.044045	-0.0541364
ACHE_-_100494778.23-P2	197	237	165	238	0.00267049	0.0223717	0.0125211
ACHE_-_100494875.23-P2	235	267	182	260	-0.00444266	0.0212211	0.00838923
ACHE_-_100494954.23-P2	371	485	320	373	0.0130045	-0.00303256	0.00498595
ACHE_-_100495006.23-P2	134	179	112	158	0.0156908	0.0197213	0.017706
ACIN1_+_23540956.23-P2	279	343	279	291	0.00536463	-0.0162846	-0.00545999
ACIN1_+_23564397.23-P1	475	502	384	391	-0.0134443	-0.0191517	-0.016298
ACIN1_+_23564412.23-P1	278	378	237	297	0.0178955	0.0056015	0.0117485
ACIN1_+_23564430.23-P1	227	269	137	197	0.00079311	0.0220018	0.0113975
ACIN1_+_23564439.23-P1	507	716	447	584	0.0226086	0.0105699	0.0165893
ACIN1_+_23564452.23-P1	327	335	226	306	-0.0173141	0.0148274	-0.00124336
ACIN1_+_23564521.23-P1	369	400	238	309	-0.0102875	0.00982211	-0.000232679
ACIN1_+_23564543.23-P1	736	765	530	645	-0.0155138	0.00210819	-0.0067028
ACIN1_+_23564612.23-P1	528	682	447	522	0.0115103	-0.0028118	0.00434927
ACIN1_-_23540875.23-P2	301	423	231	316	0.0219983	0.0160524	0.0190254
ACIN1_-_23540887.23-P2	288	370	228	297	0.0108399	0.0102175	0.0105287
ACIN1_-_23540961.23-P2	199	251	120	173	0.00855217	0.0223091	0.0154306
ACIN1_-_23540994.23-P2	214	266	203	230	0.0067329	-0.00641683	0.000158036
ACIN1_-_23541092.23-P2	660	798	561	698	0.00329387	0.00474616	0.00402002
ACIN1_-_23541096.23-P2	263	327	196	237	0.00676845	0.00134179	0.00405512
ACIN1_-_23541184.23-P2	376	495	398	386	0.0138778	-0.0249558	-0.00553902
ACIN1_-_23541279.23-P2	386	428	332	409	-0.00747447	0.00356362	-0.00195542
ACIN1_-_23541282.23-P2	532	568	418	479	-0.0121766	-0.00506405	-0.00862035
ACIN1_-_23564466.23-P1	151	154	115	142	-0.0178734	0.00383961	-0.00701692
ACIN1_-_23564717.23-P1	208	194	151	228	-0.0289863	0.0278254	-0.000580425
ACKR2_+_42850384.23-P1P2	426	430	302	368	-0.0191578	0.00226111	-0.00844835
ACKR2_+_42850731.23-P1P2	217	219	168	150	-0.0191791	-0.0348179	-0.0269985
ACKR2_+_42850737.23-P1P2	339	388	286	295	-0.00352952	-0.0176114	-0.0105705
ACKR2_+_42850740.23-P1P2	384	429	267	351	-0.00653814	0.0113086	0.00238521
ACKR2_+_42850788.23-P1P2	239	395	206	284	0.0421662	0.0169792	0.0295727
ACKR2_-_42850481.23-P1P2	534	546	421	488	-0.0175563	-0.00369726	-0.0106268
ACKR2_-_42850769.23-P1P2	84	110	80	95	0.013218	-0.000815723	0.00620113
ACKR2_-_42850826.23-P1P2	300	390	232	301	0.0123102	0.00973892	0.0110245
ACKR2_-_42850840.23-P1P2	468	590	369	424	0.00849074	-0.00474003	0.00187536
ACKR2_-_42850889.23-P1P2	333	368	321	325	-0.00789054	-0.019829	-0.0138598
ACKR3_+_237476203.23-P2	1028	1230	905	1039	0.00199175	-0.0048423	-0.00142528
ACKR3_+_237476211.23-P2	301	337	224	306	-0.00626972	0.0158872	0.00480874
ACKR3_+_237476250.23-P2	848	1028	586	785	0.00361985	0.0135532	0.00858655
ACKR3_+_237476319.23-P2	490	505	392	374	-0.01657	-0.0269102	-0.0217401
ACKR3_+_237476323.23-P2	838	977	603	767	-0.00123323	0.00737775	0.00307226
ACKR3_+_237478210.23-P1	234	234	182	183	-0.0203202	-0.0206523	-0.0204862
ACKR3_+_237478213.23-P1	378	423	305	357	-0.00633124	-0.00253578	-0.00443351
ACKR3_+_237478274.23-P1	60	124	61	79	0.0699648	0.00952443	0.0397446
ACKR3_+_237478402.23-P1	1077	1325	783	1005	0.00545347	0.00845566	0.00695457
ACKR3_-_237476056.23-P2	458	521	338	346	-0.00429121	-0.0185164	-0.0114038
ACKR3_-_237476063.23-P2	112	102	88	104	-0.031952	-0.00138758	-0.0166698
ACKR3_-_237476398.23-P2	621	732	487	559	0.000132464	-0.00486539	-0.00236646
ACKR3_-_237476409.23-P2	401	507	318	366	0.00885084	-0.00454387	0.00215348
ACKR3_-_237476421.23-P2	259	277	230	230	-0.0119638	-0.0213056	-0.0166347
ACKR3_-_237478118.23-P1	501	578	350	451	-0.00253922	0.00892353	0.00319216
ACKR3_-_237478270.23-P1	558	654	467	483	-0.000576576	-0.017289	-0.0089328
ACKR3_-_237478314.23-P1	562	762	460	575	0.0175437	0.00530003	0.0114219
ACKR3_-_237478326.23-P1	748	875	632	725	-0.000816298	-0.0049373	-0.0028768
ACKR3_-_237478329.23-P1	714	820	536	580	-0.00310465	-0.011899	-0.00750182
ACKR3_-_237478364.23-P1	333	501	285	358	0.0304806	0.00588429	0.0181824
ACKR4_+_132315805.23-P1P2	542	609	518	616	-0.00582452	-0.00064624	-0.00323538
ACKR4_+_132315826.23-P1P2	266	350	222	294	0.0138116	0.0121867	0.0129991
ACKR4_+_132315890.23-P1P2	202	191	169	198	-0.0272842	-0.00242319	-0.0148537
ACKR4_+_132315966.23-P1P2	252	282	173	206	-0.00633124	-0.000489707	-0.00341047
ACKR4_-_132315586.23-P1P2	230	291	164	196	0.0089372	-5.28858e-05	0.00444216
ACKR4_-_132315833.23-P1P2	326	332	288	366	-0.0180519	0.00727083	-0.00539055
ACKR4_-_132315917.23-P1P2	384	348	269	308	-0.0325632	-0.00516311	-0.0188631
ACKR4_-_132316046.23-P1P2	7	9	8	4	nan	nan	nan
ACKR4_-_132316078.23-P1P2	149	173	140	155	-0.00174604	-0.00916995	-0.005458
ACKR4_-_132316111.23-P1P2	322	307	264	275	-0.0262531	-0.0164384	-0.0213457
ACLY_+_40075309.23-P1P2	198	206	191	164	-0.015394	-0.0394772	-0.0274356
ACLY_+_40075331.23-P1P2	327	416	252	316	0.00961889	0.00567794	0.00764841
ACLY_+_40075334.23-P1P2	190	194	144	182	-0.017729	0.00661751	-0.00555575
ACLY_+_40075360.23-P1P2	403	513	297	379	0.00969527	0.0077634	0.00872934
ACLY_+_40075410.23-P1P2	223	248	193	227	-0.00710495	-0.0019592	-0.00453207
ACLY_+_40075420.23-P1P2	207	241	163	195	-0.00140616	6.64795e-05	-0.000669839
ACLY_-_40075328.23-P1P2	303	327	162	241	-0.0108397	0.026053	0.00760664
ACLY_-_40075349.23-P1P2	120	136	112	113	-0.00475358	-0.0202458	-0.0124997
ACLY_-_40075370.23-P1P2	245	325	221	244	0.0148228	-0.00950107	0.00266085
ACLY_-_40075506.23-P1P2	450	533	388	461	0.000732477	-0.000751046	-9.28467e-06
ACMSD_+_135595903.23-P1P2	308	370	223	285	0.00248975	0.00794384	0.0052168
ACMSD_+_135595919.23-P1P2	372	514	313	338	0.0198924	-0.0121436	0.00387442
ACMSD_+_135595993.23-P1P2	210	245	181	218	-0.00114839	0.000871131	-0.000138632
ACMSD_+_135596001.23-P1P2	363	478	351	358	0.0139075	-0.0189512	-0.00252183
ACMSD_+_135596015.23-P1P2	166	147	143	156	-0.035438	-0.0109311	-0.0231846
ACMSD_-_135595762.23-P1P2	84	116	69	89	0.0198233	0.00904225	0.0144328
ACMSD_-_135596117.23-P1P2	496	563	400	425	-0.00456198	-0.0140773	-0.00931962
ACMSD_-_135596123.23-P1P2	379	476	306	329	0.00802155	-0.0126646	-0.00232153
ACMSD_-_135596149.23-P1P2	419	525	373	447	0.00772874	0.000272847	0.00400079
ACMSD_-_135596161.23-P1P2	414	508	364	428	0.00512792	-0.00199384	0.00156704
ACN9_+_96746850.23-P1P2	261	278	216	241	-0.0124723	-0.0082476	-0.01036
ACN9_+_96746862.23-P1P2	138	203	141	152	0.0276808	-0.0123489	0.00766597
ACN9_+_96746913.23-P1P2	181	267	148	199	0.028029	0.0139978	0.0210134
ACN9_+_96746931.23-P1P2	380	476	333	334	0.00769382	-0.0209481	-0.00662713
ACN9_+_96746949.23-P1P2	170	195	132	169	-0.00325642	0.008156	0.00244979
ACN9_-_96746823.23-P1P2	346	366	251	347	-0.0133312	0.01731	0.00198937
ACN9_-_96746878.23-P1P2	313	362	264	270	-0.00223162	-0.0186261	-0.0104289
ACN9_-_96746889.23-P1P2	224	331	212	259	0.028243	0.00256943	0.0154062
ACN9_-_96746906.23-P1P2	308	333	257	308	-0.010614	0.000278036	-0.00516796
ACN9_-_96747023.23-P1P2	408	549	359	472	0.0165968	0.0113227	0.0139598
ACO1_+_32384442.23-P1P2	344	373	310	301	-0.010254	-0.0248184	-0.0175362
ACO1_+_32384466.23-P1P2	319	418	235	327	0.0132959	0.0180853	0.0156906
ACO1_+_32384475.23-P1P2	399	464	336	402	-0.00154981	7.73976e-05	-0.000736204
ACO1_+_32384489.23-P1P2	397	458	318	373	-0.00254355	-0.00228503	-0.00241429
ACO1_+_32384509.23-P1P2	311	327	265	259	-0.0140808	-0.0240362	-0.0190585
ACO1_+_32384531.23-P1P2	278	235	243	168	-0.0412188	-0.0653135	-0.0532661
ACO1_+_32384534.23-P1P2	289	309	261	296	-0.011998	-0.00630168	-0.00914983
ACO1_-_32384508.23-P1P2	279	304	272	274	-0.00964721	-0.0204321	-0.0150397
ACO1_-_32384518.23-P1P2	276	302	244	227	-0.00912358	-0.0299162	-0.0195199
ACO1_-_32384545.23-P1P2	434	535	320	434	0.00570087	0.0150269	0.0103639
ACO2_+_41864775.23-P1P2	862	791	663	673	-0.0310107	-0.0195207	-0.0252657
ACO2_+_41864787.23-P1P2	736	874	613	672	0.00105291	-0.0103491	-0.00464808
ACO2_+_41864958.23-P1P2	373	420	262	309	-0.00556035	-0.00163287	-0.00359661
ACO2_+_41864997.23-P1P2	993	1579	843	1271	0.0373648	0.0276497	0.0325073
ACO2_+_41865000.23-P1P2	1115	1252	889	1146	-0.00590715	0.0089714	0.00153213
ACO2_+_41865026.23-P1P2	698	813	514	640	-0.0013522	0.00483519	0.0017415
ACO2_+_41865057.23-P1P2	862	1023	635	831	0.000976946	0.0107681	0.00587253
ACO2_-_41865017.23-P1P2	344	481	304	437	0.0213719	0.021964	0.021668
ACO2_-_41865034.23-P1P2	383	380	282	322	-0.0212982	-0.00549027	-0.0133942
ACO2_-_41865037.23-P1P2	219	259	170	180	0.000543744	-0.0144905	-0.0069734
ACOT11_+_55007574.23-P2	450	482	258	366	-0.0117763	0.0203863	0.004305
ACOT11_+_55007739.23-P2	414	560	293	557	0.0172485	0.0552875	0.036268
ACOT11_+_55007767.23-P2	297	389	185	284	0.0132408	0.029799	0.0215199
ACOT11_+_55007792.23-P2	361	417	288	377	-0.00238494	0.0108015	0.00420827
ACOT11_+_55007805.23-P2	455	526	321	415	-0.002286	0.00931738	0.00351569
ACOT11_+_55007843.23-P2	399	611	371	491	0.0326784	0.0121079	0.0223932
ACOT11_+_55007912.23-P2	302	392	235	306	0.0121199	0.0101713	0.0111456
ACOT11_+_55013701.23-P1	252	297	187	217	0.000114258	-0.00356537	-0.00172556
ACOT11_+_55013737.23-P1	488	527	336	395	-0.0107579	-0.00201705	-0.00638749
ACOT11_-_55007734.23-P2	346	400	279	301	-0.00228326	-0.0122561	-0.00726971
ACOT11_-_55007812.23-P2	373	499	348	469	0.015875	0.014273	0.015074
ACOT11_-_55007895.23-P2	238	332	202	273	0.0210783	0.0146073	0.0178428
ACOT11_-_55013718.23-P1	278	368	235	291	0.014561	0.00417857	0.00936976
ACOT11_-_55013727.23-P1	386	422	296	409	-0.00923031	0.0172484	0.00400905
ACOT11_-_55013779.23-P1	313	390	194	309	0.00703428	0.0341944	0.0206143
ACOT11_-_55013804.23-P1	339	312	250	316	-0.0306425	0.00662799	-0.0120073
ACOT11_-_55013822.23-P1	261	390	176	331	0.0296302	0.0540048	0.0418175
ACOT11_-_55013844.23-P1	261	293	219	218	-0.00593646	-0.0218513	-0.0138939
ACOT11_-_55013850.23-P1	262	246	170	251	-0.0281571	0.0251533	-0.0015019
ACOT11_-_55013857.23-P1	187	211	172	175	-0.00530251	-0.0192439	-0.0122732
ACOT12_+_80689971.23-P1P2	329	346	287	255	-0.0140543	-0.0354009	-0.0247276
ACOT12_+_80690102.23-P1P2	334	404	288	395	0.00334426	0.0163625	0.00985337
ACOT12_-_80690107.23-P1P2	461	507	361	367	-0.00849093	-0.0193402	-0.0139156
ACOT12_-_80690141.23-P1P2	76	101	88	86	0.0150492	-0.0240467	-0.00449876
ACOT12_-_80690160.23-P1P2	225	311	186	210	0.0199376	-0.00683562	0.00655097
ACOT12_-_80690172.23-P1P2	395	465	398	378	-2.89428e-05	-0.0274529	-0.0137409
ACOT12_-_80690194.23-P1P2	114	144	101	107	0.00873459	-0.014425	-0.0028452
ACOT12_-_80690199.23-P1P2	244	278	201	217	-0.0040957	-0.0121734	-0.00813455
ACOT12_-_80690203.23-P1P2	225	248	195	241	-0.0082154	0.00394721	-0.0021341
ACOT12_-_80690206.23-P1P2	239	351	217	284	0.0274782	0.0107767	0.0191274
ACOT13_+_24667080.23-P1P2	416	496	328	431	0.00155541	0.0112557	0.00640557
ACOT13_+_24667097.23-P1P2	1009	1356	802	1048	0.0164411	0.0105923	0.0135167
ACOT13_+_24667133.23-P1P2	389	454	329	409	-0.00110273	0.00464591	0.00177159
ACOT13_+_24667157.23-P1P2	206	283	170	174	0.0191762	-0.0185327	0.000321769
ACOT13_-_24667168.23-P1P2	135	160	100	109	0.000810233	-0.0110305	-0.00511016
ACOT13_-_24667190.23-P1P2	911	1093	811	902	0.00233247	-0.0086258	-0.00314667
ACOT13_-_24667212.23-P1P2	382	446	310	366	-0.00105541	-0.00150598	-0.00128069
ACOT13_-_24667239.23-P1P2	734	822	457	680	-0.00623754	0.0260779	0.00992019
ACOT13_-_24667248.23-P1P2	630	777	601	622	0.00576284	-0.0172106	-0.00572388
ACOT13_-_24667290.23-P1P2	874	1073	635	840	0.00519234	0.0120525	0.00862241
ACOT1_+_74003432.23-P1P2	175	171	147	179	-0.0231959	0.00217733	-0.0105093
ACOT1_+_74003620.23-P1P2	174	243	186	171	0.0212203	-0.0313309	-0.00505532
ACOT1_+_74003625.23-P1P2	265	308	196	277	-0.0016186	0.0199367	0.00915907
ACOT1_+_74003810.23-P1P2	295	285	216	268	-0.0246092	0.00441355	-0.0100978
ACOT1_+_74003818.23-P1P2	436	491	307	407	-0.00554473	0.0123134	0.00338434
ACOT1_+_74003838.23-P1P2	277	321	247	309	-0.00198504	0.00539653	0.00170575
ACOT1_+_74003843.23-P1P2	304	397	291	324	0.0128753	-0.00849778	0.00218878
ACOT1_-_74003313.23-P1P2	153	159	120	109	-0.0155361	-0.0327689	-0.0241525
ACOT1_-_74003317.23-P1P2	116	134	89	123	-0.00237979	0.0172713	0.00744578
ACOT1_-_74003420.23-P1P2	67	58	47	50	-0.0382605	-0.0139281	-0.0260943
ACOT2_+_74035431.23-P1P2	241	282	190	255	-0.000780326	0.0137769	0.00649827
ACOT2_+_74035440.23-P1P2	290	341	248	263	-0.000171979	-0.0143037	-0.00723785
ACOT2_+_74035647.23-P1P2	218	248	183	238	-0.00428464	0.0100265	0.00287091
ACOT2_+_74035703.23-P1P2	177	178	170	186	-0.0196195	-0.010581	-0.0151002
ACOT2_+_74035719.23-P1P2	205	212	148	167	-0.0161443	-0.0069047	-0.0115245
ACOT2_+_74035734.23-P1P2	319	362	247	249	-0.00459315	-0.0203441	-0.0124686
ACOT2_+_74035740.23-P1P2	447	570	382	430	0.00991149	-0.00719287	0.00135931
ACOT2_+_74035935.23-P1P2	203	236	116	191	-0.00158678	0.0381529	0.0182831
ACOT2_-_74035447.23-P1P2	289	390	214	286	0.0169561	0.0132733	0.0151147
ACOT2_-_74035746.23-P1P2	49	85	58	49	0.0481868	-0.0414107	0.00338809
ACOT4_+_74058416.23-P1P2	253	328	248	304	0.0119694	0.00296971	0.00746954
ACOT4_+_74058507.23-P1P2	205	285	155	185	0.0206573	-0.000209975	0.0102236
ACOT4_+_74058581.23-P1P2	300	344	356	335	-0.00329894	-0.0285549	-0.0159269
ACOT4_+_74058629.23-P1P2	200	185	146	172	-0.0300163	-0.00176509	-0.0158907
ACOT4_+_74058635.23-P1P2	235	244	184	157	-0.015646	-0.0402264	-0.0279362
ACOT4_+_74058687.23-P1P2	776	942	693	787	0.00378936	-0.00613963	-0.00117513
ACOT4_+_74058714.23-P1P2	441	572	354	444	0.0120278	0.00570352	0.00886567
ACOT4_-_74058384.23-P1P2	217	191	142	174	-0.0361928	0.00292551	-0.0166336
ACOT4_-_74058526.23-P1P2	414	442	318	365	-0.0121809	-0.00487009	-0.00852548
ACOT4_-_74058717.23-P1P2	197	249	182	205	0.00881348	-0.00711672	0.000848378
ACOT6_+_74077287.23-P1P2	274	302	260	271	-0.00821906	-0.016365	-0.012292
ACOT6_+_74077533.23-P1P2	920	1111	801	941	0.00314131	-0.00209961	0.000520853
ACOT6_+_74077555.23-P1P2	789	994	635	778	0.00840575	0.0029104	0.00565808
ACOT6_-_74077350.23-P1P2	219	245	157	193	-0.00636749	0.00330897	-0.00152926
ACOT6_-_74077372.23-P1P2	339	497	276	353	0.0272627	0.00803324	0.0176479
ACOT6_-_74077412.23-P1P2	440	560	307	428	0.00967323	0.0183119	0.0139926
ACOT6_-_74077428.23-P1P2	355	364	293	366	-0.0172064	0.00521861	-0.0059939
ACOT6_-_74077492.23-P1P2	203	162	129	173	-0.0483793	0.0136862	-0.0173465
ACOT6_-_74077523.23-P1P2	369	495	363	457	0.016215	0.00615098	0.011183
ACOT6_-_74077567.23-P1P2	620	748	530	657	0.00302209	0.00430605	0.00366407
ACOT7_+_6453742.23-P1P2	207	261	161	223	0.00850907	0.017536	0.0130225
ACOT7_+_6453851.23-P1P2	407	510	348	424	0.00773747	0.00224621	0.00499184
ACOT7_+_6453960.23-P1P2	258	252	188	208	-0.0232466	-0.00925181	-0.0162492
ACOT7_-_6453463.23-P1P2	440	523	326	342	0.00117186	-0.0155928	-0.00721049
ACOT7_-_6453488.23-P1P2	399	486	315	390	0.00421153	0.00415905	0.00418529
ACOT7_-_6453531.23-P1P2	204	275	196	196	0.0168232	-0.0213056	-0.00224122
ACOT7_-_6453616.23-P1P2	443	467	327	437	-0.0137584	0.0132682	-0.000245136
ACOT7_-_6453630.23-P1P2	228	216	176	191	-0.0270445	-0.0115538	-0.0192991
ACOT7_-_6453633.23-P1P2	367	410	331	337	-0.00654051	-0.0191637	-0.0128521
ACOT7_-_6453750.23-P1P2	277	239	222	179	-0.0386715	-0.046975	-0.0428233
ACOT8_+_44486272.23-P1P2	635	758	517	635	0.00170064	0.00320616	0.0024534
ACOT8_+_44486276.23-P1P2	131	180	155	140	0.0191997	-0.0334413	-0.00712079
ACOT8_+_44486286.23-P1P2	682	857	567	710	0.00808704	0.00551013	0.00679858
ACOT8_+_44486363.23-P1P2	472	492	416	435	-0.0151588	-0.0159807	-0.0155697
ACOT8_+_44486381.23-P1P2	514	546	336	357	-0.0128087	-0.0140773	-0.013443
ACOT8_-_44486095.23-P1P2	446	519	375	451	-0.0014675	0.000697445	-0.000385026
ACOT8_-_44486122.23-P1P2	448	643	374	510	0.0246212	0.0156745	0.0201479
ACOT8_-_44486189.23-P1P2	149	201	174	209	0.0169112	0.000546932	0.00872904
ACOT8_-_44486206.23-P1P2	626	693	509	597	-0.00767423	-0.00229194	-0.00498309
ACOT8_-_44486218.23-P1P2	289	338	237	314	-0.000841383	0.012238	0.00569831
ACOT9_+_23761452.23-P1P2	238	270	143	181	-0.00463069	0.00679147	0.00108039
ACOT9_+_23761456.23-P1P2	223	286	191	190	0.0106257	-0.0219315	-0.00565291
ACOT9_+_23761499.23-P1P2	320	377	193	258	6.71395e-05	0.0133035	0.00668532
ACOT9_+_23761633.23-P1P2	255	270	185	241	-0.0132113	0.010224	-0.00149369
ACOT9_+_23761640.23-P1P2	239	275	228	231	-0.00287007	-0.019747	-0.0113085
ACOT9_-_23761424.23-P1P2	310	360	255	295	-0.00172285	-0.00393224	-0.00282754
ACOT9_-_23761467.23-P1P2	351	380	303	363	-0.010447	0.000235868	-0.00510558
ACOT9_-_23761470.23-P1P2	477	547	377	431	-0.00328985	-0.00534499	-0.00431742
ACOT9_-_23761587.23-P1P2	408	435	318	421	-0.0123507	0.0121484	-0.000101123
ACOT9_-_23761605.23-P1P2	245	254	204	271	-0.0158334	0.0125559	-0.00163875
ACOX1_+_73975656.23-P1P2	343	371	244	298	-0.0105606	0.00253169	-0.00401447
ACOX1_+_73975689.23-P1P2	280	282	202	251	-0.019435	0.00458961	-0.00742267
ACOX1_-_73975358.23-P1P2	709	1166	587	921	0.0415514	0.0324002	0.0369758
ACOX1_-_73975391.23-P1P2	320	343	248	285	-0.0116877	-0.00472529	-0.00820648
ACOX1_-_73975436.23-P1P2	605	487	443	444	-0.0473041	-0.0210368	-0.0341704
ACOX1_-_73975461.23-P1P2	303	343	249	323	-0.00489854	0.00971824	0.00240985
ACOX1_-_73975592.23-P1P2	454	494	437	486	-0.00981854	-0.00863427	-0.00922641
ACOX1_-_73975629.23-P1P2	371	361	270	326	-0.0237185	0.00116651	-0.011276
ACOX1_-_73975635.23-P1P2	343	344	302	384	-0.0199581	0.00733554	-0.00631127
ACOX1_-_73975639.23-P1P2	372	381	246	258	-0.017347	-0.0156269	-0.0164869
ACOX2_+_58512666.23-P2	367	504	347	335	0.0191319	-0.0255018	-0.00318498
ACOX2_+_58512674.23-P2	373	425	364	309	-0.0040885	-0.0408371	-0.0224628
ACOX2_+_58512677.23-P2	292	319	219	235	-0.00932118	-0.0128982	-0.0111097
ACOX2_+_58512747.23-P2	52	61	43	48	-0.000466912	nan	nan
ACOX2_+_58522947.23-P1	248	345	266	324	0.0207364	0.00221238	0.0114744
ACOX2_+_58523057.23-P1	111	128	105	120	-0.00259739	-0.00538452	-0.00399095
ACOX2_+_58523093.23-P1	183	239	203	226	0.0128839	-0.00850865	0.00218762
ACOX2_+_58523101.23-P1	210	176	207	175	-0.0422869	-0.0413284	-0.0418076
ACOX2_+_58523116.23-P1	280	324	216	321	-0.00216783	0.0259293	0.0118807
ACOX2_+_58523168.23-P1	466	603	419	436	0.011734	-0.0165636	-0.00241482
ACOX2_+_58523184.23-P1	403	414	320	388	-0.0169709	0.00166835	-0.0076513
ACOX2_-_58512577.23-P2	411	479	329	406	-0.00127815	0.00376813	0.00124499
ACOX2_-_58512608.23-P2	259	275	235	249	-0.012865	-0.014406	-0.0136355
ACOX2_-_58512642.23-P2	321	389	268	303	0.00357613	-0.00667049	-0.00154718
ACOX2_-_58512649.23-P2	242	342	243	269	0.0226962	-0.00918578	0.00675519
ACOX2_-_58512733.23-P2	169	174	80	149	-0.0166939	0.0528465	0.0180763
ACOX2_-_58512758.23-P2	290	341	257	287	-0.000171979	-0.00814177	-0.00415687
ACOX2_-_58522962.23-P1	227	225	182	175	-0.0214208	-0.0259819	-0.0237014
ACOX2_-_58523068.23-P1	239	231	143	173	-0.0245544	0.00140158	-0.0115764
ACOX2_-_58523158.23-P1	247	291	206	204	6.84751e-05	-0.0224688	-0.0112002
ACOX3_+_8430197.23-P1	288	310	219	275	-0.011165	0.00584322	-0.00266091
ACOX3_+_8430200.23-P1	343	370	323	403	-0.0108963	0.00507834	-0.00290898
ACOX3_+_8430236.23-P1	438	484	340	426	-0.0078998	0.00558024	-0.00115978
ACOX3_+_8430268.23-P1	298	325	180	243	-0.00953331	0.0144762	0.00247143
ACOX3_+_8430295.23-P1	449	520	377	407	-0.00206186	-0.0121763	-0.00711909
ACOX3_+_8430311.23-P1	224	231	154	166	-0.0164931	-0.0123591	-0.0144261
ACOX3_+_8430398.23-P1	221	342	199	201	0.0339859	-0.0201133	0.0069363
ACOX3_+_8442464.23-P2	463	485	417	476	-0.0145467	-0.00552757	-0.0100371
ACOX3_+_8442486.23-P2	824	943	732	831	-0.00354314	-0.00618123	-0.00486218
ACOX3_+_8442547.23-P2	264	326	245	294	0.00591554	0.000432781	0.00317416
ACOX3_-_8430215.23-P1	342	489	270	428	0.0241487	0.0336243	0.0288865
ACOX3_-_8430281.23-P1	240	319	231	310	0.0150697	0.0137667	0.0144182
ACOX3_-_8430302.23-P1	342	455	252	387	0.0151859	0.029844	0.0225149
ACOX3_-_8442512.23-P2	451	542	339	438	0.00253893	0.00924362	0.00589128
ACOX3_-_8442528.23-P2	382	423	264	349	-0.00764041	0.0119745	0.00216704
ACOX3_-_8442552.23-P2	587	649	454	589	-0.0078324	0.00973368	0.000950643
ACOX3_-_8442586.23-P2	384	422	301	353	-0.00858423	-0.00230521	-0.00544472
ACOX3_-_8442629.23-P2	293	337	259	302	-0.00291947	-0.00299184	-0.00295566
ACOX3_-_8442659.23-P2	295	266	219	265	-0.0331899	0.00142675	-0.0158816
ACOX3_-_8442882.23-P2	370	501	338	553	0.0173769	0.0373933	0.0273851
ACOXL_+_111489845.23-P1P2	469	647	394	448	0.0196952	-0.00599129	0.00685194
ACOXL_+_111490003.23-P1P2	348	389	271	322	-0.00646819	-0.000746274	-0.00360723
ACOXL_+_111490006.23-P1P2	400	439	290	298	-0.00874938	-0.018061	-0.0134052
ACOXL_+_111490027.23-P1P2	230	295	190	230	0.0106351	0.00147411	0.00605461
ACOXL_+_111490035.23-P1P2	338	422	302	356	0.007285	-0.00169166	0.00279667
ACOXL_-_111489910.23-P1P2	273	317	236	274	-0.00173551	-0.00350485	-0.00262018
ACOXL_-_111489963.23-P1P2	367	443	254	359	0.00308731	0.0199469	0.0115171
ACOXL_-_111490053.23-P1P2	279	360	225	305	0.0113809	0.0149658	0.0131733
ACOXL_-_111490111.23-P1P2	330	418	285	315	0.00907958	-0.00937255	-0.000146485
ACOXL_-_111490115.23-P1P2	242	213	155	222	-0.0361955	0.0215284	-0.00733353
ACP1_+_264557.23-P1P2	500	649	456	463	0.0121187	-0.0194892	-0.00368527
ACP1_+_264759.23-P1P2	288	336	230	270	-0.00114839	-0.00218779	-0.00166809
ACP1_+_264763.23-P1P2	224	259	191	234	-0.00226383	0.00290398	0.000320074
ACP1_+_264780.23-P1P2	396	428	278	343	-0.0106555	0.00374595	-0.00345476
ACP1_+_264794.23-P1P2	355	406	242	302	-0.00362527	0.00510279	0.000738761
ACP1_+_264814.23-P1P2	552	663	514	515	0.00246783	-0.0210739	-0.00930302
ACP1_+_264847.23-P1P2	388	377	281	372	-0.0238971	0.0121434	-0.00587685
ACP1_-_264789.23-P1P2	377	449	381	455	0.00141699	-0.000142331	0.000637331
ACP1_-_264826.23-P1P2	213	271	172	229	0.00963152	0.0128216	0.0112266
ACP1_-_264867.23-P1P2	688	824	549	655	0.00211396	-0.000256942	0.000928511
ACP2_+_47270640.23-P1P2	304	346	205	278	-0.00422527	0.0150135	0.00539411
ACP2_-_47270431.23-P1P2	314	326	201	315	-0.0156557	0.032261	0.00830266
ACP2_-_47270484.23-P1P2	322	349	262	305	-0.0103058	-0.00318639	-0.0067461
ACP2_-_47270495.23-P1P2	253	277	178	269	-0.00904872	0.0279282	0.00943974
ACP2_-_47270499.23-P1P2	377	367	228	328	-0.0236636	0.0220549	-0.000804374
ACP2_-_47270511.23-P1P2	147	141	118	148	-0.025503	0.00570352	-0.00989974
ACP2_-_47270515.23-P1P2	318	365	231	286	-0.00317622	0.00415905	0.000491419
ACP2_-_47270521.23-P1P2	308	389	239	261	0.00871776	-0.0108065	-0.00104437
ACP2_-_47270526.23-P1P2	308	413	294	308	0.0161636	-0.015759	0.000202308
ACP2_-_47270745.23-P1P2	397	473	339	369	0.00146443	-0.0111952	-0.0048654
ACP5_+_11688556.23-P1	104	102	61	96	-0.0227352	0.0327626	0.0050137
ACP5_+_11688559.23-P1	263	348	241	307	0.0145095	0.00755436	0.011032
ACP5_+_11688649.23-P1	130	166	103	147	0.0100826	0.0211053	0.0155939
ACP5_+_11688655.23-P1	338	515	322	343	0.0320548	-0.0137727	0.00914103
ACP5_+_11688792.23-P1	418	537	318	457	0.0108367	0.0219314	0.016384
ACP5_+_11689853.23-P2	322	417	318	335	0.0118339	-0.0150962	-0.00163114
ACP5_+_11689856.23-P2	339	452	261	286	0.0154589	-0.0103994	0.00252978
ACP5_+_11689904.23-P2	420	493	373	432	-0.000389266	-0.00379687	-0.00209307
ACP5_+_11689998.23-P2	536	661	495	518	0.0057503	-0.0158904	-0.00507006
ACP5_+_11690027.23-P2	105	93	68	116	-0.0354138	0.0423736	0.00347987
ACP5_+_11690087.23-P2	225	274	194	242	0.00418423	0.00505394	0.00461908
ACP5_-_11688521.23-P1	483	520	417	512	-0.0111401	0.00316518	-0.00398747
ACP5_-_11688610.23-P1	319	342	227	309	-0.0116615	0.0154642	0.00190133
ACP5_-_11688616.23-P1	262	296	211	219	-0.00514512	-0.0168686	-0.0110069
ACP5_-_11688654.23-P1	137	190	97	129	0.0203543	0.0126873	0.0165208
ACP5_-_11688683.23-P1	196	265	163	202	0.0171918	0.00427153	0.0107317
ACP5_-_11689912.23-P2	228	302	229	280	0.014638	0.00266789	0.00865295
ACP5_-_11689955.23-P2	491	520	377	404	-0.0131832	-0.0130584	-0.0131208
ACP5_-_11689965.23-P2	290	293	192	210	-0.0190402	-0.0106211	-0.0148306
ACP5_-_11690024.23-P2	321	323	276	305	-0.0195477	-0.00939312	-0.0144704
ACP6_+_147142613.23-P1P2	419	482	331	405	-0.00289922	0.00275148	-7.38666e-05
ACP6_+_147142621.23-P1P2	145	178	147	182	0.00518194	0.00415905	0.0046705
ACP6_+_147142634.23-P1P2	344	363	257	333	-0.0136339	0.00958315	-0.00202536
ACP6_+_147142638.23-P1P2	407	559	344	381	0.019147	-0.00912523	0.0050109
ACP6_+_147142648.23-P1P2	379	439	364	378	-0.0020423	-0.0168058	-0.00942404
ACP6_+_147142726.23-P1P2	222	261	244	276	-0.000191696	-0.00661245	-0.00340207
ACP6_+_147142752.23-P1P2	109	132	85	75	0.00349103	-0.0362289	-0.0163689
ACP6_+_147142774.23-P1P2	381	445	270	370	-0.00100857	0.0162618	0.00762663
ACP6_-_147142631.23-P1P2	396	491	321	430	0.00642317	0.0135509	0.00998702
ACP6_-_147142667.23-P1P2	249	335	280	278	0.0165777	-0.0221603	-0.00279129
ACPL2_+_140950502.23-P1P2	55	91	45	62	0.0423035	0.0169046	0.0296041
ACPL2_+_140950517.23-P1P2	336	428	332	388	0.00977895	-0.00272102	0.00352896
ACPL2_+_140950525.23-P1P2	184	221	105	184	0.00246783	0.0455801	0.0240239
ACPL2_+_140950530.23-P1P2	313	373	281	309	0.00149131	-0.00998025	-0.00424447
ACPL2_+_140950544.23-P1P2	350	391	276	326	-0.00654311	-0.00145405	-0.00399858
ACPL2_+_140950581.23-P1P2	299	432	260	326	0.0254459	0.00566633	0.0155561
ACPL2_-_140950461.23-P1P2	280	318	201	265	-0.00449257	0.0116528	0.00358012
ACPL2_-_140950562.23-P1P2	136	143	96	110	-0.014078	-0.00507443	-0.00957623
ACPL2_-_140950596.23-P1P2	234	233	218	211	-0.0208528	-0.0251969	-0.0230249
ACPL2_-_140950615.23-P1P2	90	143	97	105	0.0372676	-0.0118566	0.0127055
ACPP_+_132036046.23-P1P2	295	302	206	245	-0.0174035	-0.000633086	-0.00901828
ACPP_+_132036084.23-P1P2	339	307	240	233	-0.0326518	-0.0248349	-0.0287433
ACPP_+_132036148.23-P1P2	512	557	382	506	-0.00984313	0.0122121	0.00118451
ACPP_+_132036153.23-P1P2	188	213	144	190	-0.0047925	0.0117465	0.00347701
ACPP_+_132036157.23-P1P2	117	121	103	110	-0.0161392	-0.013466	-0.0148026
ACPP_+_132036167.23-P1P2	266	315	262	268	0.000707912	-0.0186059	-0.008949
ACPP_+_132036216.23-P1P2	121	130	102	88	-0.0113973	-0.0389084	-0.0251529
ACPP_+_132036233.23-P1P2	192	286	190	213	0.029241	-0.0076813	0.0107798
ACPP_-_132036074.23-P1P2	147	162	94	135	-0.00823587	0.0218536	0.00680888
ACPP_-_132036098.23-P1P2	376	357	274	324	-0.0267692	-0.00132065	-0.0140449
ACPT_+_51293557.23-ENST00000270593.1	363	352	244	282	-0.0241472	-0.00404824	-0.0140977
ACPT_+_51293579.23-ENST00000270593.1	238	237	175	224	-0.0208438	0.00812777	-0.00635802
ACPT_-_51293281.23-ENST00000270593.1	210	266	174	264	0.00907958	0.0284011	0.0187403
ACPT_-_51293312.23-ENST00000270593.1	399	471	332	398	0.000312458	0.000313011	0.000312734
ACPT_-_51293318.23-ENST00000270593.1	338	376	245	297	-0.00706934	0.00164326	-0.00271304
ACPT_-_51293524.23-ENST00000270593.1	129	181	105	144	0.0218021	0.0163539	0.019078
ACPT_-_51293528.23-ENST00000270593.1	212	267	161	195	0.00836739	0.00153849	0.00495294
ACPT_-_51293541.23-ENST00000270593.1	344	416	262	329	0.00331562	0.00584488	0.00458025
ACPT_-_51293548.23-ENST00000270593.1	222	211	159	187	-0.0266406	-0.00196581	-0.0143032
ACPT_-_51293592.23-ENST00000270593.1	380	402	285	296	-0.0133205	-0.0167903	-0.0150554
ACRBP_+_6756707.23-P1P2	422	528	414	464	0.0075501	-0.00771105	-8.04769e-05
ACRBP_+_6756712.23-P1P2	245	279	190	211	-0.0041578	-0.00880613	-0.00648196
ACRBP_+_6756739.23-P1P2	139	174	109	138	0.00761109	0.00682168	0.00721639
ACRBP_-_6756611.23-P1P2	499	514	373	424	-0.0166367	-0.00602555	-0.0113311
ACRBP_-_6756655.23-P1P2	363	412	313	326	-0.00457233	-0.0164536	-0.010513
ACRBP_-_6756661.23-P1P2	504	568	341	450	-0.00545229	0.0117649	0.00315631
ACRBP_-_6756664.23-P1P2	432	547	319	451	0.00903411	0.0199813	0.0145077
ACRBP_-_6756679.23-P1P2	184	186	128	181	-0.0189756	0.020004	0.000514189
ACRBP_-_6756689.23-P1P2	32	40	14	18	nan	nan	nan
ACRBP_-_6756700.23-P1P2	0	0	0	0	nan	nan	nan
ACRC_+_70797790.23-P1P2	272	226	236	185	-0.0433619	-0.0503355	-0.0468487
ACRC_+_70797793.23-P1P2	125	154	115	129	0.00562832	-0.00760831	-0.000989997
ACRC_+_70797805.23-P1P2	129	123	99	135	-0.0262437	0.0156745	-0.00528459
ACRC_+_70797823.23-P1P2	110	83	101	48	-0.0553478	-0.110004	-0.0826758
ACRC_+_70797837.23-P1P2	85	90	47	52	-0.0132113	-0.00925181	-0.0112316
ACRC_+_70798113.23-P1P2	176	227	135	206	0.0113279	0.0290816	0.0202047
ACRC_+_70798239.23-P1P2	304	425	298	303	0.0213515	-0.0193217	0.00101493
ACRC_-_70797728.23-P1P2	185	125	156	119	-0.0690785	-0.0535853	-0.0613319
ACRC_-_70798096.23-P1P2	286	306	224	247	-0.0119136	-0.00965169	-0.0107826
ACRC_-_70798265.23-P1P2	268	300	211	226	-0.00629175	-0.0131172	-0.00970447
ACRV1_+_125550803.23-P1P2	260	300	223	264	-0.00252267	-0.00118211	-0.00185239
ACRV1_+_125550848.23-P1P2	309	299	208	241	-0.0244117	-0.00374778	-0.0140797
ACRV1_+_125550902.23-P1P2	203	226	128	176	-0.00697162	0.016664	0.00484617
ACRV1_+_125551094.23-P1P2	83	104	82	108	0.00773159	0.011532	0.00963182
ACRV1_+_125551116.23-P1P2	150	135	126	123	-0.0334239	-0.0241788	-0.0288013
ACRV1_+_125551285.23-P1P2	296	331	251	299	-0.00642067	-0.000441292	-0.00343098
ACRV1_-_125550822.23-P1P2	188	285	157	235	0.0314237	0.026785	0.0291044
ACRV1_-_125550836.23-P1P2	51	41	35	45	-0.0474644	nan	nan
ACRV1_-_125550865.23-P1P2	200	284	166	204	0.0232911	0.00327175	0.0132814
ACRV1_-_125551121.23-P1P2	171	181	173	184	-0.0132518	-0.0139557	-0.0136037
ACR_+_51176269.23-P1P2	276	359	198	273	0.0123795	0.016992	0.0146857
ACR_+_51176472.23-P1P2	382	419	308	364	-0.00882209	-0.00138758	-0.00510483
ACR_+_51176496.23-P1P2	271	300	179	249	-0.00767622	0.0180486	0.0051862
ACR_+_51176532.23-P1P2	124	136	116	119	-0.00883166	-0.0182612	-0.0135464
ACR_-_51176303.23-P1P2	314	384	278	375	0.00470931	0.0143808	0.00954506
ACR_-_51176421.23-P1P2	228	258	183	201	-0.00494626	-0.0101195	-0.00753288
ACR_-_51176456.23-P1P2	237	327	207	229	0.0197146	-0.00926289	0.00522587
ACR_-_51176484.23-P1P2	293	354	250	315	0.00320128	0.00625008	0.00472568
ACR_-_51176559.23-P1P2	300	396	296	263	0.014209	-0.0353993	-0.0105952
ACR_-_51176574.23-P1P2	460	563	431	470	0.00480925	-0.0109773	-0.00308401
ACSBG1_+_78526895.23-P1P2	612	758	519	635	0.006289	0.00274581	0.0045174
ACSBG1_+_78527292.23-P1P2	999	1156	781	941	-0.00216629	0.000915241	-0.000625525
ACSBG1_-_78526959.23-P1P2	1060	1182	901	929	-0.00677138	-0.0176567	-0.012214
ACSBG1_-_78527124.23-P1P2	628	715	537	511	-0.00418406	-0.0272229	-0.0157035
ACSBG1_-_78527127.23-P1P2	275	353	196	304	0.0107347	0.0310264	0.0208806
ACSBG1_-_78527146.23-P1P2	373	483	330	396	0.0118219	0.000432781	0.00612733
ACSBG1_-_78527233.23-P1P2	484	659	407	523	0.0180653	0.00859375	0.0133295
ACSBG1_-_78527246.23-P1P2	322	484	261	359	0.0303649	0.0167055	0.0235352
[truncated: 207,082+ more rows]
