# Supplementary material for: Compact and highly active next-generation libraries for CRISPR-mediated gene repression and activation
Source: eLife. 2016 Sep 23;5:e19760. doi: 10.7554/eLife.19760 (PMC5094855; doi:10.7554/eLife.19760)
Supplement: Supplementary file 10. — DOI: http://dx.doi.org/10.7554/eLife.19760.022 [file elife-19760-supp10.xlsx]

## Sheet: TableS10_hCRISPRav2_gene_growth
gene	Rep1				Rep2				ave_Rep1_Rep2
	transcripts	Mann-Whitney p-value	average phenotype of strongest 3	sgRNAs passing read count filter	transcripts	Mann-Whitney p-value	average phenotype of strongest 3	sgRNAs passing read count filter	transcripts	Mann-Whitney p-value	average phenotype of strongest 3	sgRNAs passing read count filter
A1BG	P2	0.467553	-0.0472772	10	P2	0.292752	-0.0469634	10	P2	0.31145	-0.0455235	10
A1CF	P1P2	0.84975	-0.0226766	10	P1P2	0.442558	0.011099	10	P1P2	0.821286	0.00556017	10
A2M	P1P2	0.893516	-0.00768769	10	P1P2	0.956092	-0.00327079	10	P1P2	0.77264	-0.00104146	10
A2ML1	P1P2	0.286596	-0.019009	10	P1P2	0.160283	-0.0135202	10	P1P2	0.0505099	-0.0257957	10
A3GALT2	ENST00000442999.3	0.405026	-0.00478961	10	ENST00000442999.3	0.736496	0.00328731	10	ENST00000442999.3	0.667239	-0.00126547	10
A4GALT	P1P2	0.0493543	-0.022797	10	P1P2	0.0099274	-0.0134971	10	P1P2	0.00371498	-0.0260216	10
A4GNT	P1P2	0.287926	-0.0144072	8	P1P2	0.405399	0.0135516	7	P1P2	0.929886	-0.00538051	7
AAAS	P1P2	0.631128	-0.00593317	10	P1P2	0.813852	-0.00459346	10	P1P2	0.725971	-0.0119622	10
AACS	P1P2	0.667766	-0.00216954	10	P1P2	0.106505	0.0180612	10	P1P2	0.1594	0.0129378	10
AADAC	P1P2	0.630247	0.0198053	7	P1P2	0.509426	-0.0259818	7	P1P2	0.543748	-0.00206578	7
AADACL2	P1P2	0.0663753	0.0232599	10	P1P2	0.0437636	0.0307029	10	P1P2	0.00786589	0.02155	10
AADACL3	P1P2	0.835409	0.000656971	10	P1P2	0.131982	0.0125055	10	P1P2	0.209184	0.0136784	10
AADACL4	P1P2	0.107383	-0.0125105	10	P1P2	0.415725	0.0134616	10	P1P2	0.0709483	-0.00188423	10
AADAT	P1P2	0.907222	0.00163243	10	P1P2	0.743794	-0.00753988	10	P1P2	0.880103	-0.00866735	10
AAED1	P1P2	0.604277	-0.00333632	10	P1P2	0.683199	0.00983964	10	P1P2	0.739431	0.00369519	10
AAGAB	P1P2	0.83916	0.0239572	10	P1P2	0.402924	0.00771204	10	P1P2	0.680083	0.018799	10
AAK1	P1P2	0.300027	-0.00522251	10	P1P2	0.571027	-0.0216748	10	P1P2	0.745859	-0.0288279	10
AAMDC	P1P2	0.0687115	-0.0195345	10	P1P2	0.128487	-0.00756707	10	P1P2	0.0285765	-0.0163166	10
AAMP	P1P2	0.96994	0.00385159	10	P1P2	0.62572	0.00460157	10	P1P2	0.761893	0.00405323	10
AANAT	P1P2	0.298131	0.00825907	10	P1P2	0.487938	-0.00248815	9	P1P2	0.763385	0.0107871	9
AAR2	P1P2	0.566667	0.0128485	10	P1P2	0.384732	0.0301183	10	P1P2	0.219462	-4.54556e-05	10
AARD	P1P2	0.85914	-0.00549864	9	P1P2	0.144065	-0.000114127	9	P1P2	0.258486	-0.000648634	9
AARS	P1P2	0.286596	0.0152204	10	P1P2	0.481957	-0.00390043	10	P1P2	0.936791	0.0134061	10
AARS2	P1P2	0.0391263	0.0299306	10	P1P2	0.246636	-0.0147283	10	P1P2	0.355823	-0.000190804	10
AARSD1	P1	0.158064	-0.0232608	10	P1	0.747341	0.00806215	10	P1	0.476299	-0.00889868	10
AASDH	P1P2	0.714095	-0.0129217	10	P1P2	0.613377	-0.0174064	9	P1P2	0.762914	-0.00918362	9
AASDHPPT	P1P2	0.52936	0.00725044	10	P1P2	0.638848	-0.0108942	10	P1P2	0.982808	-0.00384239	10
AASS	P1P2	0.675938	-0.0105207	10	P1P2	0.684382	-0.0202551	10	P1P2	0.92444	-0.00684551	10
AATF	P1P2	0.3845	-0.00638466	10	P1P2	0.859596	-0.00638741	10	P1P2	0.484689	-0.00475915	10
AATK	ENST00000326724.4	0.77975	-0.0201219	10	ENST00000326724.4	0.882541	-0.0113557	10	ENST00000326724.4	0.726631	-0.00828202	10
ABAT	P2	0.0421379	-0.0194941	10	P2	0.0360947	-0.0317539	10	P2	0.00287448	-0.0185066	10
ABCA1	P1P2	0.374167	-0.00990993	10	P1P2	0.519765	-0.0125835	10	P1P2	0.182751	-0.00600452	10
ABCA10	P1P2	0.51245	0.0234223	10	P1P2	0.104394	-0.0409168	10	P1P2	0.496307	-0.0121173	10
ABCA12	P1P2	0.536241	-0.0210398	10	P1P2	0.500671	0.00793703	10	P1P2	0.462972	-0.00965551	10
ABCA13	P1P2	0.719639	0.0054431	10	P1P2	0.534303	-0.0189431	10	P1P2	0.685462	-0.0119052	10
ABCA2	P1P2	0.124001	0.0200599	10	P1P2	0.587659	-0.00402358	10	P1P2	0.596579	0.00685799	10
ABCA3	P1P2	0.767609	-0.0187923	10	P1P2	0.386897	0.00729127	10	P1P2	0.479208	-0.0139368	10
ABCA4	P1P2	0.905147	0.00537988	10	P1P2	0.757123	0.00210075	10	P1P2	0.760106	-0.00758583	10
ABCA5	P1P2	0.272875	-0.0151969	10	P1P2	0.391575	-0.00818301	10	P1P2	0.169818	-0.00601503	10
ABCA6	P1P2	0.66639	0.0067224	10	P1P2	0.804886	0.00474663	10	P1P2	0.754308	0.00657506	10
ABCA7	P1	0.0117887	-0.0318985	10	P2	0.15833	0.0347943	10	P1	0.0447888	-0.0264955	10
ABCA8	P1P2	0.477418	0.01867	10	P1P2	0.194855	0.0085856	10	P1P2	0.121455	0.00969082	10
ABCA9	P1P2	0.944554	0.00555732	10	P1P2	0.124884	-0.0212953	10	P1P2	0.229301	-0.00253701	10
ABCB1	ENST00000265724.3	0.249602	-0.00920535	10	ENST00000265724.3	0.687935	0.00823542	10	ENST00000265724.3	0.91234	-0.0163466	10
ABCB10	P1P2	0.601134	-0.00554508	10	P1P2	0.790077	0.00740369	10	P1P2	0.647523	0.000978152	10
ABCB11	P1P2	0.394036	0.00758208	10	P1P2	0.62199	-0.00728743	10	P1P2	0.844391	0.00351732	10
ABCB4	P1P2	0.280975	0.00647342	10	P1P2	0.724385	-0.00912516	10	P1P2	0.816273	-0.00416031	10
ABCB5	P1P2	0.406176	-0.00509748	10	P1P2	0.660556	-0.00765077	10	P1P2	0.744528	-0.00370755	10
ABCB6	P1P2	0.261893	0.00888786	10	P1P2	0.568641	0.000930176	10	P1P2	0.226137	0.00269502	10
ABCB7	P1P2	0.645786	-0.0114324	10	P1P2	0.0320888	-0.0304495	10	P1P2	0.104055	-0.00781379	10
ABCB8	P1P2	0.856255	-0.00531126	10	P1P2	0.560328	-0.010797	10	P1P2	0.589684	-0.00679547	10
ABCB9	P2	0.514138	0.0119993	10	P1	0.148136	0.00396969	10	P1	0.338977	-0.000936994	10
ABCC1	P1P2	0.229834	0.00535724	10	P1P2	0.943499	0.00722919	10	P1P2	0.350806	-0.00423183	10
ABCC10	P1P2	0.743059	0.00872593	10	P1P2	0.3902	-0.00544402	10	P1P2	0.37146	-0.00188702	10
ABCC11	P2	0.0894899	-0.0115495	10	P1	0.367673	0.0236061	10	P2	0.199979	-0.0222664	10
ABCC12	ENST00000311303.3	0.662903	0.00699874	10	ENST00000311303.3	0.600125	0.0263344	10	ENST00000311303.3	0.8522	0.0158536	10
ABCC2	P1P2	0.727272	0.0108325	10	P1P2	0.745801	-0.0060117	9	P1P2	0.71026	-0.00824364	9
ABCC3	P1P2	0.809599	-0.013899	10	P1P2	0.575314	-0.0158195	10	P1P2	0.502452	-0.0135099	10
ABCC4	P1P2	0.357281	-0.0251301	10	P1P2	0.79719	0.0131245	10	P1P2	0.776232	-0.0073087	10
ABCC5	P1P2	0.883859	-0.0155006	10	P1P2	0.134061	-0.0330729	10	P1P2	0.295472	-0.016896	10
ABCC6	ENST00000205557.7	0.996285	0.00188453	10	ENST00000205557.7	0.909995	-0.00712537	10	ENST00000205557.7	0.901189	0.0045631	10
ABCC8	P1P2	0.416197	-0.00850319	10	P1P2	0.603183	0.00768149	10	P1P2	0.87548	0.00416051	10
ABCC9	P1P2	0.390333	0.0134417	10	P1P2	0.259958	0.0262424	10	P1P2	0.152393	0.0196968	10
ABCD1	P1P2	0.164461	-0.0509738	10	P1P2	0.0348403	-0.0479512	10	P1P2	0.0697654	-0.0494625	10
ABCD2	P1P2	0.537392	-0.0194499	10	P1P2	0.433305	-0.0207692	10	P1P2	0.811723	-0.0114654	10
ABCD3	P1P2	0.0214391	-0.0239876	10	P1P2	0.429105	-0.0111297	10	P1P2	0.0778009	-0.0243753	10
ABCD4	P1P2	0.0430442	-0.0243918	10	P1P2	0.00105967	-0.0479836	10	P1P2	0.00143635	-0.0408598	10
ABCE1	P1P2	0.668084	0.0059742	10	P1P2	0.842264	-0.00884977	10	P1P2	0.754754	0.00393347	10
ABCF1	P1	0.296782	-0.0063246	10	P2	0.455452	-0.0103428	10	P1	0.498165	-0.00795288	10
ABCF2	P1P2	0.668613	0.00374394	10	P1P2	0.760578	0.00263659	10	P1P2	0.627012	-0.00595337	10
ABCF3	P1P2	0.0519851	0.0298435	10	P1P2	0.777138	0.00986306	10	P1P2	0.175541	0.0226721	10
ABCG1	P1P2	0.903418	-0.00893621	10	P1P2	0.735613	0.00485157	10	P1P2	0.666173	-0.000368846	10
ABCG2	P1P2	0.0313251	-0.00937573	10	P1P2	0.00143291	0.0277728	10	P1P2	0.254283	0.00983557	10
ABCG4	P1P2	0.88834	-0.00590921	10	P1P2	0.477678	-0.0132679	10	P1P2	0.610273	-0.00815021	10
ABCG5	P1P2	0.345922	0.0263966	10	P1P2	0.450252	0.00330887	10	P1P2	0.333819	0.00824852	10
ABCG8	P1P2	0.322335	0.00610517	10	P1P2	0.0560152	0.0260477	10	P1P2	0.0550991	0.0183256	10
ABHD1	P1P2	0.184002	-0.0236651	10	P1P2	0.247533	-0.0248388	10	P1P2	0.102319	-0.0191578	10
ABHD10	P1P2	0.65837	0.00242841	10	P1P2	0.0852779	0.0131182	10	P1P2	0.106258	0.00684596	10
ABHD11	P1P2	0.872157	-0.00699448	10	P1P2	0.897238	-0.00452912	10	P1P2	0.86371	-6.6218e-05	10
ABHD12	P1P2	0.689285	0.00721716	10	P1P2	0.996729	-0.000952202	10	P1P2	0.752527	0.00174377	10
ABHD12B	P1P2	0.0788894	-0.038522	10	P1P2	0.109329	0.00419876	10	P1P2	0.510519	-0.00576384	10
ABHD13	P1P2	0.916453	-0.00541452	10	P1P2	0.888438	0.00651335	10	P1P2	0.906298	0.00367914	10
ABHD14A	P1P2	0.508897	-0.0151085	10	P1P2	0.689013	-0.00402034	10	P1P2	0.526853	-0.012646	10
ABHD14B	P1	0.564403	-0.00983693	10	P1	0.253024	0.0162612	10	P1	0.644156	-0.00485578	10
ABHD15	P1P2	0.648608	-0.00343269	10	P1P2	0.986331	0.00258394	10	P1P2	0.904904	-0.00946607	10
ABHD16A	P1P2	0.200619	-0.00897476	10	P1P2	0.989836	0.0120386	10	P1P2	0.379674	-0.00410114	10
ABHD16B	P1P2	0.171962	0.0333479	10	P1P2	0.705151	-0.0096701	10	P1P2	0.284119	0.00532265	10
ABHD17A	P1P2	0.0576567	0.0203555	10	P1P2	0.429618	0.00780269	10	P1P2	0.0544335	0.0129173	10
ABHD17B	P1P2	0.338601	-0.0354954	10	P1P2	0.744016	-0.0130299	10	P1P2	0.946123	-0.0316166	10
ABHD17C	P1P2	0.438389	0.0125911	10	P1P2	0.779946	-0.0178774	10	P1P2	0.558725	-0.00671495	10
ABHD2	P1P2	0.298672	0.00487153	10	P1P2	0.975118	-0.00396399	10	P1P2	0.474667	0.0017191	10
ABHD3	P1P2	0.353092	-0.0115115	9	P1P2	0.189206	-0.0335321	9	P1P2	0.206967	-0.0280454	9
ABHD4	P1P2	0.0305668	0.0280605	10	P1P2	0.293896	0.00858532	10	P1P2	0.0231957	0.0161405	10
ABHD5	P1P2	0.238761	0.0163345	10	P1P2	0.677838	0.0128242	9	P1P2	0.659401	0.0131657	9
ABHD6	P1P2	0.191213	-0.0217288	10	P1P2	0.513327	-0.00572952	10	P1P2	0.238048	-0.00900066	10
ABHD8	P1P2	0.738553	-0.0735197	10	P1P2	0.454304	-0.0589014	10	P1P2	0.330603	-0.057358	10
ABI1	P1P2	0.0229769	-0.0349938	9	P1P2	0.00554662	-0.0520967	9	P1P2	0.0035162	-0.0405485	9
ABI2	P1P2	0.0786171	0.0215979	10	P1P2	0.294233	-0.0177506	10	P1P2	0.642055	0.00458561	10
ABI3	P1P2	0.955445	-0.0121293	10	P1P2	0.564477	0.0283025	10	P1P2	0.670014	0.00519455	10
ABI3BP	P1P2	0.24686	0.00952019	10	P1P2	0.387541	0.0223851	10	P1P2	0.18391	0.0135335	10
ABL1	ENST00000372348.2	0.127998	-0.0251972	10	ENST00000372348.2	0.88127	-0.0126877	10	ENST00000372348.2	0.244048	-0.0200918	10
ABL2	P2	0.146849	-0.00987118	10	P2	0.143151	-0.0362572	10	P2	0.0706283	-0.0254027	10
ABLIM1	ENST00000277895.5	0.338748	-0.0138121	10	ENST00000277895.5	0.606658	-0.0131055	10	ENST00000277895.5	0.351866	-0.011871	10
ABLIM2	P1P2	0.678386	0.0060533	10	P1P2	0.767055	-0.00524078	10	P1P2	0.593938	-0.00898439	10
ABLIM3	P1P2	0.0645665	0.0299854	10	P1P2	0.709833	-0.0103201	10	P1P2	0.280836	0.00743277	10
ABO	P1	0.132656	-0.024774	10	P1	0.305012	-0.0419535	10	P1	0.125021	-0.0220493	10
ABR	P1P2	0.828031	-0.0109536	10	P1P2	0.00636914	-0.0260512	10	P1P2	0.0132209	-0.00626931	10
ABRA	P1P2	0.0665261	-0.0123779	10	P1P2	0.0733652	0.0299681	10	P1P2	0.939356	-0.00018735	10
ABRACL	P1P2	0.171278	-0.0480551	10	P1P2	0.692576	-0.0207612	10	P1P2	0.375869	-0.0386228	10
ABT1	P1P2	0.631335	-0.0101422	10	P1P2	0.679119	0.00814679	10	P1P2	0.668092	0.0074774	10
ABTB1	P1P2	0.416447	0.0106652	10	P1P2	0.26696	0.00896419	10	P1P2	0.952426	0.0107713	10
ABTB2	P1P2	0.00776751	-0.0310131	10	P1P2	0.000519396	-0.0316749	10	P1P2	0.000176116	-0.0294895	10
ACAA1	P1P2	0.216298	-0.0130803	10	P1P2	0.11037	0.00957416	10	P1P2	0.490387	0.00163104	10
ACAA2	P1P2	0.0423001	0.00997451	10	P1P2	0.35917	-0.0174791	10	P1P2	0.0714998	0.00472939	10
ACACA	P1P2	0.00643841	-0.0270427	10	P1P2	0.714308	0.00739566	10	P1P2	0.0697203	-0.0116242	10
ACACB	P2	0.128473	-0.0208547	10	P2	0.458021	-0.00626025	10	P2	0.0999997	-0.0130678	10
ACAD10	P1P2	0.138758	-0.00834658	10	P1P2	0.479552	0.0230798	9	P1P2	0.317381	0.00957375	9
ACAD11	P1P2	0.852374	0.00390223	10	P1P2	0.555212	0.000566982	10	P1P2	0.750969	0.00133351	10
ACAD8	P1P2	0.675087	-0.00188093	10	P1P2	0.13187	-0.0102803	10	P1P2	0.218144	-0.00489202	10
ACAD9	P1P2	0.985804	-0.00705353	9	P1P2	0.581621	-0.0284005	10	P1P2	0.577983	-0.00833848	9
ACADL	P1P2	0.849636	-0.005696	10	P1P2	0.488616	0.00386638	9	P1P2	0.72319	-0.0063872	9
ACADM	P1P2	0.254299	0.0277135	10	P1P2	0.0503768	0.0276431	10	P1P2	0.0600308	0.0271096	10
ACADS	P1P2	0.769943	-0.00673489	10	P1P2	0.296801	0.0219628	10	P1P2	0.501145	0.00464121	10
ACADSB	P1P2	0.139147	-0.0216621	10	P1P2	0.232022	-0.0273004	10	P1P2	0.106894	-0.0220101	10
ACADVL	P1P2	0.0775598	-0.0406454	10	P1P2	0.83963	-0.00363752	10	P1P2	0.175915	-0.0143643	10
ACAN	P1P2	0.0812481	0.0319293	10	P1P2	0.194402	-0.00430474	10	P1P2	0.0579461	0.0183322	10
ACAP1	P1P2	0.589038	-0.00194035	10	P1P2	0.968113	-0.0259565	10	P1P2	0.682878	-0.00799486	10
ACAP2	P1P2	0.126546	-0.010178	10	P1P2	0.540485	-0.00399818	10	P1P2	0.409459	-0.0258127	10
ACAP3	P1P2	0.682439	-0.00922013	10	P1P2	0.895384	-0.00665935	10	P1P2	0.698438	-0.00919843	10
ACAT1	P1P2	0.357357	-0.0146225	10	P1P2	0.826489	-0.00161196	10	P1P2	0.416486	-0.00697539	10
ACAT2	P1P2	0.317592	-0.00462852	10	P1P2	0.807834	-0.00385706	10	P1P2	0.61377	-0.0111106	10
ACBD3	P1P2	0.921534	-0.00256781	10	P1P2	0.633625	-0.00724398	10	P1P2	0.495565	-0.000400311	10
ACBD4	P2	0.379825	0.00933905	10	P1	0.133568	-0.0218147	10	P1	0.17874	-0.0221484	10
ACBD5	P1P2	0.10615	-0.034687	10	P1P2	0.132962	-0.0452131	10	P1P2	0.0601107	-0.0359074	10
ACBD6	P1P2	0.906069	0.00251281	10	P1P2	0.485339	0.00209273	10	P1P2	0.592721	0.00291522	10
ACBD7	P1P2	0.161783	-0.0238107	10	P1P2	0.986798	-0.00372441	10	P1P2	0.376818	-0.0159906	10
ACCS	P1P2	0.0460528	-0.0231639	10	P1P2	0.837341	-0.00242091	10	P1P2	0.333966	-0.0101776	10
ACCSL	ENST00000378832.1	0.312541	0.00255806	9	ENST00000378832.1	0.231427	0.0318876	9	ENST00000378832.1	0.0470553	0.0102217	9
ACD	P1P2	0.863227	-0.00630711	10	P1P2	0.693224	0.0050249	10	P1P2	0.795846	-0.0128283	10
ACE	P1	0.330801	0.00695311	10	P1	0.67355	0.0112065	10	P1	0.33338	0.0102476	10
ACE2	P1P2	0.612115	-0.00497159	10	P1P2	0.542133	-7.63608e-05	10	P1P2	0.474848	-0.00175724	10
ACER1	P1P2	0.529169	-0.0137332	10	P1P2	0.984228	0.0129352	10	P1P2	0.680083	-0.00831253	10
ACER2	P1P2	0.995124	0.00796844	10	P1P2	0.279199	-0.0221328	10	P1P2	0.583429	-0.0139235	10
ACER3	P1P2	0.437014	0.0251483	10	P1P2	0.80432	0.000790596	10	P1P2	0.589077	0.00385788	10
ACHE	P2	0.763056	-0.00219186	10	P1	0.273642	-0.0181402	10	P2	0.507697	-0.00298403	10
ACIN1	P2	0.150863	0.00789981	10	P1	0.122385	0.0102252	10	P2	0.414806	0.0149949	10
ACKR2	P1P2	0.770833	0.00127643	10	P1P2	0.546216	-0.0240861	10	P1P2	0.535119	-0.00376185	10
ACKR3	P2	0.265124	-0.0201619	10	P2	0.4169	-0.0222441	10	P2	0.218692	-0.0183482	10
ACKR4	P1P2	0.0756953	-0.0287001	9	P1P2	0.718966	-0.00447388	9	P1P2	0.127035	-0.0183542	9
ACLY	P1P2	0.616	-0.00610007	10	P1P2	0.777026	-0.0112233	10	P1P2	0.722015	-0.010402	10
ACMSD	P1P2	0.231759	0.00142589	10	P1P2	0.243604	-0.015231	10	P1P2	0.96691	-0.00602382	10
ACN9	P1P2	0.288508	0.0279843	10	P1P2	0.945481	-0.00742142	10	P1P2	0.491494	0.0167931	10
ACO1	P1P2	0.122198	-0.0140012	10	P1P2	0.0672149	-0.040016	10	P1P2	0.043068	-0.0306149	10
ACO2	P1P2	0.812758	0.00924202	10	P1P2	0.727131	0.010031	10	P1P2	0.931196	0.00963652	10
ACOT1	P1P2	0.174765	-0.0286885	10	P1P2	0.857756	-0.014721	10	P1P2	0.303942	-0.020252	10
ACOT11	P2	0.0529769	0.0236684	10	P2	0.00485364	0.0351576	10	P2	0.00277697	0.026727	10
ACOT12	P1P2	0.449212	0.0208216	10	P1P2	0.0572688	-0.0289668	10	P1P2	0.368486	-0.00650524	10
ACOT13	P1P2	0.300638	0.00979327	10	P1P2	0.903265	-0.00322178	10	P1P2	0.430237	0.0106864	10
ACOT2	P1P2	0.923036	0.0151745	10	P1P2	0.635921	-0.00786727	10	P1P2	0.994971	0.00609917	10
ACOT4	P1P2	0.707052	-0.0151839	10	P1P2	0.21968	-0.0252993	10	P1P2	0.212391	-0.0201656	10
ACOT6	P1P2	0.819877	-0.0127743	10	P1P2	0.311547	0.00521105	10	P1P2	0.616037	0.00476466	10
ACOT7	P1P2	0.309696	-0.0296542	10	P1P2	0.17479	-0.0291481	10	P1P2	0.144651	-0.0261239	10
ACOT8	P1P2	0.519501	0.020244	10	P1P2	0.719121	-0.0112491	10	P1P2	0.965975	-0.00295496	10
ACOT9	P1P2	0.181565	-0.0137985	10	P1P2	0.800809	-0.00945833	10	P1P2	0.410292	-0.00342538	10
ACOX1	P1P2	0.00734824	-0.0098237	10	P1P2	0.981542	-0.00142113	10	P1P2	0.0574825	-0.00456051	10
ACOX2	P1	0.377697	-0.0294207	10	P2	0.0990843	-0.00449749	9	P1	0.155781	-0.0178761	10
ACOX3	P2	0.304528	-0.0101199	10	P1	0.290809	0.0144517	10	P1	0.378086	0.0123251	10
ACOXL	P1P2	0.561555	-0.00170648	10	P1P2	0.767167	0.00780476	10	P1P2	0.651743	0.00376175	10
ACP1	P1P2	0.848382	-0.00747795	10	P1P2	0.99743	-0.00924716	10	P1P2	0.716095	-0.00131777	10
ACP2	P1P2	0.171597	-0.011001	10	P1P2	0.299453	0.0274147	10	P1P2	0.977897	0.00261422	10
ACP5	P1	0.272621	0.00989129	10	P1	0.0944201	0.0252664	10	P1	0.0336293	0.0161663	10
ACP6	P1P2	0.452007	0.00736363	10	P1P2	0.527678	-0.025065	10	P1P2	0.910713	-0.00526865	10
ACPL2	P1P2	0.389932	0.0350057	10	P1P2	0.913944	0.0124292	10	P1P2	0.306431	0.010201	10
ACPP	P1P2	0.0319828	-0.01006	10	P1P2	0.36063	-0.0139632	10	P1P2	0.0889709	-0.0228996	10
ACPT	ENST00000270593.1	0.377068	-0.00966188	10	ENST00000270593.1	0.459442	0.00932155	10	ENST00000270593.1	0.795846	0.00758764	10
ACR	P1P2	0.501644	0.0154344	10	P1P2	0.663424	-0.0118707	10	P1P2	0.994035	-0.00315197	10
ACRBP	P1P2	0.546065	-0.00885938	8	P1P2	0.70194	0.00784388	8	P1P2	0.91215	-0.00244546	8
ACRC	P1P2	0.0456575	-0.0559294	10	P1P2	0.0330287	-0.0713082	10	P1P2	0.0192096	-0.0636188	10
ACRV1	P1P2	0.284103	-0.0164882	10	P1P2	0.757986	0.00642339	9	P1P2	0.921215	-0.00459222	9
ACSBG1	P1P2	0.075504	0.020084	10	P1P2	0.924056	-0.00710591	10	P1P2	0.334847	0.00957077	10
ACSBG2	P1P2	0.667131	0.00910711	10	P1P2	0.732525	-0.0116608	10	P1P2	0.617482	-0.00692588	10
ACSF2	P1P2	0.493344	-0.00155922	10	P1P2	0.014844	0.0328886	10	P1P2	0.0361558	0.0196278	10
ACSF3	P1P2	0.240681	-0.00655217	10	P1P2	0.89411	-0.00724378	10	P1P2	0.592113	-0.0133696	10
ACSL1	P1P2	0.955561	-0.0236195	10	P1P2	0.913595	0.0129878	10	P1P2	0.972052	-0.000795894	10
ACSL3	P1P2	0.705646	0.0121937	10	P1P2	0.162694	0.0259079	10	P1P2	0.344634	0.0230923	10
ACSL4	P1P2	0.218413	-0.00804512	10	P1P2	0.360169	-0.0294256	10	P1P2	0.127345	-0.0173164	10
ACSL5	P2	0.716376	0.00732299	10	P2	0.813056	0.0100344	10	P1	0.782755	0.016081	10
ACSL6	P1	0.872386	-0.0115404	10	P1	0.0650341	-0.0195202	10	P1	0.144328	-0.0120954	10
ACSM1	P1P2	0.0309836	0.0363466	10	P1P2	0.292282	0.0217365	10	P1P2	0.00840155	0.0233626	10
ACSM2A	P1P2	0.762835	-0.0204686	10	P1P2	0.849027	0.00797307	10	P1P2	0.902118	-0.00459691	10
ACSM2B	P1P2	0.772169	-0.0204686	10	P1P2	0.602367	-0.00537434	10	P1P2	0.526662	-0.00645476	10
ACSM3	P1P2	0.811968	0.00666443	10	P1P2	0.500485	0.0153788	10	P1P2	0.623897	0.0101358	10
ACSM4	ENST00000399422.4	0.242259	0.011269	10	ENST00000399422.4	0.637907	0.0118048	10	ENST00000399422.4	0.24488	0.0161506	10
ACSM5	P1P2	0.839615	-0.0119797	10	P1P2	0.651352	0.00757075	10	P1P2	0.717409	0.00953226	10
ACSS1	P1P2	0.84485	0.00296471	10	P1P2	0.180774	-0.00960082	10	P1P2	0.270379	-0.00623138	10
ACSS2	P1P2	0.578846	0.0108632	10	P1P2	0.416732	-0.00906831	10	P1P2	0.254527	-0.00111806	10
ACSS3	P1P2	0.275365	-0.031782	10	P1P2	0.424589	0.00665563	10	P1P2	0.740981	-0.000745665	10
ACTA1	P2	0.684255	-0.00812974	10	P1	0.647348	-0.00145133	10	P2	0.669373	-0.00887633	10
ACTA2	P1	0.396624	0.00536354	10	P2	0.338237	-0.0161634	10	P2	0.475211	-0.00775149	10
ACTB	P1P2	0.0506812	-0.035597	10	P1P2	0.0209645	-0.0367196	10	P1P2	0.00668765	-0.0321641	10
ACTBL2	P1P2	0.45745	0.0112677	10	P1P2	0.888323	-0.00427934	10	P1P2	0.526662	-0.00437627	10
ACTC1	P1P2	0.0922977	0.0327004	10	P1P2	0.39645	0.0191789	10	P1P2	0.0490757	0.0193878	10
ACTG1	P1P2	0.161827	-0.00749701	10	P1P2	0.286616	-0.0204632	10	P1P2	0.114563	-0.00920352	10
ACTG2	P1	0.125753	-0.0156447	10	P2	0.117092	0.0221469	10	P1	0.212499	-0.0205006	10
ACTL10	P1P2	0.398329	-0.0156699	10	P1P2	0.122668	0.0439029	10	P1P2	0.979768	0.0194511	10
ACTL6A	P1P2	0.77908	-0.00871312	10	P1P2	0.799338	0.00788447	10	P1P2	0.837513	-0.00848375	10
ACTL6B	P1P2	0.292092	0.00353526	10	P1P2	0.276346	0.0109739	10	P1P2	0.717847	-0.00132915	10
ACTL7A	P1P2	0.449561	-0.011662	10	P1P2	0.820905	0.00523056	10	P1P2	0.824937	-0.00781809	10
ACTL7B	P1P2	0.192948	0.00536234	10	P1P2	0.754006	0.00214408	10	P1P2	0.505633	-0.00454384	10
ACTL8	P1P2	0.00940089	-0.0451302	10	P1P2	0.233226	0.0284995	10	P1P2	0.382863	-0.0130517	10
ACTL9	P1P2	0.236737	-0.0247719	10	P1P2	0.0524083	-0.0419436	10	P1P2	0.0258624	-0.0288515	10
ACTN1	P1P2	0.0916522	-0.0158818	10	P1P2	0.27764	-0.0092342	10	P1P2	0.0714077	-0.00615267	10
ACTN2	P1P2	0.925001	0.0156767	10	P1P2	0.299453	-0.0133739	10	P1P2	0.344784	0.00111542	10
ACTN3	P1P2	0.840411	0.0140374	10	P1P2	0.755898	-0.0092208	10	P1P2	0.82722	0.00386747	10
ACTN4	P1P2	0.900423	0.00829092	10	P1P2	0.776016	-0.00185147	10	P1P2	0.853119	0.00077464	10
ACTR10	P1P2	0.869751	-0.00103876	10	P1P2	0.682447	-0.00718904	10	P1P2	0.634932	-0.00706378	10
ACTR1A	P1P2	0.88899	0.00120525	9	P1P2	0.794893	-0.00559539	9	P1P2	0.95982	-0.0050245	9
ACTR1B	P1P2	0.0781977	-0.0413127	10	P1P2	0.278224	-0.061636	10	P1P2	0.0679331	-0.048089	10
ACTR2	P1P2	0.264812	-0.0285136	10	P1P2	0.8852	0.00220276	10	P1P2	0.643735	-0.013717	10
ACTR3	P1P2	0.370424	-0.0167654	10	P1P2	0.468736	-0.0110368	10	P1P2	0.35904	-0.0148115	10
ACTR3B	P1P2	0.248467	0.00800413	10	P1P2	0.687181	0.0115274	10	P1P2	0.291297	0.0131896	10
ACTR3C	P1P2	0.0118071	-0.0728393	9	P1P2	0.36086	-0.0607859	9	P1P2	0.938164	-0.0643822	9
ACTR5	P1P2	0.487213	-0.00975515	10	P1P2	0.137479	-0.0176192	10	P1P2	0.173494	-0.0135625	10
ACTR6	P1P2	0.788247	0.00600626	10	P1P2	0.363638	-0.0250824	10	P1P2	0.521125	0.000359584	10
ACTR8	P1P2	0.0383449	-0.0296499	10	P1P2	0.023272	-0.0257613	10	P1P2	0.00967002	-0.027475	10
ACTRT1	P1P2	0.353796	-0.00904045	10	P1P2	0.982476	0.00570604	10	P1P2	0.761	0.00723773	10
ACTRT2	P1P2	0.448166	0.00214649	10	P1P2	0.030705	-0.0076076	10	P1P2	0.299551	-0.00790848	10
ACTRT3	P1P2	0.342212	0.025824	10	P1P2	0.753339	0.00646367	10	P1P2	0.214549	-0.00316802	10
ACVR1	P1P2	0.318085	0.00846365	10	P1P2	0.592813	-0.013511	10	P1P2	0.991462	0.00545074	10
ACVR1B	P1P2	0.649864	-0.00702822	10	P1P2	0.507307	-0.000758464	10	P1P2	0.529729	-0.00773397	10
ACVR1C	P1P2	0.28864	-0.0107642	10	P1P2	0.61312	-0.0109597	10	P1P2	0.534733	-0.0137951	10
ACVR2A	P1P2	0.00119074	-0.151828	10	P1P2	0.0507569	-0.165929	10	P1P2	0.00841608	-0.158879	10
ACVR2B	P1P2	0.0097932	-0.0385531	9	P1P2	0.169819	-0.0425579	10	P1P2	0.00891265	-0.033954	9
ACVRL1	P1P2	7.89789e-05	-0.0413672	10	P1P2	0.00413283	-0.0442716	10	P1P2	0.000240788	-0.0428194	10
ACY1	P1P2	0.807119	0.0109738	10	P1P2	0.531994	0.00928711	10	P1P2	0.74076	0.0152963	10
ACY3	P2	0.236535	0.0202447	9	P1	0.0905057	-0.00788793	10	P2	0.0734285	0.0182625	9
ACYP1	P2	0.418536	0.0240221	10	P2	0.36418	0.00806178	10	P2	0.321362	0.019631	10
ACYP2	P1P2	0.637244	0.0061707	10	P1P2	0.775792	0.00252653	10	P1P2	0.978365	0.0100214	10
ADA	P1P2	0.81513	-0.0092484	10	P1P2	0.817718	-0.00344395	10	P1P2	0.892375	-0.00620085	10
ADAD1	P1P2	0.601235	0.0175068	10	P1P2	0.627069	0.00744042	10	P1P2	0.413801	0.00548115	10
ADAD2	P1P2	0.831889	0.00830627	10	P1P2	0.0216825	0.0366088	10	P1P2	0.0752667	0.0208757	10
ADAL	P1P2	0.314922	0.00925696	10	P1P2	0.267402	-0.0283997	10	P1P2	0.201527	-0.00990891	10
ADAM10	P1P2	0.681371	0.006712	10	P1P2	0.255096	0.00601007	10	P1P2	0.298732	0.00814713	10
ADAM11	P1P2	0.351835	0.00887521	10	P1P2	0.685781	0.00368563	10	P1P2	0.836368	-0.00603858	10
ADAM12	P1P2	0.852146	-0.0089581	10	P1P2	0.963327	0.00946286	10	P1P2	0.799015	-0.00394088	10
ADAM15	P1P2	0.0210548	0.0278383	10	P1P2	0.348227	-0.00135385	10	P1P2	0.0783458	0.0201975	10
ADAM17	P1P2	0.92165	-0.00162861	10	P1P2	0.357178	0.0147763	10	P1P2	0.591708	0.0111994	10
ADAM18	P1P2	0.897314	0.0074047	10	P1P2	0.013462	-0.0264233	10	P1P2	0.0773574	-0.0177649	10
ADAM19	P1P2	0.264688	-0.00879595	10	P1P2	0.212289	-0.0283368	10	P1P2	0.126397	-0.0111412	10
ADAM2	P1P2	0.354703	0.0255334	10	P1P2	0.523475	-0.0129322	10	P1P2	0.781404	0.0113528	10
ADAM20	P1P2	0.983112	-0.000643684	9	P1P2	0.515354	0.00299104	9	P1P2	0.786822	-0.00556623	9
ADAM21	P1P2	0.138681	-0.0278479	10	P1P2	0.0209889	-0.0236441	10	P1P2	0.00416947	-0.0189599	10
ADAM22	P1P2	0.526506	0.00558985	10	P1P2	0.695387	0.00168706	10	P1P2	0.517514	0.00363845	10
ADAM23	P1P2	0.471754	-0.0032791	10	P1P2	0.095959	0.00903114	10	P1P2	0.542672	0.00832098	10
ADAM28	P1P2	0.233982	-0.0163379	10	P1P2	0.518151	-0.00785927	10	P1P2	0.251242	-0.00975967	10
ADAM29	P1P2	0.785673	-0.00559621	10	P1P2	0.947696	-0.0066992	10	P1P2	0.995906	-0.0071162	10
ADAM30	P1P2	0.688642	0.00199503	10	P1P2	0.712561	-0.00647826	10	P1P2	0.861175	0.00503802	10
ADAM32	P1P2	0.306657	0.0299047	10	P1P2	0.947579	0.00847245	10	P1P2	0.336318	0.0090309	10
ADAM33	P1P2	0.223296	0.0222296	10	P1P2	0.722081	0.00417605	10	P1P2	0.249791	0.0138142	10
ADAM7	P1P2	0.337794	-0.0107155	10	P1P2	0.714308	-0.0139968	10	P1P2	0.561093	-0.0116891	10
ADAM8	P1P2	0.761615	0.00697231	10	P1P2	0.213904	0.0147048	10	P1P2	0.344186	0.019526	10
ADAM9	P1P2	0.699602	0.010342	10	P1P2	0.844555	0.00900356	10	P1P2	0.968312	0.00913646	10
ADAMDEC1	P1P2	0.355914	0.0225948	10	P1P2	0.231565	0.0130793	10	P1P2	0.0735048	0.0143179	10
ADAMTS1	P2	0.528598	-0.007613	10	P2	0.156695	0.0106604	10	P2	0.0690456	0.000211225	10
ADAMTS10	P1P2	0.510485	-0.0079673	10	P1P2	0.414384	-0.006357	10	P1P2	0.375079	-0.0163354	10
ADAMTS12	P1P2	0.64589	0.00809684	10	P1P2	0.923939	0.00941807	10	P1P2	0.792907	0.00662426	10
ADAMTS13	P1P2	0.677641	-0.00616176	10	P1P2	0.071711	-0.0249052	10	P1P2	0.149391	-0.0112047	10
ADAMTS14	P1P2	0.0930036	-0.0408905	10	P1P2	0.0536126	-0.0353331	10	P1P2	0.0174028	-0.0340414	10
ADAMTS15	P1P2	0.358498	0.0140002	10	P1P2	0.551781	-0.00396133	10	P1P2	0.575605	0.00867539	10
ADAMTS16	P1	0.119687	0.0223129	10	P2	0.11556	0.0288224	10	P1	0.396108	0.00142903	10
ADAMTS17	P1P2	0.436071	-0.00587132	10	P1P2	0.229913	-0.00630996	10	P1P2	0.240741	-0.00609064	10
ADAMTS18	P1P2	0.190621	-0.0137116	10	P1P2	0.651352	-0.0067932	10	P1P2	0.312994	-0.0106497	10
ADAMTS19	P1P2	0.111968	-0.00699677	10	P1P2	0.0501695	0.0370335	9	P1P2	0.623342	-0.00600889	9
ADAMTS2	P1P2	0.874793	0.00763444	10	P1P2	0.528157	0.00733656	10	P1P2	0.699089	0.00749048	10
ADAMTS20	P1P2	0.108948	-0.0199077	10	P1P2	0.632478	-0.00450346	10	P1P2	0.298868	-0.0187941	10
ADAMTS3	P1P2	0.804191	-0.00280759	10	P1P2	0.17605	-0.00653041	10	P1P2	0.529345	-0.00646101	10
ADAMTS4	P1P2	0.0204462	0.0212659	10	P1P2	0.88786	0.00169187	10	P1P2	0.136286	0.0111981	10
ADAMTS5	P1P2	0.96356	0.0178279	10	P1P2	0.151825	0.0358088	10	P1P2	0.15888	0.011832	10
ADAMTS6	P1P2	0.654164	-0.00475303	10	P1P2	0.0171376	-0.0269299	10	P1P2	0.0553971	-0.00846046	10
ADAMTS7	P1P2	0.411375	-0.00572926	10	P1P2	0.847421	-0.00215218	10	P1P2	0.626804	-0.0047362	10
ADAMTS8	P1P2	0.0901784	0.00140774	10	P1P2	0.566756	-0.00192352	10	P1P2	0.539955	-0.000257889	10
ADAMTS9	P1P2	0.0692892	-0.0299245	10	P1P2	0.189811	-0.0222758	10	P1P2	0.0758938	-0.0261002	10
ADAMTSL1	P1P2	0.353729	0.0205951	9	P1P2	0.614972	-0.0129434	10	P1P2	0.578405	0.0118748	9
ADAMTSL2	P1P2	0.825765	-0.00343585	10	P1P2	0.0308638	0.0130321	10	P1P2	0.0899665	0.0206674	10
ADAMTSL3	P1P2	0.896047	-0.00828845	10	P1P2	0.0463024	0.00859291	10	P1P2	0.202356	0.00755884	10
ADAMTSL4	P1P2	0.159182	-0.0520027	10	P1P2	0.120099	-0.0683419	10	P1P2	0.0574055	-0.0573	10
ADAMTSL5	P1P2	0.735919	0.00629913	10	P1P2	0.244256	-0.0040497	10	P1P2	0.509201	-0.0032517	10
ADAP1	P1P2	0.426193	0.00576914	10	P1P2	0.102194	-0.0338362	10	P1P2	0.545202	-0.0201027	10
ADAP2	P1P2	0.787352	-0.00708456	10	P1P2	0.769181	-0.00784841	10	P1P2	0.647313	-0.00488654	10
ADAR	P1	0.564305	0.0143561	10	P1	0.0597469	0.0279548	10	P1	0.095779	0.0199481	10
ADARB1	P1P2	0.440714	-0.000468074	10	P1P2	0.270828	0.0267406	10	P1P2	0.235839	0.00851621	10
ADARB2	ENST00000381312.1	0.19924	-0.00534565	10	ENST00000381312.1	0.703303	-0.00641102	10	ENST00000381312.1	0.307542	-0.00587834	10
ADAT1	P1P2	0.200414	-0.00629765	10	P1P2	0.403253	-0.00766343	10	P1P2	0.699958	-0.00487185	10
ADAT2	P1P2	0.00735144	-0.0344093	10	P1P2	0.782644	-0.00276062	10	P1P2	0.057521	-0.020449	10
ADAT3	P2	0.176063	0.0280176	10	P2	0.0989174	-0.0428209	10	P1	0.252334	0.00811172	10
ADC	P1P2	0.391699	0.0143049	10	P1P2	0.0655255	0.0255672	10	P1P2	0.0241548	0.0183925	10
ADCK1	P1P2	0.502478	0.0241686	10	P1P2	0.405316	0.0140299	10	P1P2	0.327842	0.0188956	10
ADCK2	P1P2	0.123611	-0.0221335	10	P1P2	0.502069	-0.00895974	10	P1P2	0.477934	-0.00487085	10
ADCK3	P1P2	0.109915	-0.0178634	10	P1P2	0.292954	-0.0177573	10	P1P2	0.082351	-0.0159869	10
ADCK4	P1P2	0.696802	0.00650493	10	P1P2	0.0437025	-0.0277581	10	P1P2	0.0960715	-0.0168352	10
ADCK5	P1P2	0.968548	0.00278389	10	P1P2	0.121396	-0.0208642	10	P1P2	0.241682	-0.0141562	10
ADCY1	P1P2	0.0825001	-0.0308757	10	P1P2	0.0826015	-0.0389454	10	P1P2	0.0389254	-0.0314653	10
ADCY10	P1P2	0.673493	0.0075605	10	P1P2	0.0982008	0.0287136	10	P1P2	0.0993964	0.0158317	10
ADCY2	P1P2	0.935062	-0.00722227	10	P1P2	0.486003	0.0153087	9	P1P2	0.883282	0.00856812	9
ADCY3	P1P2	0.899041	0.00149634	10	P1P2	0.720326	-0.0163338	10	P1P2	0.896316	-0.011578	10
ADCY4	P1P2	0.283188	-0.0187482	10	P1P2	0.401608	-0.0159788	10	P1P2	0.257719	-0.0162373	10
ADCY5	P1P2	0.0518622	-0.0159945	10	P1P2	0.480771	0.00532297	10	P1P2	0.492233	-0.0116295	10
ADCY6	P1P2	0.36094	-0.0108194	10	P1P2	0.539323	0.005529	10	P1P2	0.46799	-0.0095865	10
ADCY7	P1P2	0.638803	-0.00398048	10	P1P2	0.984462	0.0083368	10	P1P2	0.679439	0.00212729	10
ADCY8	P1P2	0.0804892	-0.0170088	10	P1P2	0.115526	-0.0255389	10	P1P2	0.0348225	-0.0253407	10
ADCY9	P1P2	0.627305	-0.00181175	10	P1P2	0.774558	-0.0119854	10	P1P2	0.869476	-0.00335167	10
ADCYAP1	P1P2	0.82214	0.00195935	10	P1P2	0.408879	-0.00610139	10	P1P2	0.395618	-0.00309768	10
ADCYAP1R1	P1P2	0.0694454	0.00927161	10	P1P2	0.691387	-0.0151196	10	P1P2	0.527045	-0.00289191	10
ADD1	P1P2	0.283384	0.0274684	10	P1P2	0.0865076	-0.0256992	10	P1P2	0.766813	-0.00455318	10
ADD2	P1P2	0.0782469	-0.00919416	10	P1P2	0.212021	-0.0228437	10	P1P2	0.13544	-0.0247918	10
ADD3	P1P2	0.228538	-0.0141677	10	P1P2	0.130635	-0.011368	10	P1P2	0.114563	-0.0230733	10
ADGB	P1P2	0.396462	0.0086744	10	P1P2	0.847077	0.00929024	10	P1P2	0.365062	0.00401005	10
ADH1A	P1P2	0.82033	-0.000863336	10	P1P2	0.467927	-0.00352407	10	P1P2	0.412127	0.000787506	10
ADH1B	P1P2	0.857968	0.0127844	10	P1P2	0.280828	0.0186158	10	P1P2	0.195894	0.00418526	10
ADH1C	P1P2	0.247097	-0.00458485	10	P1P2	0.0989174	-0.011593	10	P1P2	0.0579073	-0.00707335	10
ADH4	P1P2	0.863684	-0.00728137	10	P1P2	0.398655	-0.015172	10	P1P2	0.304356	-0.01126	10
ADH5	P1P2	0.342138	0.0134088	10	P1P2	0.0397091	-0.0364086	10	P1P2	0.328277	-0.0191853	10
ADH6	P1P2	0.649655	0.0056392	10	P1P2	0.972199	-0.00106133	10	P1P2	0.84095	0.00679613	10
ADH7	P1P2	0.128765	0.0237094	10	P1P2	0.466134	0.00902842	10	P1P2	0.876404	0.0139507	10
ADHFE1	P1P2	0.770611	-0.00245679	10	P1P2	0.3236	-0.00743425	10	P1P2	0.457096	-0.00578993	10
ADI1	P1P2	0.858082	-0.0148093	10	P1P2	0.408713	0.0143369	10	P1P2	0.497793	0.00316281	10
ADIG	P1P2	0.88811	-0.00109972	10	P1P2	0.264884	0.0191187	10	P1P2	0.503948	-0.00372638	10
ADIPOQ	P1P2	0.789367	-0.00566736	10	P1P2	0.799565	0.0269775	10	P1P2	0.994503	0.0089841	10
ADIPOR1	P1P2	0.851461	-0.0113543	10	P1P2	0.951194	-0.011287	10	P1P2	0.895853	0.00080388	10
ADIPOR2	P1P2	0.576957	-0.0118798	10	P1P2	0.929757	0.0205867	10	P1P2	0.723333	0.00681622	10
ADIRF	P1P2	0.772837	-0.00600961	10	P1P2	0.925568	-0.0148006	10	P1P2	0.911643	-0.000725055	10
ADK	P1	0.39186	0.0210765	10	P1	0.10402	0.0196492	10	P1	0.112889	0.0175143	10
ADM	P1P2	0.492426	-0.0101796	10	P1P2	0.733627	-0.00227693	10	P1P2	0.618101	-0.00761941	10
ADM2	P1P2	0.199801	-0.0143243	10	P1P2	0.00244129	-0.051586	10	P1P2	0.00762965	-0.0381945	10
ADM5	P1P2	0.225851	0.0184125	10	P1P2	0.380979	0.0150671	10	P1P2	0.107277	0.0141792	10
ADNP	P1P2	0.547324	0.0153787	10	P1P2	0.165311	0.0107566	10	P1P2	0.165037	0.0133815	10
ADNP2	P1P2	0.0338072	-0.02109	10	P1P2	0.168819	-0.0352114	10	P1P2	0.0224766	-0.024101	10
ADO	P1P2	0.779527	0.0110835	10	P1P2	0.0733888	0.0265676	10	P1P2	0.398232	0.0147607	10
ADORA1	P1P2	0.957647	-0.00473931	10	P1P2	0.407054	-0.0125024	10	P1P2	0.750747	-0.0108067	10
ADORA2A	P1P2	0.38705	0.000385383	10	P1P2	0.0570965	-0.0369077	10	P1P2	0.770846	-0.0214489	10
ADORA2B	P1P2	0.891675	0.0117013	10	P1P2	0.730652	-0.0111997	10	P1P2	0.860945	0.0101435	10
ADORA3	P1	0.281885	-0.0076234	10	P2	0.433047	-0.0086422	10	P1	0.245356	-0.00641425	10
ADPGK	P1P2	0.807232	0.0108503	10	P1P2	0.468825	-0.0191059	10	P1P2	0.640795	-0.00598874	10
ADPRH	P1P2	0.833592	-0.00828014	10	P1P2	0.927662	-0.00700406	10	P1P2	0.815135	0.00366808	10
ADPRHL1	P2	0.162133	-0.0111101	10	P2	0.518246	-0.0210914	10	P2	0.208759	-0.0137553	10
ADPRHL2	P1P2	0.148969	0.00460579	10	P1P2	0.362556	-0.0125566	10	P1P2	0.105435	-0.00142292	10
ADPRM	P1P2	0.244139	0.0202235	10	P1P2	0.341645	0.0201815	10	P1P2	0.257103	0.016515	10
ADRA1A	P1P2	0.912297	-0.0099316	10	P1P2	0.223443	-0.042904	10	P1P2	0.13112	-0.021549	10
ADRA1B	P1P2	0.178587	-0.035464	10	P1P2	0.150283	-0.0499119	10	P1P2	0.200597	-0.042688	10
ADRA1D	P1P2	0.993024	0.00237955	9	P1P2	0.171202	0.0238685	9	P1P2	0.358807	0.0148764	9
ADRA2A	P1P2	0.239284	-0.0285183	10	P1P2	0.923125	-0.00896455	10	P1P2	0.534733	-0.0125452	10
ADRA2B	P1P2	0.480581	-0.00910868	10	P1P2	0.916151	0.0325194	10	P1P2	0.768829	0.00886133	10
ADRA2C	P1P2	0.694974	-0.000917669	10	P1P2	0.380263	0.0111716	10	P1P2	0.475574	0.00405349	10
ADRB1	P1P2	0.801603	0.00988113	10	P1P2	0.677618	0.0342585	10	P1P2	0.632427	0.00951427	10
ADRB2	P1P2	0.114518	-0.0363517	10	P1P2	0.821246	-0.0117235	10	P1P2	0.285042	-0.0171355	10
ADRB3	P1P2	0.386013	-0.00635708	10	P1P2	0.0839573	-0.0337425	10	P1P2	0.051873	-0.0194116	10
ADRBK1	P1P2	0.640572	-0.00701998	10	P1P2	0.548361	0.0142159	10	P1P2	0.709319	0.00470951	10
ADRBK2	P1P2	0.936334	0.00362282	10	P1P2	0.64409	-0.0186538	10	P1P2	0.89678	-0.00810346	10
ADRM1	P1P2	0.711058	-0.00646728	10	P1P2	0.845472	0.00734001	10	P1P2	0.602693	0.00218043	10
ADSL	P1P2	0.0779028	-0.0201311	10	P1P2	0.937208	-0.0110958	10	P1P2	0.33294	-0.0183196	10
ADSS	P1P2	0.0813751	-0.0267985	10	P1P2	0.215039	-0.0210212	10	P1P2	0.0603107	-0.0218637	10
ADSSL1	P1P2	0.284037	-0.0201785	10	P1P2	0.500485	-0.0144862	10	P1P2	0.245952	-0.0112768	10
ADTRP	P1P2	0.339042	-0.0041995	10	P1P2	0.159456	-0.0242942	10	P1P2	0.16638	-0.0182772	10
AEBP1	P1P2	0.894091	0.0119061	10	P1P2	0.468286	0.0190762	10	P1P2	0.69974	0.0117177	10
AEBP2	P1P2	0.610483	-0.00226398	10	P1P2	0.476952	-0.012364	10	P1P2	0.980002	-0.00850017	10
AEN	P1P2	0.102518	-0.00274133	10	P1P2	0.235877	-0.0144704	10	P1P2	0.55774	-0.00288926	10
AES	P1P2	0.156017	-0.0202703	10	P1P2	0.0510697	-0.0472964	10	P1P2	0.0748828	-0.0403267	10
AFAP1	P1P2	0.579344	-0.00546668	10	P1P2	0.196423	0.00512562	10	P1P2	0.213468	-0.00453737	10
AFAP1L1	P1P2	0.207773	0.0128783	10	P1P2	0.747563	0.057692	10	P1P2	0.675363	0.0336586	10
AFAP1L2	P1P2	0.62411	-0.00679665	10	P1P2	0.39841	-0.0160209	10	P1P2	0.517893	-0.00838175	10
AFF1	P1P2	0.205576	0.00942451	10	P1P2	0.307851	0.024308	10	P1P2	0.168817	0.00958927	10
AFF2	P1P2	0.273636	-0.0068164	9	P1P2	0.64306	-0.00672474	9	P1P2	0.47659	-0.0114864	9
AFF3	P1P2	0.340956	-0.0105795	10	P1P2	0.383931	-0.0077375	10	P1P2	0.189684	-0.00622729	10
AFF4	P1P2	0.00178697	-0.030798	10	P1P2	8.64942e-05	-0.0330812	10	P1P2	1.03755e-05	-0.0283463	10
AFG3L2	P1P2	0.34436	-0.0393356	10	P1P2	0.439779	-0.0245811	10	P1P2	0.17629	-0.0198777	10
AFM	P1P2	0.983865	0.00764975	10	P1P2	0.259278	0.00530418	10	P1P2	0.464581	0.00850071	10
AFMID	P1P2	0.166547	0.0192475	10	P1P2	0.139193	0.0178712	10	P1P2	0.0398501	0.014579	10
AFP	P2	0.0916522	-0.0181072	10	P1	0.0140177	-0.0285899	10	P2	0.0251672	-0.0156599	10
AFTPH	P1P2	0.928931	0.00511681	10	P1P2	0.222443	0.0216616	10	P1P2	0.516755	0.00701593	10
AGA	P1P2	0.873188	0.00650645	10	P1P2	0.992172	0.0057387	10	P1P2	0.99731	-0.00210423	10
AGAP1	P1P2	0.096861	-0.0251899	10	P1P2	0.836426	-0.0304213	10	P1P2	0.412629	-0.0310686	10
AGAP10	ENST00000413193.2	0.594367	0.0130819	10	ENST00000413193.2	0.35352	0.0181602	10	ENST00000413193.2	0.369893	0.0123959	10
AGAP11	P1P2	0.977946	0.00551271	10	P1P2	0.121819	-0.0202281	10	P1P2	0.444772	-0.0152563	10
AGAP2	P1P2	0.476156	-0.0200835	10	P1P2	0.903497	-0.00062689	10	P1P2	0.639327	-0.0156019	10
AGAP3	P1P2	0.926672	-0.00106281	9	P1P2	0.344232	0.0123602	9	P1P2	0.635855	0.0070389	9
AGAP6	P1P2	0.768387	0.0327717	10	P1P2	0.0381844	0.0291977	10	P1P2	0.100545	0.0267926	10
AGAP9	ENST00000453919.1	0.456745	0.0130819	10	ENST00000453919.1	0.427056	0.00652166	10	ENST00000453919.1	0.375711	0.0122759	10
AGBL1	ENST00000421325.2	0.234726	0.026261	10	ENST00000421325.2	0.251931	-0.0170511	10	ENST00000441037.2	0.242154	-0.00393083	10
AGBL2	P1P2	0.896623	0.00300899	10	P1P2	0.472247	-0.0107348	10	P1P2	0.802187	-0.00235408	10
AGBL3	P1P2	0.708026	-0.0199815	10	P1P2	0.368998	-0.00523655	10	P1P2	0.934226	0.00249192	10
AGBL4	P1P2	0.55393	0.00892491	10	P1P2	0.833454	-0.0207097	10	P1P2	0.565051	-0.0040559	10
AGBL5	P2	0.548875	-0.0167072	10	P1	0.824551	0.00806356	10	P2	0.382863	-0.0071423	10
AGER	P1P2	0.63382	-0.0139887	10	P1P2	0.0981413	-0.0108536	10	P1P2	0.131644	-0.0201435	10
AGFG1	P1P2	0.239226	0.0094709	10	P1P2	0.929524	0.00737909	10	P1P2	0.440417	0.00450447	10
AGFG2	P1P2	0.742509	-0.00987215	10	P1P2	0.6443	0.00445096	10	P1P2	0.925139	0.0056648	10
AGGF1	P1P2	0.242728	-0.0283799	10	P1P2	0.963794	-0.00399743	10	P1P2	0.41615	-0.00820932	10
AGK	P1P2	0.908491	-0.0193317	10	P1P2	0.208715	-0.00534961	10	P1P2	0.508261	-0.0139504	10
AGL	P1P2	0.04618	-0.0318271	10	P1P2	0.622295	-0.00784079	9	P1P2	0.480811	-0.00781211	9
AGMAT	P1P2	0.19146	-0.0252967	10	P1P2	0.353824	-0.00611565	10	P1P2	0.195995	-0.0205256	10
AGMO	P1P2	0.446079	0.00608071	10	P1P2	0.505807	0.0234755	10	P1P2	0.316239	0.00922723	10
AGO1	P1P2	0.70716	0.0157126	10	P1P2	0.099608	-0.00890111	10	P1P2	0.251484	-0.00242719	10
AGO2	P1P2	0.330295	-0.0133427	10	P1P2	0.371501	-0.0318219	10	P1P2	0.248107	-0.0136623	10
AGO3	P1P2	0.766498	-0.00834283	10	P1P2	0.0245388	-0.0233916	10	P1P2	0.0930644	-0.0188735	10
AGO4	P1P2	0.958575	-0.00211972	10	P1P2	0.67088	0.0232962	10	P1P2	0.875942	0.00428864	10
AGPAT1	P2	0.447209	-0.0214432	10	P2	0.0407924	-0.0364921	10	P2	0.0386765	-0.0295559	10
AGPAT2	P1P2	0.50322	-0.0147049	10	P1P2	0.80398	-0.00448435	10	P1P2	0.587663	-0.0041742	10
AGPAT3	P1P2	0.91449	-0.00211606	10	P1P2	0.461221	-0.0236424	10	P1P2	0.532228	-0.0173118	10
AGPAT4	P1P2	0.41578	0.0132604	10	P1P2	0.15584	0.0126341	10	P1P2	0.691074	0.0144978	10
AGPAT5	P1P2	0.933558	-0.00495072	10	P1P2	0.793801	-0.00261861	10	P1P2	0.906995	-0.00440459	10
AGPAT6	P1P2	0.849272	-0.00590409	9	P1P2	0.712856	0.0131184	9	P1P2	0.851911	-0.00229	9
AGPAT9	P1P2	0.0535867	-0.0376081	10	P1P2	0.0571539	-0.0305431	10	P1P2	0.00293842	-0.0242889	10
AGPS	P1P2	0.614158	0.0105192	10	P1P2	0.898976	-0.00944938	10	P1P2	0.867861	-0.00108828	10
AGR2	P1P2	0.730005	-0.00422065	10	P1P2	0.978972	0.00789582	10	P1P2	0.757429	0.00368285	10
AGR3	P1P2	0.419625	-0.0116696	10	P1P2	0.706239	0.010781	10	P1P2	0.471051	-0.0151821	10
AGRN	P1P2	0.353116	-0.0248492	10	P1P2	0.582626	-0.0172464	10	P1P2	0.393502	-0.0210478	10
AGRP	P1P2	0.124495	-0.042341	9	P1P2	0.311526	0.0201822	8	P1P2	0.753822	0.0136374	8
AGT	P1P2	0.335671	-0.0181268	10	P1P2	0.041886	-0.0189001	10	P1P2	0.0462454	-0.0147961	10
AGTPBP1	P1P2	0.167575	-0.0209171	10	P1P2	0.675155	-0.00509812	10	P1P2	0.261435	-0.0125391	10
AGTR1	P1P2	0.402241	-0.0201668	10	P1P2	0.729882	-0.0117525	10	P1P2	0.633888	-0.0161938	10
AGTR2	P1P2	0.576857	-0.00627453	10	P1P2	0.937324	-0.00741046	10	P1P2	0.982107	0.00751918	10
AGTRAP	P1P2	0.00253194	-0.0351924	10	P1P2	0.568343	-0.00181602	10	P1P2	0.132171	-0.0118728	10
AGXT	P1P2	0.773728	-0.0108605	10	P1P2	0.169137	-0.026572	10	P1P2	0.406469	-0.0238208	10
AGXT2	P1P2	0.204069	0.0254543	10	P1P2	0.450867	0.00255505	10	P1P2	0.122659	0.0142846	10
AHCTF1	P1P2	0.657528	0.00466238	10	P1P2	0.237443	-0.0304855	10	P1P2	0.535119	-0.0110128	10
AHCY	P1P2	0.279459	0.016091	9	P1P2	0.544062	-0.0114447	9	P1P2	0.303378	0.00429663	9
AHCYL1	P2	0.800029	-0.00158843	10	P1	0.07765	0.00916457	10	P1	0.253185	0.00610147	10
AHCYL2	P1P2	0.642869	-0.0106071	9	P1P2	0.683737	-0.0146094	10	P1P2	0.893538	-0.0114282	9
AHDC1	P1P2	0.00447509	-0.037607	10	P1P2	0.0716187	-0.0338361	10	P1P2	0.00261607	-0.0317886	10
AHI1	P1P2	0.133219	-0.0277826	10	P1P2	0.0072955	-0.0328027	10	P1P2	0.0138304	-0.0296792	10
AHNAK	P1	0.40939	0.00843797	10	P1	0.730322	0.00593062	10	P2	0.919784	0.00216006	10
AHNAK2	P2	0.0248418	0.0344451	10	P2	0.835969	-0.0157847	10	P1	0.286233	-0.00232022	10
AHR	P1P2	0.00234973	-0.211838	10	P1P2	0.0645457	-0.201083	10	P1P2	0.00133089	-0.20646	10
AHRR	P1P2	0.147255	-0.00790637	10	P1P2	0.491866	-0.00636725	10	P1P2	0.146109	-0.0149962	10
AHSA1	P1P2	0.231078	-0.0168017	10	P1P2	0.505527	-0.0116763	10	P1P2	0.219902	-0.0123432	10
AHSA2	P1P2	0.661109	-0.0366008	10	P1P2	0.0577884	-0.0490544	10	P1P2	0.187221	-0.041313	10
AHSG	P1P2	0.438647	-0.00793513	10	P1P2	0.378596	-0.0137358	10	P1P2	0.210463	-0.00739576	10
AHSP	P1P2	0.474716	-0.0214491	10	P1P2	0.978505	0.0047691	10	P1P2	0.66596	-0.00748391	10
AICDA	P1P2	0.102273	-0.030237	10	P1P2	0.279199	-0.0158146	10	P1P2	0.0523341	-0.010872	10
AIDA	P1P2	0.794974	-0.0238711	10	P1P2	0.120238	0.00849706	10	P1P2	0.37761	0.0071391	10
AIF1	P1P2	0.626996	0.0026122	10	P1P2	0.508245	-0.00876576	10	P1P2	0.912108	0.000103929	10
AIF1L	P1P2	0.769943	0.00046373	10	P1P2	0.280176	-0.0122511	10	P1P2	0.381745	-0.0058937	10
AIFM1	P1P2	0.83291	0.00962408	10	P1P2	0.977687	-0.00448656	10	P1P2	0.974624	0.00351486	10
AIFM2	P1P2	0.0630045	-0.0204252	10	P1P2	0.896658	0.0023479	10	P1P2	0.226137	-0.00884508	10
AIFM3	P1	0.722253	-0.00768501	10	P1	0.400251	0.00314121	9	P1	0.84102	0.00610455	9
AIG1	P1P2	0.114251	-0.0186548	10	P1P2	0.945481	0.00679589	10	P1P2	0.462614	-0.0117587	10
AIM1	P1P2	0.447557	0.0102668	10	P1P2	0.401443	-0.0276483	10	P1P2	0.990293	-0.00859308	10
AIM1L	P1	0.912413	0.00686211	10	P2	0.859021	-0.0112385	10	P2	0.764128	-0.0152339	10
AIM2	P1P2	0.111575	-0.0151775	10	P1P2	0.706348	0.0111738	10	P1P2	0.439896	-0.00776956	10
AIMP1	P1P2	0.72913	-0.0144748	10	P1P2	0.354965	0.00871584	10	P1P2	0.54345	-0.000152438	10
AIMP2	P1P2	0.411624	-0.0370463	10	P1P2	0.337941	0.0325079	10	P1P2	0.719601	-0.00273689	10
AIP	P1P2	0.267754	0.0227102	10	P1P2	0.37205	0.0141316	10	P1P2	0.170183	0.0197015	10
AIPL1	P1P2	0.0762727	0.0211479	10	P1P2	0.644825	0.014782	10	P1P2	0.104994	0.0128522	10
AIRE	P1P2	0.380615	-0.00416192	10	P1P2	0.937674	0.00357165	10	P1P2	0.590493	-0.00149521	10
AJAP1	P1P2	0.0474187	-0.0323923	10	P1P2	0.385292	-0.022827	10	P1P2	0.0820411	-0.0249217	10
AJUBA	P1P2	0.224182	-0.0173897	10	P1P2	0.331558	-0.00289273	10	P1P2	0.144328	-0.00555923	10
AK1	P1P2	0.577255	-0.011446	10	P1P2	0.250902	0.0238462	10	P1P2	0.805816	-0.00440389	10
AK2	P1P2	0.704241	-0.0274166	10	P1P2	0.224168	-0.019879	10	P1P2	0.31047	-0.0213518	10
AK3	P1P2	0.774396	0.0161712	10	P1P2	0.766161	-0.00187327	10	P1P2	0.695186	0.013253	10
AK4	P1P2	0.926157	0.0063512	10	P1P2	0.06704	-0.0264678	10	P1P2	0.101154	-0.00883476	10
AK5	P1P2	0.00240599	-0.0286127	10	P1P2	0.677296	-0.0179936	10	P1P2	0.0754351	-0.0329426	10
AK7	P1P2	0.142047	-0.00705877	10	P1P2	0.669386	0.00753137	10	P1P2	0.485055	-0.00360236	10
AK8	P1P2	0.787911	-0.00957635	10	P1P2	0.563587	-0.00549098	10	P1P2	0.609862	-0.00679678	10
AK9	P1P2	0.815921	0.0147071	10	P1P2	0.557374	-0.00234259	10	P1P2	0.956162	0.00455998	10
AKAP1	P1P2	0.242669	-0.0381379	10	P1P2	0.111156	-0.0309814	10	P1P2	0.0963647	-0.0313343	10
AKAP10	P1P2	0.00140341	-0.0619144	10	P1P2	0.267339	-0.0308389	10	P1P2	0.0161829	-0.0532288	10
AKAP11	P1P2	0.518935	-0.00189993	10	P1P2	0.229515	-0.0212852	10	P1P2	0.270634	-0.00629486	10
AKAP12	P1	0.0750982	0.0200488	10	P2	0.0231653	-0.0341463	10	P2	0.0580624	-0.0307603	10
AKAP13	P1P2	0.0124065	-0.0462527	10	P1P2	0.516162	-0.0426776	10	P1P2	0.00672917	-0.0318445	10
AKAP14	P1P2	0.0822433	-0.0258929	10	P1P2	0.977804	-0.0120675	10	P1P2	0.251605	-0.0190991	10
AKAP17A	P1P2	0.653324	0.0138144	10	P1P2	0.932317	-0.000337468	10	P1P2	0.58504	0.00625191	10
AKAP2	P1P2	0.646308	-0.00915007	10	P1P2	0.00127079	-0.0290253	10	P1P2	0.01321	-0.0225922	10
AKAP3	P2	0.491418	0.0277785	10	P1	0.497789	-0.0240365	10	P1	0.423753	-0.0212277	10
AKAP4	P1P2	0.555295	-0.0168767	10	P1P2	0.971849	-0.000392777	10	P1P2	0.457984	-0.00675439	10
AKAP5	P1P2	0.599211	-0.00409658	10	P1P2	0.20175	0.0120117	10	P1P2	0.488545	0.0062304	10
AKAP6	P1P2	0.943993	-0.00418828	9	P1P2	0.731355	-0.00629329	9	P1P2	0.917289	-0.00686295	9
AKAP7	P1P2	0.945944	-0.00261243	10	P1P2	0.605022	-0.00508822	10	P1P2	0.813087	0.00545843	10
AKAP8	P1P2	0.701435	-0.00269138	10	P1P2	0.357255	0.00739807	10	P1P2	0.469429	0.00304971	10
AKAP8L	P1P2	0.848952	-4.72723e-05	10	P1P2	0.924288	-0.0224334	10	P1P2	0.87756	-0.00389137	10
AKAP9	P1P2	0.771501	-0.00993367	10	P1P2	0.0959883	0.0173907	10	P1P2	0.293986	-0.00396294	10
AKIP1	P1P2	0.155339	-0.00949361	10	P1P2	0.478133	0.0216972	10	P1P2	0.685893	-0.00355464	10
AKIRIN1	P1P2	0.00646399	-0.0252876	10	P1P2	0.513233	-0.00948082	10	P1P2	0.0240262	-0.00799156	10
AKIRIN2	P1P2	0.367997	-0.018977	9	P1P2	0.104114	-0.0132224	9	P1P2	0.12642	-0.023428	9
AKNA	P2	0.571504	0.00523546	10	P1	0.456691	-0.0105969	10	P1	0.500399	-0.00503546	10
AKNAD1	ENST00000370001.3	0.667131	-0.00993843	10	ENST00000370001.3	0.199432	-0.00853042	10	ENST00000370001.3	0.324952	-0.0204275	10
AKR1A1	P1P2	0.704889	-0.00239477	10	P1P2	0.0483784	-0.0191463	10	P1P2	0.110971	-0.0130977	10
AKR1B1	P1P2	0.0911495	-0.0160093	10	P1P2	0.418836	-0.0176336	10	P1P2	0.140026	-0.0274959	10
AKR1B10	P1P2	0.350032	-0.0187221	10	P1P2	0.219075	0.0186662	10	P1P2	0.805136	-0.00395361	10
AKR1B15	P1P2	0.396949	-0.00732841	10	P1P2	0.534785	-0.0376567	10	P1P2	0.343438	-0.0112101	10
AKR1C1	P1P2	0.563028	-0.000466073	10	P1P2	0.0432763	-0.0252216	10	P1P2	0.300644	-0.0177871	10
AKR1C2	P2	0.429754	-0.0075011	10	P1	0.0408068	-0.0262341	10	P2	0.0673604	-0.0246615	10
AKR1C3	P1P2	0.211596	0.0146531	9	P1P2	0.0924422	0.0276476	9	P1P2	0.0301939	0.0167801	9
AKR1C4	P1P2	0.0155494	-0.0241566	10	P1P2	0.451043	-0.0123369	10	P1P2	0.0285339	-0.0174875	10
AKR1D1	P1P2	0.209036	0.0158262	10	P1P2	0.167509	-0.0182879	10	P1P2	0.814452	-0.00461021	10
AKR1E2	P1P2	0.324474	0.0134504	10	P1P2	0.850175	0.0247547	10	P1P2	0.478662	0.0168897	10
AKR7A2	P1P2	0.0938563	0.0205064	10	P1P2	0.234146	0.00902522	10	P1P2	0.0861444	0.00954361	10
AKR7A3	P1P2	0.272494	-0.0321005	10	P1P2	0.821474	-0.0125115	10	P1P2	0.251605	-0.010538	10
AKT1	P1P2	0.0334789	0.0312272	10	P1P2	0.101214	0.0419182	10	P1P2	0.0444463	0.034216	10
AKT1S1	P1P2	0.617741	-0.016743	10	P1P2	0.714964	0.0076931	10	P1P2	0.865554	-0.0145912	10
AKT2	P1P2	0.00169554	0.0389498	10	P1P2	0.00544845	0.031153	10	P1P2	0.000423042	0.0315687	10
AKT3	P1P2	0.03694	0.0177261	10	P1P2	0.012783	0.0494649	10	P1P2	0.00241167	0.0368365	10
AKTIP	P1P2	0.703809	0.00658249	10	P1P2	0.311057	-0.00889236	10	P1P2	0.638908	-0.00543493	10
ALAD	P1P2	0.315062	-0.0157956	10	P1P2	0.233283	-0.0021108	10	P1P2	0.722015	-0.0116492	10
ALAS1	P1P2	0.380694	-0.0187367	10	P1P2	0.862012	0.00898496	10	P1P2	0.537051	-0.00155487	10
ALAS2	P1P2	0.134843	-0.0109917	10	P1P2	0.848454	0.00877482	10	P1P2	0.644997	-0.0133956	10
ALB	P2	0.163756	-0.0143321	10	P2	0.0763888	-0.0306339	9	P2	0.034404	-0.0187838	9
ALCAM	P1P2	0.522808	0.00609784	10	P1P2	0.755564	0.00325026	10	P1P2	0.495936	-0.00443875	10
ALDH16A1	P1P2	0.29023	-0.0141224	10	P1P2	0.223722	0.0387678	10	P1P2	0.356435	0.0184134	10
ALDH18A1	P1P2	0.59709	0.0225023	10	P1P2	0.22023	-0.000246304	10	P1P2	0.552825	0.00861655	10
ALDH1A1	P1P2	0.775734	0.00666205	10	P1P2	0.0828089	-0.0268382	10	P1P2	0.224007	-0.016861	10
ALDH1A2	P1P2	0.158837	-0.0188167	10	P1P2	0.250117	0.00725093	10	P1P2	0.972987	-0.0065375	10
ALDH1A3	P1	0.212591	0.00755002	10	P2	0.463718	0.0197893	10	P2	0.365683	0.0150535	10
ALDH1B1	P1P2	0.646935	0.0059597	10	P1P2	0.384251	0.0114738	10	P1P2	0.530882	0.00255801	10
ALDH1L1	P1P2	0.437272	-0.0129723	10	P1P2	0.0866152	0.0246685	10	P1P2	0.502079	0.00464738	10
ALDH1L2	P1P2	0.660687	0.0109422	10	P1P2	0.609834	-0.00458677	10	P1P2	0.867169	0.00709148	10
ALDH2	P1P2	0.862083	-0.0104216	10	P1P2	0.391251	-0.00571494	10	P1P2	0.49538	-0.00679027	10
ALDH3A1	P1P2	0.285807	0.00800224	10	P1P2	0.156823	0.0128478	10	P1P2	0.0683763	0.0146485	10
ALDH3A2	P1P2	0.691644	0.00817927	10	P1P2	0.987733	0.00821806	10	P1P2	0.686756	0.00191685	10
ALDH3B1	P1P2	0.0185874	0.0299758	10	P1P2	0.888554	-0.0110363	10	P1P2	0.118246	0.0197929	10
ALDH3B2	P1P2	0.689696	0.000652784	9	P1P2	0.928942	-0.00248334	10	P1P2	0.858702	0.00196694	9
ALDH4A1	P1P2	0.462131	-0.00433097	10	P1P2	0.193297	-0.00653777	10	P1P2	0.175822	-0.0120316	10
ALDH5A1	P1P2	0.20363	-0.0176184	9	P1P2	0.736847	0.0080665	8	P1P2	0.756064	-0.0112305	8
ALDH6A1	P1P2	0.39759	-0.00505557	9	P1P2	0.233601	-0.0212966	9	P1P2	0.183027	-0.0150636	9
ALDH7A1	P1P2	0.460008	0.00474357	10	P1P2	0.968696	0.00640225	10	P1P2	0.551845	-0.00457187	10
ALDH8A1	P1P2	0.187144	-0.0217618	10	P1P2	0.374723	0.0102245	10	P1P2	0.831105	-0.00113309	10
ALDH9A1	P1P2	0.685966	0.00916925	10	P1P2	0.310219	0.000826419	10	P1P2	0.339866	0.00317827	10
ALDOA	P1P2	0.440024	0.0151792	10	P1P2	0.335437	0.0208559	10	P1P2	0.188794	0.0137648	10
ALDOB	P2	0.70543	-0.0102476	10	P1	0.334263	0.0184634	10	P1	0.378244	0.00589661	10
ALDOC	P1P2	0.264252	-0.0207717	10	P1P2	0.915802	-0.00241692	10	P1P2	0.666599	-0.00928863	10
ALG1	P1P2	0.207353	-0.00964116	10	P1P2	0.580417	-0.0109229	10	P1P2	0.291967	-0.00981409	10
ALG10	P1P2	0.521718	-0.0106062	9	P1P2	0.0146884	-0.0148494	10	P1P2	0.0115755	-0.0197786	9
ALG10B	P1P2	0.653219	0.0143164	10	P1P2	0.433133	-0.0101462	10	P1P2	0.871092	-0.00386913	10
ALG11	P1P2	0.800703	0.00305931	10	P1P2	0.554917	-0.00880789	10	P1P2	0.861175	-0.00521203	10
ALG12	P1P2	0.448863	-0.00890596	10	P1P2	0.763145	-0.0218179	10	P1P2	0.769277	-0.00899396	10
ALG13	P1P2	0.0255528	-0.0130367	10	P1P2	0.457755	-0.00788232	10	P1P2	0.107149	-0.022031	10
ALG14	P1P2	0.672219	-0.0035813	10	P1P2	0.57053	-0.00968415	10	P1P2	0.902582	-0.015037	10
ALG2	P1P2	0.52936	0.0196583	10	P1P2	0.576813	-0.0083445	10	P1P2	0.879178	-0.00192844	10
ALG3	P1P2	0.137097	0.00914185	10	P1P2	0.690632	0.00729364	10	P1P2	0.194176	0.00639619	10
ALG5	P1P2	0.0895723	0.0252022	10	P1P2	0.0236757	0.0292968	10	P1P2	0.010596	0.0244662	10
ALG6	P1P2	0.152316	-0.00885014	10	P1P2	0.255096	-0.0274552	10	P1P2	0.0706739	-0.0107932	10
ALG8	P1P2	0.848838	-0.0127054	10	P1P2	0.53884	-0.00642247	10	P1P2	0.740981	-0.0116704	10
ALG9	P1P2	0.863684	0.00435806	10	P1P2	0.757903	0.0053108	10	P1P2	0.70801	-0.00843817	10
ALK	P1P2	0.132469	-0.010207	10	P1P2	0.824779	0.00441398	10	P1P2	0.238164	0.00234862	10
ALKBH1	P1P2	0.780643	-0.0127695	10	P1P2	0.0630156	-0.0371655	10	P1P2	0.0736937	-0.0259241	10
ALKBH2	P1P2	0.546452	0.00728832	10	P1P2	0.784332	0.00659745	10	P1P2	0.523222	-0.00311093	10
ALKBH3	P1P2	0.482302	-0.0119623	10	P1P2	0.879307	-0.00452886	10	P1P2	0.588067	-0.00382698	10
ALKBH4	P1P2	0.635998	-0.00510712	10	P1P2	0.0056558	-0.0332771	10	P1P2	0.0293085	-0.01166	10
ALKBH5	P1P2	0.689392	0.0172299	10	P1P2	0.241009	0.0136688	10	P1P2	0.524176	0.0166384	10
ALKBH6	P1P2	0.391288	-0.00508834	9	P1P2	0.00467134	0.034162	9	P1P2	0.152249	0.02276	9
ALKBH7	P1P2	0.763611	-0.0183655	10	P1P2	0.666721	-0.0123637	10	P1P2	0.66383	-0.00100378	10
ALKBH8	P1P2	0.512357	-0.0121039	10	P1P2	0.906746	0.0146121	10	P1P2	0.838659	-0.0118179	10
ALLC	P1P2	0.943743	-0.00640175	10	P1P2	0.40606	-0.00334014	10	P1P2	0.9599	-0.0104477	10
ALMS1	P1P2	0.948492	0.00680217	10	P1P2	0.97979	0.00531608	10	P1P2	0.970416	-0.0005066	10
ALOX12	P1P2	0.51969	0.00497894	10	P1P2	0.636548	-0.00482166	10	P1P2	0.876173	-0.00479988	10
ALOX12B	P1P2	0.894091	0.0101173	10	P1P2	0.374565	0.0186537	10	P1P2	0.500586	0.00722444	10
ALOX15	P1P2	0.586633	-0.00430277	10	P1P2	0.133492	-0.0173842	10	P1P2	0.153741	-0.0118419	10
ALOX15B	P1P2	0.419458	-0.00944887	10	P1P2	0.23088	0.0209326	10	P1P2	0.775109	0.00659532	10
ALOX5	P1P2	0.252847	-0.0126013	10	P1P2	0.782869	0.0212166	10	P1P2	0.748524	0.00750839	10
ALOX5AP	P1P2	0.632473	-0.00865238	10	P1P2	0.458198	-0.00676689	10	P1P2	0.477389	-0.0079169	10
ALOXE3	P1P2	0.98282	0.00886219	10	P1P2	0.924637	-0.000405965	10	P1P2	0.931662	0.00677957	10
ALPI	P1P2	0.100845	0.0345584	10	P1P2	0.232939	0.0161853	10	P1P2	0.0320929	0.0178134	10
ALPK1	P1P2	0.0206049	-0.0204244	10	P1P2	0.932434	-0.0083875	10	P1P2	0.133607	-0.00800315	10
ALPK2	ENST00000361673.3	0.118069	0.0271764	10	ENST00000361673.3	0.519005	0.0349858	10	ENST00000361673.3	0.312853	0.0296719	10
ALPK3	P1P2	0.756077	0.0108622	10	P1P2	0.716385	-0.00363133	10	P1P2	0.618308	0.0076079	10
ALPL	P1	0.030455	-0.0458443	10	P1	0.0387606	-0.0482236	10	P1	0.0118047	-0.0417096	10
ALPP	P1P2	0.836204	-0.00470022	10	P1P2	0.0452693	-0.0245314	10	P1P2	0.111894	-0.0138724	10
ALPPL2	P1P2	0.0280722	-0.0460984	10	P1P2	0.612812	-0.0107764	10	P1P2	0.151722	-0.0351526	10
ALS2	P1P2	0.556466	-0.00931206	10	P1P2	0.0956671	-0.0277993	10	P1P2	0.133304	-0.0191576	10
ALS2CL	P1P2	0.170551	-0.027496	10	P1P2	0.545632	-0.0299665	10	P1P2	0.23526	-0.0238513	10
ALS2CR11	P1P2	0.271414	-0.0137125	10	P1P2	0.591497	0.00845125	10	P1P2	0.597393	-0.00458944	10
ALS2CR12	P1P2	0.942238	0.00459812	10	P1P2	0.470175	-0.0127122	10	P1P2	0.519983	-0.00799205	10
ALX1	P1P2	0.634961	0.014405	10	P1P2	0.581722	0.00832964	10	P1P2	0.404153	0.00541737	10
ALX3	P1P2	0.945712	0.00523963	10	P1P2	0.927662	0.00690771	10	P1P2	0.894461	-0.00320429	10
ALX4	P1P2	0.220051	-0.0166077	10	P1P2	0.304735	-0.0178058	10	P1P2	0.0857695	-0.0149544	10
ALYREF	P1P2	0.6201	-0.00945944	10	P1P2	0.278614	-0.0169833	10	P1P2	0.247866	-0.0132785	10
AMACR	P1P2	0.115625	0.0211371	10	P1P2	0.254241	0.00920003	10	P1P2	0.0934648	0.0113386	10
AMBN	P1P2	0.641906	0.00541538	8	P1P2	0.642231	0.000276092	8	P1P2	0.455631	-0.000839209	8
AMBP	P1P2	0.645994	-0.00690839	10	P1P2	0.849716	-0.0065411	10	P1P2	0.85174	0.00267124	10
AMBRA1	P1P2	0.389004	-0.00634898	9	P1P2	0.0183112	-0.0226864	9	P1P2	0.0385224	-0.0175024	9
AMD1	P1P2	0.792506	-0.00386038	10	P1P2	0.151115	-0.0171148	10	P1P2	0.259696	-0.0110223	10
AMDHD1	P1P2	0.962865	-0.0129783	10	P1P2	0.503656	-0.0118379	10	P1P2	0.561686	-0.00753443	10
AMDHD2	P1P2	0.454987	0.0109871	10	P1P2	0.475321	0.00527778	10	P1P2	0.77466	-0.00621474	10
AMELX	P1P2	0.080691	0.00469904	10	P1P2	0.305633	-0.0148513	10	P1P2	0.939356	-0.00211371	10
AMELY	P1P2	0.0173866	-0.0423461	9	P1P2	0.174902	-0.0157023	9	P1P2	0.0246419	-0.0324638	9
AMER1	P1P2	0.716159	0.00702874	10	P1P2	0.231508	0.00565726	10	P1P2	0.257719	0.00533921	10
AMER2	P1P2	0.573286	-0.00496642	10	P1P2	0.369779	-0.0176621	10	P1P2	0.292639	-0.0108039	10
AMER3	P1P2	0.107441	0.00362921	9	P1P2	0.052531	-0.0319315	9	P1P2	0.0400251	-0.00491674	9
AMFR	P1P2	0.00184161	-0.0239047	10	P1P2	0.309382	-0.0365097	10	P1P2	0.0214426	-0.0281462	10
AMH	P1P2	0.0763933	0.0163959	10	P1P2	0.438133	0.0101357	10	P1P2	0.123943	0.0164	10
AMHR2	P1P2	0.155805	0.0236518	10	P1P2	0.744902	0.00553486	10	P1P2	0.562082	0.00875132	10
AMICA1	P1P2	0.0545307	0.0103906	10	P1P2	0.277446	-0.00999353	10	P1P2	0.637652	-0.00459008	10
AMIGO1	P1P2	0.769721	0.00212224	10	P1P2	0.679226	0.000895227	10	P1P2	0.673863	0.00587018	10
AMIGO2	P1P2	0.774285	-0.00579168	10	P1P2	0.0492507	0.00729179	10	P1P2	0.12423	0.00512817	10
AMIGO3	P2	0.276808	0.0127089	9	P2	0.376316	-0.020373	9	P1	0.857721	0.00418937	10
AMMECR1	P1P2	0.808923	-0.0142226	10	P1P2	0.429703	-0.0232994	10	P1P2	0.497236	-0.0220949	10
AMMECR1L	P1P2	0.877546	-0.00202812	10	P1P2	0.153759	0.00562965	10	P1P2	0.254894	-0.00434824	10
AMN	P1	0.115121	0.00657462	10	P1	0.389958	0.00790642	10	P1	0.115712	0.00694031	10
AMN1	P1P2	0.220379	-0.0114962	10	P1P2	0.43701	-0.0182401	10	P1P2	0.13338	-0.0204484	10
AMOT	P1P2	0.0474512	-0.0467409	10	P1P2	0.00859656	-0.0567034	10	P1P2	0.0016657	-0.0446063	10
AMOTL1	P1P2	0.351685	-0.0566952	10	P1P2	0.486255	-0.0672828	10	P1P2	0.568426	-0.070731	10
AMOTL2	P1P2	0.42865	0.0163256	10	P1P2	0.505807	0.00765754	10	P1P2	0.621618	0.0026234	10
AMPD1	P1P2	0.479495	0.0201398	10	P1P2	0.11968	-0.011092	10	P1P2	0.450734	-0.00200536	10
AMPD2	P2	0.353871	-0.0216198	10	P2	0.880924	0.0104844	10	P2	0.454439	-0.00399276	10
AMPD3	P1P2	0.863798	-0.00145825	10	P1P2	0.724934	-0.0156251	10	P1P2	0.661491	-0.00765484	10
AMPH	P1P2	0.722144	-0.00847715	10	P1P2	0.688905	-0.0242221	10	P1P2	0.751859	-0.016442	10
AMT	P1P2	0.00881645	-0.030232	10	P1P2	0.169591	0.00322596	10	P1P2	0.0307983	-0.0188073	10
AMTN	P1P2	0.344022	-0.021416	9	P1P2	0.233071	-0.00917118	8	P1P2	0.378596	-0.0142551	8
AMY1A	ENST00000370083.4	0.395329	-0.00647973	10	ENST00000370083.4	0.258228	-0.0152691	10	ENST00000370083.4	0.210463	-0.012315	10
AMY1B	ENST00000330330.5,ENST00000370080.3	0.284888	-0.00689713	10	ENST00000330330.5,ENST00000370080.3	0.0189408	-0.0287756	10	ENST00000330330.5,ENST00000370080.3	0.0395679	-0.0144038	10
AMY1C	ENST00000370079.3	0.611605	-0.00643395	10	ENST00000370079.3	0.545827	0.000734688	10	ENST00000370079.3	0.802867	-0.00739874	10
AMY2A	P1P2	0.816825	0.00578087	10	P1P2	0.368141	-0.00824929	10	P1P2	0.515429	-0.00798463	10
AMY2B	P1P2	0.218849	0.0135843	10	P1P2	0.614972	0.0054445	10	P1P2	0.330749	0.0107082	10
AMZ1	P1P2	0.792954	-0.00599151	10	P1P2	0.0822396	-0.0107342	10	P1P2	0.330749	-0.0076638	10
AMZ2	P1P2	0.07649	0.00590518	10	P1P2	0.566557	-0.00406333	10	P1P2	0.160971	-0.00845251	10
ANAPC1	P1P2	0.483391	0.0041712	10	P1P2	0.334263	0.00351044	10	P1P2	0.954527	0.000270571	10
ANAPC10	P1P2	0.201798	-0.0421905	10	P1P2	0.982359	-0.0394604	10	P1P2	0.519983	-0.045458	10
ANAPC11	P1P2	0.183666	0.00458116	10	P1P2	0.606556	0.00417208	10	P1P2	0.178267	0.00172485	10
ANAPC13	P1P2	0.144193	0.0060241	10	P1P2	0.245563	0.0151059	10	P1P2	0.0564887	0.00536599	10
ANAPC15	P1P2	0.733289	0.0115047	10	P1P2	0.683952	0.0132753	10	P1P2	0.71325	0.0127638	10
ANAPC16	P1P2	0.418955	0.0235006	10	P1P2	0.999883	-0.0280949	10	P1P2	0.489097	-0.00925883	10
ANAPC2	P1P2	0.624934	-0.0103257	10	P1P2	0.683737	-0.00735486	10	P1P2	0.694103	-0.0180777	10
ANAPC4	P1P2	0.111477	0.0139078	10	P1P2	0.267908	0.019328	10	P1P2	0.123728	0.0122434	10
ANAPC5	P1P2	0.812984	-0.00863933	10	P1P2	0.681909	0.00093899	10	P1P2	0.978365	-0.00405227	10
ANAPC7	P1P2	0.550136	0.0136117	10	P1P2	0.657059	0.00446979	10	P1P2	0.700609	0.0217085	10
ANG	P1P2	0.739542	0.0218189	10	P1P2	0.610655	-0.00138538	10	P1P2	0.489282	0.00265347	10
ANGEL1	P1P2	0.262327	-0.000412877	10	P1P2	0.869038	0.00494369	10	P1P2	0.749635	0.00383784	10
ANGEL2	P1P2	0.105022	-0.0314042	10	P1P2	0.84444	-0.00915006	10	P1P2	0.170823	-0.0183528	10
ANGPT1	P1P2	0.869865	0.00227663	10	P1P2	0.379627	-0.0187366	10	P1P2	0.524367	-0.008789	10
ANGPT2	P1P2	0.138758	-0.00969564	10	P1P2	0.42374	-0.00339786	10	P1P2	0.086198	-0.00263904	10
ANGPT4	P1P2	0.270654	-0.0664165	10	P1P2	0.243959	0.0110146	10	P1P2	0.47033	-0.0304605	10
ANGPTL1	P1P2	0.356825	-0.0107441	10	P1P2	0.451219	-0.00758568	10	P1P2	0.204753	-0.00549962	10
ANGPTL2	P1P2	0.578846	-0.0162033	10	P1P2	0.93602	-0.0204158	9	P1P2	0.597141	0.00140767	9
ANGPTL3	P1P2	0.493803	0.00498751	10	P1P2	0.943499	0.0152783	10	P1P2	0.488729	0.00577059	10
ANGPTL4	P1P2	0.12262	-0.0340504	10	P1P2	0.0397937	0.0267245	10	P1P2	0.98047	0.0056788	10
ANGPTL5	P1P2	0.650283	0.00804196	10	P1P2	0.49325	-0.0233212	10	P1P2	0.597189	-0.00682667	10
ANGPTL6	P1P2	0.0552293	0.0109802	10	P1P2	0.430302	0.00708053	10	P1P2	0.0731284	0.0161483	10
ANGPTL7	P1P2	0.548002	0.0611386	10	P1P2	0.0523727	0.0342217	10	P1P2	0.13799	0.045823	10
ANHX	P1P2	0.659107	0.0134374	10	P1P2	0.44622	-0.00729507	10	P1P2	0.892375	0.00581922	10
ANK1	P1P2	0.164417	-0.000947676	10	P1P2	0.754006	-0.0170494	10	P1P2	0.341203	-0.00874728	10
ANK2	ENST00000264366.6	0.141968	-0.0208096	10	ENST00000264366.6	0.0673682	0.0278903	10	ENST00000264366.6	0.612946	0.00467054	10
ANK3	P1P2	0.829392	0.0161965	10	P1P2	0.654837	0.0139494	10	P1P2	0.76033	0.00987249	10
ANKAR	P1P2	0.45992	0.00852775	10	P1P2	0.336835	0.0149578	10	P1P2	0.17629	0.00690061	10
ANKDD1A	P1P2	0.458596	0.0112119	10	P1P2	0.933714	0.00550218	10	P1P2	0.706484	0.00835704	10
ANKDD1B	P1P2	0.568442	0.00826286	10	P1P2	0.797868	-0.00510302	10	P1P2	0.48689	-0.000843821	10
ANKEF1	P1P2	0.456129	0.00594182	10	P1P2	0.450076	-0.00625446	10	P1P2	0.186829	0.00707327	10
ANKFN1	P1P2	0.438733	0.00907125	10	P1P2	0.505433	-0.0179822	10	P1P2	0.517514	-0.012267	10
ANKFY1	P1P2	0.921303	-0.00794775	10	P1P2	0.460153	-0.0264124	10	P1P2	0.399544	-0.00610031	10
ANKH	P1P2	0.0549159	-0.0555187	10	P1P2	0.955276	-0.00902206	10	P1P2	0.380629	-0.0364347	10
ANKHD1	P1P2	0.0376168	0.0313439	10	P1P2	0.0557709	0.028843	10	P1P2	0.013506	0.0258613	10
ANKHD1-EIF4EBP3	P1P2	0.0376168	0.0313439	10	P1P2	0.0557709	0.028843	10	P1P2	0.013506	0.0258613	10
ANKIB1	P1P2	0.582035	-0.0074601	10	P1P2	0.257612	-0.0379911	10	P1P2	0.384624	-0.0177367	10
ANKK1	P1P2	0.113752	-0.0102766	10	P1P2	0.959009	0.00302881	10	P1P2	0.308934	-6.34855e-05	10
ANKLE1	P1P2	0.599009	-0.00201237	10	P1P2	0.357624	-0.00719987	9	P1P2	0.544862	-0.00643843	9
ANKLE2	P1P2	0.341842	-0.00618494	10	P1P2	0.565269	-0.0211734	10	P1P2	0.636187	-0.00502515	10
ANKMY1	P1P2	0.381089	0.0123346	10	P1P2	0.31612	-0.00602045	10	P1P2	0.684816	0.0133027	10
ANKMY2	P1P2	0.402731	0.0164501	10	P1P2	0.298432	0.0258685	10	P1P2	0.343438	0.0266112	10
ANKRA2	P1P2	0.966112	-0.00592596	10	P1P2	0.31789	0.000871081	10	P1P2	0.431438	-0.00882469	10
ANKRD1	P1P2	0.541046	-0.00901065	10	P1P2	0.434509	-0.0063544	10	P1P2	0.245237	-0.00303341	10
ANKRD10	P1P2	0.614363	-0.0117282	10	P1P2	0.732525	-0.000223331	10	P1P2	0.844161	0.00865169	10
ANKRD11	P1P2	0.0166126	-0.0337883	10	P1P2	0.040706	-0.0308566	10	P1P2	0.00840155	-0.0302679	10
ANKRD12	P1P2	0.404205	0.0414872	10	P1P2	0.992756	-0.0133949	10	P1P2	0.963171	0.0255613	10
ANKRD13A	P1P2	0.388809	0.0100877	10	P1P2	0.303702	-0.0103155	10	P1P2	0.804682	-0.00273004	10
ANKRD13B	P1P2	0.207878	-0.00622253	10	P1P2	0.563983	0.00881408	10	P1P2	0.811495	-0.0033531	10
ANKRD13C	P1P2	0.973072	-0.00486304	10	P1P2	0.0136953	0.0327913	10	P1P2	0.0947899	0.0153377	10
ANKRD13D	P1P2	0.639323	0.00922025	10	P1P2	0.580919	0.0056368	10	P1P2	0.62826	0.0105176	10
ANKRD16	P1P2	0.483754	-0.0156289	10	P1P2	0.214282	-0.0175608	10	P1P2	0.176102	-0.00605028	10
ANKRD17	P1P2	0.128327	-0.0316117	10	P1P2	0.955159	-0.00742046	10	P1P2	0.332648	-0.0202878	10
ANKRD18A	ENST00000564591.1,ENST00000566717.2	0.662164	-0.00413245	10	ENST00000564591.1,ENST00000566717.2	0.0315358	-0.0114655	9	ENST00000564591.1,ENST00000566717.2	0.218885	-0.0233091	9
ANKRD18B	P1P2	0.870438	-0.0152347	10	P1P2	0.998247	0.0120242	10	P1P2	0.745415	-0.0110316	10
ANKRD2	P1P2	0.136303	-0.0118032	9	P1P2	0.61859	-0.0133748	9	P1P2	0.276075	-0.0139901	9
ANKRD20A1	ENST00000377477.2	0.359947	0.0466861	10	ENST00000377477.2	0.116784	-0.0317403	9	ENST00000377477.2	0.53607	-0.0250295	9
ANKRD20A2	ENST00000377601.2	0.126366	-0.00546695	10	ENST00000377601.2	0.319312	-0.00357514	10	ENST00000377601.2	0.127712	-0.00198481	10
ANKRD20A3	ENST00000254835.2	0.0141869	-0.0400652	10	ENST00000254835.2	0.597073	-0.0133507	10	ENST00000254835.2	0.0328534	-0.0285228	10
ANKRD20A4	ENST00000357336.3	0.492885	0.00750985	10	ENST00000357336.3	0.6279	-0.0172505	10	ENST00000357336.3	0.458517	0.000218671	10
ANKRD22	P1P2	0.532338	-0.00649374	9	P1P2	0.129693	0.0209933	9	P1P2	0.153403	0.0163372	9
ANKRD23	P2	0.107106	-0.0318646	9	P2	0.0240036	-0.027046	9	P2	0.00991109	-0.0287416	9
ANKRD24	P1P2	0.396543	-0.0152595	10	P1P2	0.615693	-0.0133071	10	P1P2	0.162465	-0.00319273	10
ANKRD26	P1P2	0.790264	-0.0481616	10	P1P2	0.341422	-0.0464925	10	P1P2	0.465836	-0.0448839	10
ANKRD27	P1P2	0.609667	0.0185778	10	P1P2	0.889248	-0.00743816	10	P1P2	0.584637	0.00845441	10
ANKRD28	P1P2	0.712685	0.00627667	10	P1P2	0.530722	-0.00719787	9	P1P2	0.517501	0.00810168	9
ANKRD29	P1P2	0.543746	0.00608554	10	P1P2	0.182786	0.0174665	10	P1P2	0.168545	0.00474535	10
ANKRD30A	P1P2	0.901114	0.009052	10	P1P2	0.690632	0.00722558	10	P1P2	0.990994	-0.0030046	10
ANKRD30B	P1P2	0.028565	-0.0232354	10	P1P2	0.2001	0.0227142	10	P1P2	0.448976	0.00646833	10
ANKRD31	P1P2	0.78243	0.00538855	10	P1P2	0.383212	-0.00675528	10	P1P2	0.636187	-0.00426076	10
ANKRD32	P1P2	0.0809945	0.0254998	10	P1P2	0.185252	0.0241829	10	P1P2	0.0213431	0.015883	10
ANKRD33	P1P2	0.129352	-0.0191937	10	P1P2	0.378279	-0.0280611	10	P1P2	0.59536	-0.0141731	10
ANKRD33B	P1P2	0.993615	-0.00960434	10	P1P2	0.0462223	-0.0174103	10	P1P2	0.171557	-0.0242475	10
ANKRD34A	P1	0.398654	-0.00158324	10	P2	0.139296	0.0207737	9	P2	0.36352	0.00817976	9
ANKRD34B	P2	0.231078	0.00591601	10	P1	0.0392277	-0.0291946	9	P1	0.556004	-0.0106184	9
ANKRD34C	P1P2	0.81029	0.00974474	9	P1P2	0.211093	-0.0344984	9	P1P2	0.41012	-0.0136263	9
ANKRD35	P1P2	0.0725617	0.0197311	10	P1P2	0.391251	-0.00609675	10	P1P2	0.179499	0.0204756	10
ANKRD36	P1P2	0.371845	0.0136508	9	P1P2	0.364644	-0.0310163	10	P1P2	0.34175	-0.0035599	9
ANKRD36C	P1P2	0.494003	-0.0131714	9	P1P2	0.752116	-0.00732244	10	P1P2	0.930054	-0.00268643	9
ANKRD37	P1P2	0.725525	0.00559697	10	P1P2	0.748451	-0.00732386	10	P1P2	0.425454	-0.0128192	10
ANKRD39	P1P2	0.994892	-0.00485248	10	P1P2	0.599412	-0.00558773	10	P1P2	0.634514	-0.00437645	10
ANKRD40	P1P2	0.417282	0.00344845	10	P1P2	0.244493	0.00995527	10	P1P2	0.169453	-0.00486992	10
ANKRD42	P1P2	0.308381	-0.0146643	10	P1P2	0.925684	-0.0173216	10	P1P2	0.344934	-0.015993	10
ANKRD44	ENST00000450567.1	0.764943	0.00855625	10	ENST00000328737.2	0.17326	-0.0235958	10	ENST00000328737.2	0.222337	-0.0133289	10
ANKRD45	P1P2	0.810647	-0.00832495	9	P1P2	0.279393	0.00269945	9	P1P2	0.453553	-0.00860494	9
ANKRD46	P1P2	0.23193	0.0054401	10	P1P2	0.0875885	0.0108013	10	P1P2	0.066227	0.0169051	10
ANKRD49	P1P2	0.899271	0.00432391	10	P1P2	0.643775	-0.00602835	10	P1P2	0.872708	-0.00528041	10
ANKRD50	P1P2	0.657633	0.00746647	10	P1P2	0.0525152	-0.0238059	10	P1P2	0.357812	-0.00853399	10
ANKRD52	P1P2	0.183858	-0.0112794	10	P1P2	0.184137	-0.0327903	10	P1P2	0.042318	-0.00683622	10
ANKRD53	P1P2	0.101269	0.00695122	10	P1P2	0.0764506	0.00507148	10	P1P2	0.0344708	0.0100578	10
ANKRD54	P1P2	0.0585047	0.0185486	10	P1P2	0.780058	0.00659265	10	P1P2	0.119772	0.0100929	10
ANKRD55	ENST00000341048.4	0.2582	-0.0195826	10	ENST00000341048.4	0.978388	-0.00810399	10	ENST00000341048.4	0.490019	-0.0161718	10
ANKRD6	P1P2	0.0913168	-0.0272583	10	P1P2	0.748895	-0.0156763	10	P1P2	0.291163	-0.024491	10
ANKRD60	ENST00000457363.1	0.976669	-0.00213044	10	ENST00000457363.1	0.496583	0.0049498	10	ENST00000457363.1	0.641635	0.0063053	10
ANKRD61	P1P2	0.613238	0.0209118	10	P1P2	0.120029	-0.0284626	10	P1P2	0.627844	-0.013022	10
ANKRD62	P1P2	0.121847	-0.0306373	9	P1P2	0.324601	-0.0276198	9	P1P2	0.069068	-0.0227316	9
ANKRD63	P1P2	0.716376	-0.00586011	10	P1P2	0.00998223	0.0451841	10	P1P2	0.0635875	0.0227204	10
ANKRD65	P2	0.326694	-0.0614206	10	P2	0.357102	-0.0303178	10	P2	0.220343	-0.0286487	10
ANKRD66	P1P2	0.875191	-0.00471006	9	P1P2	0.654162	-0.00708338	9	P1P2	0.672431	-0.000959699	9
ANKRD7	P1	0.0320294	-0.0117484	10	P1	0.171235	-0.0223841	10	P1	0.0226327	-0.0223398	10
ANKRD9	P1P2	0.3674	-0.0103024	10	P1P2	0.70526	-0.0068521	10	P1P2	0.399216	0.000543728	10
ANKS1A	P1P2	0.608139	0.0193949	10	P1P2	0.570729	-0.00310373	10	P1P2	0.947056	0.00734401	10
ANKS1B	ENST00000329257.7,ENST00000547776.2	0.739651	0.00117599	10	ENST00000329257.7,ENST00000547776.2	0.917661	-0.00126796	10	ENST00000329257.7,ENST00000547776.2	0.985147	-0.0110464	10
ANKS3	P1P2	0.102671	-0.0245102	10	P1P2	0.446308	-0.00576201	10	P1P2	0.0904677	-0.0154902	10
ANKS4B	P1P2	0.975393	0.00965158	10	P1P2	0.335658	0.0197234	10	P1P2	0.514105	0.00972612	10
ANKS6	P1P2	0.28208	0.013835	10	P1P2	0.209778	-0.0307832	10	P1P2	0.776906	-0.00355978	10
ANKUB1	ENST00000446160.1	0.951388	0.00799388	10	ENST00000446160.1	0.591497	0.00455036	10	ENST00000446160.1	0.527236	0.00988157	10
ANKZF1	P1P2	0.169284	0.036253	10	P1P2	0.787401	0.00391374	9	P1P2	0.660745	0.00998462	9
ANLN	P1P2	0.052161	-0.0263965	10	P1P2	0.00818388	-0.0222818	10	P1P2	0.00203802	-0.02174	10
ANO1	P1P2	0.284561	-0.0342239	10	P1P2	0.429574	-0.00681335	9	P1P2	0.193507	-0.0254568	9
ANO10	P1P2	0.884778	-0.0135782	10	P1P2	0.41021	-0.0152032	10	P1P2	0.308794	-0.00936131	10
ANO2	P1P2	0.162176	0.0136778	10	P1P2	0.322238	-0.0160079	10	P1P2	0.942622	-0.00293412	10
ANO3	P1P2	0.402568	-0.0152515	10	P1P2	0.138295	-0.0269431	10	P1P2	0.166111	-0.0246845	10
ANO4	P1P2	0.274597	-0.0111466	10	P1P2	0.988667	-0.00988765	10	P1P2	0.4619	-0.0095956	10
ANO5	P1P2	0.265374	0.00990821	10	P1P2	0.463808	0.027658	10	P1P2	0.784107	-0.00518072	10
ANO6	P1P2	0.265624	-0.0191633	10	P1P2	0.944082	0.00670895	10	P1P2	0.410959	0.00355966	10
ANO7	P1P2	0.597191	-0.0195103	10	P1P2	0.341868	-0.0243546	10	P1P2	0.581418	-0.0194881	10
ANO8	P1P2	0.484118	0.00898699	10	P1P2	0.199484	-0.0104611	10	P1P2	0.622032	-0.00466896	10
ANO9	P1P2	0.856255	-0.00293541	10	P1P2	0.15631	-0.0199768	10	P1P2	0.56962	-0.00946127	10
ANP32A	P1P2	0.000135821	-0.0555953	10	P1P2	0.0202042	-0.0418889	10	P1P2	0.000291976	-0.0487421	10
ANP32B	P1P2	0.143634	-0.0243456	10	P1P2	0.251689	-0.00342058	10	P1P2	0.0894123	-0.00618111	10
ANP32D	P1P2	0.409307	0.032525	10	P1P2	0.337498	-0.021791	10	P1P2	0.941456	0.00766196	10
ANP32E	P1P2	0.921881	0.00167553	10	P1P2	0.39972	-0.0329612	10	P1P2	0.305877	-0.000693885	10
ANPEP	P1	0.333703	-0.0146732	10	P2	0.209352	-0.00850117	10	P1	0.394478	-0.00959435	10
ANTXR1	P1P2	0.315413	-0.00401104	10	P1P2	0.248493	0.0221358	10	P1P2	0.686109	0.00475897	10
ANTXR2	P1P2	0.738773	-0.0333868	10	P1P2	0.443602	-0.0118712	10	P1P2	0.238515	-0.0168266	10
ANXA1	P1P2	0.978642	0.00191707	10	P1P2	0.607272	-0.00524455	10	P1P2	0.848523	-0.0119088	10
ANXA10	P1P2	0.767498	0.00695258	10	P1P2	0.964261	-0.00779641	10	P1P2	0.823339	0.00235089	10
ANXA11	P1P2	0.25661	-0.0147678	10	P1P2	0.562697	0.00842884	10	P1P2	0.589077	-0.00504103	10
ANXA13	P1P2	0.716159	0.0155745	10	P1P2	0.0115202	-0.0308848	10	P1P2	0.216613	-0.00740443	10
ANXA2	P1P2	0.1959	-0.0108428	10	P1P2	0.17032	-0.0298749	10	P1P2	0.0934075	-0.0217927	10
ANXA2R	P1P2	0.259005	-0.0212606	8	P1P2	0.106812	0.0206066	8	P1P2	0.388078	0.00766404	8
ANXA3	P1P2	0.168428	0.0130769	10	P1P2	0.757568	0.0136312	10	P1P2	0.175354	0.00785281	10
ANXA4	P1P2	0.143874	-0.0151302	10	P1P2	0.707981	0.00674804	10	P1P2	0.510142	-0.00927645	10
ANXA5	P1P2	0.508804	-0.0205326	10	P1P2	0.548068	0.00222486	10	P1P2	0.74076	-0.00188535	10
ANXA6	P1P2	0.343619	-0.0108707	10	P1P2	0.789513	-0.0105253	10	P1P2	0.641635	-0.00928383	10
ANXA7	P1P2	0.311362	0.00496127	10	P1P2	0.774782	-0.00797769	10	P1P2	0.736777	0.00551434	10
ANXA8	P1P2	0.129942	-0.0469935	10	P1P2	0.0580593	-0.0457993	10	P1P2	0.0411119	-0.0463273	10
ANXA8L1	ENST00000359178.4	0.545388	-0.0239654	10	ENST00000359178.4	0.208292	-0.0348546	10	ENST00000359178.4	0.250758	-0.0294066	10
ANXA9	P1P2	0.489862	0.0151959	10	P1P2	0.755898	0.0337796	10	P1P2	0.641635	0.016543	10
AOAH	P1P2	0.421556	0.0281942	10	P1P2	0.610758	0.00183998	10	P1P2	0.27927	0.0153897	10
AOC1	P1	0.0376569	-0.0237621	10	P2	0.0477774	-0.0260424	8	P2	0.100294	-0.0193987	8
AOC2	P1P2	0.441318	-0.01834	10	P1P2	0.0629534	-0.0227963	10	P1P2	0.113958	-0.0287566	10
AOC3	P1P2	0.297861	0.0109065	10	P1P2	0.886009	-0.00379886	10	P1P2	0.610068	0.00608468	10
AOX1	P2	0.00908322	0.0254427	10	P1	0.583028	0.00731903	10	P2	0.0649813	0.0143607	10
AP1AR	P1P2	0.38697	-0.00775811	10	P1P2	0.695279	0.0152054	10	P1P2	0.730155	0.00963397	10
AP1B1	P1P2	0.348609	0.0090684	10	P1P2	0.974418	0.0120238	10	P1P2	0.490572	0.00916934	10
AP1G1	P1P2	0.983052	0.00600396	10	P1P2	0.349282	0.0136903	10	P1P2	0.548519	0.00500229	10
AP1G2	P1P2	0.119307	0.0251832	10	P1P2	0.729992	-0.00974333	10	P1P2	0.54345	0.017365	10
AP1M1	P1P2	0.983168	0.0077073	10	P1P2	0.866273	0.0127555	10	P1P2	0.642265	-0.00475358	10
AP1M2	P1P2	0.201285	-0.0204466	10	P1P2	0.0427636	-0.036204	10	P1P2	0.0301011	-0.0308908	10
AP1S1	P1P2	0.670945	-0.0127129	10	P1P2	0.220065	-0.0425259	10	P1P2	0.6074	-0.0241485	10
AP1S2	P1P2	0.0688223	-0.00867808	10	P1P2	0.203723	-0.0190936	10	P1P2	0.838659	-0.0118837	10
AP1S3	P1P2	0.198731	-0.0016497	10	P1P2	0.276605	-0.0112473	10	P1P2	0.10824	-0.014397	10
AP2A1	P1P2	0.852146	0.0104649	10	P1P2	0.726252	0.00376693	10	P1P2	0.848753	0.00422977	10
AP2A2	P1P2	0.383625	-0.017533	10	P1P2	0.141003	-0.0168117	10	P1P2	0.198542	-0.016825	10
AP2B1	P1P2	0.0466433	-0.0215131	10	P1P2	0.0404047	-0.0296522	10	P1P2	0.0108759	-0.0221657	10
AP2M1	P2	0.307622	-0.0131899	10	P2	0.190604	-0.029208	10	P2	0.243573	-0.01951	10
AP2S1	P1P2	0.432906	-0.00321749	10	P1P2	0.603387	-0.000978798	10	P1P2	0.484689	-0.000177055	10
AP3B1	P1P2	0.299349	0.00762631	10	P1P2	0.635608	0.0109845	10	P1P2	0.216504	0.0106629	10
AP3B2	P1P2	0.851461	0.00478994	10	P1P2	0.0153502	-0.0355827	10	P1P2	0.0704459	-0.0111498	10
AP3D1	P1P2	0.728037	0.00313506	10	P1P2	0.871459	0.0199472	10	P1P2	0.551062	0.00749269	10
AP3M1	P1P2	0.857854	-0.010004	10	P1P2	0.926266	-0.00749975	10	P1P2	0.767261	-0.00461601	10
AP3M2	P1P2	0.695942	0.00964045	10	P1P2	0.221999	0.00389737	10	P1P2	0.823567	0.0118839	10
AP3S1	P1P2	0.840639	0.010568	10	P1P2	0.433906	0.00415406	10	P1P2	0.813542	0.00810568	10
AP3S2	P1P2	0.905608	0.000777858	10	P1P2	0.572321	-0.0139135	10	P1P2	0.779379	-0.00610657	10
AP4B1	P1P2	0.752209	-0.00782082	10	P1P2	0.746787	0.000351997	10	P1P2	0.93073	0.00203667	10
AP4E1	P1P2	0.0385902	-0.0063829	10	P1P2	0.506557	-0.0081973	10	P1P2	0.0821443	-0.00593127	10
AP4M1	P1P2	0.89041	-0.000957737	10	P1P2	0.553152	0.00081395	10	P1P2	0.589886	-7.18934e-05	10
AP4S1	P1P2	0.808697	-0.00618461	10	P1P2	0.317607	-0.00779809	10	P1P2	0.376502	-0.00513815	10
AP5B1	P1P2	0.0748366	0.00047101	10	P1P2	0.536907	-0.0113527	10	P1P2	0.395944	-0.0220326	10
AP5M1	P1P2	0.81513	-0.0039557	10	P1P2	0.957259	-0.00992482	10	P1P2	0.94799	-0.00765314	10
AP5S1	P1P2	0.659317	-0.00751129	10	P1P2	0.731203	-0.0229041	10	P1P2	0.428183	-0.00988904	10
AP5Z1	P1P2	0.909759	-0.00288431	10	P1P2	0.136089	0.00462495	10	P1P2	0.273578	0.00453894	10
APAF1	P1P2	0.921072	-0.00473093	10	P1P2	0.958309	-0.00595251	10	P1P2	0.918155	0.0134722	10
APBA1	P1P2	0.697125	-0.0149639	10	P1P2	0.701457	-0.00631569	10	P1P2	0.442331	-0.00592761	10
APBA2	P1P2	0.78366	-0.0133563	10	P1P2	0.628212	0.00904491	10	P1P2	0.98047	-0.00389168	10
APBA3	P1P2	0.809148	-0.00931789	10	P1P2	0.105335	-0.0137841	10	P1P2	0.229983	-0.0140379	10
APBB1	P1P2	0.722471	0.00119444	10	P1P2	0.987616	-0.00343164	10	P1P2	0.777356	0.00155249	10
APBB1IP	P1P2	0.414115	-0.00747457	10	P1P2	0.330757	-0.0104751	10	P1P2	0.206643	-0.0128175	10
APBB2	P1P2	0.762169	0.00421005	10	P1P2	0.65833	0.00187628	10	P1P2	0.962002	-0.00190501	10
APBB3	P1P2	0.418094	0.016326	9	P1P2	0.779809	-0.00800369	9	P1P2	0.848035	0.00586209	9
APC	P2	0.235242	-0.00881896	10	P2	0.492512	0.0088479	10	P2	0.650476	0.0078841	10
APC2	P1	0.383204	-0.0317099	9	P2	0.0111416	-0.0346662	10	P2	0.0815267	-0.0224375	10
APCDD1	P1P2	0.154874	-0.0167823	10	P1P2	0.351397	-0.0301149	10	P1P2	0.202252	-0.0179074	10
APCDD1L	P1P2	0.474177	0.00912861	10	P1P2	0.114816	0.00601927	10	P1P2	0.162465	0.0161007	10
APCS	P1P2	0.17854	0.0156564	10	P1P2	0.787597	-0.0202107	10	P1P2	0.538986	0.00781018	10
APEH	P1P2	0.0773888	-0.0271369	10	P1P2	0.693008	-0.000960689	10	P1P2	0.361966	-0.0106015	10
APEX1	P1P2	0.749229	-0.00594104	10	P1P2	0.268098	-0.00643108	10	P1P2	0.351866	-0.0062008	10
APEX2	P1P2	0.997794	0.0059181	10	P1P2	0.938606	0.00526702	10	P1P2	0.827677	-0.00408468	10
APH1A	P1P2	0.60763	0.000881783	10	P1P2	0.421453	-0.0128392	10	P1P2	0.760553	-0.00865159	10
APH1B	P1P2	0.471754	-0.0152959	10	P1P2	0.981425	0.00733846	10	P1P2	0.590898	-0.00309189	10
API5	P1P2	0.181945	0.00185532	10	P1P2	0.907558	0.00111856	10	P1P2	0.507885	0.00425835	10
APIP	P1P2	0.152984	0.0201729	10	P1P2	0.949211	-0.0078384	10	P1P2	0.322221	0.00485499	10
APITD1	P1P2	0.392182	0.0220722	10	P1P2	0.0415773	0.0218775	10	P1P2	0.0593159	0.0192194	10
APITD1-CORT	P1P2	0.392182	0.0220722	10	P1P2	0.0415773	0.0218775	10	P1P2	0.0593159	0.0192194	10
APLF	P1P2	0.512169	-0.0060773	10	P1P2	0.859711	0.00104668	10	P1P2	0.68805	-0.00808911	10
APLN	P1P2	0.568244	-0.00486077	10	P1P2	0.30987	0.0330199	10	P1P2	0.429723	-0.00570659	10
APLNR	P1P2	0.64203	-0.00787076	10	P1P2	0.384651	0.00979122	10	P1P2	0.825393	0.0068178	10
APLP1	P1P2	0.286925	-0.0459666	10	P1P2	0.185933	-0.0398549	10	P1P2	0.16273	-0.0414653	10
APLP2	P1P2	0.327915	-0.0323312	10	P1P2	0.0937297	-0.0233223	10	P1P2	0.142723	-0.0278267	10
APMAP	P1P2	0.218141	0.0225343	10	P1P2	0.617342	-0.0210701	10	P1P2	0.268853	-0.0105922	10
APOA1	P1P2	0.638699	-0.0104878	10	P1P2	0.587659	0.00651352	10	P1P2	0.512593	0.00581957	10
APOA1BP	P1P2	0.193297	-0.0284117	10	P1P2	0.111134	-0.0211337	9	P1P2	0.216808	-0.0168053	9
APOA2	P1P2	0.498038	-0.00605673	10	P1P2	0.172798	-0.014515	10	P1P2	0.201837	-0.00675508	10
APOA4	P1P2	0.00218459	-0.0400512	9	P1P2	0.621749	-0.0108073	9	P1P2	0.00859517	-0.0231909	9
APOA5	P1P2	0.454109	0.0108884	10	P1P2	0.935461	0.00253454	10	P1P2	0.594547	0.00659537	10
APOB	P1P2	0.226018	-0.00836017	10	P1P2	0.947346	0.00422456	10	P1P2	0.374448	-0.00327006	10
APOBEC1	P1P2	0.157636	-0.0162906	10	P1P2	0.319169	0.0171484	10	P1P2	0.784557	-0.00367216	10
APOBEC2	P1P2	0.398004	-0.0113724	10	P1P2	0.989602	-0.00060638	10	P1P2	0.441113	-0.00468405	10
APOBEC3A	P1P2	0.580639	-0.0293123	10	P1P2	0.463808	-0.0367759	10	P1P2	0.318367	-0.0365602	10
APOBEC3A_B	P1P2	0.580639	-0.0293123	10	P1P2	0.463808	-0.0367759	10	P1P2	0.318367	-0.0365602	10
APOBEC3B	P1P2	0.446948	-0.0079957	10	P1P2	0.619096	-0.00774743	10	P1P2	0.882417	-0.00533623	10
APOBEC3C	P1P2	0.391618	-0.00754036	10	P1P2	0.891216	0.00622214	10	P1P2	0.637024	-0.00309874	10
APOBEC3D	P1P2	0.391618	-0.00754036	10	P1P2	0.891216	0.00622214	10	P1P2	0.637024	-0.00309874	10
APOBEC3F	P1P2	0.6753	-0.0073607	10	P1P2	0.265135	-0.0203314	10	P1P2	0.794263	-0.01471	10
APOBEC3G	P1P2	0.577951	0.00520743	10	P1P2	0.86443	-0.0098568	10	P1P2	0.658942	-0.00278495	10
APOBEC3H	P1P2	0.636517	-0.00142585	10	P1P2	0.362079	-0.00920694	9	P1P2	0.356384	-0.00629084	9
APOBEC4	P1P2	0.854885	-0.013296	10	P1P2	0.818173	-0.0104548	10	P1P2	0.946356	-0.00731754	10
APOBR	P2	0.161653	0.0133796	10	P2	0.940353	0.0127198	10	P2	0.52647	0.0151863	10
APOC1	P1P2	0.24217	0.0110857	9	P1P2	0.276726	-0.0230426	9	P1P2	0.991616	-0.00279693	9
APOC2	P1P2	0.581237	0.0135078	10	P1P2	0.511442	0.0174911	10	P1P2	0.917923	0.017579	10
APOC3	P1P2	0.519595	0.0146076	10	P1P2	0.308755	-0.0114569	10	P1P2	0.338829	0.00878299	10
APOC4	P1P2	0.862655	-0.0117059	10	P1P2	0.261572	-0.0301117	10	P1P2	0.557346	-0.0209484	10
APOD	P1P2	0.0750744	0.0277291	10	P1P2	0.613532	-0.00299234	10	P1P2	0.319221	0.0158723	10
APOE	P1P2	0.683293	-0.0020143	10	P1P2	0.561512	0.00498698	10	P1P2	0.834994	0.00293563	10
APOF	P1P2	0.483482	0.0229472	10	P1P2	0.599921	0.0110443	10	P1P2	0.359962	0.0153554	10
APOH	P2	0.0827318	0.00675725	10	P2	0.161463	0.0337175	10	P2	0.043068	0.0213534	10
APOL1	P1P2	0.196807	-0.0208304	10	P1P2	0.383532	0.0190587	10	P1P2	0.847604	-0.00523852	10
APOL2	P1P2	0.482574	-0.00855214	10	P1P2	0.588668	0.0112592	10	P1P2	0.406966	0.00722496	10
APOL3	P1P2	0.41553	-0.00900934	10	P1P2	0.967646	0.00341247	10	P1P2	0.781854	-0.00844574	10
APOL4	P1P2	0.245556	-0.0221077	10	P1P2	0.930338	-0.00885174	10	P1P2	0.332501	-0.0139973	10
APOL5	ENST00000249044.2	0.335744	-0.016804	10	ENST00000249044.2	0.910808	0.00719745	10	ENST00000249044.2	0.589279	-0.0103138	10
APOL6	P1P2	0.41237	0.0193847	10	P1P2	0.624268	-0.0132545	10	P1P2	0.886814	-0.00173915	10
APOLD1	P1P2	0.74141	0.00765219	10	P1P2	0.501883	0.012337	10	P1P2	0.633053	0.01094	10
APOM	P1P2	0.0653276	-0.0474219	10	P1P2	0.101887	0.0358279	10	P1P2	0.756091	0.00239125	10
APOO	P1P2	0.433418	-0.000435355	10	P1P2	0.889364	0.0115645	10	P1P2	0.642055	0.000953384	10
APOOL	P1P2	0.990017	-0.0108525	10	P1P2	0.440299	-0.0114092	10	P1P2	0.800601	-0.00487441	10
APOPT1	P1P2	0.0721458	-0.00973575	10	P1P2	0.734289	-0.0148667	10	P1P2	0.308934	-0.0234937	10
APP	P1P2	0.622361	-0.002593	10	P1P2	0.34306	-0.0118287	10	P1P2	0.333233	-0.0070743	10
APPBP2	P1P2	0.0803632	-0.0277288	10	P1P2	0.566062	0.0131085	10	P1P2	0.670868	-0.000134863	10
APPL1	P1P2	0.0809945	0.0152147	10	P1P2	0.398328	0.0123582	10	P1P2	0.205802	0.0268485	10
APPL2	P1P2	0.80588	0.00553096	10	P1P2	0.894689	0.00349177	10	P1P2	0.965975	-0.00122922	10
APRT	P1P2	0.0954648	-0.0193253	10	P1P2	0.642306	0.00726498	10	P1P2	0.41531	-0.00370612	10
APTX	P1	0.201747	0.0170956	10	P1	0.949211	0.00279037	10	P2	0.532998	0.00492063	10
AQP1	ENST00000509504.1	0.598201	0.00917587	10	ENST00000509504.1	0.796512	-0.00449136	10	ENST00000509504.1	0.792229	0.00242466	10
AQP10	P1P2	0.845761	0.00870666	10	P1P2	0.831854	-0.0106318	10	P1P2	0.775558	0.0033243	10
AQP11	P1P2	0.099493	-0.0143699	10	P1P2	0.54758	0.0278385	10	P1P2	0.727071	0.0046269	10
AQP12A	P1P2	0.397679	-0.0184981	10	P1P2	0.940586	-0.010389	10	P1P2	0.63828	-0.012439	10
AQP12B	P1P2	0.443652	-0.0212519	10	P1P2	0.303426	-0.00951228	10	P1P2	0.154844	-0.00532506	10
AQP2	P1P2	0.172603	-0.0234154	10	P1P2	0.730322	-0.0206858	10	P1P2	0.255629	-0.0204973	10
AQP3	P1	0.245734	-0.0191015	10	P1	0.00945797	-0.03346	10	P1	0.0285127	-0.0332351	10
AQP4	P1P2	0.404862	-0.00288302	10	P1P2	0.119367	-0.0262997	10	P1P2	0.106958	-0.0134697	10
AQP5	P1P2	0.623698	-0.00492992	10	P1P2	0.989602	-0.0121557	10	P1P2	0.832477	-0.0076574	10
AQP6	P1P2	0.00408681	-0.0247733	10	P1P2	0.4815	0.00908569	10	P1P2	0.0364171	-0.020152	10
AQP7	P1P2	0.96704	-0.00412258	10	P1P2	0.347926	-0.0201619	10	P1P2	0.62535	-0.0135566	10
AQP8	P1P2	0.768943	-0.00439757	10	P1P2	0.842722	-0.016589	10	P1P2	0.675363	-0.0032652	10
AQP9	P1P2	0.282731	0.00454014	10	P1P2	0.406805	0.00297296	10	P1P2	0.825165	-0.00422435	10
AQPEP	P1P2	0.463994	0.0176573	10	P1P2	0.398001	0.0242628	10	P1P2	0.231809	0.0153177	10
AQR	P1P2	0.0515997	0.0152975	10	P1P2	0.663849	-0.00866915	10	P1P2	0.199773	0.0153858	10
AR	P1P2	0.578747	-0.00214983	10	P1P2	0.546801	-0.0109746	10	P1P2	0.998947	-0.003858	10
ARAF	P1P2	0.540275	0.00797398	10	P1P2	0.319454	0.0229856	10	P1P2	0.179594	0.00376236	10
ARAP1	P2	0.26832	0.00291179	10	P2	0.0344264	0.0317973	10	P2	0.154759	0.0173546	10
ARAP2	P1P2	0.237488	-0.0370246	10	P1P2	0.160326	-0.0550337	10	P1P2	0.114294	-0.03006	10
ARAP3	P1P2	0.0632316	-0.0172116	10	P1P2	0.104269	-0.00953243	10	P1P2	0.0400486	-0.0195711	10
ARC	P1P2	0.553345	0.00675535	10	P1P2	0.325902	-0.0157255	10	P1P2	0.734788	0.0035478	10
ARCN1	P1P2	0.787128	-0.0153144	10	P1P2	0.741802	0.0105352	10	P1P2	0.498909	0.00536185	10
AREG	P1P2	0.419206	0.00573652	10	P1P2	0.201079	-0.0391234	10	P1P2	0.657881	-0.00647771	10
AREL1	P1P2	0.7116	0.0074268	10	P1P2	0.744016	-0.00528838	10	P1P2	0.658306	0.0121327	10
ARF1	P1P2	0.910567	-0.00919438	10	P1P2	0.56745	-0.0082604	10	P1P2	0.531651	-0.00318536	10
ARF3	P1P2	0.411458	-0.0229367	10	P1P2	0.111815	-0.0170268	10	P1P2	0.0838098	-0.0226698	10
ARF4	P1P2	0.150367	-0.0408239	10	P1P2	0.644615	0.00882347	10	P1P2	0.218802	-0.0118517	10
ARF5	P1	0.103188	0.0139509	9	P1	0.648713	-0.0134959	9	P1	0.249735	0.000834971	9
ARF6	P1	0.000869858	-0.0330376	10	P2	0.504778	-0.00765695	10	P1	0.0275286	-0.0184544	10
ARFGAP1	P1P2	0.706403	0.00536084	10	P1P2	0.128966	0.0142366	10	P1P2	0.297371	0.0193061	10
ARFGAP2	P1P2	0.139458	-0.0355472	10	P1P2	0.311827	-0.0261414	10	P1P2	0.110906	-0.0172019	10
ARFGAP3	P1P2	0.64589	0.0187268	10	P1P2	0.576413	-0.000361816	10	P1P2	0.666386	0.00436908	10
ARFGEF1	P1P2	0.804191	0.00975802	10	P1P2	0.330102	-0.00304444	10	P1P2	0.70801	-0.00228933	10
ARFGEF2	P1P2	0.908375	0.00881946	10	P1P2	0.185009	0.0170365	10	P1P2	0.335288	0.00800559	10
ARFIP1	P1P2	0.0583304	-0.0357982	10	P1P2	0.769964	-0.0012063	10	P1P2	0.132548	-0.00883438	10
ARFIP2	P1P2	0.28798	0.00885086	10	P1P2	0.921149	0.0288982	10	P1P2	0.519603	0.0182236	10
ARFRP1	P1P2	0.0403168	0.022587	10	P1P2	0.771196	-0.0151765	10	P1P2	0.204335	0.00615619	10
ARG1	P1P2	0.139809	-0.0235075	10	P1P2	0.0781687	-0.0191053	10	P1P2	0.0454173	-0.0213064	10
ARG2	P1P2	0.163667	-0.0188752	10	P1P2	0.814079	0.00437922	10	P1P2	0.27758	-0.00163711	10
ARGFX	P1P2	0.805317	-0.0124604	10	P1P2	0.896079	0.00881535	10	P1P2	0.874556	-0.00788873	10
ARGLU1	P1P2	0.476516	-0.0155877	10	P1P2	0.156224	-0.0119288	10	P1P2	0.226024	-0.0213978	10
ARHGAP1	P1P2	0.120833	-0.0167324	10	P1P2	0.767391	-0.00957657	10	P1P2	0.235723	-0.0143962	10
ARHGAP10	P1P2	0.784443	0.00969099	10	P1P2	0.128634	0.0332275	10	P1P2	0.323656	0.0294445	10
ARHGAP11A	P1P2	0.0314052	-0.0303582	10	P1P2	0.459442	-0.0108495	10	P1P2	0.0410538	-0.0194204	10
ARHGAP11B	P1P2	0.140239	0.0221368	10	P1P2	0.221999	-0.0355026	10	P1P2	0.663192	-0.00577682	10
ARHGAP12	P1P2	0.830186	-0.00488166	10	P1P2	0.262631	-0.0152094	10	P1P2	0.207382	-0.00444821	10
ARHGAP15	P1P2	0.482167	-0.0138348	9	P1P2	0.958387	-0.0129204	9	P1P2	0.508344	-0.00817655	9
ARHGAP17	P1P2	0.725198	-0.00877711	10	P1P2	0.133644	-0.0391049	10	P1P2	0.119076	-0.0196657	10
ARHGAP18	P1P2	0.895357	0.00853019	10	P1P2	0.778486	-0.0149714	10	P1P2	0.671937	-0.00669831	10
ARHGAP19	P1P2	0.895932	-0.00809153	10	P1P2	0.523761	0.0164749	10	P1P2	0.943789	0.0100616	10
ARHGAP20	P1P2	0.641717	-0.0100917	10	P1P2	0.945248	-0.00941503	10	P1P2	0.780729	-0.00727503	10
ARHGAP21	P1P2	0.450084	0.0181732	10	P1P2	0.963093	-0.00507648	10	P1P2	0.878022	0.00947406	10
ARHGAP22	P1P2	0.165479	-0.0329376	10	P1P2	0.0791394	-0.0430339	10	P1P2	0.0833386	-0.0379858	10
ARHGAP23	P1P2	0.153235	-0.0186328	10	P1P2	0.389232	0.0242691	10	P1P2	0.798789	-0.00826301	10
ARHGAP24	P1P2	0.401506	0.0243302	10	P1P2	0.432445	0.00493878	10	P1P2	0.18909	0.00610955	10
ARHGAP25	P1P2	0.521484	-0.0164195	10	P1P2	0.731754	-0.00852081	10	P1P2	0.41935	-0.0106952	10
ARHGAP26	P1P2	0.193945	-0.0124133	10	P1P2	0.49122	0.0318779	10	P1P2	0.561686	0.00913056	10
ARHGAP27	P2	0.189784	-0.0118163	10	P1	0.47514	-0.00350961	10	P1	0.210569	-0.0137564	10
ARHGAP28	P1P2	0.755746	-0.0152711	10	P1P2	0.184427	-0.0202581	10	P1P2	0.347787	-0.0206237	10
ARHGAP29	P1P2	0.42038	-0.00603207	10	P1P2	0.154097	-0.0274164	10	P1P2	0.711939	-0.0117734	10
ARHGAP30	P1P2	0.000502784	-0.0453534	10	P1P2	0.00175359	-0.0349653	10	P1P2	8.17407e-05	-0.036148	10
ARHGAP31	P1P2	0.396057	0.0126428	10	P1P2	0.068472	-0.0223146	10	P1P2	0.403492	0.00228748	10
ARHGAP32	ENST00000310343.9	0.217924	0.0120337	10	ENST00000310343.9	0.92792	0.00506657	9	ENST00000310343.9	0.422168	0.00232198	9
ARHGAP33	P1P2	0.804416	-0.00298592	10	P1P2	0.0455692	-0.0485198	10	P1P2	0.0727535	-0.0286453	10
ARHGAP35	ENST00000404338.3	0.492335	-0.0057601	10	ENST00000404338.3	0.902454	-0.00337396	10	ENST00000404338.3	0.526853	-0.00262951	10
ARHGAP36	P1P2	0.0266075	-0.0356831	10	P1P2	0.405647	0.00673516	10	P1P2	0.0393995	-0.0222546	10
ARHGAP39	P1P2	0.492518	-0.0139059	10	P1P2	0.235415	-0.0015423	10	P1P2	0.132321	-0.00264404	10
ARHGAP4	P2	0.490228	-0.00706186	10	P2	0.0474372	0.0107109	10	P2	0.385907	0.00745531	10
ARHGAP40	P1P2	0.723125	0.00964669	10	P1P2	0.866848	-0.0186407	10	P1P2	0.512027	-0.00240333	10
ARHGAP42	P1P2	0.818407	0.00884764	10	P1P2	0.393764	0.0326474	10	P1P2	0.656398	0.0257962	10
ARHGAP44	P1P2	0.611298	0.00762596	10	P1P2	0.0558648	0.0122915	10	P1P2	0.133835	0.0186555	10
ARHGAP5	P1P2	0.109366	-0.0107765	10	P1P2	0.797642	-0.0141883	10	P1P2	0.293851	-0.0145844	10
ARHGAP6	P1P2	0.0982143	-0.0234614	10	P1P2	0.834254	-0.0209507	10	P1P2	0.290226	-0.0214868	10
ARHGAP8	P2	0.0133435	0.0283747	10	P2	0.266834	0.0066434	10	P2	0.0264543	0.0109312	10
ARHGAP9	P1P2	0.0690665	-0.0284266	10	P1P2	0.0576341	-0.00701158	10	P1P2	0.0134949	-0.00939354	10
ARHGDIA	P1P2	0.575864	0.0143665	10	P1P2	0.433476	0.00164311	10	P1P2	0.364131	0.00255268	10
ARHGDIB	P1P2	0.322193	-0.00248367	10	P1P2	0.893068	0.0124865	10	P1P2	0.45905	0.0129891	10
ARHGDIG	P1P2	0.931244	-0.0116122	10	P1P2	0.606147	0.00269142	10	P1P2	0.869476	-0.00447548	10
ARHGEF1	P1	0.493711	0.00614725	10	P1	0.103988	-0.00942028	10	P1	0.439896	-0.00469754	10
ARHGEF10	P1P2	0.754087	0.00733386	10	P1P2	0.19933	-0.0308501	10	P1P2	0.671082	-0.0216147	10
ARHGEF10L	P1P2	0.658896	-0.00891297	10	P1P2	0.0394982	-0.0297071	10	P1P2	0.158014	-0.0255691	10
ARHGEF11	P1P2	0.731427	0.00901088	10	P1P2	0.571027	0.0084639	10	P1P2	0.85703	0.0078264	10
ARHGEF12	P1P2	0.146242	-0.00688039	10	P1P2	0.0738841	-0.039276	10	P1P2	0.0238982	-0.0239722	10
ARHGEF15	P1P2	0.18166	-0.0177347	10	P1P2	0.157167	-0.00793326	10	P1P2	0.109144	-0.0148677	10
ARHGEF16	P1P2	0.0136344	0.0358802	10	P1P2	0.264069	0.0145349	10	P1P2	0.0268554	0.0189943	10
ARHGEF17	P1P2	0.0731425	0.0352977	10	P1P2	0.353596	0.0387046	10	P1P2	0.140894	0.0334618	10
ARHGEF18	P1P2	0.505078	0.00674356	10	P1P2	0.114446	0.0235277	10	P1P2	0.10337	0.00778876	10
ARHGEF19	P1P2	0.0101596	-0.023062	10	P1P2	0.0191803	-0.035965	10	P1P2	0.00555938	-0.0264741	10
ARHGEF2	P1P2	0.00137607	-0.037374	10	P1P2	0.064588	-0.024174	10	P1P2	0.000836047	-0.0280139	10
ARHGEF25	P1P2	0.183139	-0.0259463	10	P1P2	0.03646	-0.0220798	10	P1P2	0.0111531	-0.0186513	10
ARHGEF26	P1P2	0.364623	-0.00705601	10	P1P2	0.0571157	0.0389535	10	P1P2	0.037721	0.0214912	10
ARHGEF28	P1P2	0.233982	-0.00265805	10	P1P2	0.555899	-0.00813632	10	P1P2	0.296556	-0.015313	10
ARHGEF3	P1P2	0.466929	-0.0145111	10	P1P2	0.851323	-0.0109227	10	P1P2	0.734126	0.000196655	10
ARHGEF33	ENST00000398800.4	0.510738	0.00628423	8	ENST00000398800.4	0.745384	-0.00407201	8	ENST00000398800.4	0.563577	0.0132857	8
ARHGEF35	ENST00000543357.1	0.0627802	-0.021176	9	ENST00000543357.1	0.00445736	-0.0355938	9	ENST00000543357.1	0.00162362	-0.026356	9
ARHGEF37	P2	0.376989	0.0151351	10	P2	0.278419	0.00510601	10	P2	0.270762	0.00802464	10
ARHGEF38	P1P2	0.112626	-0.021351	10	P1P2	0.27422	-0.00998844	10	P1P2	0.741646	-0.00823655	10
ARHGEF39	P1P2	0.532126	0.0200697	10	P1P2	0.140253	-0.012607	10	P1P2	0.232496	0.0152807	10
ARHGEF4	P1P2	0.348459	0.0177242	10	P1P2	0.102071	0.0350982	10	P1P2	0.0767204	0.023153	10
ARHGEF40	P1P2	0.864714	-0.012379	10	P1P2	0.511442	-0.0195978	10	P1P2	0.755868	-0.0166826	10
ARHGEF5	P1P2	0.162439	-0.015264	10	P1P2	0.161463	-0.013023	10	P1P2	0.0888058	-0.0189413	10
ARHGEF6	P1P2	0.412204	0.00673063	10	P1P2	0.823069	0.0209804	10	P1P2	0.472857	0.0207924	10
ARHGEF7	ENST00000370623.3	0.89202	-0.00455038	10	ENST00000370623.3	0.170184	0.0124917	10	ENST00000370623.3	0.270889	0.00462186	10
ARHGEF9	P1P2	0.367787	0.0142325	10	P1P2	0.178117	-0.010165	10	P1P2	0.583429	0.00874601	10
ARID1A	P1P2	4.4165e-05	-0.185454	10	P1P2	9.21336e-05	-0.177048	10	P1P2	0.000106996	-0.181251	10
ARID1B	P1	0.000367758	-0.0397486	10	P1	0.0016123	-0.0342947	10	P1	0.000154599	-0.0364656	10
ARID2	P1P2	0.745261	-0.00456551	10	P1P2	0.324965	-0.0111917	10	P1P2	0.555378	-0.0184919	10
ARID3A	P1P2	0.378012	-0.0815067	10	P1P2	0.0332218	-0.0894682	10	P1P2	0.118591	-0.0854875	10
ARID3B	P1P2	0.263133	0.0331359	10	P1P2	0.580117	0.0170442	10	P1P2	0.242627	0.0136052	10
ARID3C	P1P2	0.745481	-0.00521591	10	P1P2	0.822158	0.00201408	10	P1P2	0.688698	-0.00542948	10
ARID4A	P1P2	0.229721	-0.0262947	10	P1P2	0.834254	0.0159697	10	P1P2	0.521696	-0.00765213	10
ARID4B	P1P2	0.146566	-0.0071912	10	P1P2	0.93581	-0.00219977	10	P1P2	0.300097	-0.00486963	10
ARID5A	P1P2	0.697233	0.00664625	10	P1P2	0.870191	0.00166679	10	P1P2	0.816501	0.00120148	10
ARID5B	ENST00000279873.7	0.867701	-0.00991694	9	ENST00000279873.7	0.28729	-0.0191274	9	ENST00000279873.7	0.466882	-0.0168098	9
ARIH1	P1P2	0.235414	0.000808951	10	P1P2	0.363406	0.0103462	10	P1P2	0.106385	0.00389349	10
ARIH2	P1P2	0.745811	0.0188648	10	P1P2	0.144919	-0.00725984	10	P1P2	0.462972	0.0130453	10
ARIH2OS	P1P2	0.319852	-0.0069929	10	P1P2	0.0387882	0.0204057	10	P1P2	0.387677	0.00305576	10
ARL1	P1P2	0.304185	0.0236416	10	P1P2	0.881501	-0.0111554	10	P1P2	0.63055	0.0065862	10
ARL10	P1P2	0.0274026	0.0175017	10	P1P2	0.538453	-0.00432964	10	P1P2	0.184782	0.00840979	10
ARL11	P1P2	0.83291	0.00263116	10	P1P2	0.96356	0.00363607	10	P1P2	0.985147	-0.00613246	10
ARL13A	P1P2	0.479495	0.0234414	10	P1P2	0.0538307	-0.0393755	10	P1P2	0.390744	-0.00310551	10
ARL13B	P1P2	0.534134	0.00934598	10	P1P2	0.403372	-0.0220225	9	P1P2	0.707959	-0.00573636	9
ARL14	P1P2	0.593259	0.00553314	10	P1P2	0.838485	0.0117065	10	P1P2	0.838659	0.00699989	10
ARL14EP	P1P2	0.184531	-0.0195978	10	P1P2	0.29329	0.00559063	10	P1P2	0.0826618	-0.0168506	10
ARL14EPL	ENST00000601302.2	0.273066	-0.0197521	10	ENST00000601302.2	0.050705	0.0447199	10	ENST00000601302.2	0.309352	0.0118616	10
ARL15	P1P2	0.140317	-0.00973299	10	P1P2	0.595956	-0.0164844	10	P1P2	0.19008	-0.0209792	10
ARL16	P1P2	0.43086	0.0134073	10	P1P2	0.900367	0.00467715	10	P1P2	0.379038	0.00416878	10
ARL17A	ENST00000329240.4,ENST00000336125.5,ENST00000445552.2	0.752651	0.00636303	10	ENST00000329240.4,ENST00000336125.5,ENST00000445552.2	0.0531786	-0.00684996	10	ENST00000329240.4,ENST00000336125.5,ENST00000445552.2	0.260068	-0.0125276	10
ARL17B	ENST00000434041.2,ENST00000450673.3,ENST00000570618.1	0.932401	0.0065519	10	ENST00000434041.2,ENST00000450673.3,ENST00000570618.1	0.48223	0.00505672	10	ENST00000434041.2,ENST00000450673.3,ENST00000570618.1	0.667239	-0.00510078	10
ARL2	P1P2	0.937376	0.00118614	10	P1P2	0.65188	0.00502249	10	P1P2	0.524367	0.000635765	10
ARL2BP	P1P2	0.848154	0.00981117	10	P1P2	0.400048	0.0164453	10	P1P2	0.528194	0.0096997	10
ARL3	P1P2	0.309973	0.0212249	10	P1P2	0.342166	0.00571802	10	P1P2	0.319934	0.00866101	10
ARL4A	P1P2	0.417917	0.0156522	9	P1P2	0.782982	0.00881814	10	P1P2	0.37091	0.0109743	9
ARL4C	P1P2	0.0528342	0.00845675	10	P1P2	0.921265	0.0155495	10	P1P2	0.234683	0.0125167	10
ARL4D	P1P2	0.173015	-0.02851	10	P1P2	0.825235	-0.0136111	10	P1P2	0.293043	-0.0216105	10
ARL5A	P1P2	0.242787	-0.0170634	10	P1P2	0.221058	-0.0110164	10	P1P2	0.145865	-0.00969611	10
ARL5B	P1P2	0.471038	-0.0113479	10	P1P2	0.883813	-0.00818196	10	P1P2	0.490572	-0.0155895	10
ARL5C	P1P2	0.987579	0.0280707	10	P1P2	0.318387	0.00771747	10	P1P2	0.642055	0.0142756	10
ARL6	P1P2	0.434957	0.022451	10	P1P2	0.461488	0.00651387	10	P1P2	0.97252	-0.00180433	10
ARL6IP1	P1	0.0710464	-0.0215935	10	P2	0.242835	-0.0106958	10	P2	0.066054	-0.0114796	10
ARL6IP4	P1P2	0.326192	0.0155706	10	P1P2	0.467389	0.0267234	10	P1P2	0.129555	0.0174968	10
ARL6IP5	P1P2	0.303296	-0.006902	10	P1P2	0.1768	-0.00457588	10	P1P2	0.178361	-0.0173881	10
ARL6IP6	P1P2	0.0447578	-0.032325	9	P1P2	0.863461	-0.0133515	9	P1P2	0.429531	-0.0308456	9
ARL8A	P1P2	0.0557302	-0.0171663	10	P1P2	0.931724	0.0355537	9	P1P2	0.42342	-0.00753701	9
ARL8B	P1P2	0.330801	-0.00359036	10	P1P2	0.45034	-0.0207086	10	P1P2	0.19207	-0.0105581	10
ARL9	P1P2	0.909875	-0.00758349	10	P1P2	0.875381	0.0173908	10	P1P2	0.816501	0.00337565	10
ARMC1	P1P2	0.791833	-0.00515779	10	P1P2	0.670132	0.00512291	10	P1P2	0.758767	0.00479453	10
ARMC10	P1P2	0.509551	0.00522374	10	P1P2	0.998832	-0.00624672	10	P1P2	0.903046	-0.000708302	10
ARMC12	P1P2	0.0743628	0.0182727	10	P1P2	0.266456	0.00239058	10	P1P2	0.544228	0.0136247	10
ARMC2	P1P2	0.297996	-0.00393546	10	P1P2	0.255831	0.0147648	10	P1P2	0.68913	-0.00407979	10
ARMC3	P1P2	0.94328	-0.00811291	10	P1P2	0.825463	-0.00358997	10	P1P2	0.80627	-0.00554351	10
ARMC4	P1P2	0.179434	0.0206968	10	P1P2	0.769069	-0.0205037	10	P1P2	0.849442	0.00573485	10
ARMC5	P1P2	0.460273	-0.0307616	10	P1P2	0.310708	0.0135868	10	P1P2	0.932128	-0.00818512	10
ARMC6	P1P2	0.413533	-0.00170783	10	P1P2	0.898744	-0.0030714	10	P1P2	0.788165	0.00820249	10
ARMC7	P1P2	0.495274	-0.00506521	10	P1P2	0.140372	0.00807721	10	P1P2	0.31033	-0.00866375	10
ARMC8	P1P2	0.283972	-0.0286229	10	P1P2	0.162562	0.0118884	10	P1P2	0.887278	-0.00484001	10
ARMC9	P1P2	0.129905	-0.0539067	10	P1P2	0.396858	-0.0390192	10	P1P2	0.206643	-0.0446955	10
ARMCX1	P1P2	0.221312	-0.0218638	10	P1P2	0.819652	0.00075084	10	P1P2	0.416318	-0.0131257	10
ARMCX2	P1P2	0.0292373	0.0331266	10	P1P2	0.608183	0.0013467	9	P1P2	0.0870176	0.00399409	9
ARMCX3	P1P2	0.247454	0.011439	10	P1P2	0.283581	0.00450546	10	P1P2	0.169545	0.00588724	10
ARMCX4	P1P2	0.311154	0.00279152	10	P1P2	0.291545	-0.0110497	10	P1P2	0.119146	0.000681444	10
ARMCX5	P1P2	0.866545	0.00623988	10	P1P2	0.937674	0.00873572	10	P1P2	0.781629	-0.00243363	10
ARMCX5-GPRASP2	P1P2	0.866545	0.00623988	10	P1P2	0.937674	0.00873572	10	P1P2	0.781629	-0.00243363	10
ARMCX6	P1P2	0.179104	0.0176995	10	P1P2	0.924521	0.00943891	10	P1P2	0.543256	0.0101034	10
ARMS2	P1P2	0.11725	-0.0207657	10	P1P2	0.851093	-0.0105674	10	P1P2	0.545787	-0.0247112	10
ARNT	P1P2	0.648608	-0.0127711	10	P1P2	0.586147	0.00557195	10	P1P2	0.745859	-0.0066207	10
ARNT2	P1P2	0.875481	0.00526518	10	P1P2	0.621577	0.00969283	10	P1P2	0.941223	0.00365221	10
ARNTL	P1P2	0.495826	0.00397092	10	P1P2	0.80568	0.00784328	10	P1P2	0.499095	-0.00342577	10
ARNTL2	P1P2	0.829052	-0.0196043	10	P1P2	0.185106	-0.0338706	10	P1P2	0.233876	-0.0164062	10
ARPC1A	P1P2	0.518369	-0.0154399	10	P1P2	0.766384	-0.017624	10	P1P2	0.474486	-0.0050661	10
ARPC1B	P1P2	0.422733	-0.00971605	10	P1P2	0.689553	-0.0123627	10	P1P2	0.517134	-0.0208343	10
ARPC2	P1	0.749008	-0.00404213	10	P1	0.835626	0.0116529	10	P1	0.519983	0.00404111	10
ARPC3	P2	0.164859	-0.0189524	10	P2	0.791656	-0.00806148	10	P2	0.394478	-0.0053941	10
ARPC4	P1P2	0.746032	0.0116786	10	P1P2	0.413798	0.0042154	10	P1P2	0.335288	-0.000952403	10
ARPC4-TTLL3	P1	0.74978	0.0131092	10	P2	0.0235855	-0.0324646	10	P2	0.236651	-0.0261801	10
ARPC5	P1P2	0.853971	-0.00379129	10	P1P2	0.827516	-0.00190351	10	P1P2	0.836139	0.00562594	10
ARPC5L	P1	0.207668	-0.0370402	10	P1	0.394414	-0.0288994	10	P1	0.21596	-0.0364673	10
ARPP19	P1P2	0.561555	-0.00267774	10	P1P2	0.554525	0.00855111	10	P1P2	0.706702	0.00149291	10
ARPP21	ENST00000187397.4	0.766387	-0.00645704	10	ENST00000187397.4	0.943849	0.0115003	10	ENST00000187397.4	0.982808	0.0052694	10
ARR3	P1P2	0.661531	-0.00149643	10	P1P2	0.172337	0.0334567	10	P1P2	0.373188	0.0193834	10
ARRB1	P1P2	0.143157	0.0138687	10	P1P2	0.0109611	0.0388177	10	P1P2	0.0171827	0.0308684	10
ARRB2	P1P2	0.472202	0.0042492	10	P1P2	0.779384	-0.00743449	10	P1P2	0.825165	0.00335122	10
ARRDC1	P1P2	0.420128	0.0113308	10	P1P2	0.720107	-0.00522548	10	P1P2	0.897012	0.0115992	10
ARRDC2	P2	0.0945143	-0.0412277	10	P2	0.00414049	-0.0398805	10	P2	0.00358837	-0.0377359	10
ARRDC3	P1P2	1.65263e-07	-0.110276	10	P1P2	2.38937e-05	-0.110569	9	P1P2	1.208e-06	-0.103392	9
ARRDC4	P1P2	0.363469	0.0204366	10	P1P2	0.282989	0.0057746	10	P1P2	0.230781	0.0175714	10
ARRDC5	P1P2	0.386731	-0.0447937	10	P1P2	0.0222586	-0.0581489	10	P1P2	0.0146182	-0.0443162	10
ARSA	P1P2	0.0371645	-0.0211038	10	P1P2	0.402924	-0.0257563	10	P1P2	0.085183	-0.0202244	10
ARSB	P1P2	0.33334	-0.00815846	10	P1P2	0.194351	-0.00858554	10	P1P2	0.10006	-0.00497968	10
ARSD	P1P2	0.770388	-0.00202151	10	P1P2	0.956676	-0.00151249	10	P1P2	0.942389	0.00340724	10
ARSE	P1P2	0.123009	-0.0236562	10	P1P2	0.0855973	0.0256782	10	P1P2	0.839575	0.0024452	10
ARSF	P1P2	0.996169	-0.00673918	10	P1P2	0.33441	-0.00945611	10	P1P2	0.399544	-0.00948102	10
ARSG	ENST00000448504.2	0.275493	0.0129959	10	ENST00000448504.2	0.12604	0.00709794	10	ENST00000448504.2	0.288358	0.0113921	10
ARSH	ENST00000381130.2	0.693469	-0.0102983	10	ENST00000381130.2	0.56517	0.00489743	10	ENST00000381130.2	0.411626	0.00193054	10
ARSI	P1P2	0.278515	-0.0199002	10	P1P2	0.601172	0.0283987	8	P1P2	0.650114	0.0139381	8
ARSJ	P1P2	0.152691	-0.0257753	10	P1P2	0.403913	-0.0119624	10	P1P2	0.13112	-0.0214198	10
ARSK	P1P2	0.914144	-0.00259901	10	P1P2	0.741802	-0.00467689	10	P1P2	0.888667	-0.00310303	10
ART1	P1P2	0.528017	-0.0161374	9	P1P2	0.452363	0.0225982	10	P1P2	0.954649	-0.00860428	9
ART3	P2	0.097477	-0.0234787	10	P2	0.258351	-0.00540556	10	P2	0.560698	0.00466773	10
ART4	P1P2	0.515264	-0.0160609	10	P1P2	0.39841	0.00213021	10	P1P2	0.857721	-0.01263	10
ART5	P1P2	0.697878	-0.0250858	10	P1P2	0.83254	-0.00032778	10	P1P2	0.665321	-0.00449662	10
ARTN	P1	0.0189321	-0.0456369	10	P1	0.210867	-0.0149568	9	P1	0.0212838	-0.0202343	9
ARV1	P1P2	0.765942	0.00611832	10	P1P2	0.613326	-0.00784776	10	P1P2	0.889131	0.000601456	10
ARVCF	P1	0.0122747	-0.0315894	10	P2	0.630708	-0.00753592	10	P1	0.0501309	-0.0165264	10
ARX	P2	0.544325	-0.00930455	10	P1	0.577113	0.00557545	10	P2	0.758544	0.00317748	10
AS3MT	P1P2	0.226353	-0.0256253	10	P1P2	0.105998	-0.0338713	10	P1P2	0.0770138	-0.0259154	10
ASAH1	P1P2	0.912759	-0.00455967	10	P1P2	0.949211	0.00110128	10	P1P2	0.944722	0.000555384	10
ASAH2	ENST00000395526.4	0.225851	0.0219159	10	ENST00000395526.4	0.284041	0.00970001	10	ENST00000395526.4	0.0909711	0.00915883	10
ASAH2B	P1P2	0.194595	-0.0385619	10	P1P2	0.00239319	-0.0623528	10	P1P2	0.00165406	-0.0422449	10
ASAP1	P1P2	0.186804	-0.0301652	10	P1P2	0.0781191	-0.0297279	10	P1P2	0.0880933	-0.0299465	10
ASAP2	P1P2	0.222799	0.0265798	10	P1P2	0.310149	0.0228184	10	P1P2	0.215199	0.022049	10
ASAP3	P1P2	0.350708	-0.0280977	10	P1P2	0.527391	-0.0184099	10	P1P2	0.413633	-0.0232538	10
ASB1	P1P2	0.444951	0.0136068	10	P1P2	0.0560905	0.0310174	10	P1P2	0.093293	0.0255419	10
ASB10	P1P2	0.0553218	-0.0231997	10	P1P2	0.841691	-0.00741897	10	P1P2	0.260938	-0.020364	10
ASB11	P2	0.0192448	-0.0192651	10	P1	0.0625604	-0.0266418	10	P2	0.0184973	-0.00897694	10
ASB12	ENST00000396130.2	0.573682	0.00862328	10	ENST00000396130.2	0.405812	-0.0113662	10	ENST00000362002.2	0.694969	0.0166695	10
ASB13	P1P2	0.672962	-0.00467297	10	P1P2	0.453774	0.0166798	10	P1P2	0.365372	0.0093315	10
ASB14	P1P2	0.902727	-0.0112694	10	P1P2	0.268478	-0.00525782	10	P1P2	0.547152	-0.0206387	10
ASB15	P1P2	0.986766	0.00289628	10	P1P2	0.529594	-0.00307327	10	P1P2	0.814908	-0.00631779	10
ASB16	P1P2	0.836772	0.0104705	10	P1P2	0.526626	-0.00973936	10	P1P2	0.634932	-0.00425922	10
ASB17	P1P2	0.576857	0.00830067	10	P1P2	0.485889	0.0183414	10	P1P2	0.417664	0.0155592	10
ASB18	P1P2	0.115088	-0.020441	10	P1P2	0.306672	-0.00560383	10	P1P2	0.108433	-0.0155262	10
ASB2	P1P2	0.714721	0.00679131	9	P1P2	0.145511	-0.0326834	9	P1P2	0.420205	-0.00903037	9
ASB3	P1P2	0.155975	0.00659622	10	P1P2	0.468915	-0.00800357	10	P1P2	0.205067	0.0128546	10
ASB4	P1P2	0.85557	-0.00193909	10	P1P2	0.442854	-0.00777139	9	P1P2	0.250499	-0.0126164	9
ASB5	P1P2	0.411292	0.00806313	10	P1P2	0.0955797	-0.0255434	10	P1P2	0.445996	-0.00493407	10
ASB6	P1P2	0.353871	0.0113455	10	P1P2	0.239426	0.0141669	10	P1P2	0.188302	0.0117641	10
ASB7	P1P2	0.174211	0.0348124	10	P1P2	0.155712	0.0134017	10	P1P2	0.0397653	0.020475	10
ASB8	P1P2	0.0183951	-0.0189986	9	P1P2	0.275704	-0.0111945	9	P1P2	0.0295409	-0.0191222	9
ASB9	P1P2	0.517239	-0.0322042	10	P1P2	0.483144	0.00405268	10	P1P2	0.658306	-0.00216601	10
ASCC1	P1P2	0.693577	-0.00311602	10	P1P2	0.279134	-0.000750591	10	P1P2	0.461187	-0.00490739	10
ASCC2	P1P2	0.965532	0.0216682	10	P1P2	0.583229	-0.00378392	10	P1P2	0.572808	0.0141483	10
ASCC3	P1P2	0.789815	0.00712677	10	P1P2	0.710488	-0.0218149	10	P1P2	0.885194	-0.00352795	10
ASCL1	P1P2	0.126727	0.0286629	10	P1P2	0.71562	-0.00939411	10	P1P2	0.476299	0.0197208	10
ASCL2	P1P2	0.172008	0.028955	10	P1P2	0.951777	-0.0219043	10	P1P2	0.317657	-0.00924769	10
ASCL3	P1P2	0.354476	0.0119295	10	P1P2	0.058273	-0.0214796	10	P1P2	0.416822	-0.00224162	10
ASCL4	ENST00000342331.4	0.88949	0.00221376	10	ENST00000342331.4	0.435629	0.0352966	10	ENST00000342331.4	0.392852	0.00734954	10
ASCL5	P1P2	0.128363	0.0245392	10	P1P2	0.194906	0.0233163	10	P1P2	0.106512	0.0292103	10
ASF1A	P1P2	0.00448326	-0.037649	10	P1P2	0.129262	-0.0333273	10	P1P2	0.0278811	-0.0346894	10
ASF1B	P1P2	0.461689	-0.00714383	10	P1P2	0.587659	-0.0253479	10	P1P2	0.504696	-0.024773	10
ASGR1	P1P2	0.0298025	0.0304713	10	P1P2	0.0416653	0.0245014	10	P1P2	0.00505083	0.022749	10
ASGR2	P1P2	0.482393	-0.0178743	10	P1P2	0.54359	-0.0080161	10	P1P2	0.886351	-0.0117432	10
ASH1L	P1P2	0.210941	-0.0251458	10	P1P2	0.393358	-0.0112599	10	P1P2	0.315673	-0.0316457	10
ASH2L	P1P2	0.253573	-0.00540476	10	P1P2	0.661299	0.0105194	10	P1P2	0.644576	-0.000325943	10
ASIC1	P1P2	0.590042	-0.00890643	10	P1P2	0.0417829	-0.04039	10	P1P2	0.0371041	-0.0232946	10
ASIC2	ENST00000359872.6	0.893055	-0.00881636	10	ENST00000359872.6	0.397021	0.0165577	10	ENST00000359872.6	0.320219	0.0129454	10
ASIC3	P1P2	0.560281	-0.0110492	10	P1P2	0.883119	-0.0105623	10	P1P2	0.674291	-0.00783872	10
ASIC4	P1P2	0.626068	0.000758506	10	P1P2	0.698961	0.0172599	10	P1P2	0.969481	0.00736203	10
ASIC5	P1P2	0.644011	-0.0106756	10	P1P2	0.431759	0.00504642	10	P1P2	0.776681	-0.0133761	10
ASIP	P1P2	0.036599	0.0400201	10	P1P2	0.153	-0.0157071	10	P1P2	0.830648	0.0130212	10
ASL	P1P2	0.0081308	-0.0246875	10	P1P2	0.214066	-0.0190862	10	P1P2	0.015383	-0.020899	10
ASMT	P1P2	0.882481	-0.00750464	10	P1P2	0.431245	0.00570751	10	P1P2	0.657881	0.00206346	10
ASMTL	P1P2	0.392343	0.00676945	10	P1P2	0.884853	0.00538869	10	P1P2	0.789068	0.0066244	10
ASNA1	P1P2	0.60164	0.0139242	10	P1P2	0.881501	-0.0220592	10	P1P2	0.815135	-0.00667267	10
ASNS	P1P2	0.104835	-0.00577933	10	P1P2	0.962393	-0.00421242	10	P1P2	0.273964	-0.00393742	10
ASNSD1	P1P2	0.896047	0.0106099	10	P1P2	0.439432	0.0147599	10	P1P2	0.305047	0.0143921	10
ASPA	P1P2	0.278128	-0.0044356	10	P1P2	0.169682	0.0349836	10	P1P2	0.737883	0.0106113	10
ASPDH	P1P2	0.696372	0.010692	10	P1P2	0.143993	-0.0503774	10	P1P2	0.0674482	-0.0120623	10
ASPG	P2	0.0369664	0.0343177	10	P1	0.448146	-0.0367529	10	P2	0.111564	0.0126415	10
ASPH	P1P2	0.333485	0.0091297	10	P1P2	0.920916	-0.0130034	10	P1P2	0.646891	0.00206265	10
ASPHD1	P1P2	0.845761	0.0197984	10	P1P2	0.0861586	-0.00595139	10	P1P2	0.343289	-0.0106037	10
ASPHD2	P1P2	0.803516	0.0124014	10	P1P2	0.12823	0.00806759	10	P1P2	0.563665	0.0101121	10
ASPM	P1P2	0.444171	0.0345813	10	P1P2	0.742908	-0.00164119	10	P1P2	0.273064	0.00782043	10
ASPN	P1P2	0.428932	-0.0176084	9	P1P2	0.226292	-0.0190293	9	P1P2	0.128893	-0.0236027	9
ASPRV1	ENST00000320256.4	0.239574	-0.0390148	10	ENST00000320256.4	0.353216	-0.0474124	10	ENST00000320256.4	0.198849	-0.0334812	10
ASPSCR1	P1P2	0.613749	0.0175137	10	P1P2	0.377645	-0.00659851	10	P1P2	0.39204	0.013808	10
ASRGL1	P1P2	0.916442	-0.0285811	9	P1P2	0.655165	-0.0123854	9	P1P2	0.235655	-0.000700276	9
ASS1	P1P2	0.885582	-0.00654799	10	P1P2	0.0523905	-0.032931	10	P1P2	0.117351	-0.00672325	10
ASTE1	P1P2	0.701435	-0.0130626	10	P1P2	0.909647	-0.00120137	10	P1P2	0.991228	-0.00302557	10
ASTL	ENST00000342380.2	0.0834818	-0.0410409	10	ENST00000342380.2	0.676761	-0.0208724	10	ENST00000342380.2	0.176102	-0.0229543	10
ASTN1	P1P2	0.745261	-0.00431277	10	P1P2	0.620749	-0.0060205	10	P1P2	0.481031	0.00449947	10
ASTN2	P1P2	0.565289	-0.0116502	10	P1P2	0.243486	-0.0362358	10	P1P2	0.391716	-0.0300384	10
ASUN	P1P2	0.230116	-0.00893127	10	P1P2	0.324102	-0.00524805	10	P1P2	0.140578	-0.0131801	10
ASXL1	P1P2	0.834386	0.00814337	10	P1P2	0.9428	0.0111623	10	P1P2	0.828591	0.00651817	10
ASXL2	P1P2	0.799466	0.00158098	10	P1P2	0.0742633	-0.0181958	10	P1P2	0.171098	-0.014334	10
ASXL3	P1P2	0.892135	-0.00837795	10	P1P2	0.824444	-0.010842	9	P1P2	0.709339	-0.00630021	9
ASZ1	P1P2	0.853172	0.0185408	10	P1P2	0.223276	0.0112631	10	P1P2	0.184006	0.00857371	10
ATAD1	P1P2	0.237835	-0.00585766	10	P1P2	0.422553	-0.0109115	10	P1P2	0.811723	-0.0046998	10
ATAD2	P1P2	0.906185	-0.00412679	10	P1P2	0.700807	-0.00582232	9	P1P2	0.980274	0.00225378	9
ATAD2B	P1P2	0.529551	0.0148932	10	P1P2	0.143191	-0.0361988	10	P1P2	0.957797	-0.00683055	10
ATAD3A	P1P2	0.15785	-0.0157028	10	P1P2	0.622301	0.00660874	10	P1P2	0.289691	-0.00317465	10
ATAD3B	P1	0.263692	0.00721529	10	P2	0.220396	-0.000338927	10	P1	0.239216	0.00223969	10
ATAD3C	P1P2	0.46907	-0.0197836	10	P1P2	0.0527475	-0.0316915	10	P1P2	0.0917587	-0.0202365	10
ATAD5	P1P2	0.916799	0.00685078	10	P1P2	0.122101	-0.0407468	10	P1P2	0.206643	-0.0101828	10
ATAT1	P1P2	0.654689	-0.00598135	10	P1P2	0.722848	-0.0152654	10	P1P2	0.885194	0.00180818	10
ATCAY	P1P2	0.432611	-0.00197269	9	P1P2	0.928826	-0.0247592	10	P1P2	0.900874	-0.00678886	9
ATE1	P1P2	0.608038	-0.0148126	10	P1P2	0.236514	-0.020063	10	P1P2	0.61377	-0.0180397	10
ATF1	P1P2	0.391618	-0.0142639	10	P1P2	0.512573	-0.0194645	10	P1P2	0.316947	-0.0203825	10
ATF2	P1P2	0.219231	-0.030844	10	P1P2	0.337572	0.0137306	10	P1P2	0.874325	-0.00771163	10
ATF3	P1P2	0.766831	-0.0241885	10	P1P2	0.0405049	-0.0414461	10	P1P2	0.233991	-0.0385794	10
ATF4	P1P2	0.469249	0.00307909	10	P1P2	0.581822	-0.00701118	10	P1P2	0.997544	-0.00500376	10
ATF5	P1P2	0.272939	-0.0156554	10	P1P2	0.0242697	-0.0319427	10	P1P2	0.0472821	-0.0314315	10
ATF6	P1P2	0.912182	0.00378727	10	P1P2	0.0149827	-0.0440137	10	P1P2	0.121314	-0.0110192	10
ATF6B	P1P2	0.186173	0.0213639	10	P1P2	0.680943	0.00998638	10	P1P2	0.301467	0.0107388	10
ATF7	P1P2	0.645994	0.0139309	10	P1P2	0.649033	0.00586298	10	P1P2	0.995906	0.00715204	10
ATF7IP	P1	0.321411	0.00467811	10	P2	0.515953	-0.0047717	9	P1	0.308934	0.00281484	10
ATF7IP2	P1P2	0.684896	-0.0151733	10	P1P2	0.342836	0.0138134	10	P1P2	0.60781	0.00406306	10
ATG10	P1P2	0.456569	-0.0105605	10	P1P2	0.901642	-0.0150006	10	P1P2	0.833164	-0.0137031	10
ATG12	P1P2	0.263195	0.0269087	10	P1P2	0.530361	0.00968331	10	P1P2	0.285703	0.0127861	10
ATG13	P1P2	0.992222	0.00236255	10	P1P2	0.096076	-0.0356068	10	P1P2	0.13082	-0.0171976	10
ATG14	P1P2	0.301931	-0.0149627	10	P1P2	0.593725	-0.00947271	10	P1P2	0.357506	-0.009853	10
ATG16L1	P1P2	0.34273	0.0139931	10	P1P2	0.527391	0.0116297	10	P1P2	0.818551	0.0104426	10
ATG16L2	P1P2	0.0861104	-0.0172672	10	P1P2	0.0870737	-0.0254405	10	P1P2	0.0438599	-0.0279076	10
ATG2A	P1P2	0.32734	-0.0073716	10	P1P2	0.707981	0.00265128	10	P1P2	0.625765	-0.00285206	10
ATG2B	P1P2	0.111968	0.0109701	10	P1P2	0.0448302	-0.0192836	10	P1P2	0.805589	-0.00446744	10
ATG3	P1P2	0.34436	0.00676927	10	P1P2	0.876074	0.0068625	10	P1P2	0.441286	0.00512086	10
ATG4A	P1P2	0.712468	0.000768221	10	P1P2	0.121396	0.0249495	10	P1P2	0.141846	0.00739922	10
ATG4B	P1P2	0.936913	0.0122276	10	P1P2	0.490575	0.00402584	10	P1P2	0.650898	0.00845195	10
ATG4C	P1P2	0.438045	0.0220736	10	P1P2	0.149827	-0.0120962	10	P1P2	0.84095	0.00523915	10
ATG4D	P1P2	0.151318	0.00851409	10	P1P2	0.154182	-0.0125234	10	P1P2	0.978833	-0.00771721	10
ATG5	P1P2	0.248407	0.0170728	10	P1P2	0.839401	0.00707893	10	P1P2	0.412462	0.0140266	10
ATG7	P1P2	0.175321	0.0123144	10	P1P2	0.789626	-0.0119588	10	P1P2	0.353841	0.00667232	10
ATG9A	P1P2	0.886042	-0.00676584	10	P1P2	0.555408	-0.00356743	10	P1P2	0.923975	0.00435755	10
ATG9B	P1P2	0.13977	-0.0208188	10	P1P2	0.192096	-0.0270967	10	P1P2	0.0445706	-0.019737	10
ATHL1	P1P2	0.842687	-0.0306991	10	P1P2	0.899208	-0.0197652	10	P1P2	0.904904	-0.0252322	10
ATIC	P1P2	0.578548	0.00109709	10	P1P2	0.0531966	0.0192828	10	P1P2	0.0743577	0.0107726	10
ATL1	P1P2	0.0143947	-0.0304259	10	P1P2	0.609219	0.0142084	10	P1P2	0.18333	-0.00667163	10
ATL2	P1P2	0.976089	0.00633142	10	P1P2	0.863969	0.0116431	10	P1P2	0.935625	0.00545829	10
ATL3	P1P2	0.123433	-0.0193009	10	P1P2	0.897585	0.00270342	10	P1P2	0.400036	-0.0143094	10
ATM	P1P2	0.775399	0.00291457	10	P1P2	0.830484	0.00719822	10	P1P2	0.643105	0.00111522	10
ATMIN	P1P2	0.190177	0.0172012	10	P1P2	0.0251229	0.0302924	10	P1P2	0.0148332	0.0219401	10
ATN1	P1P2	0.676576	-0.000587396	10	P1P2	0.286417	-0.0158853	10	P1P2	0.397414	-0.00457055	10
ATOH1	P1P2	0.66824	0.00875571	9	P1P2	0.651985	0.0237442	10	P1P2	0.387154	0.00792953	9
ATOH7	P1P2	0.00691907	-0.0285756	10	P1P2	0.0544343	-0.0466734	10	P1P2	0.00296945	-0.0313602	10
ATOH8	P1P2	0.236564	-0.0163613	10	P1P2	0.175256	-0.0195787	10	P1P2	0.0373177	-0.0174446	10
ATOX1	P1P2	0.0647983	-0.0204598	10	P1P2	0.107974	-0.0286497	10	P1P2	0.028449	-0.0219199	10
ATP10A	P1P2	0.150367	-0.00991433	10	P1P2	0.517488	-0.0137977	10	P1P2	0.152477	-0.00835826	10
ATP10B	P1P2	0.365393	0.0172124	10	P1P2	0.220506	0.0254267	10	P1P2	0.160883	0.0192142	10
ATP10D	P1P2	0.112824	0.00771735	10	P1P2	0.724385	0.00743987	10	P1P2	0.289825	-0.00381849	10
ATP11A	P1P2	0.745041	-0.00809344	10	P1P2	0.291277	-0.0256546	10	P1P2	0.400036	-0.0182962	10
ATP11B	P1P2	0.684469	-0.00616568	10	P1P2	0.26696	-0.0146515	10	P1P2	0.221228	-0.0127454	10
ATP11C	ENST00000361648.2	0.406423	-0.00413478	10	ENST00000361648.2	0.905005	0.0090747	10	ENST00000361648.2	0.697136	0.00578567	10
ATP12A	P1P2	0.963297	0.00171016	9	P1P2	0.562348	0.00328808	9	P1P2	0.558496	0.00107888	9
ATP13A1	P1P2	0.315483	-0.00607673	10	P1P2	0.806473	0.00919093	10	P1P2	0.841638	0.00108082	10
ATP13A2	P1P2	0.725089	-0.00800708	10	P1P2	0.875266	0.00749916	10	P1P2	0.779604	0.00421564	10
ATP13A3	P1P2	0.91449	-0.0128334	10	P1P2	0.806927	-0.0103759	10	P1P2	0.813315	-0.013745	10
ATP13A4	P1P2	0.427463	-0.00488747	10	P1P2	0.107301	0.028053	10	P1P2	0.432812	0.00650323	10
ATP13A5	P1P2	0.617638	-0.0154992	10	P1P2	0.915802	-0.00697614	10	P1P2	0.688698	-0.0181495	10
ATP1A1	P1P2	0.290695	-0.025402	10	P1P2	0.378596	-0.0140397	10	P1P2	0.228734	-0.0221672	10
ATP1A2	P2	0.0390572	-0.0291663	10	P1	0.508057	0.00449811	10	P2	0.138614	-0.0216513	10
ATP1A3	P1P2	0.35546	-0.0228684	10	P1P2	0.847192	-0.00635101	10	P1P2	0.496679	-0.00784893	10
ATP1A4	P2	0.489222	0.00407523	10	P2	0.532475	0.00734876	10	P2	0.332794	0.00323085	10
ATP1B1	P1P2	0.0682918	-0.00707976	10	P1P2	0.584636	0.00906292	10	P1P2	0.424943	-0.00328196	10
ATP1B2	P1P2	0.745922	-0.0118116	10	P1P2	0.33397	0.00938762	10	P1P2	0.767485	0.00560317	10
ATP1B3	P1P2	0.351234	-0.0067354	10	P1P2	0.575014	-0.0204091	10	P1P2	0.548128	-0.0156109	10
ATP1B4	P1P2	0.66322	-0.0246694	10	P1P2	0.131795	-0.0357723	10	P1P2	0.338977	-0.0226704	10
ATP2A1	P1P2	0.354476	-0.0264059	10	P1P2	0.602673	-0.0305018	10	P1P2	0.547933	-0.0284539	10
ATP2A2	P1P2	0.356218	-0.0135253	10	P1P2	0.0729663	-0.0320397	10	P1P2	0.0421693	-0.019013	10
ATP2A3	P1P2	0.552956	-0.000789141	10	P1P2	0.49473	-0.0145165	10	P1P2	0.843473	-0.00884397	10
ATP2B1	P1P2	0.0458469	0.0230117	10	P1P2	0.476136	-0.000338589	10	P1P2	0.432812	0.010565	10
ATP2B2	P1	0.955561	-0.00311687	10	P2	0.1911	-0.0237695	10	P2	0.303391	-0.00332148	10
ATP2B3	P1P2	0.88834	0.0174291	10	P1P2	0.984345	0.00407908	10	P1P2	0.855189	0.00811814	10
ATP2B4	P1P2	0.608241	0.0125382	10	P1P2	0.974885	-0.0112668	10	P1P2	0.81559	0.00478691	10
ATP2C1	P1P2	0.87374	0.00407448	9	P1P2	0.844207	-0.00386133	9	P1P2	0.949726	-0.00157166	9
ATP2C2	P1P2	0.0182411	0.0267329	10	P1P2	0.0797165	0.028279	10	P1P2	0.00743876	0.0223599	10
ATP4A	P2	0.563421	-0.0228466	10	P2	0.360861	-0.0251901	10	P2	0.222781	-0.019015	10
ATP4B	P1P2	0.389611	-0.00612425	10	P1P2	0.0412997	0.0395476	10	P1P2	0.199362	0.00835674	10
ATP5A1	P2	0.270528	-0.00400337	10	P2	0.867468	0.0124934	9	P2	0.473151	0.00382974	9
ATP5B	P1P2	0.0458944	0.0131133	10	P1P2	0.0759655	0.0157998	10	P1P2	0.0116776	0.0229301	10
ATP5C1	P1P2	0.380931	0.00642037	10	P1P2	0.105903	-0.0284946	10	P1P2	0.228394	-0.0109977	10
ATP5D	P1P2	0.642238	-0.046338	10	P1P2	0.962276	-0.00434502	10	P1P2	0.810813	-0.0255512	10
ATP5E	P1P2	0.66534	-0.00988099	9	P1P2	0.286312	-0.0221681	9	P1P2	0.451693	-0.0226539	9
ATP5F1	P1P2	0.693147	-0.000579274	10	P1P2	0.311197	-0.0388574	10	P1P2	0.543839	-0.0143492	10
ATP5G1	P1P2	0.625494	-0.00676668	9	P1P2	0.975247	-0.0019477	9	P1P2	0.79754	-0.0168667	9
ATP5G2	P1P2	0.0778782	-0.0243668	10	P1P2	0.494082	0.0215121	10	P1P2	0.597189	-0.00675404	10
ATP5G3	P1P2	0.0880984	-0.0256961	10	P1P2	0.718464	0.00415854	10	P1P2	0.446346	-0.0112571	10
ATP5H	P1P2	0.609075	-0.000726193	9	P1P2	0.296395	-0.00780131	10	P1P2	0.156091	-0.0143506	9
ATP5I	P1P2	0.915991	-0.00525014	10	P1P2	0.692467	-0.00737802	10	P1P2	0.728172	-0.00513109	10
ATP5J	P1P2	0.899041	-0.00454425	10	P1P2	0.542522	-0.016085	10	P1P2	0.526662	-0.00391322	10
ATP5J2	P1P2	0.380377	-0.0169687	10	P1P2	0.25528	-0.0182334	10	P1P2	0.186927	-0.0160807	10
ATP5J2-PTCD1	P1	0.380377	-0.0169687	10	P1	0.25528	-0.0182334	10	P1	0.186927	-0.0160807	10
ATP5L	P1P2	0.435557	0.0176184	10	P1P2	0.208133	0.0323758	10	P1P2	0.216831	0.0181848	10
ATP5L2	ENST00000505920.1	0.287518	-0.00545451	10	ENST00000505920.1	0.412628	-0.00664691	10	ENST00000505920.1	0.319221	-0.0163368	10
ATP5O	P1P2	0.484027	-0.00261798	10	P1P2	0.325397	0.0162015	10	P1P2	0.483956	-0.00543529	10
ATP5S	P1P2	0.0851038	-0.0256689	10	P1P2	0.497232	0.00157837	10	P1P2	0.166739	-0.0207211	10
ATP5SL	P1P2	0.604683	-0.0141804	10	P1P2	0.843409	0.0203733	10	P1P2	0.640376	0.00943665	10
ATP6AP1	P1P2	0.0539844	-0.0202067	10	P1P2	0.372442	-0.0105989	10	P1P2	0.683524	-0.010602	10
ATP6AP1L	P1P2	0.536778	0.0113359	9	P1P2	0.00533712	0.0282133	9	P1P2	0.0694942	0.0181055	9
ATP6AP2	P1P2	0.881907	-0.0102746	10	P1P2	0.0632234	0.00788529	10	P1P2	0.436433	0.0122804	10
ATP6V0A1	P1P2	0.242611	0.0118322	10	P1P2	0.220727	0.0262041	10	P1P2	0.118522	0.018496	10
ATP6V0A2	P1P2	0.00249806	0.0314378	9	P1P2	0.722086	0.0126003	9	P1P2	0.0151787	0.0202321	9
ATP6V0A4	P2	0.51114	0.00891006	10	P2	0.0841675	0.0196771	10	P2	0.0721476	0.0141087	10
ATP6V0B	P1P2	0.534038	-0.0150125	10	P1P2	0.516067	-0.0219492	10	P1P2	0.474124	-0.0212203	10
ATP6V0C	P1P2	0.734604	-0.00550375	10	P1P2	0.897817	-0.00533742	10	P1P2	0.733463	0.00353756	10
ATP6V0D1	P1P2	0.770055	-0.00790198	10	P1P2	0.489746	-0.00777435	10	P1P2	0.663405	-0.00799063	10
ATP6V0D2	P1P2	0.373463	-0.0128294	10	P1P2	0.933831	-0.00797343	10	P1P2	0.411459	0.00259973	10
ATP6V0E1	P1P2	0.846445	-0.00726601	10	P1P2	0.60948	0.041996	9	P1P2	0.947265	0.0111545	9
ATP6V0E2	P1P2	0.35987	0.0152665	10	P1P2	0.31316	-0.0228153	10	P1P2	0.833392	-0.000158451	10
ATP6V1A	P1P2	0.0357582	-0.0104621	10	P1P2	0.955276	-0.00328961	10	P1P2	0.212069	-0.00861196	10
ATP6V1B1	P1P2	0.671263	-0.0175002	10	P1P2	0.0753866	0.0135978	10	P1P2	0.229187	0.000358975	10
ATP6V1B2	P1P2	0.687464	-0.0113876	10	P1P2	0.249162	0.000898296	9	P1P2	0.573134	-0.00166377	9
ATP6V1C1	P1P2	0.730333	0.00816953	10	P1P2	0.793123	0.0183228	10	P1P2	0.934926	0.0119045	10
ATP6V1C2	P1P2	0.178963	0.0194282	10	P1P2	0.103584	0.0278733	10	P1P2	0.0709942	0.022831	10
ATP6V1D	P1P2	0.0443654	-0.0306358	10	P1P2	0.00569913	-0.0337617	10	P1P2	0.00533327	-0.0315168	10
ATP6V1E1	P1P2	0.292626	0.017848	10	P1P2	0.718574	0.0118658	10	P1P2	0.28756	0.0149358	10
ATP6V1E2	P1P2	0.030288	-0.026961	10	P1P2	0.0188146	-0.0304216	10	P1P2	0.00136106	-0.0212675	10
ATP6V1F	P1P2	0.606072	-0.00228236	9	P1P2	0.477827	6.37564e-05	9	P1P2	0.957358	0.00134252	9
ATP6V1G1	P1P2	0.447992	0.010908	10	P1P2	0.121925	0.0109113	10	P1P2	0.0803028	0.0148332	10
ATP6V1G2	P1P2	0.282275	0.00904447	10	P1P2	0.340754	0.0030061	10	P1P2	0.215634	0.0143849	10
ATP6V1G3	P1P2	0.0818849	0.00528184	10	P1P2	0.169591	-0.0445109	10	P1P2	0.592924	-0.0195157	10
ATP6V1H	P1P2	0.053731	-0.0194998	10	P1P2	0.496861	-0.0168867	10	P1P2	0.0624655	-0.0196875	10
ATP7A	P1P2	0.983632	-0.00549786	10	P1P2	0.711033	-0.00321967	10	P1P2	0.723553	0.00603006	10
ATP7B	P1P2	0.669461	-0.00621868	10	P1P2	0.641362	-0.0069317	10	P1P2	0.981171	-0.00100118	10
ATP8A1	P1P2	0.574574	0.0111684	10	P1P2	0.0963396	-0.0151468	10	P1P2	0.385105	-0.00971835	10
ATP8A2	P1P2	0.587134	-0.00770538	10	P1P2	0.559244	-0.00141265	10	P1P2	0.48359	-0.00507398	10
ATP8B1	P1P2	0.0890241	-0.0154533	10	P1P2	0.855113	-0.0151995	10	P1P2	0.315814	-0.0128647	10
ATP8B2	P1	0.04435	-0.0319204	10	P1	0.394577	0.0095526	10	P1	0.405972	-0.00829417	10
ATP8B3	P1P2	0.258997	0.015865	10	P1P2	0.836998	-0.000360499	10	P1P2	0.357047	0.0133312	10
ATP8B4	P1P2	0.753313	-0.00640508	10	P1P2	0.990887	-0.010721	10	P1P2	0.675791	-0.00210598	10
ATP9A	P1P2	0.0220311	0.0209699	10	P1P2	0.765043	-0.00647745	10	P1P2	0.30657	0.00816021	10
ATP9B	P1P2	0.964836	-0.00160993	10	P1P2	0.407634	-0.00118697	10	P1P2	0.522649	-0.00426073	10
ATPAF1	P1P2	0.217598	-0.0117268	10	P1P2	0.140293	-0.0240971	10	P1P2	0.0554718	-0.0145886	10
ATPAF2	P1P2	0.242083	0.00618208	10	P1P2	0.177081	0.0207208	10	P1P2	0.0886959	0.0142351	10
ATPIF1	P1P2	0.120658	-0.00675987	10	P1P2	0.316332	-0.0115899	10	P1P2	0.102257	-0.0161393	10
ATR	P1P2	0.499886	-0.0133246	10	P1P2	0.539517	0.00866224	10	P1P2	0.283197	-0.00408909	10
ATRAID	P1P2	0.182661	0.00477029	10	P1P2	0.437355	-0.00607554	10	P1P2	0.83385	0.00490271	10
ATRIP	P1P2	0.933789	-0.00229408	10	P1P2	0.442645	-0.0158197	10	P1P2	0.413466	0.00512769	10
ATRN	P1P2	0.294364	-2.68004e-05	10	P1P2	0.0409079	0.0282704	10	P1P2	0.466553	0.0195066	10
ATRNL1	P1P2	0.094543	0.0164853	10	P1P2	0.825691	-0.00343473	10	P1P2	0.447222	0.00766483	10
ATRX	P1P2	0.412453	0.0137333	10	P1P2	0.351851	-0.0136932	10	P1P2	0.803321	-0.00530279	10
ATXN1	P1P2	0.560379	0.00414984	10	P1P2	0.59931	0.0133	10	P1P2	0.369111	0.00596385	10
ATXN10	P1P2	0.217435	-0.0294378	10	P1P2	0.509278	0.00104428	10	P1P2	0.371617	-0.0260717	10
ATXN1L	P1P2	0.479405	-0.00297199	10	P1P2	0.085544	-0.0282645	10	P1P2	0.35217	-0.0183973	10
ATXN2	P1P2	0.151526	0.0350684	10	P1P2	0.953876	0.0123815	10	P1P2	0.298187	0.0148716	10
ATXN2L	P1P2	0.823952	-0.0104095	10	P1P2	0.0676758	0.00361498	10	P1P2	0.15914	-0.00345377	10
ATXN3	P1P2	0.559008	0.00546884	10	P1P2	0.832425	0.00590712	10	P1P2	0.771518	0.00766228	10
ATXN3L	P1P2	0.909067	-0.00761348	10	P1P2	0.813852	0.0172517	10	P1P2	0.474667	0.0022769	10
ATXN7	ENST00000398590.3	0.884204	0.00175497	10	ENST00000398590.3	0.694413	0.0114816	10	ENST00000398590.3	0.733905	-0.00390688	10
ATXN7L1	P1P2	0.0139401	-0.0357393	9	P1P2	0.0956557	-0.0154598	9	P1P2	0.0142966	-0.028856	9
ATXN7L2	P1P2	0.767942	0.0126578	10	P1P2	0.985513	0.0036781	10	P1P2	0.671724	0.00658771	10
ATXN7L3	P1P2	0.633118	-0.0105881	9	P1P2	0.805988	-0.00742853	9	P1P2	0.476398	0.00541755	9
ATXN7L3B	P1P2	0.508524	-0.0304781	10	P1P2	0.34306	-0.0351423	10	P1P2	0.888436	-0.0297389	10
AUH	P1P2	0.886501	-0.00601291	10	P1P2	0.932434	-0.0188602	10	P1P2	0.950558	-0.011228	10
AUNIP	P1P2	0.159311	-0.0303947	10	P1P2	0.994704	0.0142382	9	P1P2	0.383264	-0.00717715	9
AUP1	P1P2	0.723125	0.0199509	10	P1P2	0.475321	0.00991469	10	P1P2	0.530113	0.0159225	10
AURKA	P1P2	0.584732	-0.00664345	10	P1P2	0.839973	-0.018302	10	P1P2	0.551649	-0.0102334	10
AURKAIP1	P1P2	0.774508	0.00440228	10	P1P2	0.452451	-0.000680808	10	P1P2	0.649421	-0.00948619	10
AURKB	P1P2	0.0444646	-0.0242028	9	P1P2	0.367751	-0.00772639	10	P1P2	0.0490823	-0.00850822	9
AURKC	P1P2	0.677854	-0.012438	10	P1P2	0.337941	-0.0188524	10	P1P2	0.485605	-0.0201775	10
AUTS2	P1P2	0.545678	-0.0192151	10	P1P2	0.221777	0.00836372	10	P1P2	0.876635	0.00190231	10
AVEN	P1P2	0.0709554	-0.032436	10	P1P2	0.906862	-0.0105586	10	P1P2	0.335876	-0.024061	10
AVIL	P1P2	0.708242	0.00949886	10	P1P2	0.618787	-0.018845	10	P1P2	0.933527	-0.000304844	10
AVL9	P1P2	0.595879	0.0108282	10	P1P2	0.622094	0.0155357	10	P1P2	0.846686	0.0154521	10
AVP	P1P2	0.0357397	-0.0277843	9	P1P2	0.468305	0.0123198	9	P1P2	0.690793	-0.0111103	9
AVPI1	P1P2	0.524608	0.00796383	10	P1P2	0.894689	-0.0170983	10	P1P2	0.683094	-0.000711418	10
AVPR1A	P1P2	0.572395	-0.0133693	10	P1P2	0.0349919	0.0361001	10	P1P2	0.102257	0.0256625	10
AVPR1B	P1P2	0.140239	-0.0156974	10	P1P2	0.413965	-0.00628962	10	P1P2	0.142085	-0.00635983	10
AVPR2	P1P2	0.624213	0.00262095	10	P1P2	0.778486	-0.0170793	10	P1P2	0.820146	0.00850009	10
AWAT1	P1P2	0.0610662	-0.025687	9	P1P2	0.682662	0.0192567	10	P1P2	0.254858	-0.00628409	9
AWAT2	P1P2	0.853058	0.0063848	10	P1P2	0.147972	0.0264619	10	P1P2	0.248347	0.00978519	10
AXDND1	P1P2	0.998839	-0.00257738	10	P1P2	0.0603051	0.0374656	10	P1P2	0.330603	0.027991	10
AXIN1	P1P2	0.211845	0.0190612	10	P1P2	0.52567	-0.00172296	10	P1P2	0.843244	0.00309006	10
AXIN2	P2	0.135909	-0.010039	10	P2	0.39198	-0.0123244	10	P2	0.120822	-0.00916394	10
AXL	P1P2	0.00143053	0.0427638	10	P1P2	0.012783	0.0214264	10	P1P2	0.000943477	0.0399675	10
AZGP1	P1P2	0.829619	-0.000125509	10	P1P2	0.458997	0.00846825	10	P1P2	0.474848	0.00718589	10
AZI1	P1P2	0.450171	-0.0148954	10	P1P2	0.225847	-0.0166476	10	P1P2	0.123728	-0.00859247	10
AZI2	P1P2	0.870324	-0.000274814	10	P1P2	0.878845	-0.00616893	10	P1P2	0.982808	0.00365971	10
AZIN1	P1P2	0.693899	-0.009023	10	P1P2	0.586147	-0.0135789	10	P1P2	0.722015	-0.00517785	10
AZU1	P1	0.137713	-0.0244228	10	P1	0.444387	-0.000710954	10	P2	0.167099	-0.00323105	10
B2M	P2	0.675619	-0.0112228	10	P1	0.584938	0.0156969	10	P2	0.689994	-0.0041754	10
B3GALNT1	P1P2	0.481667	-0.0152613	10	P1P2	0.709506	-0.00265692	10	P1P2	0.398724	-0.00590017	10
B3GALNT2	P1P2	0.193596	-0.0138579	10	P1P2	0.278549	-0.0233234	10	P1P2	0.190576	-0.01383	10
B3GALT1	P1P2	0.568343	0.00838426	10	P1P2	0.83757	0.0121661	10	P1P2	0.935625	0.018659	10
B3GALT2	P1P2	0.62718	-0.00592237	8	P1P2	0.458235	-0.00860506	9	P1P2	0.589313	-0.00390794	8
B3GALT4	P1P2	0.57101	-0.00702461	10	P1P2	0.529978	0.00413001	10	P1P2	0.841409	-7.37154e-05	10
B3GALT5	ENST00000380618.1	0.447817	-0.00285056	8	ENST00000380618.1	0.182267	0.00692272	8	ENST00000380618.1	0.16573	0.00127288	8
B3GALT6	P1P2	0.62968	-0.00804928	10	P1P2	0.254791	-0.00928479	10	P1P2	0.155525	-0.00253522	10
B3GALTL	P1P2	0.464793	-0.00969973	10	P1P2	0.857182	0.00452263	10	P1P2	0.783656	-0.00590495	10
B3GAT1	P1P2	0.626893	-0.0134313	10	P1P2	0.860171	-0.00215109	10	P1P2	0.564457	-0.000523389	10
B3GAT2	P1P2	0.479857	-0.0112309	10	P1P2	0.397674	-0.00731741	10	P1P2	0.275768	-0.0154836	10
B3GAT3	P1P2	0.145758	-0.0133735	10	P1P2	0.265261	-0.00505423	10	P1P2	0.150137	-0.0214315	10
B3GNT1	P1P2	0.727491	0.0108703	10	P1P2	0.341051	0.0122009	10	P1P2	0.340906	0.00649897	10
B3GNT2	P1P2	0.187047	-0.0187837	10	P1P2	0.31704	-0.0283649	10	P1P2	0.252455	-0.0247534	10
B3GNT3	P1P2	0.798567	-0.00641481	10	P1P2	0.995794	0.00249539	10	P1P2	0.823339	0.00235533	10
B3GNT4	P1P2	0.479585	-0.00766752	10	P1P2	0.809763	0.00267821	10	P1P2	0.485605	-0.00312283	10
B3GNT5	P1P2	0.571603	0.00464688	10	P1P2	0.0401338	-0.0209188	10	P1P2	0.123014	-0.0176096	10
B3GNT6	P1P2	0.088642	0.0191076	10	P1P2	0.765043	-0.00562734	10	P1P2	0.168999	0.00724838	10
B3GNT7	P1P2	0.145839	0.00748536	10	P1P2	0.267592	0.0170628	10	P1P2	0.0889158	0.0184854	10
B3GNT8	P1P2	0.943859	-0.0105928	10	P1P2	0.611476	-0.00306331	10	P1P2	0.638489	-0.00816656	10
B3GNT9	P1P2	0.927038	0.0101167	9	P1P2	0.88304	-0.0065299	9	P1P2	0.968689	0.00291834	9
B3GNTL1	P2	0.50183	-0.00159023	10	P2	0.140727	0.0401307	10	P2	0.20696	0.00814656	10
B4GALNT1	P1P2	0.423239	0.00664917	10	P1P2	0.3517	0.0137776	10	P1P2	0.252942	0.00573996	10
B4GALNT2	P1P2	0.38442	0.0197527	10	P1P2	0.189416	0.0341807	10	P1P2	0.168364	0.0247017	10
B4GALNT3	P1P2	0.993383	-0.0510504	10	P1P2	0.079792	-0.0716489	10	P1P2	0.398232	-0.0670867	10
B4GALNT4	P1P2	0.367246	-0.00781889	10	P1P2	0.283055	-0.0203514	10	P1P2	0.168545	-0.0134017	10
B4GALT1	P1P2	0.0274026	-0.0345425	10	P1P2	0.703955	0.00685358	10	P1P2	0.254772	-0.0227218	10
B4GALT2	P1P2	0.919455	0.00289289	10	P1P2	0.428507	-0.0104427	10	P1P2	0.707574	-0.00853375	10
B4GALT3	P1P2	0.567751	-0.00810841	10	P1P2	0.336393	-0.0279905	10	P1P2	0.404648	-0.0197096	10
B4GALT4	P1P2	0.932979	-0.0114242	10	P1P2	0.354737	0.00789271	10	P1P2	0.262433	0.00759093	10
B4GALT5	P1P2	0.272557	0.00621458	10	P1P2	0.834597	0.00130752	10	P1P2	0.486156	0.00752833	10
B4GALT6	P1P2	0.939575	0.00346032	10	P1P2	0.926266	0.0123252	10	P1P2	0.907692	0.00723039	10
B4GALT7	P1P2	0.76461	-0.00513871	10	P1P2	0.170686	-0.0332736	10	P1P2	0.746081	-0.0355455	10
B9D1	P1P2	0.418285	-0.0213832	10	P1P2	0.909415	-0.0177961	10	P1P2	0.728172	-0.0380419	10
B9D2	P1P2	0.36601	0.006554	10	P1P2	0.297616	-0.027983	10	P1P2	0.929565	-0.0131223	10
BAALC	P1P2	0.74416	0.00675704	10	P1P2	0.190752	0.0212028	10	P1P2	0.165842	0.00575917	10
BAAT	P2	0.532604	0.010154	10	P1	0.0967213	-0.0314608	10	P1	0.161936	-0.0182121	10
BABAM1	P1P2	0.979454	-0.0116363	10	P1P2	0.622301	0.015149	10	P1P2	0.786135	-0.00351966	10
BACE1	P1P2	0.653324	0.00678137	10	P1P2	0.526339	0.00663678	10	P1P2	0.416822	0.00556759	10
BACE2	P1P2	0.0133598	0.0371439	10	P1P2	0.0618623	0.00933932	10	P1P2	0.00433049	0.0261622	10
BACH1	P1P2	0.993731	0.00193475	10	P1P2	0.0328244	-0.0235942	10	P1P2	0.134903	-0.0121934	10
BACH2	P1P2	0.00148026	-0.0486664	10	P1P2	0.0575955	-0.0489781	10	P1P2	0.00263889	-0.0432306	10
BAD	P1P2	0.0351479	-0.026934	10	P1P2	0.558949	-0.0100769	10	P1P2	0.373188	-0.017384	10
BAG1	P1P2	0.712251	-0.000485183	10	P1P2	0.338237	0.0103004	10	P1P2	0.650476	0.00314926	10
BAG2	P1P2	0.110369	-0.0327506	10	P1P2	0.154563	-0.0291458	10	P1P2	0.11084	-0.0309482	10
BAG3	P1P2	0.261955	-0.00339071	10	P1P2	0.0933575	-0.0182992	10	P1P2	0.071962	-0.0148568	10
BAG4	P1P2	0.19595	0.0249053	10	P1P2	0.752338	-0.0232681	10	P1P2	0.314825	-0.00539203	10
BAG5	P1P2	0.059974	-0.00799799	10	P1P2	0.301093	-0.0320739	10	P1P2	0.121526	-0.0316294	10
BAG6	P1P2	0.504613	-0.010817	10	P1P2	0.348378	-0.00480107	10	P1P2	0.343887	-0.00656518	10
BAGE	P1P2	0.786344	-0.00480381	10	P1P2	0.85006	0.00693152	10	P1P2	0.982808	-0.00277758	10
BAGE3	P1P2	0.89064	-0.00387234	10	P1P2	0.818969	0.00545977	10	P1P2	0.928633	-0.00277758	10
BAGE4	P1P2	0.89064	-0.00387234	10	P1P2	0.818969	0.00545977	10	P1P2	0.928633	-0.00277758	10
BAGE5	P1P2	0.89064	-0.00387234	10	P1P2	0.818969	0.00545977	10	P1P2	0.928633	-0.00277758	10
BAHCC1	P1P2	0.106402	-0.0325373	10	P1P2	0.997663	-0.0120541	10	P1P2	0.319648	-0.0281365	10
BAHD1	P1P2	0.00653988	-0.0278252	9	P1P2	0.0321263	-0.0376543	9	P1P2	0.00130028	-0.0284604	9
BAI1	P1P2	0.138913	-0.020029	10	P1P2	0.90837	-0.00604157	10	P1P2	0.340163	-0.0130474	10
BAI2	P1P2	0.860597	-0.0445079	10	P1P2	0.625616	-0.0506575	10	P1P2	0.925372	-0.0484877	10
BAI3	P1P2	0.327484	-0.00705864	10	P1P2	0.923125	-0.0021804	10	P1P2	0.34314	-0.000313094	10
BAIAP2	P1P2	0.246622	-0.0108289	10	P1P2	0.808515	-0.0105734	10	P1P2	0.599021	-0.0125783	10
BAIAP2L1	P1P2	0.396949	0.00202589	10	P1P2	0.379866	0.00796927	10	P1P2	0.334406	0.00625662	10
BAIAP2L2	P1	0.558225	0.00874083	10	P1	0.478133	0.0256875	10	P1	0.336908	0.0172005	10
BAIAP3	P1P2	0.991433	-0.0159941	9	P1P2	0.670622	-0.0237391	9	P1P2	0.764054	-0.0192587	8
BAK1	P1P2	0.00839696	-0.10955	10	P1P2	0.0949985	-0.120489	10	P1P2	0.00972777	-0.113598	10
BAMBI	P1P2	0.922227	0.0302815	10	P1P2	0.55139	-0.0106303	10	P1P2	0.842556	-0.00376162	10
BANF1	P1P2	0.920032	0.00402797	10	P1P2	0.111815	0.0108874	10	P1P2	0.323369	0.00858386	10
BANF2	P1P2	0.953938	0.00526848	10	P1P2	0.656424	0.0085953	10	P1P2	0.637442	-0.00354173	10
BANK1	P1P2	0.0728168	-0.00432227	10	P1P2	0.0201021	0.036187	10	P1P2	0.443899	0.0113352	10
BANP	P1P2	0.297996	-0.00581448	10	P1P2	0.708635	0.0135153	10	P1P2	0.408128	0.0102316	10
BAP1	P1P2	0.5372	-0.0244457	10	P1P2	0.114581	-0.0431041	10	P1P2	0.259201	-0.0375507	10
BARD1	P1P2	0.864599	-0.00668771	10	P1P2	0.429276	-0.00508638	10	P1P2	0.817184	-0.00892906	10
BARHL1	P1P2	0.630507	0.00979806	10	P1P2	0.260454	0.0183663	10	P1P2	0.270252	0.0268491	10
BARHL2	P1P2	0.896623	0.00693406	10	P1P2	0.609732	0.0121958	10	P1P2	0.448274	0.000320452	10
BARX1	P1P2	0.0760077	-0.01558	10	P1P2	0.371736	-0.0292473	10	P1P2	0.125165	-0.0305115	10
BARX2	P1P2	0.407493	-0.0302763	10	P1P2	0.26501	-0.0248135	10	P1P2	0.238631	-0.0237353	10
BASP1	P1P2	0.76772	0.00398253	10	P1P2	0.142114	-0.0118878	10	P1P2	0.471051	-0.0169256	10
BATF	P1P2	0.259796	0.0127344	10	P1P2	0.40449	0.0246868	10	P1P2	0.195084	0.0124651	10
BATF2	P1P2	0.150449	-0.0110065	10	P1P2	0.31323	-0.0190897	10	P1P2	0.177418	-0.0232482	10
BATF3	P1P2	0.127271	-0.00933807	10	P1P2	0.721532	-0.0013046	10	P1P2	0.267839	-0.0128535	10
BAX	P1P2	0.954865	0.00643342	10	P1P2	0.870882	-0.00766179	10	P1P2	0.860945	-0.00279507	10
BAZ1A	P1P2	0.255514	0.0318412	10	P1P2	0.194956	-0.0135071	10	P1P2	0.865324	0.00598328	10
BAZ1B	P1P2	0.660898	0.00130533	10	P1P2	0.777251	0.00831467	10	P1P2	0.456741	0.000885827	10
BAZ2A	P1	0.0389194	-0.0324603	10	P1	0.000103406	-0.040743	10	P1	0.000162241	-0.0331832	10
BAZ2B	P1P2	0.753866	-0.00845318	10	P1P2	0.287014	-0.0644148	10	P1P2	0.40168	-0.0276026	10
BBC3	P1P2	0.00503792	-0.0397969	10	P1P2	0.0373739	-0.0403009	10	P1P2	0.00468241	-0.0383516	10
BBIP1	P1P2	0.437444	0.0072634	10	P1P2	0.13202	0.0374965	10	P1P2	0.103619	0.0219573	10
BBOX1	P2	0.279484	0.00437363	10	P2	0.124166	-0.0181593	10	P1	0.510707	-0.00719344	10
BBS1	P1P2	0.691859	-0.0132089	10	P1P2	0.456072	0.0264448	10	P1P2	0.355823	0.00383175	10
BBS10	P1P2	0.231305	-0.0063222	10	P1P2	0.0542691	-0.0242318	10	P1P2	0.048505	-0.0178298	10
BBS12	P1P2	0.270844	0.0106693	10	P1P2	0.0678521	-0.0309217	10	P1P2	0.81195	-0.0114446	10
BBS2	P1P2	0.29537	-0.0513605	10	P1P2	0.379489	-0.00648966	9	P1P2	0.399142	-0.0179939	9
BBS4	P1P2	0.267879	-0.0132075	10	P1P2	0.826946	0.0113837	10	P1P2	0.804228	-0.00880469	10
BBS5	P1P2	0.0717778	-0.0236172	10	P1P2	0.536328	0.00169385	10	P1P2	0.124517	-0.00404892	10
BBS7	P1P2	0.068911	0.0315087	10	P1P2	0.758683	0.00591856	10	P1P2	0.096306	0.0159574	10
BBS9	P1P2	0.283776	-0.0164602	10	P1P2	0.0542325	-0.0268562	10	P1P2	0.0994566	-0.0197016	10
BBX	P1P2	0.182948	-0.0211352	10	P1P2	0.956676	0.00625437	10	P1P2	0.418844	-0.00497116	10
BCAM	P1P2	0.605495	-0.00183304	10	P1P2	0.325613	-0.00392032	10	P1P2	0.742754	-0.00282922	10
BCAN	P1P2	0.0807162	0.0211814	10	P1P2	0.0200942	0.0231859	10	P1P2	0.00776385	0.0192042	10
BCAP29	P1P2	0.838023	0.0129835	10	P1P2	0.576613	-0.00664668	10	P1P2	0.908389	-0.00609715	10
BCAP31	P1P2	0.0010909	-0.0509738	10	P1P2	0.0532868	-0.0479512	10	P1P2	0.00961257	-0.0494625	10
BCAR1	P2	0.1245	-0.0243104	10	P2	0.0103169	-0.0199637	10	P2	0.0071951	-0.0191539	10
BCAR3	P2	0.142008	-0.0334221	10	P1	0.390766	-0.0119822	10	P1	0.348691	-0.0154555	10
BCAS1	ENST00000395961.3	0.712468	-0.00758432	10	ENST00000395961.3	0.178921	0.00396281	10	ENST00000395961.3	0.199054	0.000862254	10
BCAS2	P1P2	0.619895	-0.00794601	10	P1P2	0.128487	-0.0227347	10	P1P2	0.13544	-0.0149583	10
BCAS3	P1P2	0.424082	0.00137031	10	P1P2	0.103243	-0.0126018	10	P1P2	0.0853959	-0.0136701	10
BCAS4	P1P2	0.452269	0.00618718	10	P1P2	0.0394841	-0.0152888	10	P1P2	0.323944	-0.00964997	10
BCAT1	P1P2	0.444691	0.014601	10	P1P2	0.812829	-0.00648728	10	P1P2	0.544618	0.0040479	10
BCAT2	P1P2	0.257098	0.0281279	10	P1P2	0.988551	-0.00175449	10	P1P2	0.358272	0.014439	10
BCCIP	P1P2	0.402895	-0.0137804	10	P1P2	0.13353	-0.0211017	10	P1P2	0.19287	-0.0228313	10
BCDIN3D	P1P2	0.257832	0.00612694	10	P1P2	0.888438	-0.0133313	10	P1P2	0.771967	0.00820476	10
BCHE	P1P2	0.635894	-0.00928528	10	P1P2	0.805629	0.0249987	9	P1P2	0.638724	0.0205653	9
BCKDHA	P2	0.452007	0.009077	10	P2	0.103926	-0.0225465	10	P2	0.493713	-0.00579032	10
BCKDHB	P1P2	0.197008	-0.00715954	10	P1P2	0.790415	-4.93155e-06	10	P1P2	0.221892	-0.00581412	10
BCKDK	P1P2	0.105522	-0.0273787	10	P1P2	0.346199	0.00582972	10	P1P2	0.453379	-0.00416421	10
BCL10	P1P2	0.925347	-0.00509562	10	P1P2	0.0903107	0.0221811	10	P1P2	0.216722	0.0120397	10
BCL11A	P1P2	0.780085	0.0110088	10	P1P2	0.13429	0.00586669	10	P1P2	0.172569	0.00533106	10
BCL11B	P1P2	0.244316	0.00682988	10	P1P2	0.756677	0.0106181	10	P1P2	0.732581	0.00529371	10
BCL2	P1P2	0.375576	-0.0172244	10	P1P2	0.18269	0.0178235	10	P1P2	0.761223	0.00434756	10
BCL2A1	P1P2	0.277741	-0.0174333	10	P1P2	0.980607	0.00388905	10	P1P2	0.449855	-0.00358733	10
BCL2L1	P1	0.246385	0.0118922	10	P2	0.736054	-0.0111076	10	P1	0.509389	0.00606353	10
BCL2L10	P1P2	0.802503	0.00798771	10	P1P2	0.838257	0.00818953	10	P1P2	0.90444	0.00590888	10
BCL2L11	P1	0.388009	-0.0250369	10	P2	0.114783	-0.0166538	10	P2	0.0652802	-0.0131227	10
BCL2L12	P1P2	0.836886	-0.00464364	10	P1P2	0.386014	0.000802137	10	P1P2	0.501705	-0.00623451	10
BCL2L13	P1P2	0.786904	-0.0155256	10	P1P2	0.581621	0.00240681	10	P1P2	0.485239	-0.0114711	10
BCL2L14	P1	0.0668935	0.00760523	10	P1	0.358633	-0.026622	10	P1	0.617688	-0.00688182	10
BCL2L15	P1P2	0.300978	-0.000233522	10	P1P2	0.525002	-0.000434159	10	P1P2	0.288358	0.000514737	10
BCL2L2	P1P2	0.0184207	-0.0257232	10	P1P2	0.605635	-0.018239	10	P1P2	0.0786941	-0.0119763	10
BCL2L2-PABPN1	P1P2	0.0278957	-0.0246325	10	P1P2	0.314849	-0.0327312	10	P1P2	0.0545071	-0.0274869	10
BCL3	P1P2	0.273704	-0.0374788	10	P1P2	0.923707	-0.037744	10	P1P2	0.562477	-0.0257017	10
BCL6	P1P2	0.833478	0.00629494	10	P1P2	0.796738	-0.00290925	10	P1P2	0.861405	0.00762302	10
BCL6B	P1P2	0.676044	-0.0110121	10	P1P2	0.0057893	-0.0229147	10	P1P2	0.0109034	-0.0129507	10
BCL7A	P1P2	0.448689	-0.00959508	10	P1P2	0.970331	-0.00709569	10	P1P2	0.799015	-0.0106379	10
BCL7B	P1P2	0.192849	0.0140511	10	P1P2	0.379548	0.0203787	10	P1P2	0.174515	0.0163828	10
BCL7C	P1P2	0.0146407	-0.036598	10	P1P2	0.960176	0.00844219	10	P1P2	0.0600308	-0.0172124	10
BCL9	P1P2	0.0236769	0.0263929	10	P1P2	0.249997	0.0107157	10	P1P2	0.0119927	0.0183139	10
BCL9L	P1P2	8.5977e-06	0.0722587	10	P1P2	0.000142142	0.0594188	10	P1P2	3.99798e-06	0.0658388	10
BCLAF1	P1P2	0.845306	-0.00911513	10	P1P2	0.9208	0.0115576	10	P1P2	0.850361	0.00466401	10
BCMO1	P1P2	0.947102	-0.00926007	10	P1P2	0.344403	-0.0253197	10	P1P2	0.556952	-0.0273255	10
BCO2	P1P2	0.0962482	-0.0232439	10	P1P2	0.865351	-0.00454122	10	P1P2	0.294526	-0.0174689	10
BCOR	P1P2	0.241323	-0.0446253	10	P1P2	0.0270898	-0.0359961	10	P1P2	0.0457661	-0.0372482	10
BCORL1	P1P2	0.350032	-0.00609296	10	P1P2	0.546995	-0.00555682	10	P1P2	0.414806	-0.0159666	10
BCR	P1P2	8.27062e-05	0.0444985	10	P1P2	0.00987284	0.0388072	10	P1P2	0.000114305	0.0359837	10
BCS1L	P1P2	0.253754	-0.00717739	10	P1P2	0.849257	0.00679468	10	P1P2	0.543061	-0.00374454	10
BDH1	P1	0.479676	0.0056239	10	P1	0.217706	0.0171981	10	P1	0.19752	0.00706851	10
BDH2	P1P2	0.0835597	-0.0233477	10	P1P2	0.599107	-0.00606615	10	P1P2	0.162024	-0.0186006	10
BDKRB1	P1P2	0.17967	-0.0280688	10	P1P2	0.857871	0.0115108	10	P1P2	0.302565	-0.00567624	10
BDKRB2	P1P2	0.625758	-0.0077236	10	P1P2	0.365187	-0.0120085	10	P1P2	0.327552	-0.00966253	10
BDNF	P1P2	0.622875	0.00705258	10	P1P2	0.101979	-0.00715081	10	P1P2	0.162818	-0.00353172	10
BDP1	P1P2	0.393794	0.00083415	10	P1P2	0.451571	0.0229149	10	P1P2	0.811723	0.0137684	10
BEAN1	P1P2	0.98874	-0.000404947	10	P1P2	0.302258	-0.0474421	10	P1P2	0.637861	-0.0115255	10
BECN1	P1P2	0.863227	0.00922469	10	P1P2	0.352154	-0.0187798	10	P1P2	0.836826	-0.00824701	10
BEGAIN	P1	0.436071	-0.0109885	10	P2	0.16442	-0.0299291	10	P1	0.290761	-0.017805	10
BEND2	P1P2	0.112067	0.00107394	10	P1P2	0.565666	-0.0108339	10	P1P2	0.111432	-0.00186152	10
BEND3	P1P2	0.268697	-0.0670859	10	P1P2	0.0199692	-0.062883	10	P1P2	0.0351264	-0.0590105	10
BEND4	P1P2	0.171643	-0.024086	10	P1P2	0.0624162	-0.0155488	10	P1P2	0.0433407	-0.0248855	10
BEND5	P1P2	0.506473	-0.0162367	10	P1P2	0.633416	0.0220441	10	P1P2	0.677721	0.0112437	10
BEND6	P1P2	0.721055	-0.0101804	10	P1P2	0.871574	-0.00527814	10	P1P2	0.596376	-0.00822369	10
BEND7	P1P2	0.343322	-0.0147103	10	P1P2	0.583731	0.00752046	10	P1P2	0.718943	-0.0131326	10
BEST1	P1	0.433846	0.00606226	10	P1	0.0296352	-0.0410763	10	P1	0.133988	-0.009909	10
BEST2	P1P2	0.18071	-0.0124898	10	P1P2	0.354737	0.0148085	10	P1P2	0.857951	0.00260103	10
BEST3	P1P2	0.176529	-0.00844483	10	P1P2	0.331631	0.0259878	10	P1P2	0.915364	0.00619908	10
BEST4	P1P2	0.162628	-0.0310548	9	P1P2	0.361347	0.0108539	9	P1P2	0.985451	-0.00139239	9
BET1	P1P2	0.608038	-0.0323312	10	P1P2	0.765397	-0.0104954	9	P1P2	0.829195	-0.0236195	9
BET1L	P1P2	0.225294	-0.01028	10	P1P2	0.643145	-0.00430993	10	P1P2	0.557543	-0.00434814	10
BEX1	P1P2	0.778857	-0.00580776	10	P1P2	0.283121	-0.00978878	10	P1P2	0.431095	-0.0101101	10
BEX2	P1P2	0.146364	-0.0514444	10	P1P2	0.991471	-0.0174711	10	P1P2	0.160184	-0.0185757	10
BEX4	P1P2	0.869407	0.00736305	10	P1P2	0.306048	-0.0206292	10	P1P2	0.32973	-0.00412328	10
BEX5	P1P2	0.133181	0.0174383	10	P1P2	0.730775	0.0106751	9	P1P2	0.320081	0.00754445	9
BFAR	P1P2	0.594165	-0.00726479	10	P1P2	0.579615	-0.0103598	10	P1P2	0.354603	-0.00513584	10
BFSP1	P2	0.500626	0.00308283	10	P2	0.197287	-0.0178696	10	P2	0.186242	-0.00761421	10
BFSP2	P1P2	0.673174	0.00354472	10	P1P2	0.770412	0.0100784	10	P1P2	0.966676	0.00598722	10
BGLAP	P1P2	0.112297	-0.0172748	10	P1P2	0.61457	-0.0107365	9	P1P2	0.208416	-0.016496	9
BGN	P1P2	0.868033	0.00341312	10	P1P2	0.0528909	-0.0228472	10	P1P2	0.265693	-0.0103383	10
BHLHA15	P1P2	0.00307068	-0.0348693	10	P1P2	0.0964276	-0.0334669	10	P1P2	0.00666403	-0.0331838	10
BHLHA9	P1P2	0.0648405	-0.020294	10	P1P2	0.124309	-0.0314117	10	P1P2	0.0246378	-0.0220941	10
BHLHB9	P1P2	0.363393	-0.0225461	10	P1P2	0.580317	-0.00360486	10	P1P2	0.645839	-0.00276483	10
BHLHE22	P1P2	0.60702	-0.00670373	10	P1P2	0.756343	0.0123	10	P1P2	0.442331	0.00265085	10
BHLHE23	P1P2	0.0424925	-0.0250118	10	P1P2	0.188824	-0.0297641	10	P1P2	0.0333852	-0.0230533	10
BHLHE40	P1P2	0.24004	-0.0352458	10	P1P2	0.0134565	-0.0188058	10	P1P2	0.00779095	-0.0148314	10
BHLHE41	P1P2	0.145879	-0.00745469	10	P1P2	0.143271	-0.00632029	10	P1P2	0.110316	-0.0186621	10
BHMT	P1P2	0.684469	-0.0102945	10	P1P2	0.106315	-0.017614	10	P1P2	0.0721476	-0.0162123	10
BHMT2	P1P2	0.771835	-0.0241959	10	P1P2	0.868001	-0.0117203	10	P1P2	0.985147	-0.0134143	10
BICC1	P1P2	0.116876	-0.012476	10	P1P2	0.0178386	-0.040204	10	P1P2	0.00422383	-0.0244876	10
BICD1	P1P2	0.156527	-0.00785946	10	P1P2	0.066713	-0.0127966	10	P1P2	0.0735992	-0.0226705	10
BICD2	P1P2	0.00864498	-0.0275178	10	P1P2	0.180918	0.00733821	10	P1P2	0.426988	-0.0186203	10
BID	P1P2	0.679239	0.00222644	10	P1P2	0.481865	-0.0311278	10	P1P2	0.989357	-0.0146743	10
BIK	P1P2	0.0162729	-0.0557526	10	P1P2	0.0174261	-0.070022	10	P1P2	0.0114175	-0.0609651	10
BIN1	P1P2	0.794188	-0.00380201	10	P1P2	0.473873	-0.00988424	10	P1P2	0.440244	-0.00330969	10
BIN2	P1P2	0.562046	-0.00749308	10	P1P2	0.927313	0.000825653	10	P1P2	0.559317	-0.00460323	10
BIN3	P1P2	0.609769	0.00475631	10	P1P2	0.672481	0.0102789	10	P1P2	0.645207	0.00939118	10
BIRC2	P1P2	0.88834	-0.00959947	10	P1P2	0.554819	-0.0115361	10	P1P2	0.679439	-0.00872768	10
BIRC3	P1P2	0.691966	-0.00497692	10	P1P2	0.808401	0.0040009	10	P1P2	0.502452	0.00370073	10
BIRC5	P1P2	0.983168	0.0114101	10	P1P2	0.0761107	0.0187123	10	P1P2	0.251121	0.0173351	10
BIRC6	P1P2	0.122726	-0.0492988	10	P1P2	0.0483618	-0.0571874	10	P1P2	0.028962	-0.0496421	10
BIRC7	P1P2	0.2422	-0.015102	10	P1P2	0.768462	0.0211799	9	P1P2	0.693073	0.00524321	9
BIRC8	P1P2	0.966692	0.00172166	10	P1P2	0.424079	0.00914983	10	P1P2	0.6698	0.0071134	10
BIVM	P1	0.205316	-0.0205405	10	P2	0.74834	0.00436795	10	P1	0.390583	-0.0103597	10
BIVM-ERCC5	ENST00000602836.1	0.0877195	0.0153447	10	ENST00000602836.1	0.478018	-0.0211142	9	ENST00000602836.1	0.501236	-0.0149773	9
BLCAP	P1P2	0.406669	-0.0169117	10	P1P2	0.499554	-0.00915884	10	P1P2	0.435051	-0.0127633	10
BLID	ENST00000560104.1	0.976785	-0.00158566	10	ENST00000560104.1	0.675369	0.0190679	10	ENST00000560104.1	0.864632	0.011716	10
BLK	P1P2	0.223131	-0.0283763	10	P1P2	0.828429	-0.00844603	10	P1P2	0.441113	-0.0221882	10
BLM	P1P2	0.678067	-0.0113792	10	P1P2	0.711797	0.012819	10	P1P2	0.641425	-0.000190535	10
BLMH	P1P2	0.88834	0.0077505	10	P1P2	0.807607	-0.0321231	10	P1P2	0.934926	-0.0178249	10
BLNK	P1P2	0.584832	-0.0102692	10	P1P2	0.625098	0.0139152	10	P1P2	0.912108	-0.000582224	10
BLOC1S1	P1P2	0.947681	-0.00444725	10	P1P2	0.927546	-0.00642931	10	P1P2	0.937257	0.00302802	10
BLOC1S2	P1P2	0.858996	0.00952382	10	P1P2	0.12242	-0.00750678	10	P1P2	0.216069	0.00536422	10
BLOC1S3	P1	0.180095	-0.0347855	10	P1	0.10894	-0.0229263	10	P1	0.0207388	-0.0237424	10
BLOC1S4	P1P2	0.982008	-0.00241229	10	P1P2	0.778823	0.016326	10	P1P2	0.67858	0.00757701	10
BLOC1S5	P1P2	0.979222	-0.0069222	10	P1P2	0.88	0.00263372	10	P1P2	0.952192	-0.00730703	10
BLOC1S6	P1P2	0.858654	0.0113989	10	P1P2	0.250419	-0.00487143	10	P1P2	0.404814	-1.40428e-05	10
BLVRA	P1	0.117864	-0.0416171	10	P1	0.0336723	-0.0323431	10	P1	0.0524767	-0.0369801	10
BLVRB	P1P2	0.347712	0.00516861	10	P1P2	0.648506	-0.00770857	10	P1P2	0.909318	-0.00234792	10
BLZF1	P1P2	0.392907	-0.00676061	10	P1P2	0.202216	-0.00948771	10	P1P2	0.101888	-0.00376192	10
BMF	P1P2	0.325619	-0.00986533	10	P1P2	0.499089	-0.0118712	10	P1P2	0.385426	-0.0119443	10
BMI1	P1P2	0.552956	-0.00500378	10	P1P2	0.557079	-0.0120409	10	P1P2	0.396761	-0.00471578	10
BMP1	P1P2	0.174045	-0.0302932	9	P1P2	0.0200472	-0.0327756	10	P1P2	0.0211277	-0.028206	9
BMP10	P1P2	0.427717	-0.0156587	10	P1P2	0.74723	-0.00871013	10	P1P2	0.778704	-0.0034345	10
BMP15	ENST00000252677.3	0.878093	-0.00176299	9	ENST00000252677.3	0.930967	0.00616572	8	ENST00000252677.3	0.97293	-4.39266e-05	8
BMP2	P2	0.435129	-0.0148188	10	P2	0.209193	-0.0213677	10	P2	0.146925	-0.0190217	10
BMP2K	P1P2	0.137521	0.0232004	10	P1P2	0.943033	0.00910582	10	P1P2	0.217268	0.0088362	10
BMP3	P1P2	0.450433	-0.00856942	10	P1P2	0.0963396	-0.0230044	10	P1P2	0.0745006	-0.00476914	10
BMP4	P1	0.121917	0.0201796	10	P2	0.272808	-0.0176787	10	P1	0.175354	0.00534944	10
BMP5	P1P2	0.681778	0.016549	8	P1P2	0.598212	-0.0173262	8	P1P2	0.950981	0.00642208	8
BMP6	P1P2	0.683934	-0.00703341	10	P1P2	0.705913	0.00501698	10	P1P2	0.932828	-0.0065171	10
BMP7	P1P2	0.846673	0.00469417	10	P1P2	0.254913	-0.0241079	10	P1P2	0.449855	-0.00625089	10
BMP8A	P1P2	0.385774	0.0421325	10	P1P2	0.988434	-0.011287	10	P1P2	0.541119	0.0262828	10
BMP8B	P1P2	0.523187	0.0050819	10	P1P2	0.000541046	0.0363848	10	P1P2	0.0236078	0.0234409	10
BMPER	P1P2	0.980731	0.00263204	10	P1P2	0.568641	-0.00980507	10	P1P2	0.933527	0.00370239	10
BMPR1A	P1P2	0.993151	0.00699481	10	P1P2	0.332726	0.0253247	10	P1P2	0.919319	0.0161598	10
BMPR1B	P1P2	0.215003	-0.0152381	10	P1P2	0.64388	-0.00654908	10	P1P2	0.205592	-0.00375783	10
BMPR2	P1P2	0.898465	-0.0396797	10	P1P2	0.0575763	-0.0502201	10	P1P2	0.135824	-0.0380694	10
BMS1	P1P2	0.511982	0.00421398	10	P1P2	0.728121	-0.0093525	10	P1P2	0.95336	0.00353848	10
BMX	P1P2	0.164108	-0.0285419	10	P1P2	0.186909	0.0296908	10	P1P2	0.946356	-0.00433953	10
BNC1	P1P2	0.0150588	-0.0145325	10	P1P2	0.146786	0.0218434	10	P1P2	0.416654	-0.0023554	10
BNC2	P1P2	0.299553	-0.0137903	10	P1P2	0.0316449	-0.0143672	10	P1P2	0.0420507	-0.0139069	10
BNIP1	P1P2	0.738114	-0.0171624	10	P1P2	0.205552	-0.00710326	10	P1P2	0.199362	-0.00842764	10
BNIP2	P1P2	0.186464	0.0188378	10	P1P2	0.214444	0.0220569	10	P1P2	0.0926086	0.0162385	10
BNIP3	P1P2	0.273003	0.0177196	10	P1P2	0.264445	0.0165921	10	P1P2	0.160883	0.0122501	10
BNIP3L	P1P2	0.65595	0.0153821	10	P1P2	0.589374	0.00194472	10	P1P2	0.531266	0.00390236	10
BNIPL	P1P2	0.0584272	0.0174765	10	P1P2	0.0176558	-0.0402636	10	P1P2	0.826535	-0.0115649	10
BOC	P1P2	0.611298	-0.00320242	10	P1P2	0.547093	-0.00433439	10	P1P2	0.536278	0.00309809	10
BOD1	P1P2	0.277162	-0.0148066	10	P1P2	0.346649	0.0123943	10	P1P2	0.917225	-0.00197735	10
BOD1L1	P2	0.500348	0.00498179	10	P1	0.0960175	0.029942	10	P1	0.120682	0.00745622	10
BOD1L2	P1P2	0.549457	-0.00800506	10	P1P2	0.526721	-0.00451081	10	P1P2	0.739653	-0.00184249	10
BOK	P1P2	0.348085	-0.0275137	10	P1P2	0.721203	-0.000243402	10	P1P2	0.743197	-0.00448332	10
BOLA1	P2	0.746803	0.00321168	10	P1	0.325974	-0.00636882	10	P1	0.41615	-0.00532947	10
BOLA2	ENST00000330978.3	0.945596	0.000634785	10	ENST00000330978.3	0.486714	-0.00707548	10	ENST00000330978.3	0.467271	0.00597691	10
BOLA2B	ENST00000305321.4	0.945596	0.000634785	10	ENST00000305321.4	0.486714	-0.00707548	10	ENST00000305321.4	0.467271	0.00597691	10
BOLA3	P1P2	0.822027	0.00919502	10	P1P2	0.652091	0.0142421	10	P1P2	0.462436	-0.00322083	10
BOLL	P1P2	0.0917642	0.0215374	10	P1P2	0.586247	0.00753268	10	P1P2	0.450207	0.00640123	10
BOP1	P1	0.183474	-0.0757238	10	P2	0.181395	-0.0316779	10	P2	0.180737	-0.0112582	10
BORA	P1P2	0.607529	0.0139349	10	P1P2	0.891563	0.00309076	10	P1P2	0.650898	0.00378499	10
BPGM	P1P2	0.0111612	-0.0618801	10	P1P2	6.39614e-05	-0.0806797	10	P1P2	0.000515063	-0.0712799	10
BPHL	P1P2	0.886501	0.00823884	10	P1P2	0.338089	0.00218915	10	P1P2	0.341947	0.00214709	10
BPI	P1P2	0.290164	0.0114678	10	P1P2	0.675369	0.00339736	10	P1P2	0.826763	0.00503568	10
BPIFA1	P2	0.453846	-0.0274268	10	P2	0.186665	0.00254415	10	P2	0.568029	-0.00886598	10
BPIFA2	P1P2	0.243198	-0.00624125	10	P1P2	0.567549	0.00157158	10	P1P2	0.15408	0.000385698	10
BPIFA3	P1P2	0.910567	0.0121266	10	P1P2	0.167466	0.0258937	9	P1P2	0.286844	0.0189797	9
BPIFB1	P1P2	0.610992	0.00499114	10	P1P2	0.227027	0.0119917	10	P1P2	0.335288	0.0103487	10
BPIFB2	P1P2	0.487031	-0.0081247	10	P1P2	0.694954	-0.0128039	10	P1P2	0.647945	-0.0118182	10
BPIFB3	ENST00000375494.3	0.0554886	-0.0251694	10	ENST00000375494.3	0.819766	0.000249153	10	ENST00000375494.3	0.115238	-0.0143896	10
BPIFB4	P1P2	0.137829	-0.0340006	10	P1P2	0.538936	-0.0112121	10	P1P2	0.23307	-0.0259339	10
BPIFB6	P1P2	0.180473	0.0232284	10	P1P2	0.716495	0.0130312	10	P1P2	0.157497	0.00768291	10
BPIFC	P1P2	0.0720307	-0.0231537	10	P1P2	0.442297	-0.0202005	10	P1P2	0.0826099	-0.00782051	10
BPNT1	P1P2	0.725853	0.000993724	10	P1P2	0.0410567	0.0259953	9	P1P2	0.267181	0.00882905	9
BPTF	P1P2	0.0132784	-0.0287297	10	P1P2	0.427739	0.00591832	10	P1P2	0.230439	-0.0144045	10
BPY2	ENST00000331070.3,ENST00000382585.1	0.96043	0.000210321	10	ENST00000331070.3,ENST00000382585.1	0.511159	0.0104854	10	ENST00000331070.3,ENST00000382585.1	0.689346	0.00560972	10
BPY2B	ENST00000382392.1	0.96043	0.000210321	10	ENST00000382392.1	0.511159	0.0104854	10	ENST00000382392.1	0.689346	0.00560972	10
BPY2C	ENST00000382287.1	0.96043	0.000210321	10	ENST00000382287.1	0.511159	0.0104854	10	ENST00000382287.1	0.689346	0.00560972	10
BRAF	P1P2	0.333558	0.0110842	10	P1P2	0.277835	0.0128291	10	P1P2	0.114092	0.017194	10
BRAP	P1P2	0.492151	0.00599707	10	P1P2	0.225463	0.0198803	9	P1P2	0.318429	0.00752216	9
BRAT1	P1P2	0.822593	0.00364193	10	P1P2	0.699178	-0.00108668	10	P1P2	0.859102	0.000583711	10
BRCA1	P1P2	0.334577	-0.0591711	10	P1P2	0.146338	-0.03922	10	P1P2	0.186438	-0.0536451	10
BRCA2	P1P2	0.241674	0.017794	10	P1P2	0.883235	0.00492697	10	P1P2	0.362275	0.0111482	10
BRCC3	P1P2	0.822367	-0.00559173	10	P1P2	0.68966	-0.00506705	10	P1P2	0.609657	-0.00142805	10
BRD1	P1P2	0.770945	-0.0126723	10	P1P2	0.192346	-0.0116933	10	P1P2	0.497236	-0.0091571	10
BRD2	P1	0.216244	-0.0136601	10	P2	0.325037	-0.0207362	10	P2	0.173865	-0.0205846	10
BRD3	P1P2	0.128144	-0.00483568	10	P1P2	0.0236577	-0.0335446	10	P1P2	0.0279437	-0.0259596	10
BRD4	ENST00000263377.2,ENST00000371835.4	0.815356	-0.00457226	10	ENST00000263377.2,ENST00000371835.4	0.947462	0.00374766	10	ENST00000263377.2,ENST00000371835.4	0.768605	0.00296661	10
BRD7	P1P2	0.1381	-0.0231653	10	P1P2	0.748784	-0.00412036	10	P1P2	0.247028	-0.0145017	10
BRD8	P1P2	0.890202	0.00234888	9	P1P2	0.686219	0.0093994	9	P1P2	0.678305	0.00491851	9
BRD9	P1P2	0.961705	-0.00471552	10	P1P2	0.918359	0.00484434	10	P1P2	0.964105	-0.00284752	10
BRDT	P1P2	0.994615	-0.00604143	9	P1P2	0.55384	-0.0184792	9	P1P2	0.792772	-0.0160851	9
BRE	P1P2	0.662375	0.00451475	10	P1P2	0.866964	0.00787864	10	P1P2	0.896316	0.00700886	10
BRF1	P1P2	0.418285	0.0049673	10	P1P2	0.523952	-0.0240795	10	P1P2	0.799921	-0.0109864	10
BRF2	P1P2	0.757405	0.00256454	10	P1P2	0.833225	-0.000145454	10	P1P2	0.581418	0.00137791	10
BRI3	P1P2	0.0164485	0.0192882	10	P1P2	0.0906452	0.0249422	10	P1P2	0.0122746	0.0216542	10
BRI3BP	P1P2	0.673599	0.00357321	10	P1P2	0.736827	0.00159884	10	P1P2	0.759213	0.0044505	10
BRICD5	P1P2	0.512544	-0.0191886	10	P1P2	0.500485	-0.0076818	10	P1P2	0.181982	-0.00765758	10
BRINP1	P1P2	0.388569	-0.00211024	10	P1P2	0.838943	-0.0125841	10	P1P2	0.496864	-0.00724375	10
BRINP2	P1P2	0.46506	0.000677227	10	P1P2	0.985981	0.00237741	10	P1P2	0.793585	0.00239796	10
BRINP3	P1	0.641613	0.00861369	10	P2	0.0840361	-0.016925	10	P2	0.209184	-0.00592324	10
BRIP1	P1P2	0.637867	-0.00579271	10	P1P2	0.0572688	0.0222358	10	P1P2	0.336024	0.0155455	10
BRIX1	P1P2	0.26177	0.00696587	10	P1P2	0.0587413	0.0206223	10	P1P2	0.0697203	0.0184506	10
BRK1	P1P2	0.409142	-0.00136595	10	P1P2	0.0374409	-0.0187299	10	P1P2	0.362584	-0.0146466	10
BRMS1	P1P2	0.649655	0.00292597	10	P1P2	0.916732	0.00429436	10	P1P2	0.76033	-0.000985306	10
BRMS1L	P1P2	0.547517	-0.00106509	10	P1P2	0.549434	0.0097537	10	P1P2	0.653434	-0.00642682	10
BROX	P1P2	0.576262	0.00581441	10	P1P2	0.126949	-0.0147461	10	P1P2	0.345233	0.00395163	10
BRPF1	P1P2	0.888915	-0.0128366	10	P1P2	0.621473	-0.017526	10	P1P2	0.668946	-0.0128995	10
BRPF3	P1P2	0.500626	-0.0160289	10	P1P2	0.729111	-0.0188673	10	P1P2	0.894925	-0.0213211	10
BRS3	P1P2	0.00483918	-0.0845302	10	P1P2	0.0151105	-0.105115	10	P1P2	0.00343644	-0.0948224	10
BRSK1	P1P2	0.482937	-0.0364924	10	P1P2	0.594536	-0.0408333	10	P1P2	0.624105	-0.039958	10
BRSK2	P1P2	0.923383	-0.00607206	10	P1P2	0.426801	0.00481255	10	P1P2	0.430923	0.00266138	10
BRWD1	P1P2	0.829733	-0.0190066	10	P1P2	0.0989174	-0.0123269	10	P1P2	0.276802	-0.0155879	10
BRWD3	P1P2	0.701435	-0.0264437	10	P1P2	0.017551	-0.0414055	10	P1P2	0.154249	-0.0310706	10
BSCL2	P1	0.153696	0.0223678	10	P2	0.660663	-0.00268487	10	P1	0.436951	-0.00148609	10
BSDC1	P1P2	0.219886	0.027233	10	P1P2	0.166923	-0.00434185	10	P1P2	0.811723	0.0109253	10
BSG	P1P2	0.961357	0.00823129	10	P1P2	0.624476	-0.0112326	10	P1P2	0.743197	-0.0060653	10
BSN	P1P2	0.22792	-0.0405408	10	P1P2	0.284239	-0.016527	10	P1P2	0.732139	-0.00859662	10
BSND	P1P2	0.404123	-0.00688777	10	P1P2	0.401197	-0.0114541	10	P1P2	0.342543	-0.0100849	10
BSPH1	P1P2	0.114343	-0.0385689	9	P1P2	0.0176138	-0.0511885	10	P1P2	0.0146815	-0.0230012	9
BSPRY	P1P2	0.560477	-0.000778832	10	P1P2	0.278029	-0.00880151	10	P1P2	0.510142	-0.00333818	10
BST1	P1P2	0.243433	0.0151378	10	P1P2	0.81658	0.0083182	10	P1P2	0.313135	0.00471433	10
BST2	P1P2	0.176715	-0.0207876	10	P1P2	0.403089	0.00341692	10	P1P2	0.716533	-0.00670404	10
BSX	P1P2	0.436242	0.00850729	10	P1P2	0.418162	-0.0123604	10	P1P2	0.595969	-0.0112879	10
BTAF1	P1P2	0.974349	-0.0058389	10	P1P2	0.601073	-0.00221172	9	P1P2	0.893538	-0.00405854	9
BTBD1	P1P2	0.562046	-0.00537537	10	P1P2	0.713653	-0.0031031	10	P1P2	0.655339	-0.00786144	10
BTBD10	P2	0.363469	-0.0288725	10	P1	0.390637	0.0150431	9	P2	0.274865	-0.0131617	10
BTBD11	P1	0.181327	-0.0389104	10	P2	0.267466	-0.00744053	10	P1	0.106321	-0.0273195	10
BTBD16	ENST00000260723.4,ENST00000368994.2	0.778968	0.0249341	10	ENST00000260723.4,ENST00000368994.2	0.0195062	0.0327427	10	ENST00000260723.4,ENST00000368994.2	0.0369446	0.0288173	10
BTBD17	P1P2	0.073844	-0.0493374	9	P1P2	0.276181	-0.028857	9	P1P2	0.0763561	-0.0427137	9
BTBD18	ENST00000422652.1	0.518369	-0.0165016	10	ENST00000422652.1	0.433476	0.0195441	10	ENST00000436147.3	0.351654	0.00886236	6
BTBD19	P1P2	0.630714	0.00107197	10	P1P2	0.0357324	-0.0596659	10	P1P2	0.0232669	-0.0379217	10
BTBD2	P1P2	0.00679598	-0.0326595	10	P1P2	0.210204	-0.00571945	10	P1P2	0.0216761	-0.0255618	10
BTBD3	P1P2	0.636102	0.010283	10	P1P2	0.78602	0.00491478	10	P1P2	0.878253	0.00222273	10
BTBD6	P1P2	0.1927	0.0211723	10	P1P2	0.173214	-0.0136025	10	P1P2	0.884962	-0.00949773	10
BTBD7	P1P2	0.556661	0.0122407	10	P1P2	0.95306	-0.00677345	10	P1P2	0.634932	-0.0091546	10
BTBD8	P1P2	0.989784	0.00901062	10	P1P2	0.370796	0.010641	10	P1P2	0.577005	0.0101567	10
BTBD9	P1P2	0.640259	0.011316	10	P1P2	0.976753	-0.00886012	10	P1P2	0.701913	-0.00760541	10
BTC	P1P2	0.437615	-0.00904596	10	P1P2	0.212827	-0.0286908	10	P1P2	0.134674	-0.017744	10
BTD	P1P2	0.154537	-0.0195971	10	P1P2	0.545827	0.0254056	10	P1P2	0.690858	-0.00441034	10
BTF3	P1P2	0.510672	-0.00876939	10	P1P2	0.611579	-0.0119359	10	P1P2	0.480119	0.00810776	10
BTF3L4	P1P2	0.871698	-0.00850949	10	P1P2	0.90315	-0.00468842	10	P1P2	0.96691	-0.00878033	10
BTG1	P1P2	0.000105349	-0.0709579	10	P1P2	7.6704e-06	-0.0642527	10	P1P2	2.03552e-06	-0.0647618	10
BTG2	P1P2	6.68991e-05	-0.0649389	10	P1P2	0.000342936	-0.0598167	9	P1P2	4.78531e-05	-0.0605183	9
BTG3	P1P2	0.303364	-0.0266512	10	P1P2	0.890753	-0.00378186	10	P1P2	0.85565	-0.0047304	10
BTG4	P1P2	0.0884514	-0.0288388	10	P1P2	0.121185	-0.0452442	10	P1P2	0.0432193	-0.032811	10
BTK	P1P2	0.0444269	0.0116231	10	P1P2	0.196271	-0.00636432	10	P1P2	0.769725	0.00835477	10
BTLA	P1P2	0.094842	0.0240265	9	P1P2	0.82733	0.00909822	9	P1P2	0.205746	0.00963677	9
BTN1A1	ENST00000244513.6	0.0211524	-0.033503	10	ENST00000244513.6	0.221667	-0.0304999	10	ENST00000244513.6	0.0147732	-0.0262662	10
BTN2A1	P1P2	0.676363	0.00423488	10	P1P2	0.237327	-0.0395688	10	P1P2	0.587057	-0.02143	10
BTN2A2	P1P2	0.150119	0.0188352	10	P1P2	0.703738	0.00962065	10	P1P2	0.21705	0.00949168	10
BTN3A1	P1P2	0.380931	-0.0146539	10	P1P2	0.393034	-0.0110126	10	P1P2	0.770173	-0.0271299	10
BTN3A2	P1P2	0.624831	0.0221815	10	P1P2	0.415389	0.0106946	10	P1P2	0.623275	0.0278172	10
BTN3A3	P1P2	0.279096	-0.0254514	10	P1P2	0.450164	-0.00945944	10	P1P2	0.106131	-0.00385123	10
BTNL2	P1P2	0.923729	0.0108748	10	P1P2	0.53411	0.0151484	10	P1P2	0.476844	0.00727429	10
BTNL3	P1P2	0.794749	0.000840661	10	P1P2	0.52653	0.00884635	10	P1P2	0.704088	0.00919575	10
BTNL8	P1P2	0.509177	-0.012556	10	P1P2	0.910228	0.00574057	10	P1P2	0.725091	0.00328688	10
BTNL9	P1	0.231475	-0.0262434	10	P2	0.233283	-0.0276546	10	P1	0.145703	-0.022962	10
BTRC	P1P2	0.393071	0.0119064	9	P1P2	0.936143	0.00150448	9	P1P2	0.542811	0.00670542	9
BUB1	P1P2	0.0515474	0.00892582	10	P1P2	0.900946	-0.00197431	10	P1P2	0.225126	0.00626511	10
BUB1B	P1P2	0.510765	-0.00884025	10	P1P2	0.147562	-0.0152984	10	P1P2	0.205907	-0.0195603	10
BUB3	P1P2	0.723998	-0.00508155	10	P1P2	0.566161	-0.0035591	10	P1P2	0.765247	-0.00446007	10
BUD13	P1P2	0.509084	-0.00764958	10	P1P2	0.134176	-0.0358633	10	P1P2	0.334847	-0.0296334	10
BUD31	P1P2	0.170823	0.0260465	10	P1P2	0.578514	0.014722	10	P1P2	0.24643	0.0204546	10
BVES	P1P2	0.172557	-0.0432232	10	P1P2	0.4035	-0.0333972	10	P1P2	0.111037	-0.031097	10
BYSL	P1P2	0.842687	-0.0162257	10	P1P2	0.38746	-0.0160247	10	P1P2	0.278489	-0.0195715	10
BZRAP1	P1P2	0.495826	0.00600164	10	P1P2	0.175489	0.0176955	10	P1P2	0.224454	0.0184787	10
BZW1	P1P2	0.0464031	0.0144412	10	P1P2	0.291294	0.00799547	9	P1P2	0.104931	0.0218888	9
BZW2	P1P2	0.836318	-0.0106607	10	P1P2	0.3471	-0.0131948	10	P1P2	0.390744	-0.00834232	10
C10orf10	P1P2	0.97226	-0.0393271	10	P1P2	0.416732	-0.00951974	10	P1P2	0.725311	0.00167755	10
C10orf105	P1P2	0.48049	0.0136514	10	P1P2	0.0732712	-0.00954086	10	P1P2	0.225463	-0.00941705	10
C10orf107	P1P2	0.37809	-0.00946786	10	P1P2	0.399228	-0.0120956	10	P1P2	0.133607	-0.00417385	10
C10orf11	ENST00000372499.1	0.905723	0.000627816	10	ENST00000372499.1	0.925451	0.00874313	10	ENST00000372499.1	0.819463	-0.00817244	10
C10orf111	P1P2	0.276776	-0.00909811	10	P1P2	0.170047	-0.0105535	10	P1P2	0.175074	-0.0128434	10
C10orf112	ENST00000454679.2	0.912759	0.0193567	10	ENST00000454679.2	0.541164	-0.0118211	10	ENST00000454679.2	0.900029	0.0143124	10
C10orf113	ENST00000529198.1,ENST00000534331.1	0.576361	0.00788512	10	ENST00000529198.1,ENST00000534331.1	0.357561	-0.0351622	10	ENST00000529198.1,ENST00000534331.1	0.375237	-0.00498448	10
C10orf118	P2	0.0120991	-0.0463068	10	P1	0.456249	-0.0284063	10	P2	0.134514	-0.015428	9
C10orf12	ENST00000286067.2	0.948023	-0.0114331	9	ENST00000286067.2	0.277613	0.0113988	9	ENST00000286067.2	0.511122	0.00659709	9
C10orf120	P1P2	0.46684	0.00676273	10	P1P2	0.0851716	-0.0303548	10	P1P2	0.394478	-0.00857669	10
C10orf126	ENST00000375520.1	0.0859774	-0.0132786	10	ENST00000375520.1	0.459708	0.0500777	10	ENST00000375520.1	0.891911	0.00287444	10
C10orf128	P1P2	0.695619	-0.00674584	10	P1P2	0.827174	0.000875607	10	P1P2	0.882417	0.00216442	10
C10orf129	P1P2	0.499793	-0.00341848	10	P1P2	0.0726858	-0.0371394	10	P1P2	0.0910833	-0.0213914	10
C10orf131	P1P2	0.54839	0.0139527	10	P1P2	0.0381027	-0.0225362	10	P1P2	0.0895229	-0.0101444	10
C10orf137	P1P2	0.454548	0.00886979	10	P1P2	0.373699	-0.0088514	10	P1P2	0.468529	0.0135966	10
C10orf2	P1P2	0.872157	0.0105666	10	P1P2	0.924521	0.0234402	10	P1P2	0.921646	0.0150507	10
C10orf25	P1P2	0.241264	0.0207513	10	P1P2	0.863048	0.0416231	10	P1P2	0.307264	0.023651	10
C10orf32	P1P2	0.283253	0.0071442	10	P1P2	0.393196	0.0316831	10	P1P2	0.0805565	0.0121777	10
C10orf35	P1P2	0.797781	0.00975143	10	P1P2	0.616827	-0.0133638	10	P1P2	0.549496	-0.00612074	10
C10orf53	P1P2	0.194295	0.0054699	10	P1P2	0.302945	0.0284539	10	P1P2	0.125454	0.017616	10
C10orf54	P1P2	0.842915	0.000127194	10	P1P2	0.0235765	-0.033058	10	P1P2	0.0946741	-0.00913383	10
C10orf55	P1P2	0.71529	0.0146199	10	P1P2	0.784894	-0.0139351	10	P1P2	0.804682	0.00486046	10
C10orf62	P1P2	0.733179	-0.0255361	10	P1P2	0.695928	-0.0196901	10	P1P2	0.742975	-0.0243234	10
C10orf67	P1P2	0.757848	-0.00551702	10	P1P2	0.711142	0.01419	10	P1P2	0.504509	0.00177279	10
C10orf71	P1P2	0.0721755	-0.00459767	9	P1P2	0.938967	0.00599537	9	P1P2	0.540355	-0.0110589	9
C10orf76	P1P2	0.180615	0.0393404	10	P1P2	0.756009	0.00809737	10	P1P2	0.523222	0.015796	10
C10orf82	P1P2	0.772058	-0.0124302	10	P1P2	0.601288	-0.000979225	9	P1P2	0.547329	-0.00372924	9
C10orf88	P1P2	0.82214	-0.00577181	10	P1P2	0.562599	0.00830852	10	P1P2	0.75899	0.00343135	10
C10orf90	ENST00000284694.7	0.572124	0.00761103	9	ENST00000284694.7	0.36665	-0.000788706	9	ENST00000284694.7	0.438794	-0.00363438	9
C10orf91	P1P2	0.152524	0.00939241	10	P1P2	0.0139891	-0.0288144	10	P1P2	0.28136	-0.00353205	10
C10orf95	P1P2	0.798455	0.00331513	10	P1P2	0.21358	0.0127609	10	P1P2	0.381745	0.00963574	10
C10orf99	P1P2	0.0672409	-0.04373	10	P1P2	0.924754	-0.0034819	10	P1P2	0.0553971	-0.0201322	10
C11orf1	P1P2	0.148846	-0.012147	10	P1P2	0.452275	-0.0073843	10	P1P2	0.188105	-0.00739463	10
C11orf16	P1P2	0.3195	-0.0015634	9	P1P2	0.65762	0.0114858	9	P1P2	0.578194	0.00398994	9
C11orf21	P1P2	0.289501	-0.01005	10	P1P2	0.900019	0.0079647	10	P1P2	0.43626	-0.00444611	10
C11orf24	P1P2	0.138836	-0.0342015	10	P1P2	0.919405	0.0161132	10	P1P2	0.194076	-0.00572338	10
C11orf30	P1P2	0.132207	-0.0304726	10	P1P2	0.139233	-0.0130405	10	P1P2	0.0887508	-0.0187563	10
C11orf31	P1P2	0.313104	-0.0446644	10	P1P2	0.581421	1.51629e-05	10	P1P2	0.962703	-0.0241743	10
C11orf34	P1P2	0.782989	0.00852659	10	P1P2	0.119646	-0.0115301	10	P1P2	0.141926	-0.00367832	10
C11orf35	P1P2	0.196453	-0.00979983	10	P1P2	0.860862	0.00703327	10	P1P2	0.244642	-0.00289136	10
C11orf40	ENST00000307616.1	0.951687	0.00962729	9	ENST00000307616.1	0.0864737	0.010679	9	ENST00000307616.1	0.174637	0.0137846	9
C11orf42	P1P2	0.551108	0.00857113	10	P1P2	0.730762	-0.0185413	10	P1P2	0.340609	-0.00491041	10
C11orf44	ENST00000317019.2	0.60235	-0.0208321	10	ENST00000317019.2	0.121713	-0.0309171	10	ENST00000317019.2	0.548714	-0.0337588	10
C11orf45	P2	0.142958	0.0103553	10	P1	0.0684498	0.0256304	10	P1	0.186731	0.00235063	10
C11orf48	P1	0.291027	0.012601	10	P1	0.231051	-0.00706345	10	P2	0.370833	-0.0121024	10
C11orf49	P1P2	0.95162	0.0118553	10	P1P2	0.76672	0.0167053	10	P1P2	0.945422	0.0131644	10
C11orf52	P1	0.148641	-0.00607237	10	P2	0.188627	-0.0453957	10	P1	0.0772591	-0.0136171	10
C11orf53	P1P2	0.280132	-0.0228812	10	P1P2	0.991705	-0.0218721	10	P1P2	0.532613	-0.0237257	10
C11orf54	P1P2	0.0459894	0.0298252	10	P1P2	0.376459	-0.00597335	10	P1P2	0.183137	0.00210928	10
C11orf57	P1P2	0.469249	0.00795647	10	P1P2	0.82957	-0.0113075	10	P1P2	0.455501	0.000158286	10
C11orf58	P1P2	0.144193	-0.0498517	10	P1P2	0.153421	0.0401776	10	P1P2	0.552041	0.00558609	10
C11orf63	P1P2	0.518181	-0.0349467	10	P1P2	0.0637035	0.0115459	10	P1P2	0.638699	-0.00651725	10
C11orf65	P1P2	0.596282	-0.0225196	10	P1P2	0.650614	0.00855839	10	P1P2	0.347335	-0.0136913	10
C11orf68	P1P2	0.789255	0.0111131	10	P1P2	0.239777	-0.0118368	10	P1P2	0.427671	-0.00639239	10
C11orf70	P1P2	0.279254	0.0234562	9	P1P2	0.0708466	-0.030384	9	P1P2	0.392949	-0.00379462	9
C11orf71	P1P2	0.970172	0.0130228	10	P1P2	0.360015	-0.00385745	10	P1P2	0.672579	0.0119169	10
C11orf73	P1P2	0.65259	-0.00975461	10	P1P2	0.650824	-0.00144741	9	P1P2	0.768103	-0.00686661	9
C11orf74	P1P2	0.616504	0.00765062	9	P1P2	0.0486863	-0.0223342	9	P1P2	0.129361	-0.0178105	9
C11orf80	P1P2	0.484118	-0.0305491	10	P1P2	0.0229093	-0.0161945	10	P1P2	0.0832342	-0.0267978	10
C11orf82	P1P2	0.810276	0.00756309	10	P1P2	0.228722	-0.00598028	10	P1P2	0.56962	-0.010659	10
C11orf83	P1P2	0.17046	-0.037267	10	P1P2	0.0200707	-0.0321629	10	P1P2	0.0148332	-0.030577	10
C11orf84	P1P2	0.924538	-0.00109443	10	P1P2	0.174977	-0.0528309	10	P1P2	0.354603	-0.031716	10
C11orf85	P1P2	0.157893	0.00690701	10	P1P2	0.560328	-0.0227248	10	P1P2	0.497793	0.00101963	10
C11orf86	P1P2	0.928006	0.0148234	10	P1P2	0.822613	0.00758063	10	P1P2	0.943322	-0.00398493	10
C11orf87	P1P2	0.404944	-0.0172148	10	P1P2	0.916499	-0.0160505	10	P1P2	0.668092	-0.0230738	10
C11orf88	P1P2	0.491235	0.00966152	10	P1P2	0.236278	-0.006192	9	P1P2	0.821494	0.00486822	9
C11orf91	P1P2	0.547614	-0.0117974	10	P1P2	0.465865	0.011148	10	P1P2	0.364596	0.00439034	10
C11orf94	P1P2	0.510221	0.00694296	9	P1P2	0.535997	0.00484527	9	P1P2	0.229607	-0.00798409	9
C11orf95	P1P2	0.204848	0.00556642	10	P1P2	0.718735	-0.0336084	9	P1P2	0.781359	-0.0219495	9
C11orf96	P1P2	0.765609	0.00651756	10	P1P2	0.0398926	-0.040233	10	P1P2	0.305047	-0.0146767	10
C12orf10	P1P2	0.672112	0.0117983	10	P1P2	0.323026	0.0284434	10	P1P2	0.370989	0.0131313	10
C12orf23	P1P2	0.17458	-0.0355691	10	P1P2	0.529594	-0.0191045	10	P1P2	0.30284	-0.0314222	10
C12orf29	P1P2	0.64976	-0.00203958	10	P1P2	0.401117	-0.0385365	9	P1P2	0.152249	-0.00620809	9
C12orf39	P1	0.704133	0.0197063	10	P2	0.758809	-0.00106193	9	P2	0.605963	-0.00660634	9
C12orf4	P1P2	0.600729	0.00449664	10	P1P2	0.485156	0.00212542	10	P1P2	0.985147	0.00147393	10
C12orf40	P1P2	0.549554	-0.0166926	10	P1P2	0.210044	0.00588692	10	P1P2	0.552041	0.00108429	10
C12orf42	ENST00000378113.2,ENST00000548883.1	0.693899	0.00791465	10	ENST00000378113.2,ENST00000548883.1	0.113241	0.0195878	10	ENST00000378113.2,ENST00000548883.1	0.394478	0.012309	10
C12orf43	P1P2	0.0710237	-0.0282204	10	P1P2	0.653464	0.000547169	10	P1P2	0.964573	-0.0227764	10
C12orf44	P1P2	0.76849	-0.00713272	9	P1P2	0.659631	0.0226081	9	P1P2	0.7075	0.00909154	9
C12orf45	P1P2	0.444691	0.00784532	10	P1P2	0.167824	0.0163618	10	P1P2	0.388644	0.0105793	10
C12orf49	P1P2	0.538929	-0.00482007	10	P1P2	0.783882	-0.00448661	10	P1P2	0.506758	-0.00205808	10
C12orf5	P1P2	0.916914	0.0135863	10	P1P2	0.244374	0.0356847	10	P1P2	0.268853	0.0140209	10
C12orf50	P1P2	0.97957	0.00838301	10	P1P2	0.996261	0.014385	10	P1P2	0.648366	-0.00253547	10
C12orf52	P1P2	0.812871	-0.00986458	10	P1P2	0.708852	0.0186866	10	P1P2	0.843473	4.77361e-05	10
C12orf54	P1P2	0.415197	-0.0112149	10	P1P2	0.488826	-0.00991512	10	P1P2	0.69302	-0.0281153	10
C12orf55	P1P2	0.64562	-0.00807951	9	P1P2	0.982511	0.0105863	9	P1P2	0.826546	0.0061979	9
C12orf56	P1P2	0.176342	-0.0368279	10	P1P2	0.136089	-0.00345516	10	P1P2	0.0983178	-0.0282012	10
C12orf57	P1P2	0.500811	-0.0165541	10	P1P2	0.547678	-0.0080979	10	P1P2	0.96878	-0.0288711	10
C12orf60	P1P2	0.91299	0.0135438	10	P1P2	0.862933	0.0112014	10	P1P2	0.618721	0.0165534	10
C12orf61	P1P2	0.0684461	-0.0119346	10	P1P2	0.366817	0.00484151	10	P1P2	0.496307	0.0031365	10
C12orf65	P1P2	0.957879	0.00697402	10	P1P2	0.972666	-0.00179539	10	P1P2	0.954994	0.00331625	10
C12orf66	P1P2	0.805092	-0.0123284	10	P1P2	0.0565063	-0.0280151	10	P1P2	0.238515	-0.0259996	10
C12orf68	P1P2	0.404862	-0.0146662	10	P1P2	0.0507514	0.0424408	9	P1P2	0.491064	0.0133659	9
C12orf73	P1	0.35493	0.0150674	10	P1	0.0706101	0.0399695	10	P1	0.0601107	0.0264017	10
C12orf74	P1P2	0.45087	-0.0138189	10	P1P2	0.643985	0.0233764	10	P1P2	0.8382	-0.00667337	10
C12orf75	P1P2	0.00139988	-0.0356185	10	P1P2	0.913479	-0.0176982	10	P1P2	0.037398	-0.026056	10
C12orf76	P1P2	0.854656	0.00665777	10	P1P2	0.158028	0.0121596	10	P1P2	0.391716	0.0192707	10
C12orf77	P1P2	0.0159711	0.0461209	10	P1P2	0.631269	0.0037034	9	P1P2	0.16213	0.0287162	9
C12orf79	P1P2	0.571109	0.0202636	10	P1P2	0.900483	0.00866876	10	P1P2	0.66383	0.00754786	10
C12orf80	P1P2	0.685966	0.0133111	10	P1P2	0.976169	-0.0468995	10	P1P2	0.866246	-0.0150116	10
C13orf35	ENST00000356049.1	0.616716	-0.00145702	10	ENST00000356049.1	0.0230931	-0.0242034	9	ENST00000356049.1	0.0168168	-0.0242411	9
C13orf45	P1P2	0.519973	-0.0144869	10	P1P2	0.386335	0.00108572	10	P1P2	0.827677	-0.00548856	10
C14orf1	P1P2	0.0491695	-0.0300704	10	P1P2	0.504217	-0.0189776	10	P1P2	0.216722	-0.0308013	10
C14orf105	P1P2	0.675619	-0.0265565	10	P1P2	0.409877	0.0125754	10	P1P2	0.945889	-0.0100445	10
C14orf119	P1P2	0.736468	0.00741863	10	P1P2	0.545243	-0.00915071	10	P1P2	0.80128	-0.00662534	10
C14orf132	P1P2	0.463639	-0.00219244	10	P1P2	0.150698	0.00604933	10	P1P2	0.158533	0.00650679	10
C14orf142	P1P2	0.894091	-0.00702434	10	P1P2	0.524047	-0.00489092	10	P1P2	0.811495	-0.00949878	10
C14orf159	P1P2	0.715616	0.0125265	10	P1P2	0.601144	0.0250693	10	P1P2	0.452496	0.0143445	10
C14orf164	P1P2	0.868305	0.0107598	9	P1P2	0.88816	-0.0203369	9	P1P2	0.783733	-0.0134027	9
C14orf166	P1P2	0.161348	0.00998726	10	P1P2	0.230937	0.0368425	10	P1P2	0.0375323	0.00950061	10
C14orf166B	P1P2	0.314362	-0.0175108	10	P1P2	0.754817	0.0301233	9	P1P2	0.606826	-0.00626391	9
C14orf169	P1P2	0.811291	0.00244528	10	P1P2	0.64262	0.0136783	10	P1P2	0.722674	0.0135475	10
C14orf177	ENST00000325812.2	0.953474	-0.01825	10	ENST00000325812.2	0.1813	0.0312115	10	ENST00000325812.2	0.43058	0.00642083	10
C14orf178	P1P2	0.456042	-0.0110695	10	P1P2	0.667467	-0.00982338	10	P1P2	0.696269	-0.0108902	10
C14orf180	P1	0.25032	0.0107245	10	P1	0.470625	-0.00616186	10	P1	0.674291	0.000614244	10
C14orf182	P1P2	0.504799	0.000943689	10	P1P2	0.590693	-0.0230113	9	P1P2	0.999507	-0.0113132	9
C14orf183	ENST00000305273.1	0.188119	0.018688	10	ENST00000305273.1	5.11914e-06	-0.0424232	10	ENST00000305273.1	0.000905688	-0.0295553	10
C14orf2	P1P2	0.738443	-0.00310125	10	P1P2	0.151115	0.0178673	10	P1P2	0.274607	0.00714558	10
C14orf28	P1P2	0.398247	-0.0111958	10	P1P2	0.0441784	-0.0490539	10	P1P2	0.0529783	-0.0177857	10
C14orf37	ENST00000267485.7	0.137444	-0.0299704	10	ENST00000267485.7	0.437182	0.00356108	10	ENST00000267485.7	0.592721	-0.00947817	10
C14orf39	P1P2	0.586032	0.00897198	10	P1P2	0.0721739	-0.0250492	10	P1P2	0.486156	-0.0102103	10
C14orf79	P1P2	0.297456	0.0403206	10	P1P2	0.693116	0.010272	10	P1P2	0.475392	0.0210703	10
C14orf80	P1P2	0.199036	-0.0323587	10	P1P2	0.412127	-0.0146109	10	P1P2	0.143203	-0.0236194	10
C14orf93	P1	0.100838	-0.0417154	8	P2	0.078516	-0.00833503	10	P2	0.290761	-0.00836643	10
C15orf26	ENST00000286732.4	0.117864	0.0170199	10	ENST00000286732.4	0.554819	0.0149582	10	ENST00000286732.4	0.713688	0.0163075	10
C15orf27	P1P2	0.688642	0.00701684	10	P1P2	0.0761592	-0.0176569	10	P1P2	0.252698	-0.0134124	10
C15orf32	P1P2	0.163096	-0.00759963	10	P1P2	0.0777732	-0.0138076	10	P1P2	0.0334826	-0.0221554	10
C15orf38	P1P2	0.0354519	-0.0282634	10	P1P2	0.809082	0.00504901	10	P1P2	0.173494	-0.0174762	10
C15orf38-AP3S2	P2	0.560477	-0.000839292	10	P2	0.337351	0.0158567	10	P1	0.779379	-0.00610657	10
C15orf39	P1P2	0.530694	-0.012574	10	P1P2	0.229267	0.0205843	9	P1P2	0.82775	0.0330077	9
C15orf40	P1P2	0.182184	0.0301968	10	P1P2	0.238842	-0.031385	10	P1P2	0.974624	-0.00436703	10
C15orf41	P1P2	0.523945	-0.00208463	10	P1P2	0.955159	0.000202329	10	P1P2	0.630759	-0.0026093	10
C15orf43	P1P2	0.171962	0.0118687	10	P1P2	0.661644	0.00805732	9	P1P2	0.714638	0.0202482	9
C15orf48	P1P2	0.795759	0.0044949	10	P1P2	0.728671	0.00364315	10	P1P2	0.709319	0.00702834	10
C15orf52	P1	0.0431643	-0.0274044	10	P1	0.214336	-0.00834282	10	P1	0.0341718	-0.00945933	10
C15orf53	P1P2	0.200215	-0.00378835	9	P1P2	0.343052	-0.00956395	9	P1P2	0.84247	-0.00432343	9
C15orf54	P1P2	0.432991	0.00440731	10	P1P2	0.498439	0.0214479	10	P1P2	0.366149	0.0155939	10
C15orf56	P1P2	0.596782	-0.0196226	9	P1P2	0.636547	0.0205011	9	P1P2	0.964008	0.00528121	9
C15orf57	P1P2	0.153906	-0.0678916	10	P1P2	0.143712	-0.0601001	10	P1P2	0.100971	-0.0623051	10
C15orf59	P1P2	0.74405	-0.0166818	10	P1P2	0.0252564	-0.0318383	10	P1P2	0.325673	-0.0291375	10
C15orf60	P1P2	0.255757	-0.00387773	10	P1P2	0.503469	-0.0274048	10	P1P2	0.276026	-0.0139884	10
C15orf61	P1P2	0.947334	0.00211127	10	P1P2	0.761359	-0.00884066	10	P1P2	0.788842	0.00169026	10
C15orf62	P1P2	0.65837	-0.00595777	10	P1P2	0.647454	0.0210861	10	P1P2	0.902582	0.0105535	10
C15orf65	P1P2	0.19863	-0.020986	10	P1P2	0.485247	0.0220147	10	P1P2	0.921414	0.00381794	10
C16orf11	P1P2	0.306588	0.0270607	10	P1P2	0.445521	-0.00957126	10	P1P2	0.571611	0.00840614	10
C16orf13	P1P2	0.322762	-0.00897445	10	P1P2	0.00158103	0.0362101	10	P1P2	0.0573671	0.0173731	10
C16orf3	ENST00000408886.2	0.425517	-0.0255789	10	ENST00000408886.2	0.0462703	0.0092116	10	ENST00000408886.2	0.0788438	-0.0115761	10
C16orf45	P1P2	0.483482	0.0105847	10	P1P2	0.681118	-0.0123177	9	P1P2	0.919006	0.00255143	9
C16orf46	P1P2	0.560495	-0.0118904	9	P1P2	0.0508999	0.0182699	8	P1P2	0.0612129	0.00637889	8
C16orf47	ENST00000358463.2	0.890295	0.0253051	10	ENST00000358463.2	0.127022	-0.0257555	10	ENST00000358463.2	0.383342	-0.00481934	10
C16orf52	P1P2	0.717029	0.00452978	10	P1P2	0.421453	0.00827376	10	P1P2	0.396271	0.0150936	10
C16orf54	P1P2	0.0408875	-0.032307	10	P1P2	0.31323	-0.00291733	10	P1P2	0.558528	-0.0222805	10
C16orf58	P1P2	0.228595	-0.0112906	10	P1P2	0.0601651	0.0387023	10	P1P2	0.355213	0.00891392	10
C16orf59	P1P2	0.19716	0.0124081	10	P1P2	0.277187	0.0230163	10	P1P2	0.184685	0.0303812	10
C16orf62	P1P2	0.47531	-0.00439464	9	P1P2	0.188233	0.00814421	10	P1P2	0.877917	0.000719297	9
C16orf70	P1P2	0.329428	-0.0182777	10	P1P2	0.343283	0.0110444	10	P1P2	0.935159	0.00584729	10
C16orf71	P1P2	0.66766	-0.0211402	10	P1P2	0.540292	-0.00582494	10	P1P2	0.347335	-0.00398688	10
C16orf72	P2	0.146931	-0.0201448	10	P2	0.397102	-0.0103038	10	P2	0.133988	-0.0255597	10
C16orf74	P1P2	0.318721	-0.0166898	10	P1P2	0.481318	-0.0117117	10	P1P2	0.738546	-0.0170654	10
C16orf78	P1P2	0.725634	0.00201445	10	P1P2	0.0987378	0.0249247	10	P1P2	0.202044	0.0177783	10
C16orf80	P1P2	0.631645	-0.0162359	10	P1P2	0.452804	-0.0122474	10	P1P2	0.836597	-0.0114568	10
C16orf82	P1P2	0.696372	0.00403505	10	P1P2	0.788611	-0.0182237	10	P1P2	0.963638	-0.0108807	10
C16orf86	P1P2	0.963445	-0.00415658	10	P1P2	0.731643	-0.00648617	10	P1P2	0.994737	-0.0114404	10
C16orf87	P1P2	0.431968	0.00918294	10	P1P2	0.329811	0.00528743	10	P1P2	0.373503	0.0104416	10
C16orf89	P1P2	0.575765	0.00832419	10	P1P2	0.0555463	0.0338884	10	P1P2	0.061157	0.0220133	10
C16orf90	P1P2	0.768498	-0.0217985	10	P1P2	0.113408	0.0100204	10	P1P2	0.466912	0.0132598	10
C16orf91	P1P2	0.128217	-0.00818905	10	P1P2	0.537583	-0.0136066	10	P1P2	0.0819895	-0.00566351	10
C16orf92	P1P2	0.558225	0.00138209	10	P1P2	0.9208	0.0129602	10	P1P2	0.990293	-0.00790615	10
C16orf93	P1P2	0.619279	-0.0131892	10	P1P2	0.955976	0.00232334	10	P1P2	0.843244	0.00495303	10
C16orf95	P1P2	0.238124	0.0135817	10	P1P2	0.346199	-0.0106399	10	P1P2	0.978833	0.00775875	10
C16orf96	P1P2	0.449997	0.00902176	10	P1P2	0.424929	0.0341947	10	P1P2	0.227941	0.0212235	10
C16orf97	ENST00000566628.1	0.605108	0.00716895	9	ENST00000562818.1	0.0886254	0.0084248	10	ENST00000566628.1	0.172293	0.0100939	9
C17orf100	P1P2	0.977598	0.00213251	10	P1P2	0.146175	-0.0230456	10	P1P2	0.514294	-0.0149342	10
C17orf102	P1P2	0.894091	-0.00475195	10	P1P2	0.620439	0.0291209	10	P1P2	0.739431	0.0105002	10
C17orf103	P1P2	0.0192598	-0.028065	10	P1P2	0.601245	-0.01602	10	P1P2	0.0207549	-0.0254322	10
C17orf104	P1P2	0.747464	-0.000609926	10	P1P2	0.448841	-0.00829822	9	P1P2	0.243309	-0.0081642	9
C17orf105	P1P2	0.354476	-0.0036777	10	P1P2	0.395879	0.0123664	10	P1P2	0.248828	0.00340269	10
C17orf107	P1P2	0.116862	-0.0234826	9	P1P2	0.978972	0.0491674	10	P1P2	0.189931	-0.00866804	9
C17orf112	P1P2	0.119548	-0.0283746	10	P1P2	0.038993	-0.0276355	9	P1P2	0.0320538	-0.0236679	9
C17orf47	P1P2	0.835522	-0.00935812	10	P1P2	0.230595	-0.0174129	10	P1P2	0.168817	-0.0079978	10
C17orf49	P1	0.439335	0.0200769	10	P2	0.109849	0.0225196	10	P2	0.449855	0.00331515	10
C17orf50	P1P2	0.035363	0.0441761	10	P1P2	0.0556585	-0.0268898	10	P1P2	0.519413	0.00936595	10
C17orf51	P1	0.507663	-0.00517819	9	P1	0.518149	-0.00249203	9	P1	0.621376	-0.00820074	9
C17orf53	P1P2	0.692976	-0.00969981	9	P1P2	0.378485	-0.00939019	9	P1P2	0.379565	-0.00933095	9
C17orf58	P1P2	0.770833	-0.00977791	10	P1P2	0.455983	-0.0140846	10	P1P2	0.625142	-0.0108605	10
C17orf59	P1P2	0.406094	-0.0107254	10	P1P2	0.224503	0.0103786	10	P1P2	0.18026	-0.00632039	10
C17orf62	P1P2	0.178071	-0.0214328	10	P1P2	0.122349	-0.0294261	10	P1P2	0.0241548	-0.0182778	10
C17orf64	P1	0.457714	-0.0104904	10	P1	0.259958	-0.00295875	10	P1	0.0679773	0.00333402	10
C17orf66	P1P2	0.382911	0.0251143	10	P1P2	0.0229709	-0.027943	10	P1P2	0.376027	-0.00704898	10
C17orf67	P1P2	0.213714	-0.0100207	10	P1P2	0.549141	0.0053713	10	P1P2	0.59536	-0.00401846	10
C17orf70	P1P2	0.413948	0.0154112	10	P1P2	0.287345	-0.0178393	10	P1P2	0.870168	-0.00296381	10
C17orf72	P1P2	0.660898	0.0111184	10	P1P2	0.202268	-0.0109118	10	P1P2	0.649632	-0.0178901	10
C17orf74	P1P2	0.131126	0.0256163	10	P1P2	0.21776	0.0210387	10	P1P2	0.083182	0.0199684	10
C17orf75	P1P2	0.90434	-0.0175036	10	P1P2	0.666721	-0.00596361	10	P1P2	0.799242	-0.0138933	10
C17orf77	ENST00000392620.1	0.356522	-0.0118967	9	ENST00000392620.1	0.848196	-0.00104409	9	ENST00000392620.1	0.496528	-0.000304242	9
C17orf78	P1P2	0.836091	0.00585555	10	P1P2	0.226128	-0.0103687	10	P1P2	0.235723	-0.00358656	10
C17orf80	P1P2	0.360023	0.0152475	10	P1P2	0.28655	0.0276374	10	P1P2	0.176947	0.0194871	10
C17orf82	P1P2	0.413449	0.0103391	10	P1P2	0.113614	0.028797	9	P1P2	0.130772	0.0153347	9
C17orf85	P1P2	0.360328	-0.00886773	10	P1P2	0.613223	0.0111232	10	P1P2	0.85611	-0.00454401	10
C17orf89	P1P2	0.223075	-0.0174482	10	P1P2	0.765155	0.00778258	10	P1P2	0.68417	-0.00666377	10
C17orf96	P1P2	0.018653	-0.0260475	10	P1P2	0.401608	-0.014939	10	P1P2	0.0444773	-0.0152297	10
C17orf97	P1P2	0.229665	-0.0124554	10	P1P2	0.382254	-0.0155282	10	P1P2	0.212391	-0.0215948	10
C17orf98	P1P2	0.224904	-0.0180905	10	P1P2	0.63102	-0.0105339	10	P1P2	0.318936	-0.0135847	10
C17orf99	P1P2	0.362318	0.0280968	10	P1P2	0.215799	-0.0355861	10	P1P2	0.958498	0.00203416	10
C18orf21	P1P2	0.0742448	0.0269659	10	P1P2	0.737269	0.0141104	10	P1P2	0.19217	0.0166426	10
C18orf25	P1P2	0.32134	-0.0355414	10	P1P2	0.514082	-0.0211805	10	P1P2	0.45621	-0.0255647	10
C18orf32	P1P2	0.367632	-0.0269827	10	P1P2	0.779047	0.000845472	10	P1P2	0.527811	-0.00094693	10
C18orf42	P1P2	0.428141	0.0125765	10	P1P2	0.876074	0.00576694	10	P1P2	0.668306	0.00917173	10
C18orf54	P1P2	0.600628	0.0163222	10	P1P2	0.273963	-0.0144119	10	P1P2	0.673221	-0.0111277	10
C18orf56	P1P2	0.47805	0.00516917	10	P1P2	0.793801	0.00776932	10	P1P2	0.564853	0.00636932	10
C18orf63	P1P2	0.871698	-0.0175217	10	P1P2	0.0770606	-0.024203	10	P1P2	0.208547	-0.0195609	10
C18orf8	P1P2	0.853971	0.00121582	10	P1P2	0.0504458	-0.0319985	10	P1P2	0.194277	-0.0240659	10
C19orf10	P1P2	0.949187	0.00518697	10	P1P2	0.746787	0.0182649	10	P1P2	0.579812	0.00693985	10
C19orf12	P1P2	0.260658	-0.020056	10	P1P2	0.040778	-0.0152112	10	P1P2	0.0370775	-0.0267439	10
C19orf18	P1P2	0.622346	0.00741828	9	P1P2	0.027854	0.0209712	9	P1P2	0.0472961	0.0133268	9
C19orf24	P1P2	0.182996	-0.00391534	10	P1P2	0.765937	0.000366239	10	P1P2	0.524367	-0.00675837	10
C19orf25	P1P2	0.213179	0.0265434	10	P1P2	0.508902	0.007603	10	P1P2	0.73523	0.0104926	10
C19orf26	P1P2	0.00111239	-0.0556759	10	P1P2	0.00286319	-0.0690651	10	P1P2	0.000510581	-0.0604944	10
C19orf33	P1P2	0.345401	-0.00288669	10	P1P2	0.921149	-0.0127663	10	P1P2	0.549887	-0.00641591	10
C19orf35	P1P2	0.45446	-0.00381056	10	P1P2	0.624476	-0.00209179	10	P1P2	0.747635	0.000821184	10
C19orf38	P1P2	0.00722145	0.0368394	10	P1P2	0.947113	0.0138939	10	P1P2	0.15888	0.0321349	10
C19orf40	P1P2	0.711383	0.00375243	10	P1P2	0.767614	-0.00950709	10	P1P2	0.948457	-0.00251976	10
C19orf43	P1P2	0.0876654	-0.0311461	10	P1P2	0.274027	-0.033965	10	P1P2	0.0840725	-0.027895	10
C19orf44	P1P2	0.461689	-0.0217144	10	P1P2	0.740916	-0.0055418	10	P1P2	0.427842	-0.00506271	10
C19orf45	P2	0.490685	0.019187	10	P1	0.274799	0.0187055	10	P2	0.191712	0.0188119	9
C19orf47	P1	0.711492	-0.00663302	10	P1	0.0453638	0.0306447	10	P1	0.0834954	0.00751966	10
C19orf48	P1P2	0.439507	-0.0368955	10	P1P2	0.295312	-0.0193644	10	P1P2	0.267333	-0.0238176	10
C19orf52	P1P2	0.806669	0.00964698	10	P1P2	0.21924	-0.0259044	10	P1P2	0.516755	-0.00733886	10
C19orf53	P1P2	0.792954	-0.00504099	10	P1P2	0.465238	-0.00640394	10	P1P2	0.703218	0.0046839	10
C19orf54	P1P2	0.286201	-0.00990129	10	P1P2	0.584938	0.0133847	10	P1P2	0.869937	-0.0073983	10
C19orf55	P1P2	0.0355538	-0.0240457	10	P1P2	0.522142	-0.0149924	10	P1P2	0.0857695	-0.0212007	10
C19orf57	P1P2	0.751215	-0.0016792	10	P1P2	0.764038	-0.0048275	10	P1P2	0.681588	0.00489263	10
C19orf59	P1P2	0.491418	0.0177001	10	P1P2	0.0588393	0.0380663	10	P1P2	0.0876572	0.0328967	10
C19orf60	P1P2	0.210463	-0.0211923	10	P1P2	0.17326	0.0153745	10	P1P2	0.978365	-0.00400387	10
C19orf66	P1P2	0.0982439	-0.0078949	10	P1P2	0.764038	0.00114737	10	P1P2	0.217596	-0.00748127	10
C19orf67	P1P2	0.388409	-0.00894501	10	P1P2	0.153928	-0.0124603	10	P1P2	0.125599	-0.0122383	10
C19orf68	P1P2	0.74438	0.00511484	10	P1P2	0.366584	0.00946605	10	P1P2	0.337203	0.00483378	10
C19orf69	P1P2	0.636932	0.008977	10	P1P2	0.94653	-0.00597888	10	P1P2	0.829276	-0.000783566	10
C19orf70	P1P2	0.913682	-0.00929493	10	P1P2	0.853734	0.00597153	10	P1P2	0.964105	0.00784151	10
C19orf71	P1P2	0.219832	-0.0273077	10	P1P2	0.735061	-0.0112911	10	P1P2	0.606171	-0.0167895	10
C19orf73	P1P2	0.715942	0.0103932	10	P1P2	0.228835	0.00505711	10	P1P2	0.191173	0.00263225	10
C19orf77	P1P2	0.584732	-0.0108053	10	P1P2	0.731533	0.00859207	10	P1P2	0.675791	-0.00160659	10
C19orf80	P1P2	0.284364	-0.00791287	10	P1P2	0.0544711	0.00698833	10	P1P2	0.396761	-0.00779897	10
C19orf81	P1P2	0.432521	0.00347581	9	P1P2	0.112107	-0.00486276	9	P1P2	0.98915	-0.00601489	9
C19orf82	P1P2	0.199801	-0.0231041	10	P1P2	0.208397	-0.0299845	10	P1P2	0.140499	-0.0242307	10
C1D	P1P2	0.513294	-0.0233812	10	P1P2	0.0217747	0.0225243	9	P1P2	0.473723	0.00138772	9
C1GALT1	P1P2	0.419122	0.00647335	10	P1P2	0.35352	-0.0118632	10	P1P2	0.291431	0.0062423	10
C1GALT1C1	P1P2	0.28195	-0.0113758	10	P1P2	0.983761	0.00144946	10	P1P2	0.334259	-0.00525634	10
C1QA	P1P2	0.815921	-0.00199918	10	P1P2	0.760243	0.0026417	10	P1P2	0.980002	-0.00290581	10
C1QB	P1P2	0.243198	-0.034167	10	P1P2	0.505246	-0.0327973	10	P1P2	0.247267	-0.0283226	10
C1QBP	P1P2	0.696602	-0.0113936	9	P1P2	0.13761	0.0250497	9	P1P2	0.605315	0.00876077	9
C1QC	P1P2	0.826671	0.00815894	10	P1P2	0.170869	0.0136632	10	P1P2	0.212821	0.0126777	10
C1QL1	P1P2	0.0929753	-0.0136064	10	P1P2	0.233513	-0.0165785	10	P1P2	0.0850767	-0.0217664	10
C1QL2	P1P2	0.921188	0.00921418	10	P1P2	0.471977	-0.00742766	10	P1P2	0.516755	0.00345804	10
C1QL3	P1P2	0.383228	-0.0106101	10	P1P2	0.290675	0.00149829	10	P1P2	0.19559	-0.00295867	10
C1QL4	P1P2	0.412038	-0.0109411	10	P1P2	0.545535	-0.0129886	10	P1P2	0.955228	-0.0096466	10
C1QTNF1	P1P2	0.103708	0.0341836	9	P1P2	0.463182	-0.00606192	10	P1P2	0.265984	0.0113794	9
C1QTNF2	P1P2	0.882366	2.57186e-05	10	P1P2	0.0442401	0.0482346	10	P1P2	0.0632116	0.0234547	10
C1QTNF3	P1P2	0.160175	0.00745999	10	P1P2	0.316406	-0.016448	8	P1P2	0.072044	-0.0133906	8
C1QTNF4	P1P2	0.497497	0.0275505	9	P1P2	0.897314	0.0206419	9	P1P2	0.700158	0.00837554	9
C1QTNF5	P1	0.0700861	-0.0407456	9	P2	0.292954	0.00862699	10	P2	0.188893	0.00910201	10
C1QTNF6	P1P2	0.571207	-0.0194185	10	P1P2	0.310987	-0.00872262	10	P1P2	0.204335	-0.00489626	10
C1QTNF7	ENST00000444304.2	0.565092	-0.00473157	10	ENST00000429690.1	0.418415	-0.00763085	10	ENST00000429690.1	0.731919	-0.00479338	10
C1QTNF8	P1P2	0.719966	-0.00535525	10	P1P2	0.795382	-0.0109575	10	P1P2	0.545592	0.00979404	10
C1QTNF9	ENST00000382071.2	0.291559	-0.0241199	10	ENST00000382071.2	0.360476	0.0223026	10	ENST00000332018.4	0.672793	-0.00563537	10
C1QTNF9B	ENST00000382137.3	0.388809	-0.00739023	10	ENST00000382140.2	0.236688	-0.0306616	10	ENST00000382140.2	0.485055	-0.00952956	10
C1QTNF9B-AS1	P1P2	0.645472	0.000636684	10	P1P2	0.585945	0.00683634	10	P1P2	0.767709	-0.0104679	10
C1R	P1P2	0.890755	-0.0131595	10	P1P2	0.572919	0.00861085	10	P1P2	0.658306	-0.00557815	10
C1RL	P1P2	0.362395	-0.0225605	10	P1P2	0.188233	-0.0332371	10	P1P2	0.0704459	-0.0203061	10
C1S	P1P2	0.709216	0.0283888	10	P1P2	0.17414	-0.0199436	10	P1P2	0.608836	-0.00936445	10
C1orf100	P1P2	0.552177	-0.00510562	10	P1P2	0.253632	0.0146943	10	P1P2	0.930264	0.0139254	10
C1orf101	P1P2	0.310251	0.00770577	10	P1P2	0.11037	0.0307537	10	P1P2	0.0857695	0.0221489	10
C1orf105	ENST00000367727.4	0.382277	0.00654533	10	ENST00000367727.4	0.564279	0.0213509	10	ENST00000367727.4	0.303253	0.01392	10
C1orf106	P2	0.128144	-0.00960374	10	P1	0.771532	0.018332	10	P2	0.379038	0.000534085	10
C1orf109	P1	0.353494	0.00191797	10	P2	0.77568	-0.00869532	10	P1	0.643735	0.000231918	10
C1orf110	P2	0.594165	0.0240838	10	P2	0.486072	0.028089	10	P2	0.56644	0.0426691	10
C1orf111	P1P2	0.15892	0.0104282	9	P1P2	0.87464	0.0426229	9	P1P2	0.39312	0.0194453	9
C1orf112	P1P2	0.169645	-0.0373247	10	P1P2	0.0160187	-0.0384835	10	P1P2	0.0146895	-0.0327671	10
C1orf115	P1P2	0.683186	-0.0157217	10	P1P2	0.532667	-0.0115762	10	P1P2	0.344335	-0.0069428	10
C1orf116	P1P2	0.571671	-0.00932016	8	P1P2	0.212752	0.00582	8	P1P2	0.703339	0.00568438	8
C1orf122	P1P2	0.797444	0.0221556	10	P1P2	0.914176	0.0132922	10	P1P2	0.837055	0.00791523	10
C1orf123	P1P2	0.361476	0.0147226	10	P1P2	0.543687	0.00497648	10	P1P2	0.212714	0.00495602	10
C1orf127	P1P2	0.595576	-0.00945522	10	P1P2	0.938373	-0.0156425	10	P1P2	0.51033	-0.00113108	10
C1orf131	P1P2	0.00895658	0.0360388	10	P1P2	0.350943	0.00596729	10	P1P2	0.0113984	0.0207329	10
C1orf134	ENST00000375605.2	0.448079	0.0349216	10	ENST00000375605.2	0.912666	0.0206359	10	ENST00000375605.2	0.668733	0.0169173	10
C1orf137	ENST00000369482.1	0.0019642	-0.0341218	10	ENST00000369482.1	0.703194	0.00894702	10	ENST00000369482.1	0.137214	-0.026627	10
C1orf141	P1P2	0.654374	-0.0190451	10	P1P2	0.0259139	0.0387778	10	P1P2	0.339273	0.0236743	10
C1orf146	P1P2	0.0290117	-0.020216	10	P1P2	0.612401	-0.0115509	10	P1P2	0.424093	-0.0191711	10
C1orf158	P1P2	0.380852	-0.0159523	10	P1P2	0.645981	0.00219819	10	P1P2	0.525896	-0.0154298	10
C1orf159	P1P2	0.526411	-0.00473278	10	P1P2	0.278679	0.0168275	10	P1P2	0.244999	0.011416	10
C1orf162	P1P2	0.673174	-0.00942626	10	P1P2	0.355575	-0.0066155	10	P1P2	0.494453	-0.0105791	10
C1orf167	P1P2	0.292025	-0.0160195	10	P1P2	0.512384	-0.0137314	10	P1P2	0.901189	-0.00865736	10
C1orf168	P1P2	0.507871	-0.0360766	10	P1P2	0.12474	0.0381092	10	P1P2	0.850131	0.00311786	10
C1orf172	P1P2	0.103563	0.0183663	10	P1P2	0.232308	0.00510443	10	P1P2	0.0737409	0.00774463	10
C1orf173	P1P2	0.970752	0.0408444	10	P1P2	0.461755	-0.0163318	10	P1P2	0.953126	-0.00570303	10
C1orf174	P1P2	0.638918	0.0265665	9	P1P2	0.943849	-0.0159479	10	P1P2	0.615712	-7.79574e-05	9
C1orf177	P1P2	0.930897	0.000285269	10	P1P2	0.157554	-0.0142216	10	P1P2	0.294391	-0.00917914	10
C1orf185	P1P2	0.148559	-0.0208181	10	P1P2	0.288142	0.0130636	10	P1P2	0.833621	-0.000969929	10
C1orf186	P1P2	0.776514	-0.0111494	10	P1P2	0.940237	0.0192691	10	P1P2	0.842326	0.00444445	10
C1orf189	P1P2	0.56827	0.00203984	9	P1P2	0.336647	0.00242944	9	P1P2	0.423241	0.0106261	9
C1orf192	P1P2	0.0709782	0.00707651	10	P1P2	0.515405	-0.0122814	10	P1P2	0.466733	0.0118168	10
C1orf194	P1	0.112659	0.0136277	10	P2	0.119889	-0.0200896	10	P1	0.065323	0.00548968	10
C1orf195	P1P2	0.526814	-0.00321967	9	P1P2	0.385292	-0.00956363	9	P1P2	0.714176	-0.00872394	9
C1orf198	P2	0.228672	-0.00171505	9	P2	0.0225759	0.0217463	9	P2	0.330724	0.0133712	9
C1orf204	P1P2	0.565984	0.00801416	9	P1P2	0.133966	0.0295913	9	P1P2	0.342064	0.0100055	9
C1orf21	P1P2	0.373385	-0.0280716	10	P1P2	0.204767	-0.0498328	10	P1P2	0.105435	-0.0301155	10
C1orf210	P1P2	0.543456	-0.0133293	10	P1P2	0.902454	-0.00598198	10	P1P2	0.634723	-0.00694222	10
C1orf216	P1P2	0.479043	0.0124522	10	P1P2	0.31789	0.0162404	10	P1P2	0.520364	0.0143463	10
C1orf222	P1P2	0.209617	-0.012807	10	P1P2	0.461132	0.0200771	10	P1P2	0.609246	0.0124856	10
C1orf226	P1	0.401996	-0.0299591	10	P1	0.0632026	0.0317882	10	P2	0.446508	0.00332363	9
C1orf227	P1P2	0.505357	0.00555304	10	P1P2	0.411459	0.0276019	10	P1P2	0.309631	0.00720488	10
C1orf228	ENST00000458657.2,ENST00000535358.1	0.863798	0.00852689	10	ENST00000458657.2,ENST00000535358.1	0.160763	-0.00747108	10	ENST00000458657.2,ENST00000535358.1	0.374448	-0.00673575	10
C1orf229	P1P2	0.489679	-0.00390327	10	P1P2	0.0945067	-0.0156077	10	P1P2	0.185073	-0.00193513	10
C1orf233	P1P2	0.222137	0.0125532	10	P1P2	0.0939307	0.0336606	10	P1P2	0.0141963	0.0182223	10
C1orf234	P1P2	0.438733	3.32456e-07	10	P1P2	0.153759	-0.0166222	10	P1P2	0.45091	-0.0025024	10
C1orf27	P1P2	0.343396	-0.0419027	10	P1P2	0.554034	0.00304765	10	P1P2	0.493898	-0.0136591	10
C1orf35	P1P2	0.487852	-0.00366859	10	P1P2	0.938489	0.0180576	10	P1P2	0.965975	0.0073581	10
C1orf43	P1P2	0.501922	0.00369329	10	P1P2	0.0575763	0.00615049	10	P1P2	0.0690456	0.0103329	10
C1orf50	P1P2	0.702514	-0.00883581	10	P1P2	0.507401	0.00581207	10	P1P2	0.748968	-0.00631479	10
C1orf51	P1P2	0.830754	-0.0019007	10	P1P2	0.749894	-0.00686515	10	P1P2	0.780504	0.0059128	10
C1orf52	P1P2	0.202313	-0.0386652	10	P1P2	0.384701	0.00623472	9	P1P2	0.719025	-0.00542169	9
C1orf53	P1P2	0.239749	0.0022671	10	P1P2	0.794591	0.0105479	10	P1P2	0.613976	0.000895757	10
[truncated: 34,917 more rows]
